# Supplementary material for: Global, quantitative and dynamic mapping of protein subcellular localization
Source: eLife. 2016 Jun 9;5:e16950. doi: 10.7554/eLife.16950 (PMC4959882; doi:10.7554/eLife.16950)
Supplement: Supplementary file 1. — A compact summary of organellar assignments and abundance information. Also includes the organellar markers used for classification. DOI: http://dx.doi.org/10.7554/eLife.16950.015 [file elife-16950-supp1.xlsx]

## Sheet: Notes
Organellar Markers HeLa
This is the set of 1,076 manually curated markers for subcellular compartments in HeLa cells.
Column Headers:
Gene name	UniProt gene name
Protein name	UniProt protein name
Protein ID (canonical)	ID of the main Uniprot entry associated with this protein
Isoform ID used in this study	For some proteins, a specific isoform different from the canonical form was detected as the predominant form, as specified here.
Compartment	The compartment with which the protein is predominantly associated in HeLa cells.
Sub-Compartment	For Mitochondria and Endoplasmic reticulum, we sub-classified lumenal and membrane markers.
Compact HeLa Spatial Proteome
This is a compact version of the Hela spatial proteome database from six replicate organellar maps. Information include predictions of protein subcellular localization, copy number and concentration, as well as global distribution.
The list contains 8,710 proteins. 5,162 of these have compartment predictions; for the remainder, only the abundance and global distribution information are available.
Column Headers:
Lead Gene name	UniProt gene name ('lead' means that this was the top hit in the 'protein group' MaxQuant output.)
Lead Protein ID	UniProt protein name
Lead Protein name	ID of the main UniProt entry associated with this protein
Mol. weight [kDa]	Protein molecular weight in kDa
Sequence length (AA)	Protein length in amino acids
Total MS/MS Count	Total number of MS/MS events recorded for this protein, from all six replicate maps combined.
Organellar profiles in how many maps?	Number of maps in which this protein was detected with a complete profile (0-6).
Compartment Prediction	The protein's major steady-state subcellular localization, as predicted by our organellar maps.
Prediction Confidence	A confidence classifier for the compartment prediction, ranging from 'very high' to 'very low'.
Prediction Score	Prediction confidence scores, ranging from 0-100. (0-1: 'very low'; 1-4: 'low'; 4-16: 'medium'; 16-52: 'high'; 52-100: 'very high')
Subcompartment Prediction	For ER and Mitochondria, sub-organellar predictions are provided.
Cytosolic Pool	The proportion of a protein that remains in the cytosol after lysis and centrifugation at 78,400 x g for 30 min.
Non-cytosolic pool	The proportion of a protein that is pelleted after lysis and centrifugation at 78,400 x g for 30 min (nuclear plus organellar pool).
Global classifier	A catergorization of the protein based on its distribution over cytosolic, organellar and nuclear fractions.
Estimated Copy number per cell	Estimates were calculated using the Proteomic Ruler approach (Wisniewski et al., Mol Cell Proteomics, 13:3497-3506; 2014), and represent medians from six replicate measurements.
Copy number Abundance Percentile	Copy numbers of all proteins were sorted into percentiles (a value of '90' means that the protein is more abundant than 90% of the other proteins in the database).
Median cellular con-centration [nM]	Concentrations were also calculated alongside copy numbers (see above).
Contribution to cell protein mass [ppm]	For each protein, the copy numbers were multiplied by the protein's molecular weight to obtain its cellular mass. This value was then divided by the sum of all cellular protein masses, to obtain this protein's contribution to total cell protein mass (in parts per million).

## Sheet: Organellar Markers HeLa
Gene name	Protein name	Protein ID (canonical)	Isoform ID used in this study	Compartment	Sub-Compartment
ABLIM1	Actin-binding LIM protein 1	O14639	O14639	Actin binding proteins
ACTB	Actin, cytoplasmic 1	P60709	P60709	Actin binding proteins
ACTG1	Actin, cytoplasmic 2	P63261	P63261	Actin binding proteins
ACTN1	Alpha-actinin-1	P12814	P12814	Actin binding proteins
ACTN4	Alpha-actinin-4	O43707	O43707	Actin binding proteins
CALD1	Caldesmon	Q05682	Q05682-3	Actin binding proteins
CORO1B	Coronin-1B	Q9BR76	Q9BR76	Actin binding proteins
CORO1C	Coronin-1C	Q9ULV4	Q9ULV4-3	Actin binding proteins
CORO2A	Coronin-2A	Q92828	Q92828	Actin binding proteins
CTTN	Src substrate cortactin	Q14247	Q14247	Actin binding proteins
DBN1	Drebrin	Q16643	Q16643	Actin binding proteins
FLNA	Filamin-A	P21333	P21333	Actin binding proteins
FLNB	Filamin-B	O75369	O75369-8	Actin binding proteins
LIMCH1	LIM and calponin homology domains-containing protein 1	Q9UPQ0	Q9UPQ0-10	Actin binding proteins
LMO7	LIM domain only protein 7	Q8WWI1	Q8WWI1-3	Actin binding proteins
MPRIP	Myosin phosphatase Rho-interacting protein	Q6WCQ1	Q6WCQ1-2	Actin binding proteins
MYH10	Myosin-10	P35580	P35580-4	Actin binding proteins
MYH9	Myosin-9	P35579	P35579	Actin binding proteins
MYL12B	Myosin regulatory light chain 12B	O14950	O14950	Actin binding proteins
MYL6	Myosin light polypeptide 6	P60660	P60660-2	Actin binding proteins
PALLD	Palladin	Q8WX93	Q8WX93	Actin binding proteins
PDLIM7	PDZ and LIM domain protein 7	Q9NR12	Q9NR12	Actin binding proteins
PLS1	Plastin-1	Q14651	Q14651	Actin binding proteins
PLS3	Plastin-3	P13797	P13797	Actin binding proteins
PPP1R18	Phostensin	Q6NYC8	Q6NYC8	Actin binding proteins
PPP1R9B	Neurabin-2	Q96SB3	Q96SB3	Actin binding proteins
RAI14	Ankycorbin	Q9P0K7	Q9P0K7	Actin binding proteins
SORBS2	Sorbin and SH3 domain-containing protein 2	O94875	O94875-11	Actin binding proteins
SPTAN1	Spectrin alpha chain, non-erythrocytic 1	Q13813	Q13813	Actin binding proteins
SPTBN1	Spectrin beta chain, non-erythrocytic 1	Q01082	Q01082	Actin binding proteins
SPTBN2	Spectrin beta chain, non-erythrocytic 2	O15020	O15020	Actin binding proteins
TLN1	Talin-1	Q9Y490	Q9Y490	Actin binding proteins
TNS1	Tensin-1	Q9HBL0	Q9HBL0	Actin binding proteins
UTRN	Utrophin	P46939	P46939	Actin binding proteins
ANKFY1	Rabankyrin-5	Q9P2R3	Q9P2R3	Endosome
AP3B1	AP-3 complex subunit beta-1	O00203	O00203	Endosome
AP3D1	AP-3 complex subunit delta-1	O14617	O14617-5	Endosome
AP3M1	AP-3 complex subunit mu-1	Q9Y2T2	Q9Y2T2	Endosome
APP	Amyloid beta A4 protein	P05067	P05067	Endosome
ARL8A	ADP-ribosylation factor-like protein 8A	Q96BM9	Q96BM9	Endosome
ARL8B	ADP-ribosylation factor-like protein 8B	Q9NVJ2	Q9NVJ2	Endosome
ATG9A	Autophagy-related protein 9A	Q7Z3C6	Q7Z3C6	Endosome
ATP6AP1	V-type proton ATPase subunit S1	Q15904	Q15904	Endosome
ATP6V0A1	V-type proton ATPase 116 kDa subunit a isoform 1	Q93050	Q93050-3	Endosome
ATP6V0A2	V-type proton ATPase 116 kDa subunit a isoform 2	Q9Y487	Q9Y487	Endosome
ATP6V0A4	V-type proton ATPase 116 kDa subunit a isoform 4	Q9HBG4	Q9HBG4	Endosome
ATP6V0D1	V-type proton ATPase subunit d 1	P61421	P61421	Endosome
ATP6V1A	V-type proton ATPase catalytic subunit A	P38606	P38606	Endosome
ATP6V1B2	V-type proton ATPase subunit B, brain isoform	P21281	P21281	Endosome
ATP6V1C1	V-type proton ATPase subunit C 1	P21283	P21283	Endosome
ATP6V1E1	V-type proton ATPase subunit E 1	P36543	P36543	Endosome
ATP6V1G1	V-type proton ATPase subunit G 1	O75348	O75348	Endosome
ATP6V1H	V-type proton ATPase subunit H	Q9UI12	Q9UI12	Endosome
BLOC1S1	Biogenesis of lysosome-related organelles complex 1 subunit 1	P78537	P78537	Endosome
BLOC1S2	Biogenesis of lysosome-related organelles complex 1 subunit 2	Q6QNY1	Q6QNY1	Endosome
BLOC1S3	Biogenesis of lysosome-related organelles complex 1 subunit 3	Q6QNY0	Q6QNY0	Endosome
CCZ1	Vacuolar fusion protein CCZ1 homolog	P86791	P86791	Endosome
CLCN3	H(+)/Cl(-) exchange transporter 3	P51790	P51790	Endosome
DNAJC13	DnaJ homolog subfamily C member 13	O75165	O75165	Endosome
EEA1	Early endosome antigen 1	Q15075	Q15075	Endosome
EHD1	EH domain-containing protein 1	Q9H4M9	Q9H4M9	Endosome
EHD4	EH domain-containing protein 4	Q9H223	Q9H223	Endosome
FAM21A	WASH complex subunit FAM21A	Q641Q2	Q641Q2	Endosome
HGS	Hepatocyte growth factor-regulated tyrosine kinase substrate	O14964	O14964	Endosome
IGF2R	Cation-independent mannose-6-phosphate receptor	P11717	P11717	Endosome
KIAA0196	WASH complex subunit strumpellin	Q12768	Q12768	Endosome
KIAA1033	WASH complex subunit 7	Q2M389	Q2M389	Endosome
M6PR	Cation-dependent mannose-6-phosphate receptor	P20645	P20645	Endosome
MON1B	Vacuolar fusion protein MON1 homolog B	Q7L1V2	Q7L1V2	Endosome
OCRL	Inositol polyphosphate 5-phosphatase OCRL-1	Q01968	Q01968	Endosome
RAB11B	Ras-related protein Rab-11B	Q15907	Q15907	Endosome
RAB11FIP1	Rab11 family-interacting protein 1	Q6WKZ4	Q6WKZ4	Endosome
RAB11FIP5	Rab11 family-interacting protein 5	Q9BXF6	Q9BXF6	Endosome
RAB14	Ras-related protein Rab-14	P61106	P61106	Endosome
RAB17	Ras-related protein Rab-17	Q9H0T7	Q9H0T7	Endosome
RAB4A	Ras-related protein Rab-4A	P20338	P20338	Endosome
RAB9A	Ras-related protein Rab-9A	P51151	P51151	Endosome
SCAMP1	Secretory carrier-associated membrane protein 1	O15126	O15126	Endosome
SCAMP2	Secretory carrier-associated membrane protein 2	O15127	O15127	Endosome
SCAMP3	Secretory carrier-associated membrane protein 3	O14828	O14828	Endosome
SCYL2	SCY1-like protein 2	Q6P3W7	Q6P3W7	Endosome
SNAPIN	SNARE-associated protein Snapin	O95295	O95295	Endosome
SNX1	Sorting nexin-1	Q13596	Q13596	Endosome
SNX2	Sorting nexin-2	O60749	O60749	Endosome
SNX27	Sorting nexin-27	Q96L92	Q96L92	Endosome
SNX3	Sorting nexin-3	O60493	O60493	Endosome
SNX30	Sorting nexin-30	Q5VWJ9	Q5VWJ9	Endosome
SNX4	Sorting nexin-4	O95219	O95219	Endosome
SNX5	Sorting nexin-5	Q9Y5X3	Q9Y5X3	Endosome
SNX6	Sorting nexin-6	Q9UNH7	Q9UNH7	Endosome
SNX8	Sorting nexin-8	Q9Y5X2	Q9Y5X2	Endosome
SORT1	Sortilin	Q99523	Q99523	Endosome
STAM	Signal transducing adapter molecule 1	Q92783	Q92783	Endosome
STAM2	Signal transducing adapter molecule 2	O75886	O75886	Endosome
STX10	Syntaxin-10	O60499	O60499	Endosome
STX12	Syntaxin-12	Q86Y82	Q86Y82	Endosome
STX16	Syntaxin-16	O14662	O14662-2	Endosome
STX6	Syntaxin-6	O43752	O43752	Endosome
STX7	Syntaxin-7	O15400	O15400	Endosome
STX8	Syntaxin-8	Q9UNK0	Q9UNK0	Endosome
TBC1D5	TBC1 domain family member 5	Q92609	Q92609	Endosome
TFRC	Transferrin receptor protein 1	P02786	P02786	Endosome
VAC14	Protein VAC14 homolog	Q08AM6	Q08AM6	Endosome
VAMP7	Vesicle-associated membrane protein 7	P51809	P51809	Endosome
VAMP8	Vesicle-associated membrane protein 8	Q9BV40	Q9BV40	Endosome
VPS11	Vacuolar protein sorting-associated protein 11 homolog	Q9H270	Q9H270	Endosome
VPS16	Vacuolar protein sorting-associated protein 16 homolog	Q9H269	Q9H269	Endosome
VPS18	Vacuolar protein sorting-associated protein 18 homolog	Q9P253	Q9P253	Endosome
VPS26A	Vacuolar protein sorting-associated protein 26A	O75436	O75436	Endosome
VPS26B	Vacuolar protein sorting-associated protein 26B	Q4G0F5	Q4G0F5	Endosome
VPS29	Vacuolar protein sorting-associated protein 29	Q9UBQ0	Q9UBQ0	Endosome
VPS33A	Vacuolar protein sorting-associated protein 33A	Q96AX1	Q96AX1	Endosome
VPS35	Vacuolar protein sorting-associated protein 35	Q96QK1	Q96QK1	Endosome
VPS39	Vam6/Vps39-like protein	Q96JC1	Q96JC1	Endosome
VPS41	Vacuolar protein sorting-associated protein 41 homolog	P49754	P49754	Endosome
VPS45	Vacuolar protein sorting-associated protein 45	Q9NRW7	Q9NRW7	Endosome
VTI1A	Vesicle transport through interaction with t-SNAREs homolog 1A	Q96AJ9	Q96AJ9	Endosome
VTI1B	Vesicle transport through interaction with t-SNAREs homolog 1B	Q9UEU0	Q9UEU0	Endosome
WDFY1	WD repeat and FYVE domain-containing protein 1	Q8IWB7	Q8IWB7	Endosome
CALR	Calreticulin	P27797	P27797	ER	Lumen
CES3	Carboxylesterase 3	Q6UWW8	Q6UWW8	ER	Lumen
COL12A1	Collagen alpha-1(XII) chain	Q99715	Q99715	ER	Lumen
COLGALT1	Procollagen galactosyltransferase 1	Q8NBJ5	Q8NBJ5	ER	Lumen
DNAJB11	DnaJ homolog subfamily B member 11	Q9UBS4	Q9UBS4	ER	Lumen
DNAJC10	DnaJ homolog subfamily C member 10	Q8IXB1	Q8IXB1	ER	Lumen
EDEM3	ER degradation-enhancing alpha-mannosidase-like protein 3	Q9BZQ6	Q9BZQ6	ER	Lumen
EOGT	EGF domain-specific O-linked N-acetylglucosamine transferase	Q5NDL2	Q5NDL2	ER	Lumen
ERLEC1	Endoplasmic reticulum lectin 1	Q96DZ1	Q96DZ1	ER	Lumen
ERP29	Endoplasmic reticulum resident protein 29	P30040	P30040	ER	Lumen
FKBP10	Peptidyl-prolyl cis-trans isomerase FKBP10	Q96AY3	Q96AY3	ER	Lumen
FKBP14	Peptidyl-prolyl cis-trans isomerase FKBP14	Q9NWM8	Q9NWM8	ER	Lumen
FKBP9	Peptidyl-prolyl cis-trans isomerase FKBP9	O95302	O95302	ER	Lumen
GANAB	Neutral alpha-glucosidase AB	Q14697	Q14697-2	ER	Lumen
HSP90B1	Endoplasmin	P14625	P14625	ER	Lumen
HSPA5	78 kDa glucose-regulated protein	P11021	P11021	ER	Lumen
HYOU1	Hypoxia up-regulated protein 1	Q9Y4L1	Q9Y4L1	ER	Lumen
KDELC1	KDEL motif-containing protein 1	Q6UW63	Q6UW63	ER	Lumen
KDELC2	KDEL motif-containing protein 2	Q7Z4H8	Q7Z4H8	ER	Lumen
LEPRE1	Prolyl 3-hydroxylase 1	Q32P28	Q32P28	ER	Lumen
LEPREL1	Prolyl 3-hydroxylase 2	Q8IVL5	Q8IVL5	ER	Lumen
LGALS3BP	Galectin-3-binding protein	Q08380	Q08380	ER	Lumen
MINPP1	Multiple inositol polyphosphate phosphatase 1	Q9UNW1	Q9UNW1	ER	Lumen
P4HA1	Prolyl 4-hydroxylase subunit alpha-1	P13674	P13674-2	ER	Lumen
P4HA2	Prolyl 4-hydroxylase subunit alpha-2	O15460	O15460	ER	Lumen
P4HB	Protein disulfide-isomerase	P07237	P07237	ER	Lumen
PDIA3	Protein disulfide-isomerase A3	P30101	P30101	ER	Lumen
PDIA4	Protein disulfide-isomerase A4	P13667	P13667	ER	Lumen
PDIA5	Protein disulfide-isomerase A5	Q14554	Q14554	ER	Lumen
PDIA6	Protein disulfide-isomerase A6	Q15084	Q15084	ER	Lumen
PLOD1	Procollagen-lysine,2-oxoglutarate 5-dioxygenase 1	Q02809	Q02809	ER	Lumen
PLOD2	Procollagen-lysine,2-oxoglutarate 5-dioxygenase 2	O00469	O00469-2	ER	Lumen
PLOD3	Procollagen-lysine,2-oxoglutarate 5-dioxygenase 3	O60568	O60568	ER	Lumen
POFUT1	GDP-fucose protein O-fucosyltransferase 1	Q9H488	Q9H488	ER	Lumen
POGLUT1	Protein O-glucosyltransferase 1	Q8NBL1	Q8NBL1	ER	Lumen
PPIB	Peptidyl-prolyl cis-trans isomerase B	P23284	P23284	ER	Lumen
PXDN	Peroxidasin homolog	Q92626	Q92626	ER	Lumen
RCN2	Reticulocalbin-2	Q14257	Q14257	ER	Lumen
RCN3	Reticulocalbin-3	Q96D15	Q96D15	ER	Lumen
SDF2L1	Stromal cell-derived factor 2-like protein 1	Q9HCN8	Q9HCN8	ER	Lumen
42628	15 kDa selenoprotein	O60613	O60613	ER	Lumen
SERPINH1	Serpin H1	P50454	P50454	ER	Lumen
SIL1	Nucleotide exchange factor SIL1	Q9H173	Q9H173	ER	Lumen
SUMF2	Sulfatase-modifying factor 2	Q8NBJ7	Q8NBJ7	ER	Lumen
TOR1B	Torsin-1B	O14657	O14657	ER	Lumen
TOR3A	Torsin-3A	Q9H497	Q9H497	ER	Lumen
TXNDC12	Thioredoxin domain-containing protein 12	O95881	O95881	ER	Lumen
TXNDC5	Thioredoxin domain-containing protein 5	Q8NBS9	Q8NBS9	ER	Lumen
UGGT1	UDP-glucose:glycoprotein glucosyltransferase 1	Q9NYU2	Q9NYU2	ER	Lumen
ALDH3A2	Fatty aldehyde dehydrogenase	P51648	P51648	ER	Membrane
ASPH	Aspartyl/asparaginyl beta-hydroxylase	Q12797	Q12797	ER	Membrane
ATF6	Cyclic AMP-dependent transcription factor ATF-6 alpha	P18850	P18850	ER	Membrane
ATP13A1	Manganese-transporting ATPase 13A1	Q9HD20	Q9HD20	ER	Membrane
ATP2A2	Sarcoplasmic/endoplasmic reticulum calcium ATPase 2	P16615	P16615	ER	Membrane
B3GALTL	Beta-1,3-glucosyltransferase	Q6Y288	Q6Y288	ER	Membrane
BCAP29	B-cell receptor-associated protein 29	Q9UHQ4	Q9UHQ4	ER	Membrane
CANX	Calnexin	P27824	P27824	ER	Membrane
DDOST	Dolichyl-diphosphooligosaccharide--protein glycosyltransferase 48 kDa subunit	P39656	P39656	ER	Membrane
EPHX1	Epoxide hydrolase 1	P07099	P07099	ER	Membrane
ERLIN1	Erlin-1	O75477	O75477	ER	Membrane
ERLIN2	Erlin-2	O94905	O94905	ER	Membrane
ERMP1	Endoplasmic reticulum metallopeptidase 1	Q7Z2K6	Q7Z2K6	ER	Membrane
FDFT1	Squalene synthase	P37268	P37268	ER	Membrane
GPX8	Probable glutathione peroxidase 8	Q8TED1	Q8TED1	ER	Membrane
HACD2	Very-long-chain (3R)-3-hydroxyacyl-CoA dehydratase 2	Q6Y1H2	Q6Y1H2	ER	Membrane
HACD3	Very-long-chain (3R)-3-hydroxyacyl-CoA dehydratase 3	Q9P035	Q9P035	ER	Membrane
HM13	Minor histocompatibility antigen H13	Q8TCT9	Q8TCT9	ER	Membrane
HSD17B12	Very-long-chain 3-oxoacyl-CoA reductase	Q53GQ0	Q53GQ0	ER	Membrane
ITPR1	Inositol 1,4,5-trisphosphate receptor type 1	Q14643	Q14643	ER	Membrane
ITPR2	Inositol 1,4,5-trisphosphate receptor type 2	Q14571	Q14571	ER	Membrane
ITPR3	Inositol 1,4,5-trisphosphate receptor type 3	Q14573	Q14573	ER	Membrane
LCLAT1	Lysocardiolipin acyltransferase 1	Q6UWP7	Q6UWP7	ER	Membrane
LRPAP1	Alpha-2-macroglobulin receptor-associated protein	P30533	P30533	ER	Membrane
LSS	Lanosterol synthase	P48449	P48449	ER	Membrane
MIA3	Melanoma inhibitory activity protein 3	Q5JRA6	Q5JRA6	ER	Membrane
MLEC	Malectin	Q14165	Q14165	ER	Membrane
MOGS	Mannosyl-oligosaccharide glucosidase	Q13724	Q13724	ER	Membrane
NBAS	Neuroblastoma-amplified sequence	A2RRP1	A2RRP1	ER	Membrane
NCLN	Nicalin	Q969V3	Q969V3	ER	Membrane
OSTC	Oligosaccharyltransferase complex subunit OSTC	Q9NRP0	Q9NRP0	ER	Membrane
PGRMC1	Membrane-associated progesterone receptor component 1	O00264	O00264	ER	Membrane
PIGK	GPI-anchor transamidase	Q92643	Q92643	ER	Membrane
PIGO	GPI ethanolamine phosphate transferase 3	Q8TEQ8	Q8TEQ8	ER	Membrane
PIGS	GPI transamidase component PIG-S	Q96S52	Q96S52	ER	Membrane
PIGT	GPI transamidase component PIG-T	Q969N2	Q969N2	ER	Membrane
PIGU	Phosphatidylinositol glycan anchor biosynthesis class U protein	Q9H490	Q9H490	ER	Membrane
POR	NADPH--cytochrome P450 reductase	P16435	P16435	ER	Membrane
RDH11	Retinol dehydrogenase 11	Q8TC12	Q8TC12	ER	Membrane
RETSAT	All-trans-retinol 13,14-reductase	Q6NUM9	Q6NUM9	ER	Membrane
RPN1	Dolichyl-diphosphooligosaccharide--protein glycosyltransferase subunit 1	P04843	P04843	ER	Membrane
RPN2	Dolichyl-diphosphooligosaccharide--protein glycosyltransferase subunit 2	P04844	P04844	ER	Membrane
RRBP1	Ribosome-binding protein 1	Q9P2E9	Q9P2E9	ER	Membrane
SACM1L	Phosphatidylinositide phosphatase SAC1	Q9NTJ5	Q9NTJ5	ER	Membrane
SCD	Acyl-CoA desaturase	O00767	O00767	ER	Membrane
SEC11A	Signal peptidase complex catalytic subunit SEC11A	P67812	P67812	ER	Membrane
SEC61A1	Protein transport protein Sec61 subunit alpha isoform 1	P61619	P61619	ER	Membrane
SEC61B	Protein transport protein Sec61 subunit beta	P60468	P60468	ER	Membrane
SEC61G	Protein transport protein Sec61 subunit gamma	P60059	P60059	ER	Membrane
SEC62	Translocation protein SEC62	Q99442	Q99442	ER	Membrane
SEC63	Translocation protein SEC63 homolog	Q9UGP8	Q9UGP8	ER	Membrane
SEL1L	Protein sel-1 homolog 1	Q9UBV2	Q9UBV2	ER	Membrane
SLC27A2	Very long-chain acyl-CoA synthetase	O14975	O14975	ER	Membrane
SLMAP	Sarcolemmal membrane-associated protein	Q14BN4	Q14BN4	ER	Membrane
SOAT1	Sterol O-acyltransferase 1	P35610	P35610	ER	Membrane
SPCS2	Signal peptidase complex subunit 2	Q15005	Q15005	ER	Membrane
SPTLC1	Serine palmitoyltransferase 1	O15269	O15269	ER	Membrane
SPTLC2	Serine palmitoyltransferase 2	O15270	O15270	ER	Membrane
SRP54	Signal recognition particle 54 kDa protein	P61011	P61011	ER	Membrane
SRP68	Signal recognition particle subunit SRP68	Q9UHB9	Q9UHB9	ER	Membrane
SRP72	Signal recognition particle subunit SRP72	O76094	O76094	ER	Membrane
SRPR	Signal recognition particle receptor subunit alpha	P08240	P08240	ER	Membrane
SRPRB	Signal recognition particle receptor subunit beta	Q9Y5M8	Q9Y5M8	ER	Membrane
SSR4	Translocon-associated protein subunit delta	P51571	P51571	ER	Membrane
STT3A	Dolichyl-diphosphooligosaccharide--protein glycosyltransferase subunit STT3A	P46977	P46977	ER	Membrane
STT3B	Dolichyl-diphosphooligosaccharide--protein glycosyltransferase subunit STT3B	Q8TCJ2	Q8TCJ2	ER	Membrane
TAP1	Antigen peptide transporter 1	Q03518	Q03518	ER	Membrane
TAP2	Antigen peptide transporter 2	Q03519	Q03519	ER	Membrane
TAPBP	Tapasin	O15533	O15533	ER	Membrane
TECR	Very-long-chain enoyl-CoA reductase	Q9NZ01	Q9NZ01	ER	Membrane
TMBIM6	Bax inhibitor 1	P55061	P55061	ER	Membrane
TMEM33	Transmembrane protein 33	P57088	P57088	ER	Membrane
TMX3	Protein disulfide-isomerase TMX3	Q96JJ7	Q96JJ7	ER	Membrane
TOR1AIP2	Torsin-1A-interacting protein 2	Q8NFQ8	Q8NFQ8	ER	Membrane
TRAM1	Translocating chain-associated membrane protein 1	Q15629	Q15629	ER	Membrane
UBXN4	UBX domain-containing protein 4	Q92575	Q92575	ER	Membrane
VAPA	Vesicle-associated membrane protein-associated protein A	Q9P0L0	Q9P0L0-2	ER	Membrane
VAPB	Vesicle-associated membrane protein-associated protein B/C	O95292	O95292	ER	Membrane
ATL2	Atlastin-2	Q8NHH9	Q8NHH9	ER_high_curvature
ATL3	Atlastin-3	Q6DD88	Q6DD88	ER_high_curvature
REEP3	Receptor expression-enhancing protein 3	Q6NUK4	Q6NUK4	ER_high_curvature
REEP4	Receptor expression-enhancing protein 4	Q9H6H4	Q9H6H4	ER_high_curvature
REEP5	Receptor expression-enhancing protein 5	Q00765	Q00765	ER_high_curvature
REEP6	Receptor expression-enhancing protein 6	Q96HR9	Q96HR9	ER_high_curvature
RTN1	Reticulon-1	Q16799	Q16799	ER_high_curvature
RTN2	Reticulon-2	O75298	O75298	ER_high_curvature
RTN3	Reticulon-3	O95197	O95197	ER_high_curvature
RTN4	Reticulon-4	Q9NQC3	Q9NQC3	ER_high_curvature
SEC22B	Vesicle-trafficking protein SEC22b	O75396	O75396	ER_high_curvature
BET1	BET1 homolog	O15155	O15155	Ergic/cisGolgi
ERGIC1	Endoplasmic reticulum-Golgi intermediate compartment protein 1	Q969X5	Q969X5	Ergic/cisGolgi
ERGIC2	Endoplasmic reticulum-Golgi intermediate compartment protein 2	Q96RQ1	Q96RQ1	Ergic/cisGolgi
ERGIC3	Endoplasmic reticulum-Golgi intermediate compartment protein 3	Q9Y282	Q9Y282	Ergic/cisGolgi
ERP44	Endoplasmic reticulum resident protein 44	Q9BS26	Q9BS26	Ergic/cisGolgi
GOLT1B	Vesicle transport protein GOT1B	Q9Y3E0	Q9Y3E0	Ergic/cisGolgi
GOSR2	Golgi SNAP receptor complex member 2	O14653	O14653	Ergic/cisGolgi
KDELR1	ER lumen protein-retaining receptor 1	P24390	P24390	Ergic/cisGolgi
LMAN1	Protein ERGIC-53	P49257	P49257	Ergic/cisGolgi
LMAN2	Vesicular integral-membrane protein VIP36	Q12907	Q12907	Ergic/cisGolgi
LMAN2L	VIP36-like protein	Q9H0V9	Q9H0V9	Ergic/cisGolgi
MCFD2	Multiple coagulation factor deficiency protein 2	Q8NI22	Q8NI22-2	Ergic/cisGolgi
RAB2A	Ras-related protein Rab-2A	P61019	P61019	Ergic/cisGolgi
RAB2B	Ras-related protein Rab-2B	Q8WUD1	Q8WUD1	Ergic/cisGolgi
RER1	Protein RER1	O15258	O15258	Ergic/cisGolgi
STX5	Syntaxin-5	Q13190	Q13190	Ergic/cisGolgi
SURF4	Surfeit locus protein 4	O15260	O15260	Ergic/cisGolgi
TMED1	Transmembrane emp24 domain-containing protein 1	Q13445	Q13445	Ergic/cisGolgi
TMED10	Transmembrane emp24 domain-containing protein 10	P49755	P49755	Ergic/cisGolgi
TMED2	Transmembrane emp24 domain-containing protein 2	Q15363	Q15363	Ergic/cisGolgi
TMED3	Transmembrane emp24 domain-containing protein 3	Q9Y3Q3	Q9Y3Q3	Ergic/cisGolgi
TMED4	Transmembrane emp24 domain-containing protein 4	Q7Z7H5	Q7Z7H5	Ergic/cisGolgi
TMED5	Transmembrane emp24 domain-containing protein 5	Q9Y3A6	Q9Y3A6	Ergic/cisGolgi
TMED7	Transmembrane emp24 domain-containing protein 7	Q9Y3B3	Q9Y3B3	Ergic/cisGolgi
TMED9	Transmembrane emp24 domain-containing protein 9	Q9BVK6	Q9BVK6	Ergic/cisGolgi
YIPF5	Protein YIPF5	Q969M3	Q969M3	Ergic/cisGolgi
ARF1	ADP-ribosylation factor 1	P84077	P84077	Golgi
ARL1	ADP-ribosylation factor-like protein 1	P40616	P40616	Golgi
ATP2C1	Calcium-transporting ATPase type 2C member 1	P98194	P98194-7	Golgi
B3GAT3	Galactosylgalactosylxylosylprotein 3-beta-glucuronosyltransferase 3	O94766	O94766	Golgi
B4GALT1	Beta-1,4-galactosyltransferase 1	P15291	P15291-2	Golgi
B4GALT4	Beta-1,4-galactosyltransferase 4	O60513	O60513	Golgi
B4GALT5	Beta-1,4-galactosyltransferase 5	O43286	O43286	Golgi
COG2	Conserved oligomeric Golgi complex subunit 2	Q14746	Q14746	Golgi
COG4	Conserved oligomeric Golgi complex subunit 4	Q9H9E3	Q9H9E3	Golgi
COG5	Conserved oligomeric Golgi complex subunit 5	Q9UP83	Q9UP83	Golgi
FAM20B	Glycosaminoglycan xylosylkinase	O75063	O75063	Golgi
GALNT1	Polypeptide N-acetylgalactosaminyltransferase 1	Q10472	Q10472	Golgi
GALNT2	Polypeptide N-acetylgalactosaminyltransferase 2	Q10471	Q10471	Golgi
GALNT6	Polypeptide N-acetylgalactosaminyltransferase 6	Q8NCL4	Q8NCL4	Golgi
GALNT7	N-acetylgalactosaminyltransferase 7	Q86SF2	Q86SF2	Golgi
GCC2	GRIP and coiled-coil domain-containing protein 2	Q8IWJ2	Q8IWJ2	Golgi
GLG1	Golgi apparatus protein 1	Q92896	Q92896-2	Golgi
GOLGA2	Golgin subfamily A member 2	Q08379	Q08379	Golgi
GOLGA3	Golgin subfamily A member 3	Q08378	Q08378	Golgi
GOLGA4	Golgin subfamily A member 4	Q13439	Q13439	Golgi
GOLGA5	Golgin subfamily A member 5	Q8TBA6	Q8TBA6	Golgi
GOLGB1	Golgin subfamily B member 1	Q14789	Q14789-2	Golgi
GOLIM4	Golgi integral membrane protein 4	O00461	O00461	Golgi
GOLM1	Golgi membrane protein 1	Q8NBJ4	Q8NBJ4	Golgi
GORASP2	Golgi reassembly-stacking protein 2	Q9H8Y8	Q9H8Y8	Golgi
GOSR1	Golgi SNAP receptor complex member 1	O95249	O95249	Golgi
HS2ST1	Heparan sulfate 2-O-sulfotransferase 1	Q7LGA3	Q7LGA3	Golgi
MAN2A1	Alpha-mannosidase 2	Q16706	Q16706	Golgi
MGAT2	Alpha-1,6-mannosyl-glycoprotein 2-beta-N-acetylglucosaminyltransferase	Q10469	Q10469	Golgi
SDF4	45 kDa calcium-binding protein	Q9BRK5	Q9BRK5	Golgi
SLC35B2	Adenosine 3-phospho 5-phosphosulfate transporter 1	Q8TB61	Q8TB61	Golgi
TRIP11	Thyroid receptor-interacting protein 11	Q15643	Q15643	Golgi
UXS1	UDP-glucuronic acid decarboxylase 1	Q8NBZ7	Q8NBZ7	Golgi
AGL	Glycogen debranching enzyme	P35573	P35573	Large Protein Complex
AIMP1	Aminoacyl tRNA synthase complex-interacting multifunctional protein 1	Q12904	Q12904	Large Protein Complex
AIMP2	Aminoacyl tRNA synthase complex-interacting multifunctional protein 2	Q13155	Q13155	Large Protein Complex
AP1B1	AP-1 complex subunit beta-1	Q10567	Q10567-3	Large Protein Complex
AP1G1	AP-1 complex subunit gamma-1	O43747	O43747	Large Protein Complex
AP1M1	AP-1 complex subunit mu-1	Q9BXS5	Q9BXS5	Large Protein Complex
AP1S1	AP-1 complex subunit sigma-1A	P61966	P61966	Large Protein Complex
ARCN1	Coatomer subunit delta	P48444	P48444	Large Protein Complex
ARPC1A	Actin-related protein 2/3 complex subunit 1A	Q92747	Q92747	Large Protein Complex
ARPC1B	Actin-related protein 2/3 complex subunit 1B	O15143	O15143	Large Protein Complex
ARPC2	Actin-related protein 2/3 complex subunit 2	O15144	O15144	Large Protein Complex
ARPC3	Actin-related protein 2/3 complex subunit 3	O15145	O15145	Large Protein Complex
ARPC4	Actin-related protein 2/3 complex subunit 4	P59998	P59998	Large Protein Complex
ARPC5	Actin-related protein 2/3 complex subunit 5	O15511	O15511	Large Protein Complex
ARPC5L	Actin-related protein 2/3 complex subunit 5-like protein	Q9BPX5	Q9BPX5	Large Protein Complex
CCT2	T-complex protein 1 subunit beta	P78371	P78371	Large Protein Complex
CCT3	T-complex protein 1 subunit gamma	P49368	P49368	Large Protein Complex
CCT4	T-complex protein 1 subunit delta	P50991	P50991	Large Protein Complex
CCT5	T-complex protein 1 subunit epsilon	P48643	P48643	Large Protein Complex
CCT6A	T-complex protein 1 subunit zeta	P40227	P40227	Large Protein Complex
CCT7	T-complex protein 1 subunit eta	Q99832	Q99832	Large Protein Complex
CCT8	T-complex protein 1 subunit theta	P50990	P50990	Large Protein Complex
CLTA	Clathrin light chain A	P09496	P09496-2	Large Protein Complex
CLTB	Clathrin light chain B	P09497	P09497-2	Large Protein Complex
CLTC	Clathrin heavy chain 1	Q00610	Q00610-2	Large Protein Complex
CNOT1	CCR4-NOT transcription complex subunit 1	A5YKK6	A5YKK6	Large Protein Complex
CNOT10	CCR4-NOT transcription complex subunit 10	Q9H9A5	Q9H9A5	Large Protein Complex
CNOT11	CCR4-NOT transcription complex subunit 11	Q9UKZ1	Q9UKZ1	Large Protein Complex
CNOT2	CCR4-NOT transcription complex subunit 2	Q9NZN8	Q9NZN8	Large Protein Complex
CNOT3	CCR4-NOT transcription complex subunit 3	O75175	O75175	Large Protein Complex
CNOT6L	CCR4-NOT transcription complex subunit 6-like	Q96LI5	Q96LI5	Large Protein Complex
CNOT7	CCR4-NOT transcription complex subunit 7	Q9UIV1	Q9UIV1	Large Protein Complex
CNOT8	CCR4-NOT transcription complex subunit 8	Q9UFF9	Q9UFF9	Large Protein Complex
COPA	Coatomer subunit alpha	P53621	P53621	Large Protein Complex
COPB1	Coatomer subunit beta	P53618	P53618	Large Protein Complex
COPB2	Coatomer subunit beta	P35606	P35606	Large Protein Complex
COPE	Coatomer subunit epsilon	O14579	O14579	Large Protein Complex
COPG1	Coatomer subunit gamma-1	Q9Y678	Q9Y678	Large Protein Complex
COPG2	Coatomer subunit gamma-2	Q9UBF2	Q9UBF2	Large Protein Complex
COPS2	COP9 signalosome complex subunit 2	P61201	P61201	Large Protein Complex
COPS3	COP9 signalosome complex subunit 3	Q9UNS2	Q9UNS2	Large Protein Complex
COPS4	COP9 signalosome complex subunit 4	Q9BT78	Q9BT78	Large Protein Complex
COPS5	COP9 signalosome complex subunit 5	Q92905	Q92905	Large Protein Complex
COPS6	COP9 signalosome complex subunit 6	Q7L5N1	Q7L5N1	Large Protein Complex
COPS7A	COP9 signalosome complex subunit 7a	Q9UBW8	Q9UBW8	Large Protein Complex
COPZ1	Coatomer subunit zeta-1	P61923	P61923	Large Protein Complex
CSNK2A1	Casein kinase II subunit alpha	P68400	P68400	Large Protein Complex
CSNK2A2	Casein kinase II subunit alpha	P19784	P19784	Large Protein Complex
CSNK2B	Casein kinase II subunit beta	P67870	P67870	Large Protein Complex
DARS	Aspartate--tRNA ligase, cytoplasmic	P14868	P14868	Large Protein Complex
DYNC1H1	Cytoplasmic dynein 1 heavy chain 1	Q14204	Q14204	Large Protein Complex
DYNC1I2	Cytoplasmic dynein 1 intermediate chain 2	Q13409	Q13409-3	Large Protein Complex
DYNC1LI1	Cytoplasmic dynein 1 light intermediate chain 1	Q9Y6G9	Q9Y6G9	Large Protein Complex
DYNC1LI2	Cytoplasmic dynein 1 light intermediate chain 2	O43237	O43237	Large Protein Complex
DYNLT3	Dynein light chain Tctex-type 3	P51808	P51808	Large Protein Complex
EEF1A1	Elongation factor 1-alpha 1	P68104	P68104	Large Protein Complex
EEF1B2	Elongation factor 1-beta	P24534	P24534	Large Protein Complex
EEF1D	Elongation factor 1-delta	P29692	P29692-2	Large Protein Complex
EEF1G	Elongation factor 1-gamma	P26641	P26641	Large Protein Complex
EEF2	Elongation factor 2	P13639	P13639	Large Protein Complex
EIF2A	Eukaryotic translation initiation factor 2A	Q9BY44	Q9BY44	Large Protein Complex
EIF2AK2	Interferon-induced, double-stranded RNA-activated protein kinase	P19525	P19525	Large Protein Complex
EIF2AK4	Eukaryotic translation initiation factor 2-alpha kinase 4	Q9P2K8	Q9P2K8	Large Protein Complex
EIF2B1	Translation initiation factor eIF-2B subunit alpha	Q14232	Q14232	Large Protein Complex
EIF2B2	Translation initiation factor eIF-2B subunit beta	P49770	P49770	Large Protein Complex
EIF2B3	Translation initiation factor eIF-2B subunit gamma	Q9NR50	Q9NR50	Large Protein Complex
EIF2B4	Translation initiation factor eIF-2B subunit delta	Q9UI10	Q9UI10	Large Protein Complex
EIF2B5	Translation initiation factor eIF-2B subunit epsilon	Q13144	Q13144	Large Protein Complex
EIF3A	Eukaryotic translation initiation factor 3 subunit A	Q14152	Q14152	Large Protein Complex
EIF3B	Eukaryotic translation initiation factor 3 subunit B	P55884	P55884	Large Protein Complex
EIF3C	Eukaryotic translation initiation factor 3 subunit C	Q99613	Q99613	Large Protein Complex
EIF3D	Eukaryotic translation initiation factor 3 subunit D	O15371	O15371	Large Protein Complex
EIF3E	Eukaryotic translation initiation factor 3 subunit E	P60228	P60228	Large Protein Complex
EIF3F	Eukaryotic translation initiation factor 3 subunit F	O00303	O00303	Large Protein Complex
EIF3G	Eukaryotic translation initiation factor 3 subunit G	O75821	O75821	Large Protein Complex
EIF3H	Eukaryotic translation initiation factor 3 subunit H	O15372	O15372	Large Protein Complex
EIF3I	Eukaryotic translation initiation factor 3 subunit I	Q13347	Q13347	Large Protein Complex
EIF3K	Eukaryotic translation initiation factor 3 subunit K	Q9UBQ5	Q9UBQ5	Large Protein Complex
EIF3L	Eukaryotic translation initiation factor 3 subunit L	Q9Y262	Q9Y262	Large Protein Complex
EIF3M	Eukaryotic translation initiation factor 3 subunit M	Q7L2H7	Q7L2H7	Large Protein Complex
EIF4A1	Eukaryotic initiation factor 4A-I	P60842	P60842	Large Protein Complex
EIF4A2	Eukaryotic initiation factor 4A-II	Q14240	Q14240	Large Protein Complex
EIF4A3	Eukaryotic initiation factor 4A-III	P38919	P38919	Large Protein Complex
EIF4B	Eukaryotic translation initiation factor 4B	P23588	P23588	Large Protein Complex
EIF4E	Eukaryotic translation initiation factor 4E	P06730	P06730	Large Protein Complex
EIF4E2	Eukaryotic translation initiation factor 4E type 2	O60573	O60573	Large Protein Complex
EIF4ENIF1	Eukaryotic translation initiation factor 4E transporter	Q9NRA8	Q9NRA8	Large Protein Complex
EIF4G1	Eukaryotic translation initiation factor 4 gamma 1 (eIF-4-gamma 1) (eIF-4G 1) (eIF-4G1) (p220)	Q04637	Q04637-3	Large Protein Complex
EIF4G2	Eukaryotic translation initiation factor 4 gamma 2	P78344	P78344	Large Protein Complex
EIF4G3	Eukaryotic translation initiation factor 4 gamma 3	O43432	O43432-3	Large Protein Complex
EIF4H	Eukaryotic translation initiation factor 4H	Q15056	Q15056	Large Protein Complex
EPRS	Bifunctional glutamate/proline--tRNA ligase	P07814	P07814	Large Protein Complex
EXOC1	Exocyst complex component 1	Q9NV70	Q9NV70	Large Protein Complex
EXOC2	Exocyst complex component 2	Q96KP1	Q96KP1	Large Protein Complex
EXOC3	Exocyst complex component 3	O60645	O60645	Large Protein Complex
EXOC4	Exocyst complex component 4	Q96A65	Q96A65	Large Protein Complex
EXOC5	Exocyst complex component 5	O00471	O00471	Large Protein Complex
EXOC6	Exocyst complex component 6	Q8TAG9	Q8TAG9	Large Protein Complex
EXOC6B	Exocyst complex component 6B	Q9Y2D4	Q9Y2D4	Large Protein Complex
EXOC7	Exocyst complex component 7	Q9UPT5	Q9UPT5-6	Large Protein Complex
EXOC8	Exocyst complex component 8	Q8IYI6	Q8IYI6	Large Protein Complex
EXOSC10	Exosome component 10	Q01780	Q01780	Large Protein Complex
EXOSC2	Exosome complex component RRP4	Q13868	Q13868	Large Protein Complex
EXOSC4	Exosome complex component RRP41	Q9NPD3	Q9NPD3	Large Protein Complex
EXOSC5	Exosome complex component RRP46	Q9NQT4	Q9NQT4	Large Protein Complex
EXOSC6	Exosome complex component MTR3	Q5RKV6	Q5RKV6	Large Protein Complex
EXOSC7	Exosome complex component RRP42	Q15024	Q15024	Large Protein Complex
EXOSC8	Exosome complex component RRP43	Q96B26	Q96B26	Large Protein Complex
EXOSC9	Exosome complex component RRP45	Q06265	Q06265	Large Protein Complex
GYS1	Glycogen [starch] synthase, muscle	P13807	P13807	Large Protein Complex
HIST1H1B	Histone H1.5	P16401	P16401	Large Protein Complex
HIST1H1C	Histone H1.2	P16403	P16403	Large Protein Complex
HIST1H1E	Histone H1.4	P10412	P10412	Large Protein Complex
HIST1H4A	Histone H4	P62805	P62805	Large Protein Complex
HIST2H2AA3	Histone H2A type 2-A	Q6FI13	Q6FI13	Large Protein Complex
HIST2H3A	Histone H3.2	Q71DI3	Q71DI3	Large Protein Complex
HNRNPA0	Heterogeneous nuclear ribonucleoprotein A0	Q13151	Q13151	Large Protein Complex
HNRNPA1	Heterogeneous nuclear ribonucleoprotein A1	P09651	P09651	Large Protein Complex
HNRNPA2B1	Heterogeneous nuclear ribonucleoproteins A2/B1	P22626	P22626	Large Protein Complex
HNRNPA3	Heterogeneous nuclear ribonucleoprotein A3	P51991	P51991	Large Protein Complex
HNRNPAB	Heterogeneous nuclear ribonucleoprotein A/B	Q99729	Q99729-3	Large Protein Complex
HNRNPC	Heterogeneous nuclear ribonucleoproteins C1/C2	P07910	P07910-2	Large Protein Complex
HNRNPD	Heterogeneous nuclear ribonucleoprotein D0	Q14103	Q14103-3	Large Protein Complex
HNRNPDL	Heterogeneous nuclear ribonucleoprotein D-like	O14979	O14979	Large Protein Complex
HNRNPF	Heterogeneous nuclear ribonucleoprotein F	P52597	P52597	Large Protein Complex
HNRNPH1	Heterogeneous nuclear ribonucleoprotein H	P31943	P31943	Large Protein Complex
HNRNPH2	Heterogeneous nuclear ribonucleoprotein H2	P55795	P55795	Large Protein Complex
HNRNPH3	Heterogeneous nuclear ribonucleoprotein H3	P31942	P31942	Large Protein Complex
HNRNPK	Heterogeneous nuclear ribonucleoprotein K	P61978	P61978-2	Large Protein Complex
HNRNPL	Heterogeneous nuclear ribonucleoprotein L	P14866	P14866	Large Protein Complex
HNRNPLL	Heterogeneous nuclear ribonucleoprotein L-like	Q8WVV9	Q8WVV9	Large Protein Complex
HNRNPM	Heterogeneous nuclear ribonucleoprotein M	P52272	P52272	Large Protein Complex
HNRNPR	Heterogeneous nuclear ribonucleoprotein R	O43390	O43390	Large Protein Complex
HNRNPU	Heterogeneous nuclear ribonucleoprotein U	Q00839	Q00839	Large Protein Complex
HNRNPUL1	Heterogeneous nuclear ribonucleoprotein U-like protein 1	Q9BUJ2	Q9BUJ2	Large Protein Complex
HNRNPUL2	Heterogeneous nuclear ribonucleoprotein U-like protein 2	Q1KMD3	Q1KMD3	Large Protein Complex
IARS	Isoleucine--tRNA ligase, cytoplasmic	P41252	P41252	Large Protein Complex
KARS	Lysine--tRNA ligase	Q15046	Q15046	Large Protein Complex
LARS	Leucine--tRNA ligase, cytoplasmic	Q9P2J5	Q9P2J5	Large Protein Complex
MARS	Methionine--tRNA ligase, cytoplasmic	P56192	P56192	Large Protein Complex
NELFA	Negative elongation factor A	Q9H3P2	Q9H3P2	Large Protein Complex
NELFB	Negative elongation factor B	Q8WX92	Q8WX92	Large Protein Complex
NELFCD	Negative elongation factor C/D	Q8IXH7	Q8IXH7	Large Protein Complex
NELFE	Negative elongation factor E	P18615	P18615	Large Protein Complex
PFDN1	Prefoldin subunit 1	O60925	O60925	Large Protein Complex
PFDN2	Prefoldin subunit 2	Q9UHV9	Q9UHV9	Large Protein Complex
PFDN5	Prefoldin subunit 5	Q99471	Q99471	Large Protein Complex
PFDN6	Prefoldin subunit 6	O15212	O15212	Large Protein Complex
PPP2CB	Serine/threonine-protein phosphatase 2A catalytic subunit beta isoform	P62714	P62714	Large Protein Complex
PPP2R1A	Serine/threonine-protein phosphatase 2A 65 kDa regulatory subunit A alpha isoform	P30153	P30153	Large Protein Complex
PPP2R1B	Serine/threonine-protein phosphatase 2A 65 kDa regulatory subunit A beta isoform	P30154	P30154	Large Protein Complex
PPP2R5D	Serine/threonine-protein phosphatase 2A 56 kDa regulatory subunit delta isoform	Q14738	Q14738	Large Protein Complex
PSMA1	Proteasome subunit alpha type-1	P25786	P25786	Large Protein Complex
PSMA2	Proteasome subunit alpha type-2	P25787	P25787	Large Protein Complex
PSMA3	Proteasome subunit alpha type-3	P25788	P25788	Large Protein Complex
PSMA4	Proteasome subunit alpha type-4	P25789	P25789	Large Protein Complex
PSMA5	Proteasome subunit alpha type-5	P28066	P28066	Large Protein Complex
PSMA6	Proteasome subunit alpha type-6	P60900	P60900	Large Protein Complex
PSMA7	Proteasome subunit alpha type-7	O14818	O14818	Large Protein Complex
PSMB1	Proteasome subunit beta type-1	P20618	P20618	Large Protein Complex
PSMB3	Proteasome subunit beta type-3	P49720	P49720	Large Protein Complex
PSMB5	Proteasome subunit beta type-5	P28074	P28074	Large Protein Complex
PSMB6	Proteasome subunit beta type-6	P28072	P28072	Large Protein Complex
PSMC1	26S protease regulatory subunit 4	P62191	P62191	Large Protein Complex
PSMC2	26S protease regulatory subunit 7	P35998	P35998	Large Protein Complex
PSMC4	26S protease regulatory subunit 6B	P43686	P43686	Large Protein Complex
PSMC5	26S protease regulatory subunit 8	P62195	P62195	Large Protein Complex
PSMC6	26S protease regulatory subunit 10B	P62333	P62333	Large Protein Complex
PSMD1	26S proteasome non-ATPase regulatory subunit 1	Q99460	Q99460	Large Protein Complex
PSMD11	26S proteasome non-ATPase regulatory subunit 11	O00231	O00231	Large Protein Complex
PSMD12	26S proteasome non-ATPase regulatory subunit 12	O00232	O00232	Large Protein Complex
PSMD13	26S proteasome non-ATPase regulatory subunit 13	Q9UNM6	Q9UNM6	Large Protein Complex
PSMD14	26S proteasome non-ATPase regulatory subunit 14	O00487	O00487	Large Protein Complex
PSMD2	26S proteasome non-ATPase regulatory subunit 2	Q13200	Q13200	Large Protein Complex
PSMD3	26S proteasome non-ATPase regulatory subunit 3	O43242	O43242	Large Protein Complex
PSMD4	26S proteasome non-ATPase regulatory subunit 4	P55036	P55036	Large Protein Complex
PSMD6	26S proteasome non-ATPase regulatory subunit 6	Q15008	Q15008	Large Protein Complex
PSMD8	26S proteasome non-ATPase regulatory subunit 8	P48556	P48556	Large Protein Complex
PYGB	Glycogen phosphorylase, brain form	P11216	P11216	Large Protein Complex
PYGL	Glycogen phosphorylase, liver form	P06737	P06737	Large Protein Complex
RARS	Arginine--tRNA ligase, cytoplasmic	P54136	P54136	Large Protein Complex
RFC2	Replication factor C subunit 2	P35250	P35250	Large Protein Complex
RFC3	Replication factor C subunit 3	P40938	P40938	Large Protein Complex
RFC4	Replication factor C subunit 4	P35249	P35249	Large Protein Complex
RFC5	Replication factor C subunit 5	P40937	P40937	Large Protein Complex
RPL10A	60S ribosomal protein L10a	P62906	P62906	Large Protein Complex
RPL11	60S ribosomal protein L11	P62913	P62913	Large Protein Complex
RPL12	60S ribosomal protein L12	P30050	P30050	Large Protein Complex
RPL13	60S ribosomal protein L13	P26373	P26373	Large Protein Complex
RPL14	60S ribosomal protein L14	P50914	P50914	Large Protein Complex
RPL15	60S ribosomal protein L15	P61313	P61313	Large Protein Complex
RPL17	60S ribosomal protein L17	P18621	P18621	Large Protein Complex
RPL18	60S ribosomal protein L18	Q07020	Q07020	Large Protein Complex
RPL18A	60S ribosomal protein L18a	Q02543	Q02543	Large Protein Complex
RPL19	60S ribosomal protein L19	P84098	P84098	Large Protein Complex
RPL21	60S ribosomal protein L21	P46778	P46778	Large Protein Complex
RPL23	60S ribosomal protein L23	P62829	P62829	Large Protein Complex
RPL23A	60S ribosomal protein L23a	P62750	P62750	Large Protein Complex
RPL24	60S ribosomal protein L24	P83731	P83731	Large Protein Complex
RPL27	60S ribosomal protein L27	P61353	P61353	Large Protein Complex
RPL27A	60S ribosomal protein L27a	P46776	P46776	Large Protein Complex
RPL28	60S ribosomal protein L28	P46779	P46779	Large Protein Complex
RPL29	60S ribosomal protein L29	P47914	P47914	Large Protein Complex
RPL3	60S ribosomal protein L3	P39023	P39023	Large Protein Complex
RPL30	60S ribosomal protein L30	P62888	P62888	Large Protein Complex
RPL31	60S ribosomal protein L31	P62899	P62899	Large Protein Complex
RPL32	60S ribosomal protein L32	P62910	P62910	Large Protein Complex
RPL35	60S ribosomal protein L35	P42766	P42766	Large Protein Complex
RPL35A	60S ribosomal protein L35a	P18077	P18077	Large Protein Complex
RPL36	60S ribosomal protein L36	Q9Y3U8	Q9Y3U8	Large Protein Complex
RPL37A	60S ribosomal protein L37a	P61513	P61513	Large Protein Complex
RPL4	60S ribosomal protein L4	P36578	P36578	Large Protein Complex
RPL5	60S ribosomal protein L5	P46777	P46777	Large Protein Complex
RPL6	60S ribosomal protein L6	Q02878	Q02878	Large Protein Complex
RPL7	60S ribosomal protein L7	P18124	P18124	Large Protein Complex
RPL7A	60S ribosomal protein L7a	P62424	P62424	Large Protein Complex
RPL8	60S ribosomal protein L8	P62917	P62917	Large Protein Complex
RPL9	60S ribosomal protein L9	P32969	P32969	Large Protein Complex
RPLP0	60S acidic ribosomal protein P0	P05388	P05388	Large Protein Complex
RPLP2	60S acidic ribosomal protein P2	P05387	P05387	Large Protein Complex
RPS11	40S ribosomal protein S11	P62280	P62280	Large Protein Complex
RPS12	40S ribosomal protein S12	P25398	P25398	Large Protein Complex
RPS13	40S ribosomal protein S13	P62277	P62277	Large Protein Complex
RPS14	40S ribosomal protein S14	P62263	P62263	Large Protein Complex
RPS15	40S ribosomal protein S15	P62841	P62841	Large Protein Complex
RPS16	40S ribosomal protein S16	P62249	P62249	Large Protein Complex
RPS17	40S ribosomal protein S17	P08708	P08708	Large Protein Complex
RPS18	40S ribosomal protein S18	P62269	P62269	Large Protein Complex
RPS19	40S ribosomal protein S19	P39019	P39019	Large Protein Complex
RPS2	40S ribosomal protein S2	P15880	P15880	Large Protein Complex
RPS20	40S ribosomal protein S20	P60866	P60866	Large Protein Complex
RPS21	40S ribosomal protein S21	P63220	P63220	Large Protein Complex
RPS23	40S ribosomal protein S23	P62266	P62266	Large Protein Complex
RPS24	40S ribosomal protein S24	P62847	P62847	Large Protein Complex
RPS25	40S ribosomal protein S25	P62851	P62851	Large Protein Complex
RPS26	40S ribosomal protein S26	P62854	P62854	Large Protein Complex
RPS27L	40S ribosomal protein S27-like	Q71UM5	Q71UM5	Large Protein Complex
RPS28	40S ribosomal protein S28	P62857	P62857	Large Protein Complex
RPS3	40S ribosomal protein S3	P23396	P23396	Large Protein Complex
RPS3A	40S ribosomal protein S3a	P61247	P61247	Large Protein Complex
RPS5	40S ribosomal protein S5	P46782	P46782	Large Protein Complex
RPS6	40S ribosomal protein S6	P62753	P62753	Large Protein Complex
RPS7	40S ribosomal protein S7	P62081	P62081	Large Protein Complex
RPS8	40S ribosomal protein S8	P62241	P62241	Large Protein Complex
RPS9	40S ribosomal protein S9	P46781	P46781	Large Protein Complex
SEC13	Protein SEC13 homolog	P55735	P55735	Large Protein Complex
SEC23A	Protein transport protein Sec23A	Q15436	Q15436	Large Protein Complex
SEC23B	Protein transport protein Sec23B	Q15437	Q15437	Large Protein Complex
SEC24A	Protein transport protein Sec24A	O95486	O95486	Large Protein Complex
SEC24B	Protein transport protein Sec24B	O95487	O95487	Large Protein Complex
SEC24C	Protein transport protein Sec24C	P53992	P53992	Large Protein Complex
SEC24D	Protein transport protein Sec24D	O94855	O94855	Large Protein Complex
SEC31A	Protein transport protein Sec31A	O94979	O94979	Large Protein Complex
42623	Septin-10	Q9P0V9	Q9P0V9	Large Protein Complex
42624	Septin-11	Q9NVA2	Q9NVA2	Large Protein Complex
42615	Septin-2	Q15019	Q15019	Large Protein Complex
42619	Septin-6	Q14141	Q14141	Large Protein Complex
42620	Septin-7	Q16181	Q16181	Large Protein Complex
42621	Septin-8	Q92599	Q92599	Large Protein Complex
42622	Septin-9	Q9UHD8	Q9UHD8	Large Protein Complex
SF3A1	Splicing factor 3A subunit 1	Q15459	Q15459	Large Protein Complex
SF3A2	Splicing factor 3A subunit 2	Q15428	Q15428	Large Protein Complex
SF3A3	Splicing factor 3A subunit 3	Q12874	Q12874	Large Protein Complex
SF3B1	Splicing factor 3B subunit 1	O75533	O75533	Large Protein Complex
SF3B2	Splicing factor 3B subunit 2	Q13435	Q13435	Large Protein Complex
SF3B3	Splicing factor 3B subunit 3	Q15393	Q15393	Large Protein Complex
SF3B4	Splicing factor 3B subunit 4	Q15427	Q15427	Large Protein Complex
SF3B5	Splicing factor 3B subunit 5	Q9BWJ5	Q9BWJ5	Large Protein Complex
SF3B6	Splicing factor 3B subunit 6	Q9Y3B4	Q9Y3B4	Large Protein Complex
SMC1A	Structural maintenance of chromosomes protein 1A	Q14683	Q14683	Large Protein Complex
SMC2	Structural maintenance of chromosomes protein 2	O95347	O95347	Large Protein Complex
SMC3	Structural maintenance of chromosomes protein 3	Q9UQE7	Q9UQE7	Large Protein Complex
SMC4	Structural maintenance of chromosomes protein 4	Q9NTJ3	Q9NTJ3	Large Protein Complex
SRSF1	Serine/arginine-rich splicing factor 1	Q07955	Q07955	Large Protein Complex
SRSF11	Serine/arginine-rich splicing factor 11	Q05519	Q05519	Large Protein Complex
SRSF2	Serine/arginine-rich splicing factor 2	Q01130	Q01130	Large Protein Complex
SRSF3	Serine/arginine-rich splicing factor 3	P84103	P84103	Large Protein Complex
SRSF4	Serine/arginine-rich splicing factor 4	Q08170	Q08170	Large Protein Complex
SRSF5	Serine/arginine-rich splicing factor 5	Q13243	Q13243	Large Protein Complex
SRSF6	Serine/arginine-rich splicing factor 6	Q13247	Q13247	Large Protein Complex
SRSF7	Serine/arginine-rich splicing factor 7	Q16629	Q16629	Large Protein Complex
SRSF9	Serine/arginine-rich splicing factor 9	Q13242	Q13242	Large Protein Complex
TCP1	T-complex protein 1 subunit alpha	P17987	P17987	Large Protein Complex
TRAPPC1	Trafficking protein particle complex subunit 1	Q9Y5R8	Q9Y5R8	Large Protein Complex
TRAPPC10	Trafficking protein particle complex subunit 10	P48553	P48553	Large Protein Complex
TRAPPC11	Trafficking protein particle complex subunit 11	Q7Z392	Q7Z392	Large Protein Complex
TRAPPC13	Trafficking protein particle complex subunit 13	A5PLN9	A5PLN9-4	Large Protein Complex
TRAPPC2L	Trafficking protein particle complex subunit 2-like protein	Q9UL33	Q9UL33	Large Protein Complex
TRAPPC3	Trafficking protein particle complex subunit 3	O43617	O43617	Large Protein Complex
TRAPPC4	Trafficking protein particle complex subunit 4	Q9Y296	Q9Y296	Large Protein Complex
TRAPPC5	Trafficking protein particle complex subunit 5	Q8IUR0	Q8IUR0	Large Protein Complex
TRAPPC8	Trafficking protein particle complex subunit 8	Q9Y2L5	Q9Y2L5	Large Protein Complex
TRAPPC9	Trafficking protein particle complex subunit 9	Q96Q05	Q96Q05	Large Protein Complex
TUBA1B	Tubulin alpha-1B chain	P68363	P68363	Large Protein Complex
TUBA1C	Tubulin alpha-1C chain	Q9BQE3	Q9BQE3	Large Protein Complex
TUBA4A	Tubulin alpha-4A chain	P68366	P68366	Large Protein Complex
TUBB	Tubulin beta chain	P07437	P07437	Large Protein Complex
TUBB4B	Tubulin beta-4B chain	P68371	P68371	Large Protein Complex
TUBB6	Tubulin beta-6 chain	Q9BUF5	Q9BUF5	Large Protein Complex
TUBB8	Tubulin beta-8 chain	Q3ZCM7	Q3ZCM7	Large Protein Complex
YTHDF1	YTH domain-containing family protein 1	Q9BYJ9	Q9BYJ9	Large Protein Complex
YTHDF2	YTH domain-containing family protein 2	Q9Y5A9	Q9Y5A9	Large Protein Complex
YTHDF3	YTH domain-containing family protein 3	Q7Z739	Q7Z739	Large Protein Complex
YWHAB	14-3-3 protein beta/alpha	P31946	P31946	Large Protein Complex
YWHAE	14-3-3 protein epsilon	P62258	P62258	Large Protein Complex
YWHAG	14-3-3 protein gamma	P61981	P61981	Large Protein Complex
YWHAH	14-3-3 protein eta	Q04917	Q04917	Large Protein Complex
YWHAQ	14-3-3 protein theta	P27348	P27348	Large Protein Complex
YWHAZ	14-3-3 protein zeta/delta	P63104	P63104	Large Protein Complex
ACP2	Lysosomal acid phosphatase	P11117	P11117	Lysosome
ARSB	Arylsulfatase B	P15848	P15848	Lysosome
ASAH1	Acid ceramidase	Q13510	Q13510	Lysosome
CLCN7	H(+)/Cl(-) exchange transporter 7	P51798	P51798	Lysosome
CREG1	Protein CREG1	O75629	O75629	Lysosome
CTSA	Lysosomal protective protein	P10619	P10619	Lysosome
CTSB	Cathepsin B	P07858	P07858	Lysosome
CTSC	Dipeptidyl peptidase 1	P53634	P53634	Lysosome
CTSD	Cathepsin D	P07339	P07339	Lysosome
CTSL	Cathepsin L1	P07711	P07711	Lysosome
CTSZ	Cathepsin Z	Q9UBR2	Q9UBR2	Lysosome
DNASE2	Deoxyribonuclease-2-alpha	O00115	O00115	Lysosome
GAA	Lysosomal alpha-glucosidase	P10253	P10253	Lysosome
GBA	Glucosylceramidase	P04062	P04062	Lysosome
GGH	Gamma-glutamyl hydrolase	Q92820	Q92820	Lysosome
GLA	Alpha-galactosidase A	P06280	P06280	Lysosome
GLB1	Beta-galactosidase	P16278	P16278	Lysosome
GLMP	Glycosylated lysosomal membrane protein	Q8WWB7	Q8WWB7-2	Lysosome
GNS	N-acetylglucosamine-6-sulfatase	P15586	P15586	Lysosome
HEXA	Beta-hexosaminidase subunit alpha	P06865	P06865	Lysosome
HEXB	Beta-hexosaminidase subunit beta	P07686	P07686	Lysosome
IFI30	Gamma-interferon-inducible lysosomal thiol reductase	P13284	P13284	Lysosome
LAMP1	Lysosome-associated membrane glycoprotein 1	P11279	P11279	Lysosome
LAMP2	Lysosome-associated membrane glycoprotein 2	P13473	P13473-2	Lysosome
LAMTOR1	Ragulator complex protein LAMTOR1	Q6IAA8	Q6IAA8	Lysosome
LAMTOR2	Ragulator complex protein LAMTOR2	Q9Y2Q5	Q9Y2Q5	Lysosome
LAMTOR3	Ragulator complex protein LAMTOR3	Q9UHA4	Q9UHA4	Lysosome
LAMTOR4	Ragulator complex protein LAMTOR4	Q0VGL1	Q0VGL1	Lysosome
LAMTOR5	Ragulator complex protein LAMTOR5	O43504	O43504	Lysosome
LIPA	Lysosomal acid lipase/cholesteryl ester hydrolase	P38571	P38571	Lysosome
MAN2B1	Lysosomal alpha-mannosidase	O00754	O00754	Lysosome
NAGA	Alpha-N-acetylgalactosaminidase	P17050	P17050	Lysosome
NAGLU	Alpha-N-acetylglucosaminidase	P54802	P54802	Lysosome
NEU1	Sialidase-1	Q99519	Q99519	Lysosome
NPC1	Niemann-Pick C1 protein	O15118	O15118	Lysosome
NPC2	Epididymal secretory protein E1	P61916	P61916	Lysosome
PLBD2	Putative phospholipase B-like 2	Q8NHP8	Q8NHP8	Lysosome
PPT1	Palmitoyl-protein thioesterase 1	P50897	P50897	Lysosome
PRCP	Lysosomal Pro-X carboxypeptidase	P42785	P42785	Lysosome
PSAP	Prosaposin	P07602	P07602	Lysosome
SCARB2	Lysosome membrane protein 2	Q14108	Q14108	Lysosome
SIAE	Sialate O-acetylesterase	Q9HAT2	Q9HAT2	Lysosome
TPP1	Tripeptidyl-peptidase 1	O14773	O14773	Lysosome
ATP5A1	ATP synthase subunit alpha, mitochondrial	P25705	P25705	Mitochondrion	Inner Membrane
ATP5B	ATP synthase subunit beta, mitochondrial	P06576	P06576	Mitochondrion	Inner Membrane
ATP5C1	ATP synthase subunit gamma, mitochondrial	P36542	P36542	Mitochondrion	Inner Membrane
ATP5F1	ATP synthase F(0) complex subunit B1, mitochondrial	P24539	P24539	Mitochondrion	Inner Membrane
ATP5H	ATP synthase subunit d, mitochondrial	O75947	O75947	Mitochondrion	Inner Membrane
ATP5I	ATP synthase subunit e, mitochondrial	P56385	P56385	Mitochondrion	Inner Membrane
ATP5L	ATP synthase subunit g, mitochondrial	O75964	O75964	Mitochondrion	Inner Membrane
ATP5O	ATP synthase subunit O, mitochondrial	P48047	P48047	Mitochondrion	Inner Membrane
CHCHD3	MICOS complex subunit MIC19	Q9NX63	Q9NX63	Mitochondrion	Inner Membrane
COA3	Cytochrome c oxidase assembly factor 3 homolog, mitochondrial	Q9Y2R0	Q9Y2R0	Mitochondrion	Inner Membrane
COX4I1	Cytochrome c oxidase subunit 4 isoform 1, mitochondrial	P13073	P13073	Mitochondrion	Inner Membrane
COX5A	Cytochrome c oxidase subunit 5A, mitochondrial	P20674	P20674	Mitochondrion	Inner Membrane
COX6C	Cytochrome c oxidase subunit 6C	P09669	P09669	Mitochondrion	Inner Membrane
COX7C	Cytochrome c oxidase subunit 7C, mitochondrial	P15954	P15954	Mitochondrion	Inner Membrane
DNAJC15	DnaJ homolog subfamily C member 15	Q9Y5T4	Q9Y5T4	Mitochondrion	Inner Membrane
HCCS	Cytochrome c-type heme lyase	P53701	P53701	Mitochondrion	Inner Membrane
IMMT	MICOS complex subunit MIC60	Q16891	Q16891-2	Mitochondrion	Inner Membrane
LETM1	LETM1 and EF-hand domain-containing protein 1, mitochondrial	O95202	O95202	Mitochondrion	Inner Membrane
MT-CO2	Cytochrome c oxidase subunit 2	P00403	P00403	Mitochondrion	Inner Membrane
NDUFAF3	NADH dehydrogenase [ubiquinone] 1 alpha subcomplex assembly factor 3	Q9BU61	Q9BU61	Mitochondrion	Inner Membrane
NDUFB11	NADH dehydrogenase [ubiquinone] 1 beta subcomplex subunit 11, mitochondrial	Q9NX14	Q9NX14	Mitochondrion	Inner Membrane
NDUFB3	NADH dehydrogenase [ubiquinone] 1 beta subcomplex subunit 3	O43676	O43676	Mitochondrion	Inner Membrane
NDUFB5	NADH dehydrogenase [ubiquinone] 1 beta subcomplex subunit 5, mitochondrial	O43674	O43674	Mitochondrion	Inner Membrane
NDUFS1	NADH-ubiquinone oxidoreductase 75 kDa subunit, mitochondrial	P28331	P28331	Mitochondrion	Inner Membrane
NDUFV2	NADH dehydrogenase [ubiquinone] flavoprotein 2, mitochondrial	P19404	P19404	Mitochondrion	Inner Membrane
OXA1L	Mitochondrial inner membrane protein OXA1L	Q15070	Q15070	Mitochondrion	Inner Membrane
PHB	Prohibitin	P35232	P35232	Mitochondrion	Inner Membrane
SDHB	Succinate dehydrogenase [ubiquinone] iron-sulfur subunit, mitochondrial	P21912	P21912	Mitochondrion	Inner Membrane
SLC25A1	Tricarboxylate transport protein, mitochondrial	P53007	P53007	Mitochondrion	Inner Membrane
SLC25A10	Mitochondrial dicarboxylate carrier	Q9UBX3	Q9UBX3	Mitochondrion	Inner Membrane
SLC25A11	Mitochondrial 2-oxoglutarate/malate carrier protein	Q02978	Q02978	Mitochondrion	Inner Membrane
SLC25A13	Calcium-binding mitochondrial carrier protein Aralar2	Q9UJS0	Q9UJS0	Mitochondrion	Inner Membrane
SLC25A22	Mitochondrial glutamate carrier 1	Q9H936	Q9H936	Mitochondrion	Inner Membrane
SLC25A24	Calcium-binding mitochondrial carrier protein SCaMC-1	Q6NUK1	Q6NUK1	Mitochondrion	Inner Membrane
SLC25A3	Phosphate carrier protein, mitochondrial	Q00325	Q00325-2	Mitochondrion	Inner Membrane
SLC25A5	ADP/ATP translocase 2	P05141	P05141	Mitochondrion	Inner Membrane
SLC25A6	ADP/ATP translocase 3	P12236	P12236	Mitochondrion	Inner Membrane
TIMM21	Mitochondrial import inner membrane translocase subunit Tim21	Q9BVV7	Q9BVV7	Mitochondrion	Inner Membrane
TIMM23	Mitochondrial import inner membrane translocase subunit Tim23	O14925	O14925	Mitochondrion	Inner Membrane
TIMM50	Mitochondrial import inner membrane translocase subunit TIM50	Q3ZCQ8	Q3ZCQ8-2	Mitochondrion	Inner Membrane
TMEM70	Transmembrane protein 70, mitochondrial	Q9BUB7	Q9BUB7	Mitochondrion	Inner Membrane
UQCRB	Cytochrome b-c1 complex subunit 7	P14927	P14927	Mitochondrion	Inner Membrane
UQCRC1	Cytochrome b-c1 complex subunit 1, mitochondrial	P31930	P31930	Mitochondrion	Inner Membrane
UQCRC2	Cytochrome b-c1 complex subunit 2, mitochondrial	P22695	P22695	Mitochondrion	Inner Membrane
UQCRQ	Cytochrome b-c1 complex subunit 8	O14949	O14949	Mitochondrion	Inner Membrane
YME1L1	ATP-dependent zinc metalloprotease YME1L1	Q96TA2	Q96TA2-3	Mitochondrion	Inner Membrane
ACOT13	Acyl-coenzyme A thioesterase 13	Q9NPJ3	Q9NPJ3	Mitochondrion	Matrix
ALDH4A1	Delta-1-pyrroline-5-carboxylate dehydrogenase, mitochondrial	P30038	P30038	Mitochondrion	Matrix
HAGH	Hydroxyacylglutathione hydrolase, mitochondrial	Q16775	Q16775	Mitochondrion	Matrix
AARS2	Alanine--tRNA ligase, mitochondrial	Q5JTZ9	Q5JTZ9	Mitochondrion	Matrix
ACADM	Medium-chain specific acyl-CoA dehydrogenase, mitochondrial	P11310	P11310	Mitochondrion	Matrix
ACADSB	Short/branched chain specific acyl-CoA dehydrogenase, mitochondrial	P45954	P45954	Mitochondrion	Matrix
ACAT1	Acetyl-CoA acetyltransferase, mitochondrial	P24752	P24752	Mitochondrion	Matrix
AK2	Adenylate kinase 2, mitochondrial	P54819	P54819	Mitochondrion	Matrix
AK4	Adenylate kinase 4, mitochondrial	P27144	P27144	Mitochondrion	Matrix
ALDH1B1	Aldehyde dehydrogenase X, mitochondrial	P30837	P30837	Mitochondrion	Matrix
ALDH5A1	Succinate-semialdehyde dehydrogenase, mitochondrial	P51649	P51649	Mitochondrion	Matrix
ALDH7A1	Alpha-aminoadipic semialdehyde dehydrogenase	P49419	P49419-2	Mitochondrion	Matrix
APOA1BP	NAD(P)H-hydrate epimerase	Q8NCW5	Q8NCW5	Mitochondrion	Matrix
ATPIF1	ATPase inhibitor, mitochondrial	Q9UII2	Q9UII2	Mitochondrion	Matrix
BCKDHA	2-oxoisovalerate dehydrogenase subunit alpha, mitochondrial	P12694	P12694	Mitochondrion	Matrix
BCKDHB	2-oxoisovalerate dehydrogenase subunit beta, mitochondrial	P21953	P21953	Mitochondrion	Matrix
CARS2	Probable cysteine--tRNA ligase, mitochondrial	Q9HA77	Q9HA77	Mitochondrion	Matrix
CLPP	ATP-dependent Clp protease proteolytic subunit, mitochondrial	Q16740	Q16740	Mitochondrion	Matrix
CLPX	ATP-dependent Clp protease ATP-binding subunit clpX-like, mitochondrial	O76031	O76031	Mitochondrion	Matrix
COA7	Cytochrome c oxidase assembly factor 7	Q96BR5	Q96BR5	Mitochondrion	Matrix
CPS1	Carbamoyl-phosphate synthase [ammonia], mitochondrial	P31327	P31327	Mitochondrion	Matrix
CS	Citrate synthase, mitochondrial	O75390	O75390	Mitochondrion	Matrix
CYCS	Cytochrome c	P99999	P99999	Mitochondrion	Matrix
DAP3	28S ribosomal protein S29, mitochondrial	P51398	P51398	Mitochondrion	Matrix
DARS2	Aspartate--tRNA ligase, mitochondrial	Q6PI48	Q6PI48	Mitochondrion	Matrix
DBT	Lipoamide acyltransferase component of branched-chain alpha-keto acid dehydrogenase complex, mitochondrial	P11182	P11182	Mitochondrion	Matrix
DLAT	Dihydrolipoyllysine-residue acetyltransferase component of pyruvate dehydrogenase complex, mitochondrial	P10515	P10515	Mitochondrion	Matrix
DLD	Dihydrolipoyl dehydrogenase, mitochondrial	P09622	P09622	Mitochondrion	Matrix
DLST	Dihydrolipoyllysine-residue succinyltransferase component of 2-oxoglutarate dehydrogenase complex, mitochondrial	P36957	P36957	Mitochondrion	Matrix
DNAJA3	DnaJ homolog subfamily A member 3, mitochondrial	Q96EY1	Q96EY1	Mitochondrion	Matrix
DTYMK	Thymidylate kinase	P23919	P23919	Mitochondrion	Matrix
EARS2	Probable glutamate--tRNA ligase, mitochondrial	Q5JPH6	Q5JPH6	Mitochondrion	Matrix
ECHS1	Enoyl-CoA hydratase, mitochondrial	P30084	P30084	Mitochondrion	Matrix
ECI1	Enoyl-CoA delta isomerase 1, mitochondrial	P42126	P42126	Mitochondrion	Matrix
ELAC2	Zinc phosphodiesterase ELAC protein 2	Q9BQ52	Q9BQ52	Mitochondrion	Matrix
ETFA	Electron transfer flavoprotein subunit alpha, mitochondrial	P13804	P13804	Mitochondrion	Matrix
ETFB	Electron transfer flavoprotein subunit beta	P38117	P38117	Mitochondrion	Matrix
FARS2	Phenylalanine--tRNA ligase, mitochondrial	O95363	O95363	Mitochondrion	Matrix
FDX1	Adrenodoxin, mitochondrial	P10109	P10109	Mitochondrion	Matrix
FDXR	NADPH:adrenodoxin oxidoreductase, mitochondrial	P22570	P22570	Mitochondrion	Matrix
FH	Fumarate hydratase, mitochondrial	P07954	P07954-2	Mitochondrion	Matrix
GCDH	Glutaryl-CoA dehydrogenase, mitochondrial	Q92947	Q92947	Mitochondrion	Matrix
GLUD1	Glutamate dehydrogenase 1, mitochondrial	P00367	P00367	Mitochondrion	Matrix
GOT2	Aspartate aminotransferase, mitochondrial	P00505	P00505	Mitochondrion	Matrix
GRPEL1	GrpE protein homolog 1, mitochondrial	Q9HAV7	Q9HAV7	Mitochondrion	Matrix
GRPEL2	GrpE protein homolog 2, mitochondrial	Q8TAA5	Q8TAA5	Mitochondrion	Matrix
GSR	Glutathione reductase, mitochondrial	P00390	P00390	Mitochondrion	Matrix
HADH	Hydroxyacyl-coenzyme A dehydrogenase, mitochondrial	Q16836	Q16836	Mitochondrion	Matrix
HARS2	Probable histidine--tRNA ligase, mitochondrial	P49590	P49590	Mitochondrion	Matrix
HSD17B8	Estradiol 17-beta-dehydrogenase 8	Q92506	Q92506	Mitochondrion	Matrix
HSPA9	Stress-70 protein, mitochondrial	P38646	P38646	Mitochondrion	Matrix
HSPD1	60 kDa heat shock protein, mitochondrial	P10809	P10809	Mitochondrion	Matrix
HSPE1	10 kDa heat shock protein, mitochondrial	P61604	P61604	Mitochondrion	Matrix
IARS2	Isoleucine--tRNA ligase, mitochondrial	Q9NSE4	Q9NSE4	Mitochondrion	Matrix
IDH3B	Isocitrate dehydrogenase [NAD] subunit beta, mitochondrial	O43837	O43837	Mitochondrion	Matrix
IVD	Isovaleryl-CoA dehydrogenase, mitochondrial	P26440	P26440	Mitochondrion	Matrix
KIAA0391	Mitochondrial ribonuclease P protein 3	O15091	O15091	Mitochondrion	Matrix
LACTB	Serine beta-lactamase-like protein LACTB, mitochondrial	P83111	P83111	Mitochondrion	Matrix
LARS2	Probable leucine--tRNA ligase, mitochondrial	Q15031	Q15031	Mitochondrion	Matrix
LONP1	Lon protease homolog, mitochondrial	P36776	P36776	Mitochondrion	Matrix
LYRM7	Complex III assembly factor LYRM7	Q5U5X0	Q5U5X0	Mitochondrion	Matrix
MALSU1	Mitochondrial assembly of ribosomal large subunit protein 1	Q96EH3	Q96EH3	Mitochondrion	Matrix
MCAT	Malonyl-CoA-acyl carrier protein transacylase, mitochondrial	Q8IVS2	Q8IVS2	Mitochondrion	Matrix
MCCC1	Methylcrotonoyl-CoA carboxylase subunit alpha, mitochondrial	Q96RQ3	Q96RQ3	Mitochondrion	Matrix
MCCC2	Methylcrotonoyl-CoA carboxylase beta chain, mitochondrial	Q9HCC0	Q9HCC0	Mitochondrion	Matrix
MDH2	Malate dehydrogenase, mitochondrial	P40926	P40926	Mitochondrion	Matrix
ME2	NAD-dependent malic enzyme, mitochondrial	P23368	P23368	Mitochondrion	Matrix
MICU2	Calcium uptake protein 2, mitochondrial	Q8IYU8	Q8IYU8	Mitochondrion	Matrix
MIPEP	Mitochondrial intermediate peptidase	Q99797	Q99797	Mitochondrion	Matrix
MMAB	Cob(I)yrinic acid a,c-diamide adenosyltransferase, mitochondrial	Q96EY8	Q96EY8	Mitochondrion	Matrix
MRPL1	39S ribosomal protein L1, mitochondrial	Q9BYD6	Q9BYD6	Mitochondrion	Matrix
MRPL10	39S ribosomal protein L10, mitochondrial	Q7Z7H8	Q7Z7H8	Mitochondrion	Matrix
MRPL11	39S ribosomal protein L11, mitochondrial	Q9Y3B7	Q9Y3B7	Mitochondrion	Matrix
MRPL13	39S ribosomal protein L13, mitochondrial	Q9BYD1	Q9BYD1	Mitochondrion	Matrix
MRPL14	39S ribosomal protein L14, mitochondrial	Q6P1L8	Q6P1L8	Mitochondrion	Matrix
MRPL15	39S ribosomal protein L15, mitochondrial	Q9P015	Q9P015	Mitochondrion	Matrix
MRPL16	39S ribosomal protein L16, mitochondrial	Q9NX20	Q9NX20	Mitochondrion	Matrix
MRPL17	39S ribosomal protein L17, mitochondrial	Q9NRX2	Q9NRX2	Mitochondrion	Matrix
MRPL18	39S ribosomal protein L18, mitochondrial	Q9H0U6	Q9H0U6	Mitochondrion	Matrix
MRPL19	39S ribosomal protein L19, mitochondrial	P49406	P49406	Mitochondrion	Matrix
MRPL2	39S ribosomal protein L2, mitochondrial	Q5T653	Q5T653	Mitochondrion	Matrix
MRPL20	39S ribosomal protein L20, mitochondrial	Q9BYC9	Q9BYC9	Mitochondrion	Matrix
MRPL21	39S ribosomal protein L21, mitochondrial	Q7Z2W9	Q7Z2W9	Mitochondrion	Matrix
MRPL22	39S ribosomal protein L22, mitochondrial	Q9NWU5	Q9NWU5	Mitochondrion	Matrix
MRPL23	39S ribosomal protein L23, mitochondrial	Q16540	Q16540	Mitochondrion	Matrix
MRPL24	39S ribosomal protein L24, mitochondrial	Q96A35	Q96A35	Mitochondrion	Matrix
MRPL27	39S ribosomal protein L27, mitochondrial	Q9P0M9	Q9P0M9	Mitochondrion	Matrix
MRPL28	39S ribosomal protein L28, mitochondrial	Q13084	Q13084	Mitochondrion	Matrix
MRPL3	39S ribosomal protein L3, mitochondrial	P09001	P09001	Mitochondrion	Matrix
MRPL30	39S ribosomal protein L30, mitochondrial	Q8TCC3	Q8TCC3	Mitochondrion	Matrix
MRPL32	39S ribosomal protein L32, mitochondrial	Q9BYC8	Q9BYC8	Mitochondrion	Matrix
MRPL37	39S ribosomal protein L37, mitochondrial	Q9BZE1	Q9BZE1	Mitochondrion	Matrix
MRPL38	39S ribosomal protein L38, mitochondrial	Q96DV4	Q96DV4	Mitochondrion	Matrix
MRPL39	39S ribosomal protein L39, mitochondrial	Q9NYK5	Q9NYK5	Mitochondrion	Matrix
MRPL4	39S ribosomal protein L4, mitochondrial	Q9BYD3	Q9BYD3	Mitochondrion	Matrix
MRPL41	39S ribosomal protein L41, mitochondrial	Q8IXM3	Q8IXM3	Mitochondrion	Matrix
MRPL43	39S ribosomal protein L43, mitochondrial	Q8N983	Q8N983	Mitochondrion	Matrix
MRPL44	39S ribosomal protein L44, mitochondrial	Q9H9J2	Q9H9J2	Mitochondrion	Matrix
MRPL45	39S ribosomal protein L45, mitochondrial	Q9BRJ2	Q9BRJ2	Mitochondrion	Matrix
MRPL46	39S ribosomal protein L46, mitochondrial	Q9H2W6	Q9H2W6	Mitochondrion	Matrix
MRPL47	39S ribosomal protein L47, mitochondrial	Q9HD33	Q9HD33	Mitochondrion	Matrix
MRPL48	39S ribosomal protein L48, mitochondrial	Q96GC5	Q96GC5	Mitochondrion	Matrix
MRPL49	39S ribosomal protein L49, mitochondrial	Q13405	Q13405	Mitochondrion	Matrix
MRPL50	39S ribosomal protein L50, mitochondrial	Q8N5N7	Q8N5N7	Mitochondrion	Matrix
MRPL53	39S ribosomal protein L53, mitochondrial	Q96EL3	Q96EL3	Mitochondrion	Matrix
MRPL55	39S ribosomal protein L55, mitochondrial	Q7Z7F7	Q7Z7F7	Mitochondrion	Matrix
MRPL9	39S ribosomal protein L9, mitochondrial	Q9BYD2	Q9BYD2	Mitochondrion	Matrix
MRPS10	28S ribosomal protein S10, mitochondrial	P82664	P82664	Mitochondrion	Matrix
MRPS11	28S ribosomal protein S11, mitochondrial	P82912	P82912	Mitochondrion	Matrix
MRPS12	28S ribosomal protein S12, mitochondrial	O15235	O15235	Mitochondrion	Matrix
MRPS14	28S ribosomal protein S14, mitochondrial	O60783	O60783	Mitochondrion	Matrix
MRPS15	28S ribosomal protein S15, mitochondrial	P82914	P82914	Mitochondrion	Matrix
MRPS16	28S ribosomal protein S16, mitochondrial	Q9Y3D3	Q9Y3D3	Mitochondrion	Matrix
MRPS17	28S ribosomal protein S17, mitochondrial	Q9Y2R5	Q9Y2R5	Mitochondrion	Matrix
MRPS18A	28S ribosomal protein S18a, mitochondrial	Q9NVS2	Q9NVS2	Mitochondrion	Matrix
MRPS18B	28S ribosomal protein S18b, mitochondrial	Q9Y676	Q9Y676	Mitochondrion	Matrix
MRPS2	28S ribosomal protein S2, mitochondrial	Q9Y399	Q9Y399	Mitochondrion	Matrix
MRPS22	28S ribosomal protein S22, mitochondrial	P82650	P82650	Mitochondrion	Matrix
MRPS23	28S ribosomal protein S23, mitochondrial	Q9Y3D9	Q9Y3D9	Mitochondrion	Matrix
MRPS24	28S ribosomal protein S24, mitochondrial	Q96EL2	Q96EL2	Mitochondrion	Matrix
MRPS25	28S ribosomal protein S25, mitochondrial	P82663	P82663	Mitochondrion	Matrix
MRPS26	28S ribosomal protein S26, mitochondrial	Q9BYN8	Q9BYN8	Mitochondrion	Matrix
MRPS27	28S ribosomal protein S27, mitochondrial	Q92552	Q92552	Mitochondrion	Matrix
MRPS28	28S ribosomal protein S28, mitochondrial	Q9Y2Q9	Q9Y2Q9	Mitochondrion	Matrix
MRPS30	28S ribosomal protein S30, mitochondrial	Q9NP92	Q9NP92	Mitochondrion	Matrix
MRPS31	28S ribosomal protein S31, mitochondrial	Q92665	Q92665	Mitochondrion	Matrix
MRPS34	28S ribosomal protein S34, mitochondrial	P82930	P82930	Mitochondrion	Matrix
MRPS35	28S ribosomal protein S35, mitochondrial	P82673	P82673	Mitochondrion	Matrix
MRPS36	28S ribosomal protein S36, mitochondrial	P82909	P82909	Mitochondrion	Matrix
MRPS5	28S ribosomal protein S5, mitochondrial	P82675	P82675	Mitochondrion	Matrix
MRPS6	28S ribosomal protein S6, mitochondrial	P82932	P82932	Mitochondrion	Matrix
MRPS7	28S ribosomal protein S7, mitochondrial	Q9Y2R9	Q9Y2R9	Mitochondrion	Matrix
MRPS9	28S ribosomal protein S9, mitochondrial	P82933	P82933	Mitochondrion	Matrix
MTHFD1L	Monofunctional C1-tetrahydrofolate synthase, mitochondrial	Q6UB35	Q6UB35	Mitochondrion	Matrix
MUT	Methylmalonyl-CoA mutase, mitochondrial	P22033	P22033	Mitochondrion	Matrix
NARS2	Probable asparagine--tRNA ligase, mitochondrial	Q96I59	Q96I59	Mitochondrion	Matrix
NDUFA10	NADH dehydrogenase [ubiquinone] 1 alpha subcomplex subunit 10, mitochondrial	O95299	O95299	Mitochondrion	Matrix
NDUFA9	NADH dehydrogenase [ubiquinone] 1 alpha subcomplex subunit 9, mitochondrial	Q16795	Q16795	Mitochondrion	Matrix
NLN	Neurolysin, mitochondrial	Q9BYT8	Q9BYT8	Mitochondrion	Matrix
OAT	Ornithine aminotransferase, mitochondrial	P04181	P04181	Mitochondrion	Matrix
OGDH	2-oxoglutarate dehydrogenase, mitochondrial	Q02218	Q02218	Mitochondrion	Matrix
OXCT1	Succinyl-CoA:3-ketoacid coenzyme A transferase 1, mitochondrial	P55809	P55809	Mitochondrion	Matrix
PC	Pyruvate carboxylase, mitochondrial	P11498	P11498	Mitochondrion	Matrix
PDE12	2,5-phosphodiesterase 12	Q6L8Q7	Q6L8Q7	Mitochondrion	Matrix
PDHA1	Pyruvate dehydrogenase E1 component subunit alpha, somatic form, mitochondrial	P08559	P08559	Mitochondrion	Matrix
PDHB	Pyruvate dehydrogenase E1 component subunit beta, mitochondrial	P11177	P11177	Mitochondrion	Matrix
PDHX	Pyruvate dehydrogenase protein X component, mitochondrial	O00330	O00330	Mitochondrion	Matrix
PDP1	[Pyruvate dehydrogenase [acetyl-transferring]]-phosphatase 1, mitochondrial	Q9P0J1	Q9P0J1	Mitochondrion	Matrix
PDPR	Pyruvate dehydrogenase phosphatase regulatory subunit, mitochondrial	Q8NCN5	Q8NCN5	Mitochondrion	Matrix
PITRM1	Presequence protease, mitochondrial	Q5JRX3	Q5JRX3	Mitochondrion	Matrix
PMPCA	Mitochondrial-processing peptidase subunit alpha	Q10713	Q10713	Mitochondrion	Matrix
PMPCB	Mitochondrial-processing peptidase subunit beta	O75439	O75439	Mitochondrion	Matrix
PNPT1	Polyribonucleotide nucleotidyltransferase 1, mitochondrial	Q8TCS8	Q8TCS8	Mitochondrion	Matrix
POLG	DNA polymerase subunit gamma-1	P54098	P54098	Mitochondrion	Matrix
POLRMT	DNA-directed RNA polymerase, mitochondrial	O00411	O00411	Mitochondrion	Matrix
PPA2	Inorganic pyrophosphatase 2, mitochondrial	Q9H2U2	Q9H2U2	Mitochondrion	Matrix
PPIF	Peptidyl-prolyl cis-trans isomerase F, mitochondrial	P30405	P30405	Mitochondrion	Matrix
PYCR1	Pyrroline-5-carboxylate reductase 1, mitochondrial	P32322	P32322	Mitochondrion	Matrix
RNMTL1	rRNA methyltransferase 3, mitochondrial	Q9HC36	Q9HC36	Mitochondrion	Matrix
SARS2	Serine--tRNA ligase, mitochondrial	Q9NP81	Q9NP81	Mitochondrion	Matrix
SDHAF2	Succinate dehydrogenase assembly factor 2, mitochondrial	Q9NX18	Q9NX18	Mitochondrion	Matrix
SHMT2	Serine hydroxymethyltransferase, mitochondrial	P34897	P34897	Mitochondrion	Matrix
SOD2	Superoxide dismutase [Mn], mitochondrial	P04179	P04179	Mitochondrion	Matrix
SSBP1	Single-stranded DNA-binding protein, mitochondrial	Q04837	Q04837	Mitochondrion	Matrix
SUCLA2	Succinyl-CoA ligase [ADP-forming] subunit beta, mitochondrial	Q9P2R7	Q9P2R7	Mitochondrion	Matrix
SUCLG1	Succinyl-CoA ligase [ADP/GDP-forming] subunit alpha, mitochondrial	P53597	P53597	Mitochondrion	Matrix
SUCLG2	Succinyl-CoA ligase [GDP-forming] subunit beta, mitochondrial	Q96I99	Q96I99	Mitochondrion	Matrix
SUPV3L1	ATP-dependent RNA helicase SUPV3L1, mitochondrial	Q8IYB8	Q8IYB8	Mitochondrion	Matrix
TARS2	Threonine--tRNA ligase, mitochondrial	Q9BW92	Q9BW92	Mitochondrion	Matrix
TFAM	Transcription factor A, mitochondrial	Q00059	Q00059	Mitochondrion	Matrix
TFB2M	Dimethyladenosine transferase 2, mitochondrial	Q9H5Q4	Q9H5Q4	Mitochondrion	Matrix
TRAP1	Heat shock protein 75 kDa, mitochondrial	Q12931	Q12931	Mitochondrion	Matrix
TRMT10C	Mitochondrial ribonuclease P protein 1	Q7L0Y3	Q7L0Y3	Mitochondrion	Matrix
TST	Thiosulfate sulfurtransferase	Q16762	Q16762	Mitochondrion	Matrix
WARS2	Tryptophan--tRNA ligase, mitochondrial	Q9UGM6	Q9UGM6	Mitochondrion	Matrix
YARS2	Tyrosine--tRNA ligase, mitochondrial	Q9Y2Z4	Q9Y2Z4	Mitochondrion	Matrix
AKAP1	A-kinase anchor protein 1, mitochondrial	Q92667	Q92667	Mitochondrion	Outer Membrane
CISD1	CDGSH iron-sulfur domain-containing protein 1	Q9NZ45	Q9NZ45	Mitochondrion	Outer Membrane
CPT1A	Carnitine O-palmitoyltransferase 1, liver isoform	P50416	P50416	Mitochondrion	Outer Membrane
42430	Mitochondrial amidoxime-reducing component 1	Q5VT66	Q5VT66	Mitochondrion	Outer Membrane
42431	Mitochondrial amidoxime reducing component 2	Q969Z3	Q969Z3	Mitochondrion	Outer Membrane
MAVS	Mitochondrial antiviral-signaling protein	Q7Z434	Q7Z434	Mitochondrion	Outer Membrane
MFF	Mitochondrial fission factor	Q9GZY8	Q9GZY8	Mitochondrion	Outer Membrane
MFN1	Mitofusin-1	Q8IWA4	Q8IWA4	Mitochondrion	Outer Membrane
MFN2	Mitofusin-2	O95140	O95140	Mitochondrion	Outer Membrane
MTCH1	Mitochondrial carrier homolog 1	Q9NZJ7	Q9NZJ7	Mitochondrion	Outer Membrane
MTCH2	Mitochondrial carrier homolog 2	Q9Y6C9	Q9Y6C9	Mitochondrion	Outer Membrane
RHOT1	Mitochondrial Rho GTPase 1	Q8IXI2	Q8IXI2-3	Mitochondrion	Outer Membrane
RHOT2	Mitochondrial Rho GTPase 2	Q8IXI1	Q8IXI1	Mitochondrion	Outer Membrane
TOMM22	Mitochondrial import receptor subunit TOM22 homolog	Q9NS69	Q9NS69	Mitochondrion	Outer Membrane
TOMM40	Mitochondrial import receptor subunit TOM40 homolog	O96008	O96008	Mitochondrion	Outer Membrane
TOMM5	Mitochondrial import receptor subunit TOM5 homolog	Q8N4H5	Q8N4H5	Mitochondrion	Outer Membrane
TOMM70A	Mitochondrial import receptor subunit TOM70	O94826	O94826	Mitochondrion	Outer Membrane
VDAC1	Voltage-dependent anion-selective channel protein 1	P21796	P21796	Mitochondrion	Outer Membrane
VDAC2	Voltage-dependent anion-selective channel protein 2	P45880	P45880	Mitochondrion	Outer Membrane
VDAC3	Voltage-dependent anion-selective channel protein 3	Q9Y277	Q9Y277	Mitochondrion	Outer Membrane
NUP107	Nuclear pore complex protein Nup107	P57740	P57740	Nuclear pore complex
NUP133	Nuclear pore complex protein Nup133	Q8WUM0	Q8WUM0	Nuclear pore complex
NUP155	Nuclear pore complex protein Nup155	O75694	O75694	Nuclear pore complex
NUP160	Nuclear pore complex protein Nup160	Q12769	Q12769	Nuclear pore complex
NUP188	Nucleoporin NUP188 homolog	Q5SRE5	Q5SRE5	Nuclear pore complex
NUP205	Nuclear pore complex protein Nup205	Q92621	Q92621	Nuclear pore complex
NUP210	Nuclear pore membrane glycoprotein 210	Q8TEM1	Q8TEM1	Nuclear pore complex
NUP214	Nuclear pore complex protein Nup214 (214 kDa nucleoporin) (Nucleoporin Nup214) (Protein CAN)	P35658	P35658-4	Nuclear pore complex
NUP35	Nucleoporin NUP53	Q8NFH5	Q8NFH5	Nuclear pore complex
NUP37	Nucleoporin Nup37	Q8NFH4	Q8NFH4	Nuclear pore complex
NUP54	Nucleoporin p54	Q7Z3B4	Q7Z3B4	Nuclear pore complex
NUP62	Nuclear pore glycoprotein p62	P37198	P37198	Nuclear pore complex
NUP85	Nuclear pore complex protein Nup85	Q9BW27	Q9BW27	Nuclear pore complex
NUP88	Nuclear pore complex protein Nup88	Q99567	Q99567	Nuclear pore complex
NUP93	Nuclear pore complex protein Nup93	Q8N1F7	Q8N1F7	Nuclear pore complex
NUP98	Nuclear pore complex protein Nup98-Nup96	P52948	P52948	Nuclear pore complex
NUPL1	Nucleoporin p58/p45	Q9BVL2	Q9BVL2	Nuclear pore complex
RANBP2	E3 SUMO-protein ligase RanBP2	P49792	P49792	Nuclear pore complex
ABCD1	ATP-binding cassette sub-family D member 1	P33897	P33897	Peroxisome
ABCD3	ATP-binding cassette sub-family D member 3	P28288	P28288	Peroxisome
ACAA1	3-ketoacyl-CoA thiolase, peroxisomal	P09110	P09110	Peroxisome
ACBD5	Acyl-CoA-binding domain-containing protein 5	Q5T8D3	Q5T8D3-3	Peroxisome
ACOT8	Acyl-coenzyme A thioesterase 8	O14734	O14734	Peroxisome
ACOX1	Peroxisomal acyl-coenzyme A oxidase 1	Q15067	Q15067	Peroxisome
AGPS	Alkyldihydroxyacetonephosphate synthase, peroxisomal	O00116	O00116	Peroxisome
CAT	Catalase	P04040	P04040	Peroxisome
DECR2	Peroxisomal 2,4-dienoyl-CoA reductase	Q9NUI1	Q9NUI1	Peroxisome
FAR1	Fatty acyl-CoA reductase 1	Q8WVX9	Q8WVX9	Peroxisome
GNPAT	Dihydroxyacetone phosphate acyltransferase	O15228	O15228	Peroxisome
HACL1	2-hydroxyacyl-CoA lyase 1	Q9UJ83	Q9UJ83	Peroxisome
HSD17B4	Peroxisomal multifunctional enzyme type 2	P51659	P51659	Peroxisome
PEX1	Peroxisome biogenesis factor 1	O43933	O43933	Peroxisome
PEX11B	Peroxisomal membrane protein 11B	O96011	O96011	Peroxisome
PEX13	Peroxisomal membrane protein PEX13	Q92968	Q92968	Peroxisome
PEX14	Peroxisomal membrane protein PEX14	O75381	O75381	Peroxisome
PEX3	Peroxisomal biogenesis factor 3	P56589	P56589	Peroxisome
PEX6	Peroxisome assembly factor 2	Q13608	Q13608	Peroxisome
SLC25A17	Peroxisomal membrane protein PMP34	O43808	O43808	Peroxisome
TYSND1	Peroxisomal leader peptide-processing protease	Q2T9J0	Q2T9J0	Peroxisome
ABCB1	Multidrug resistance protein 1	P08183	P08183	Plasma membrane
ABCC2	Canalicular multispecific organic anion transporter 1	Q92887	Q92887	Plasma membrane
ADAM17	Disintegrin and metalloproteinase domain-containing protein 17	P78536	P78536	Plasma membrane
ADAM9	Disintegrin and metalloproteinase domain-containing protein 9	Q13443	Q13443	Plasma membrane
ALPP	Alkaline phosphatase, placental type	P05187	P05187	Plasma membrane
ANO6	Anoctamin-6	Q4KMQ2	Q4KMQ2	Plasma membrane
ANTXR1	Anthrax toxin receptor 1	Q9H6X2	Q9H6X2	Plasma membrane
AP2A1	AP-2 complex subunit alpha-1	O95782	O95782	Plasma membrane
AP2A2	AP-2 complex subunit alpha-2	O94973	O94973	Plasma membrane
AP2M1	AP-2 complex subunit mu	Q96CW1	Q96CW1	Plasma membrane
AP2S1	AP-2 complex subunit sigma	P53680	P53680	Plasma membrane
ATP1A1	Sodium/potassium-transporting ATPase subunit alpha-1	P05023	P05023	Plasma membrane
ATP1B1	Sodium/potassium-transporting ATPase subunit beta-1	P05026	P05026	Plasma membrane
ATP1B3	Sodium/potassium-transporting ATPase subunit beta-3	P54709	P54709	Plasma membrane
ATP2B1	Plasma membrane calcium-transporting ATPase 1	P20020	P20020	Plasma membrane
ATP2B3	Plasma membrane calcium-transporting ATPase 3	Q16720	Q16720	Plasma membrane
ATP2B4	Plasma membrane calcium-transporting ATPase 4	P23634	P23634	Plasma membrane
AXL	Tyrosine-protein kinase receptor UFO	P30530	P30530	Plasma membrane
BASP1	Brain acid soluble protein 1	P80723	P80723	Plasma membrane
BCAM	Basal cell adhesion molecule	P50895	P50895	Plasma membrane
BSG	Basigin	P35613	P35613	Plasma membrane
CADM1	Cell adhesion molecule 1	Q9BY67	Q9BY67	Plasma membrane
CD109	CD109 antigen	Q6YHK3	Q6YHK3	Plasma membrane
CD44	CD44 antigen	P16070	P16070	Plasma membrane
CD46	Membrane cofactor protein	P15529	P15529-4	Plasma membrane
CD47	Leukocyte surface antigen CD47	Q08722	Q08722	Plasma membrane
CD55	Complement decay-accelerating factor	P08174	P08174-2	Plasma membrane
CD58	Lymphocyte function-associated antigen 3	P19256	P19256-3	Plasma membrane
CD59	CD59 glycoprotein	P13987	P13987	Plasma membrane
CD9	CD9 antigen	P21926	P21926	Plasma membrane
CD97	CD97 antigen	P48960	P48960	Plasma membrane
CD99	CD99 antigen	P14209	P14209	Plasma membrane
CDH10	Cadherin-10	Q9Y6N8	Q9Y6N8	Plasma membrane
CLMP	CXADR-like membrane protein	Q9H6B4	Q9H6B4	Plasma membrane
CNNM2	Metal transporter CNNM2	Q9H8M5	Q9H8M5	Plasma membrane
CNNM3	Metal transporter CNNM3	Q8NE01	Q8NE01	Plasma membrane
CPM	Carboxypeptidase M	P14384	P14384	Plasma membrane
CSPG4	Chondroitin sulfate proteoglycan 4	Q6UVK1	Q6UVK1	Plasma membrane
CXADR	Coxsackievirus and adenovirus receptor	P78310	P78310	Plasma membrane
DAB2	Disabled homolog 2	P98082	P98082	Plasma membrane
DAG1	Dystroglycan	Q14118	Q14118	Plasma membrane
DDR1	Epithelial discoidin domain-containing receptor 1	Q08345	Q08345-5	Plasma membrane
DDR2	Discoidin domain-containing receptor 2	Q16832	Q16832	Plasma membrane
DMD	Dystrophin	P11532	P11532	Plasma membrane
DSC2	Desmocollin-2	Q02487	Q02487	Plasma membrane
DSG2	Desmoglein-2	Q14126	Q14126	Plasma membrane
EFR3A	Protein EFR3 homolog A	Q14156	Q14156	Plasma membrane
EGFR	Epidermal growth factor receptor	P00533	P00533	Plasma membrane
EPHA2	Ephrin type-A receptor 2	P29317	P29317	Plasma membrane
EPHB4	Ephrin type-B receptor 4	P54760	P54760	Plasma membrane
EPS15L1	Epidermal growth factor receptor substrate 15-like 1	Q9UBC2	Q9UBC2	Plasma membrane
F11R	Junctional adhesion molecule A	Q9Y624	Q9Y624	Plasma membrane
FARP1	FERM, RhoGEF and pleckstrin domain-containing protein 1	Q9Y4F1	Q9Y4F1	Plasma membrane
FAS	Tumor necrosis factor receptor superfamily member 6	P25445	P25445	Plasma membrane
FCHO2	F-BAR domain only protein 2	Q0JRZ9	Q0JRZ9	Plasma membrane
FMNL1	Formin-like protein 1	O95466	O95466	Plasma membrane
FOLR1	Folate receptor alpha	P15328	P15328	Plasma membrane
FYN	Tyrosine-protein kinase Fyn	P06241	P06241	Plasma membrane
GAS1	Growth arrest-specific protein 1	P54826	P54826	Plasma membrane
GNAS	Guanine nucleotide-binding protein G(s) subunit alpha isoforms short	P63092	P63092-2	Plasma membrane
GPR64	G-protein coupled receptor 64	Q8IZP9	Q8IZP9-9	Plasma membrane
GPRIN1	G protein-regulated inducer of neurite outgrowth 1	Q7Z2K8	Q7Z2K8	Plasma membrane
HSPG2	Basement membrane-specific heparan sulfate proteoglycan core protein	P98160	P98160	Plasma membrane
ICAM1	Intercellular adhesion molecule 1	P05362	P05362	Plasma membrane
IGF1R	Insulin-like growth factor 1 receptor	P08069	P08069	Plasma membrane
IGSF8	Immunoglobulin superfamily member 8	Q969P0	Q969P0	Plasma membrane
IL1RAP	Interleukin-1 receptor accessory protein	Q9NPH3	Q9NPH3	Plasma membrane
IL6ST	Interleukin-6 receptor subunit beta	P40189	P40189	Plasma membrane
INSR	Insulin receptor	P06213	P06213	Plasma membrane
IQGAP1	Ras GTPase-activating-like protein IQGAP1	P46940	P46940	Plasma membrane
ITGA3	Integrin alpha-3	P26006	P26006	Plasma membrane
ITGA6	Integrin alpha-6	P23229	P23229-2	Plasma membrane
ITGAV	Integrin alpha-V	P06756	P06756	Plasma membrane
ITGB5	Integrin beta-5	P18084	P18084	Plasma membrane
ITSN1	Intersectin-1	Q15811	Q15811-8	Plasma membrane
KIRREL	Kin of IRRE-like protein 1	Q96J84	Q96J84-2	Plasma membrane
L1CAM	Neural cell adhesion molecule L1	P32004	P32004-2	Plasma membrane
LIN7C	Protein lin-7 homolog C	Q9NUP9	Q9NUP9	Plasma membrane
LRRC8A	Volume-regulated anion channel subunit LRRC8A	Q8IWT6	Q8IWT6	Plasma membrane
LSR	Lipolysis-stimulated lipoprotein receptor	Q86X29	Q86X29	Plasma membrane
LYPD3	Ly6/PLAUR domain-containing protein 3	O95274	O95274	Plasma membrane
MCAM	Cell surface glycoprotein MUC18	P43121	P43121	Plasma membrane
MET	Hepatocyte growth factor receptor	P08581	P08581	Plasma membrane
MFI2	Melanotransferrin	P08582	P08582	Plasma membrane
NOTCH2	Neurogenic locus notch homolog protein 2	Q04721	Q04721	Plasma membrane
NPR1	Atrial natriuretic peptide receptor 1	P16066	P16066	Plasma membrane
NPR3	Atrial natriuretic peptide receptor 3	P17342	P17342	Plasma membrane
NPTN	Neuroplastin	Q9Y639	Q9Y639	Plasma membrane
OLR1	Oxidized low-density lipoprotein receptor 1	P78380	P78380	Plasma membrane
PALM	Paralemmin-1	O75781	O75781	Plasma membrane
PCDH17	Protocadherin-17	O14917	O14917	Plasma membrane
PCDH7	Protocadherin-7	O60245	O60245	Plasma membrane
PLAUR	Urokinase plasminogen activator surface receptor	Q03405	Q03405	Plasma membrane
PLXNA1	Plexin-A1	Q9UIW2	Q9UIW2	Plasma membrane
PLXNA2	Plexin-A2	O75051	O75051	Plasma membrane
PLXNB2	Plexin-B2	O15031	O15031	Plasma membrane
PLXND1	Plexin-D1	Q9Y4D7	Q9Y4D7	Plasma membrane
PTPRJ	Receptor-type tyrosine-protein phosphatase eta	Q12913	Q12913	Plasma membrane
PTPRK	Receptor-type tyrosine-protein phosphatase kappa	Q15262	Q15262-2	Plasma membrane
PVR	Poliovirus receptor	P15151	P15151	Plasma membrane
PVRL2	Nectin-2	Q92692	Q92692	Plasma membrane
ROR2	Tyrosine-protein kinase transmembrane receptor ROR2	Q01974	Q01974	Plasma membrane
RTN4RL2	Reticulon-4 receptor-like 2	Q86UN3	Q86UN3	Plasma membrane
SLC12A7	Solute carrier family 12 member 7	Q9Y666	Q9Y666	Plasma membrane
SLC16A1	Monocarboxylate transporter 1	P53985	P53985	Plasma membrane
SLC16A3	Monocarboxylate transporter 4	O15427	O15427	Plasma membrane
SLC1A5	Neutral amino acid transporter B(0)	Q15758	Q15758	Plasma membrane
SLC29A1	Equilibrative nucleoside transporter 1	Q99808	Q99808	Plasma membrane
SLC2A1	Solute carrier family 2, facilitated glucose transporter member 1	P11166	P11166	Plasma membrane
SLC2A3	Solute carrier family 2, facilitated glucose transporter member 3	P11169	P11169	Plasma membrane
SLC30A1	Zinc transporter 1	Q9Y6M5	Q9Y6M5	Plasma membrane
SLC39A14	Zinc transporter ZIP14	Q15043	Q15043	Plasma membrane
SLC39A6	Zinc transporter ZIP6	Q13433	Q13433	Plasma membrane
SLC3A2	4F2 cell-surface antigen heavy chain	P08195	P08195-2	Plasma membrane
SLC43A2	Large neutral amino acids transporter small subunit 4	Q8N370	Q8N370	Plasma membrane
SLC4A7	Sodium bicarbonate cotransporter 3	Q9Y6M7	Q9Y6M7-6	Plasma membrane
SLC7A1	High affinity cationic amino acid transporter 1	P30825	P30825	Plasma membrane
SLC7A5	Large neutral amino acids transporter small subunit 1	Q01650	Q01650	Plasma membrane
SLCO4A1	Solute carrier organic anion transporter family member 4A1	Q96BD0	Q96BD0	Plasma membrane
SNAP23	Synaptosomal-associated protein 23	O00161	O00161	Plasma membrane
STX3	Syntaxin-3	Q13277	Q13277	Plasma membrane
STX4	Syntaxin-4	Q12846	Q12846	Plasma membrane
STXBP3	Syntaxin-binding protein 3	O00186	O00186	Plasma membrane
TGFBR3	Transforming growth factor beta receptor type 3	Q03167	Q03167	Plasma membrane
VANGL1	Vang-like protein 1	Q8TAA9	Q8TAA9	Plasma membrane
XPR1	Xenotropic and polytropic retrovirus receptor 1	Q9UBH6	Q9UBH6	Plasma membrane
ZDHHC5	Palmitoyltransferase ZDHHC5	Q9C0B5	Q9C0B5	Plasma membrane

## Sheet: Compact HeLa Spatial Proteome
Lead Gene name	Lead Protein ID	Lead Protein name	Mol. weight [kDa]	Sequence length (AA)	Total MS/MS Count	Organellar profiles in how many maps?	Compartment Prediction	Prediction Confidence	Prediction Score	Sub compart-ment Prediction	Cytosolic Pool	Non-cytosolic pool1	Global classifier2	Estimated Copy number per cell	Copy number Abundance Percentile	Median cellular con-centration [nM]	Contribution to cell protein mass [ppm]
ABCA2	Q9BZC7	ATP-binding cassette sub-family A member 2	269.87	2435	195	6	Endosome	Very High	89.4		0	1	Mostly Organellar	3223.6	7.9	1.99418	2.70453
AGTRAP	Q6RW13	Type-1 angiotensin II receptor-associated protein	17.419	159	215	6	Endosome	Very High	97.6		0.343292	0.656708	Organellar and Cytosolic	102930	53.9	63.6746	5.57393
ANKFY1	Q9P2R3	Rabankyrin-5	128.4	1169	1283	6	Endosome	Very High	92		0.871766	0.128234	Mostly Cytosolic	219204	65.5	135.604	87.5006
ANKRD27	Q96NW4	Ankyrin repeat domain-containing protein 27	116.98	1050	317	6	Endosome	Very High	92.2		0.54071	0.45929	Organellar and Cytosolic	15984.1	24.6	9.88811	5.81296
AP3B1	O00203	AP-3 complex subunit beta-1	121.32	1094	2268	6	Endosome	Very High	59.8		0.674737	0.325263	Organellar and Cytosolic	373246	73.8	230.898	140.775
AP3D1	O14617-5	AP-3 complex subunit delta-1	136.65	1215	2919	6	Endosome	Very High	77		0.699852	0.300148	Organellar and Cytosolic	354394	73	219.235	150.554
AP3M1	Q9Y2T2	AP-3 complex subunit mu-1	46.939	418	1228	6	Endosome	Very High	53.8		0.676953	0.323047	Organellar and Cytosolic	376271	74	232.769	54.9076
AP3S1	Q92572	AP-3 complex subunit sigma-1	21.732	193	327	6	Endosome	Very High	71.4		0.6415	0.3585	Organellar and Cytosolic	245936	67.5	152.14	16.6157
ARL8A	Q96BM9	ADP-ribosylation factor-like protein 8A	21.416	186	1098	6	Endosome	Very High	79.8		0.148462	0.851538	Mostly Organellar	694717	81.9	429.765	46.2534
ATP6V0A1	Q93050-3	V-type proton ATPase 116 kDa subunit a isoform 1	96.599	838	1832	6	Endosome	Very High	82.6		0.0568994	0.943101	Mostly Organellar	180932	62.6	111.928	54.3356
ATP6V0A4	Q9HBG4	V-type proton ATPase 116 kDa subunit a isoform 4	96.385	840	265	6	Endosome	Very High	93.4		0	1	Mostly Organellar	8138.8	16.4	5.03482	2.43875
ATP6V0D1	P61421	V-type proton ATPase subunit d 1	40.329	351	634	6	Endosome	Very High	73.7		0.111918	0.888082	Mostly Organellar	267333	68.8	165.378	33.5172
ATP6V1A	P38606	V-type proton ATPase catalytic subunit A	68.303	617	1654	6	Endosome	Very High	58.5		0.833445	0.166555	Broad distribution	771467	83.2	477.245	163.815
ATP6V1B2	P21281	V-type proton ATPase subunit B, brain isoform	56.5	511	1221	6	Endosome	Very High	97.3		0.769014	0.230986	Organellar and Cytosolic	388694	74.3	240.454	68.2738
ATP6V1D	Q9Y5K8	V-type proton ATPase subunit D	28.262	247	201	5	Endosome	Very High	54.6		0.779465	0.220535	Organellar and Cytosolic	124563	56.6	77.0572	10.9443
ATP6V1E1	P36543	V-type proton ATPase subunit E 1	26.145	226	835	6	Endosome	Very High	78.1		0.689747	0.310253	Organellar and Cytosolic	513667	78.1	317.764	41.751
ATP9A	O75110	Probable phospholipid-transporting ATPase IIA	118.58	1047	675	6	Endosome	Very High	92		0	1	Mostly Organellar	24150.8	30.3	14.9401	8.90306
BECN1	Q14457	Beclin-1	51.896	450	255	6	Endosome	Very High	91.5		0.752429	0.247571	Organellar and Cytosolic	57480.4	43.7	35.5585	9.27365
BLOC1S1	P78537	Biogenesis of lysosome-related organelles complex 1 subunit 1	17.262	153	208	5	Endosome	Very High	99.8		0.622858	0.377142	Organellar and Cytosolic	136951	58.1	84.7209	7.34944
BLOC1S2	Q6QNY1	Biogenesis of lysosome-related organelles complex 1 subunit 2	15.961	142	362	6	Endosome	Very High	92.9		0.698179	0.301821	Organellar and Cytosolic	232333	66.6	143.726	11.5284
C10orf32	Q96B45	UPF0693 protein C10orf32	11.564	105	162	6	Endosome	Very High	91.4		0.590815	0.409185	Organellar and Cytosolic	179088	62.4	110.787	6.43832
C17orf59	Q96GS4	Uncharacterized protein C17orf59	37.226	357	367	6	Endosome	Very High	59.9		0.32642	0.67358	Organellar and Cytosolic	51204.5	41.8	31.6761	5.92586
CLCN3	P51790	H(+)/Cl(-) exchange transporter 3	90.965	818	329	6	Endosome	Very High	73.9		0	1	Mostly Organellar	17756.5	25.9	10.9846	5.02144
DAGLB	Q8NCG7	Sn1-specific diacylglycerol lipase beta	73.731	672	861	6	Endosome	Very High	86.5		0.396909	0.603091	Organellar and Cytosolic	88004.2	51.1	54.4411	20.1721
DNAJC13	O75165	DnaJ homolog subfamily C member 13	254.41	2243	4212	6	Endosome	Very High	70.8		0.335063	0.664937	Organellar and Cytosolic	106611	54.4	65.9515	84.3203
ECE1	P42892	Endothelin-converting enzyme 1	87.163	770	1088	6	Endosome	Very High	99.3		0.00259905	0.997401	Mostly Organellar	80424.5	49.4	49.7521	21.793
FAM21A	Q641Q2	WASH complex subunit FAM21A	147.18	1341	1173	6	Endosome	Very High	94.7		0.814098	0.185902	Organellar and Cytosolic	121104	56.3	74.917	55.4119
FKBP15	Q5T1M5	FK506-binding protein 15	133.63	1219	1112	6	Endosome	Very High	83.1		0.826013	0.173987	Organellar and Cytosolic	130545	57.4	80.7579	54.2328
FRYL	O94915	Protein furry homolog-like	339.59	3013	879	6	Endosome	Very High	76.3		0.801647	0.198353	Organellar and Cytosolic	28351	32.7	17.5385	29.931
GABARAPL2	P60520	Gamma-aminobutyric acid receptor-associated protein-like 2	13.667	117	183	6	Endosome	Very High	54.2		0.808855	0.191145	Organellar and Cytosolic	172736	61.8	106.858	7.33928
HFE	Q30201	Hereditary hemochromatosis protein	40.108	348	264	6	Endosome	Very High	94		0	1	Mostly Organellar	17287.2	25.5	10.6942	2.15552
HGS	O14964	Hepatocyte growth factor-regulated tyrosine kinase substrate	86.191	777	1502	6	Endosome	Very High	94.8		0.777818	0.222182	Organellar and Cytosolic	333299	72.2	206.186	89.3086
IGF2R	P11717	Cation-independent mannose-6-phosphate receptor	274.37	2491	8818	6	Endosome	Very High	95.2		0.0786823	0.921318	Mostly Organellar	312736	71.3	193.464	266.754
IST1	P53990-2	IST1 homolog	36.622	335	826	6	Endosome	Very High	92.3		0.727695	0.272305	Broad distribution	725361	82.5	448.723	82.5835
ITFG1	Q8TB96	T-cell immunomodulatory protein	68.107	612	293	6	Endosome	Very High	79.4		0.00946106	0.990539	Mostly Organellar	21672.6	28.7	13.4071	4.58881
KIAA0196	Q12768	WASH complex subunit strumpellin	134.28	1159	1178	6	Endosome	Very High	99.8		0.839493	0.160507	Broad distribution	158197	60.4	97.8637	66.0398
KIAA1033	Q2M389	WASH complex subunit 7	136.4	1173	1031	6	Endosome	Very High	99.7		0.817911	0.182089	Organellar and Cytosolic	107917	54.6	66.7597	45.7618
KMT2C	Q8NEZ4	Histone-lysine N-methyltransferase 2C	541.36	4911	314	6	Endosome	Very High	73		0.0946492	0.905351	Mostly Organellar	41984.3	38.6	25.9723	70.6593
LNPEP	Q9UIQ6	Leucyl-cystinyl aminopeptidase	117.35	1025	1915	6	Endosome	Very High	96.5		0.0146277	0.985372	Mostly Organellar	85588	50.6	52.9465	31.2243
LOH12CR1	Q969J3	Loss of heterozygosity 12 chromosomal region 1 protein	22.222	196	385	6	Endosome	Very High	96.6		0.375832	0.624168	Organellar and Cytosolic	98413.4	52.9	60.8805	6.79883
MAP1LC3B	Q9GZQ8	Microtubule-associated proteins 1A/1B light chain 3B	14.688	125	129	4	Endosome	Very High	72.3		0.362205	0.637795	Organellar and Cytosolic	47340.6	40.5	29.2858	2.16169
MRC2	Q9UBG0	C-type mannose receptor 2	166.67	1479	1263	6	Endosome	Very High	63		0.00101757	0.998982	Mostly Organellar	30913.3	34.1	19.1235	16.0177
NAGLT1	Q5TF39	Sodium-dependent glucose transporter 1	56.217	518	185	5	Endosome	Very High	55.8		0	1	Mostly Organellar	8417.38	16.8	5.20715	1.4711
NBR1	Q14596	Next to BRCA1 gene 1 protein	107.41	966	164	6	Endosome	Very High	59.7		0.501419	0.498581	Organellar and Cytosolic	8662.67	17.1	5.3589	2.89263
PDDC1	Q8NB37	Parkinson disease 7 domain-containing protein 1	23.297	220	215	5	Endosome	Very High	86		0.668937	0.331063	Organellar and Cytosolic	74305.8	48.1	45.967	5.3817
PIK3R4	Q99570	Phosphoinositide 3-kinase regulatory subunit 4	153.1	1358	1842	6	Endosome	Very High	68.5		0.504274	0.495726	Organellar and Cytosolic	99446.8	53.3	61.5196	47.3329
PLD1	Q13393	Phospholipase D1	124.18	1074	677	6	Endosome	Very High	66		0.0490826	0.950917	Mostly Organellar	31897.5	34.5	19.7324	12.3142
PPP1R21	Q6ZMI0	Protein phosphatase 1 regulatory subunit 21	88.313	780	295	6	Endosome	Very High	75.2		0.104315	0.895685	Mostly Organellar	13405.4	22.3	8.29284	3.68045
PSEN2	P49810	Presenilin-2	50.14	448	233	6	Endosome	Very High	79.3		0	1	Mostly Organellar	13629.8	22.4	8.43168	2.12458
RAB11FIP5	Q9BXF6	Rab11 family-interacting protein 5	70.414	653	672	6	Endosome	Very High	59.5		0.01173	0.98827	Mostly Organellar	37272.2	36.9	23.0573	8.15908
RAB17	Q9H0T7	Ras-related protein Rab-17	23.491	212	155	5	Endosome	Very High	85.4		0	1	Mostly Organellar	37446.6	36.9	23.1652	2.73471
RAB4A	P20338	Ras-related protein Rab-4A	24.389	218	927	6	Endosome	Very High	99.6		0.344414	0.655586	Organellar and Cytosolic	932267	85.1	576.719	70.6857
SEZ6L2	Q6UXD5-6	Seizure 6-like protein 2	86.86	809	135	6	Endosome	Very High	74.5		0	1	Mostly Organellar	5403.09	12.3	3.34246	1.45901
SFT2D2	O95562	Vesicle transport protein SFT2B	17.779	160	194	6	Endosome	Very High	68.4		0.0444233	0.955577	Mostly Organellar	116616	55.8	72.1413	6.44561
SLC11A2	P49281-3	Natural resistance-associated macrophage protein 2	64.703	590	237	6	Endosome	Very High	93.4		0	1	Mostly Organellar	22018.9	29	13.6213	4.42911
SLC12A3	P55017	Solute carrier family 12 member 3	113.14	1021	343	6	Endosome	Very High	76		0	1	Mostly Organellar	14538.9	23.3	8.99402	5.11381
SLC12A9	Q9BXP2	Solute carrier family 12 member 9	96.109	914	137	6	Endosome	Very High	67.7		0	1	Mostly Organellar	3693.55	9.1	2.2849	1.10358
SLC9A6	Q92581-2	Sodium/hydrogen exchanger 6	77.916	701	172	6	Endosome	Very High	69.4		0	1	Mostly Organellar	5915.47	13.2	3.65943	1.43289
SNAPIN	O95295	SNARE-associated protein Snapin	14.874	136	387	5	Endosome	Very High	97.9		0.674889	0.325111	Organellar and Cytosolic	375526	73.9	232.307	17.3646
SND1	Q7KZF4	Staphylococcal nuclease domain-containing protein 1	102	910	9130	6	Endosome	Very High	85.3		0.0741676	0.925832	Mostly Organellar	2.95619e+06	93.9	1828.76	937.409
SNX12	Q9UMY4	Sorting nexin-12	19.73	172	653	6	Endosome	Very High	76.9		0.481092	0.518908	Organellar and Cytosolic	366726	73.5	226.863	22.4939
SNX2	O60749	Sorting nexin-2	58.47	519	2664	6	Endosome	Very High	83.8		0.717612	0.282388	Organellar and Cytosolic	1.29419e+06	88.1	800.613	235.249
SNX3	O60493	Sorting nexin-3	18.762	162	1653	6	Endosome	Very High	73.5		0.380209	0.619791	Organellar and Cytosolic	1.81658e+06	90.8	1123.77	105.957
SNX4	O95219	Sorting nexin-4	51.908	450	461	6	Endosome	Very High	78.5		0.176613	0.823387	Organellar and Cytosolic	31365.8	34.3	19.4035	5.0616
SNX5	Q9Y5X3	Sorting nexin-5	46.816	404	1685	6	Endosome	Very High	90.1		0.777559	0.222441	Organellar and Cytosolic	942412	85.2	582.994	137.161
SNX8	Q9Y5X2	Sorting nexin-8	52.569	465	640	6	Endosome	Very High	94.5		0.289418	0.710582	Organellar and Cytosolic	83839	50.2	51.8644	13.7016
SORT1	Q99523	Sortilin	92.067	831	595	6	Endosome	Very High	96.2		0.00705642	0.992944	Mostly Organellar	22244.5	29.2	13.7609	6.36684
STAM	Q92783	Signal transducing adapter molecule 1	59.179	540	1009	6	Endosome	Very High	95.4		0.850877	0.149123	Mostly Cytosolic	501812	77.7	310.431	92.3221
STAM2	O75886	Signal transducing adapter molecule 2	58.164	525	297	5	Endosome	Very High	90.4		0.810224	0.189776	Organellar and Cytosolic	82105.9	49.8	50.7923	14.8465
STX12	Q86Y82	Syntaxin-12	31.642	276	673	6	Endosome	Very High	83.5		0.0404017	0.959598	Mostly Organellar	115130	55.6	71.2218	11.3253
STX7	O15400	Syntaxin-7	29.815	261	837	6	Endosome	Very High	61.9		0.0540556	0.945944	Mostly Organellar	216373	65.3	133.853	20.0555
STX8	Q9UNK0	Syntaxin-8	26.906	236	307	6	Endosome	Very High	64		0	1	Mostly Organellar	70810.1	47.1	43.8045	5.92299
SYNGR2	O43760	Synaptogyrin-2	24.81	224	575	6	Endosome	Very High	93.1		0.402181	0.597819	Organellar and Cytosolic	405226	75	250.681	31.2551
TAX1BP1	Q86VP1	Tax1-binding protein 1	90.876	789	296	6	Endosome	Very High	61.2		0.836816	0.163184	Organellar and Cytosolic	44436.1	39.4	27.489	12.554
TBC1D5	Q92609	TBC1 domain family member 5	89.003	795	810	6	Endosome	Very High	70		0.119307	0.880693	Mostly Organellar	30031.6	33.7	18.5781	8.30961
TFRC	P02786	Transferrin receptor protein 1	84.87	760	9921	6	Endosome	Very High	70.1		0.0668113	0.933189	Mostly Organellar	5.3189e+06	96.5	3290.38	1403.37
TGFBRAP1	Q8WUH2	Transforming growth factor-beta receptor-associated protein 1	97.157	860	253	6	Endosome	Very High	80.3		0.729676	0.270324	Organellar and Cytosolic	21482.3	28.6	13.2893	6.4886
TMEM206	Q9H813	Transmembrane protein 206	40.043	350	292	6	Endosome	Very High	93.1		0	1	Mostly Organellar	24020.2	30.3	14.8594	2.9902
TMEM50A	O95807	Transmembrane protein 50A	17.4	157	176	6	Endosome	Very High	65.5		0.0159218	0.984078	Mostly Organellar	25741.4	31.1	15.9241	1.39244
TMEM63A	O94886	CSC1-like protein 1	92.125	807	246	6	Endosome	Very High	78.7		0.00381659	0.996183	Mostly Organellar	9870.48	18.7	6.10607	2.82691
TPBG	Q13641	Trophoblast glycoprotein	46.031	420	205	6	Endosome	Very High	59.2		0.0449483	0.955052	Mostly Organellar	33601.8	35.3	20.7867	4.8085
TPCN1	Q9ULQ1	Two pore calcium channel protein 1	94.146	816	301	6	Endosome	Very High	99		0	1	Mostly Organellar	10791.7	19.8	6.67594	3.15854
TRIM56	Q9BRZ2	E3 ubiquitin-protein ligase TRIM56	81.487	755	677	6	Endosome	Very High	91.3		0.541712	0.458288	Organellar and Cytosolic	79762.7	49.3	49.3427	20.2062
UVRAG	Q9P2Y5	UV radiation resistance-associated gene protein	78.15	699	234	6	Endosome	Very High	82.3		0.705348	0.294652	Organellar and Cytosolic	30252.7	33.8	18.7149	7.35005
VAC14	Q08AM6	Protein VAC14 homolog	87.972	782	1293	6	Endosome	Very High	79.7		0.523566	0.476434	Organellar and Cytosolic	121854	56.4	75.3811	33.3257
VAMP8	Q9BV40	Vesicle-associated membrane protein 8	11.438	100	1080	6	Endosome	Very High	55.6		0.050375	0.949625	Mostly Organellar	1.85473e+06	91	1147.37	65.9519
VPS11	Q9H270	Vacuolar protein sorting-associated protein 11 homolog	107.84	941	1031	6	Endosome	Very High	95.8		0.35896	0.64104	Organellar and Cytosolic	63504.9	45.3	39.2854	21.2904
VPS16	Q9H269	Vacuolar protein sorting-associated protein 16 homolog	94.693	839	815	6	Endosome	Very High	92.4		0.517494	0.482506	Organellar and Cytosolic	75374.6	48.4	46.6282	22.1891
VPS18	Q9P253	Vacuolar protein sorting-associated protein 18 homolog	110.18	973	695	6	Endosome	Very High	89.8		0.469742	0.530258	Organellar and Cytosolic	50901.3	41.7	31.4886	17.4353
VPS26A	O75436	Vacuolar protein sorting-associated protein 26A	38.169	327	1998	6	Endosome	Very High	82.3		0.694319	0.305681	Organellar and Cytosolic	2.50352e+06	92.9	1548.73	297.07
VPS29	Q9UBQ0	Vacuolar protein sorting-associated protein 29	20.505	182	1081	6	Endosome	Very High	80.8		0.676702	0.323298	Organellar and Cytosolic	3.03239e+06	94.1	1875.9	193.304
VPS33A	Q96AX1	Vacuolar protein sorting-associated protein 33A	67.61	596	801	6	Endosome	Very High	95.3		0.582079	0.417921	Organellar and Cytosolic	108162	54.7	66.9112	22.7344
VPS35	Q96QK1	Vacuolar protein sorting-associated protein 35	91.706	796	4035	6	Endosome	Very High	75.8		0.665597	0.334403	Organellar and Cytosolic	2.13582e+06	92	1321.26	608.918
VPS39	Q96JC1	Vam6/Vps39-like protein	101.81	886	1044	6	Endosome	Very High	91.3		0.00265153	0.997348	Mostly Organellar	33647	35.3	20.8147	10.6496
VPS41	P49754	Vacuolar protein sorting-associated protein 41 homolog	98.565	854	746	6	Endosome	Very High	75.9		0.2006	0.7994	Organellar and Cytosolic	25364.7	31	15.6911	7.7723
VPS8	Q8N3P4	Vacuolar protein sorting-associated protein 8 homolog	161.75	1428	317	4	Endosome	Very High	56.3		0.760513	0.239487	Organellar and Cytosolic	20288.4	27.7	12.5508	10.2021
VTI1B	Q9UEU0	Vesicle transport through interaction with t-SNAREs homolog 1B	26.688	232	657	6	Endosome	Very High	84.2		0.00764661	0.992353	Mostly Organellar	165015	61.1	102.081	13.691
WDFY1	Q8IWB7	WD repeat and FYVE domain-containing protein 1	46.323	410	1199	6	Endosome	Very High	85.1		0.20127	0.79873	Organellar and Cytosolic	200978	64.1	124.329	28.9429
ZC3HAV1	Q7Z2W4	Zinc finger CCCH-type antiviral protein 1	101.43	902	5634	6	Endosome	Very High	93.8		0.242467	0.757533	Organellar and Cytosolic	952995	85.3	589.541	300.507
ZFYVE21	Q9BQ24-2	Zinc finger FYVE domain-containing protein 21	28.476	252	241	5	Endosome	Very High	65.8		0.0227795	0.97722	Mostly Organellar	25520.1	31	15.7872	2.25922
ABHD17B	Q5VST6	Alpha/beta hydrolase domain-containing protein 17B	32.214	288	272	6	Endosome	High	42.2		0	1	Mostly Organellar	27462.3	32.2	16.9887	2.75029
ALDH16A1	Q8IZ83	Aldehyde dehydrogenase family 16 member A1	85.126	802	688	6	Endosome	High	43.4		0.820657	0.179343	Organellar and Cytosolic	258587	68.2	159.967	68.4331
AP1AR	Q63HQ0	AP-1 complex-associated regulatory protein	34.28	302	87	3	Endosome	High	49.4		0	1	Mostly Organellar	11474.6	20.5	7.09841	1.22285
APLP2	Q06481	Amyloid-like protein 2	86.955	763	1484	6	Endosome	High	44.5		0	1	Mostly Organellar	95884.9	52.4	59.3163	25.9204
C18orf8	Q96DM3	Uncharacterized protein C18orf8	74.974	657	618	6	Endosome	High	16.1		0	1	Mostly Organellar	24035.2	30.3	14.8686	5.60216
CCDC53	Q9Y3C0	WASH complex subunit CCDC53	21.172	194	136	3	Endosome	High	51.2		0.794584	0.205416	Organellar and Cytosolic	118347	56	73.2118	7.78964
CCZ1	P86791	Vacuolar fusion protein CCZ1 homolog	55.866	482	734	6	Endosome	High	44.2		0.461243	0.538757	Organellar and Cytosolic	117850	56	72.9042	20.4679
CHMP1A	Q9HD42	Charged multivesicular body protein 1a	21.703	196	474	6	Endosome	High	17.2		0.513713	0.486287	Organellar and Cytosolic	598726	80.1	370.384	40.3966
DENND6A	Q8IWF6	Protein DENND6A	69.574	608	107	4	Endosome	High	42.4		0.170583	0.829417	Organellar and Cytosolic	7939.72	16.1	4.91166	1.71731
DERA	Q9Y315	Deoxyribose-phosphate aldolase	35.23	318	941	6	Endosome	High	45.3		0.810044	0.189956	Organellar and Cytosolic	471284	76.9	291.545	51.617
FTH1	P02794	Ferritin heavy chain	21.225	183	560	6	Endosome	High	51.1		0.82941	0.17059	Organellar and Cytosolic	659589	81.2	408.034	43.5229
GDAP2	Q9NXN4	Ganglioside-induced differentiation-associated protein 2	56.224	497	476	6	Endosome	High	23		0.610755	0.389245	Organellar and Cytosolic	47540	40.6	29.4092	8.30956
HPS3	Q969F9	Hermansky-Pudlak syndrome 3 protein	113.73	1004	467	6	Endosome	High	27.1		0.798915	0.201085	Broad distribution	71028.7	47.2	43.9397	25.1134
KXD1	Q9BQD3	KxDL motif-containing protein 1	19.668	176	138	3	Endosome	High	28.5		0.319851	0.680149	Organellar and Cytosolic	28986.2	33.1	17.9315	1.77235
LDLR	P01130	Low-density lipoprotein receptor	95.375	860	2384	6	Endosome	High	49.1		0.0259147	0.974085	Mostly Organellar	208090	64.8	128.729	61.6996
LEPROTL1	O95214	Leptin receptor overlapping transcript-like 1	14.428	131	97	4	Endosome	High	48.5		0.0198261	0.980174	Mostly Organellar	31982.9	34.5	19.7853	1.43457
LGR4	Q9BXB1	Leucine-rich repeat-containing G-protein coupled receptor 4	104.47	951	154	5	Endosome	High	49.2		0	1	Mostly Organellar	6834.76	14.6	4.22811	2.21979
LMBRD1	Q9NUN5-3	Probable lysosomal cobalamin transporter	53.435	467	213	5	Endosome	High	48.7		0.0300868	0.969913	Mostly Organellar	38181.6	37.3	23.6199	6.34275
LMBRD2	Q68DH5	LMBR1 domain-containing protein 2	81.171	695	220	6	Endosome	High	46		0.0140151	0.985985	Mostly Organellar	10200.4	19	6.31014	2.57403
LRP1	Q07954	Prolow-density lipoprotein receptor-related protein 1	504.6	4544	1610	6	Endosome	High	46		0.0162786	0.983721	Mostly Organellar	13105.1	22	8.10708	20.5582
LRP8	Q14114	Low-density lipoprotein receptor-related protein 8	105.63	963	690	6	Endosome	High	21		0	1	Mostly Organellar	30111.9	33.7	18.6278	9.8883
MITD1	Q8WV92	MIT domain-containing protein 1	29.314	249	129	2	Endosome	High	31.1		0.0093675	0.990633	Mostly Organellar	23999.5	30.3	14.8465	2.18713
MYOF	Q9NZM1-3	Myoferlin	233.32	2050	170	5	Endosome	High	43.6		0	1	Mostly Organellar	4205.92	10.2	2.60186	3.05077
MYOF	Q9NZM1	Myoferlin	234.71	2061	14395	6	Endosome	High	31.2		0.0715944	0.928406	Mostly Organellar	985205	85.7	609.467	718.878
PI4K2A	Q9BTU6	Phosphatidylinositol 4-kinase type 2-alpha	54.022	479	1103	6	Endosome	High	21.9		0.053739	0.946261	Mostly Organellar	104764	54.1	64.8091	17.5946
PTPN9	P43378	Tyrosine-protein phosphatase non-receptor type 9	68.019	593	439	6	Endosome	High	21		0.250779	0.749221	Organellar and Cytosolic	26236.8	31.5	16.2306	5.54801
SCAMP2	O15127	Secretory carrier-associated membrane protein 2	36.648	329	422	6	Endosome	High	21.7		0.0324736	0.967526	Mostly Organellar	87118.9	50.8	53.8935	9.92567
SCAMP3	O14828	Secretory carrier-associated membrane protein 3	38.287	347	1836	6	Endosome	High	50.9		0.354836	0.645164	Organellar and Cytosolic	835709	84.1	516.986	99.4725
SCYL2	Q6P3W7	SCY1-like protein 2	103.71	929	1155	6	Endosome	High	50.6		0.201891	0.798109	Organellar and Cytosolic	61391.1	44.7	37.9777	19.7935
SEMA4C	Q9C0C4	Semaphorin-4C	92.622	833	80	5	Endosome	High	37.3		0	1	Mostly Organellar	3001.09	7.4	1.85653	0.864151
SLC12A6	Q9UHW9-2	Solute carrier family 12 member 6	122.09	1099	695	6	Endosome	High	19.6		0	1	Mostly Organellar	28369.5	32.7	17.5499	10.7678
SLC35F2	Q8IXU6	Solute carrier family 35 member F2	41.211	374	252	6	Endosome	High	42.4		0	1	Mostly Organellar	44741.4	39.7	27.6779	5.73218
SMOC1	Q9H4F8	SPARC-related modular calcium-binding protein 1	48.162	434	882	6	Endosome	High	16.2		0.698477	0.301523	Organellar and Cytosolic	251908	67.9	155.835	37.7176
SNX6	Q9UNH7	Sorting nexin-6	46.648	406	1452	6	Endosome	High	20.6		0.716472	0.283528	Organellar and Cytosolic	728590	82.6	450.72	105.661
SORCS2	Q96PQ0	VPS10 domain-containing receptor SorCS2	128.15	1159	617	6	Endosome	High	47.5		0	1	Mostly Organellar	18289.6	26.3	11.3143	7.28651
SPPL2A	Q8TCT8	Signal peptide peptidase-like 2A	58.143	520	252	6	Endosome	High	17.2		0	1	Mostly Organellar	33746.9	35.4	20.8765	6.09998
STUB1	Q9UNE7	E3 ubiquitin-protein ligase CHIP	34.856	303	1069	6	Endosome	High	16.8		0.877216	0.122784	Mostly Cytosolic	1.36962e+06	88.5	847.276	148.414
TMEM63B	Q5T3F8	CSC1-like protein 2	94.957	832	300	6	Endosome	High	17.2		0	1	Mostly Organellar	13687.3	22.5	8.46719	4.04055
TOLLIP	Q9H0E2	Toll-interacting protein	30.281	274	153	4	Endosome	High	21.3		0.797623	0.202377	Organellar and Cytosolic	76944.1	48.7	47.5991	7.2434
TRMT6	Q9UJA5	tRNA (adenine(58)-N(1))-methyltransferase non-catalytic subunit TRM6	55.799	497	705	6	Endosome	High	39.6		0.569571	0.430429	Organellar and Cytosolic	236179	66.9	146.105	40.9699
VLDLR	P98155-2	Very low-density lipoprotein receptor	93.382	845	1771	6	Endosome	High	51.7		0.0267146	0.973285	Mostly Organellar	87996.4	51.1	54.4363	25.5461
VPS26B	Q4G0F5	Vacuolar protein sorting-associated protein 26B	39.154	336	1191	6	Endosome	High	21.5		0.525427	0.474573	Organellar and Cytosolic	426044	75.6	263.56	51.8594
VPS45	Q9NRW7	Vacuolar protein sorting-associated protein 45	65.076	570	1269	6	Endosome	High	45.2		0.173226	0.826774	Organellar and Cytosolic	146813	59.2	90.8213	29.7018
WASH3P	C4AMC7	Putative WAS protein family homolog 3	49.994	463	200	3	Endosome	High	20.3		0.862162	0.137838	Mostly Cytosolic	74239	48	45.9257	11.5384
ACTR10	Q9NZ32	Actin-related protein 10	46.306	417	323	6	Endosome	Medium	11.1		0.875155	0.124845	Mostly Cytosolic	135464	58	83.8006	19.501
ARPIN	Q7Z6K5-2	Arpin	43.881	394	519	6	Endosome	Medium	6.3		0.835541	0.164459	Broad distribution	244087	67.4	150.997	33.298
ATG9A	Q7Z3C6	Autophagy-related protein 9A	94.446	839	782	6	Endosome	Medium	4.9		0.411895	0.588105	Organellar and Cytosolic	52592.5	42.2	32.5347	15.442
ATP11B	Q9Y2G3	Probable phospholipid-transporting ATPase IF	134.19	1177	85	2	Endosome	Medium	9		0	1	Mostly Organellar	3171.76	7.8	1.96211	1.32317
ATP6V0A2	Q9Y487	V-type proton ATPase 116 kDa subunit a isoform 2	98.081	856	661	6	Endosome	Medium	6.6		0.00462236	0.995378	Mostly Organellar	26763.9	31.8	16.5567	8.16079
ATP6V1F	Q16864	V-type proton ATPase subunit F	13.37	119	171	3	Endosome	Medium	8.1		0.658268	0.341732	Organellar and Cytosolic	215504	65.3	133.315	8.95745
ATP6V1G1	O75348	V-type proton ATPase subunit G 1	13.757	118	251	5	Endosome	Medium	11.4		0.757366	0.242634	Organellar and Cytosolic	626884	80.7	387.803	26.8107
BAIAP2L1	Q9UHR4	Brain-specific angiogenesis inhibitor 1-associated protein 2-like protein 1	56.882	511	2757	6	Endosome	Medium	5.4		0.0343973	0.965603	Mostly Organellar	625115	80.6	386.709	110.543
BICD1	Q96G01	Protein bicaudal D homolog 1	110.75	975	64	3	Endosome	Medium	5.6		0.442547	0.557453	Organellar and Cytosolic	3113.13	7.6	1.92585	1.07186
BLOC1S5	Q8TDH9	Biogenesis of lysosome-related organelles complex 1 subunit 5	21.609	187	203	5	Endosome	Medium	4.4		0.706907	0.293093	Organellar and Cytosolic	132097	57.6	81.7176	8.8741
BST2	Q10589	Bone marrow stromal antigen 2	19.769	180	582	6	Endosome	Medium	10.5		0.0871423	0.912858	Mostly Organellar	900964	84.8	557.354	55.3719
CCDC93	Q567U6	Coiled-coil domain-containing protein 93	73.197	631	204	3	Endosome	Medium	14.3		0.967959	0.0320407	Mostly Cytosolic	146806	59.2	90.8171	33.4068
CCNB1	P14635	G2/mitotic-specific cyclin-B1	48.337	433	871	6	Endosome	Medium	5.6		0.262386	0.737614	Broad distribution	155123	60.1	95.9621	23.3105
CD320	Q9NPF0	CD320 antigen	28.991	282	394	6	Endosome	Medium	5.9		0	1	Mostly Organellar	94114.6	52	58.2211	8.48237
CLTCL1	P53675	Clathrin heavy chain 2	187.03	1640	585	6	Endosome	Medium	4.3		0.637595	0.362405	Organellar and Cytosolic	29356.6	33.3	18.1606	17.0692
COL5A1	P20908	Collagen alpha-1(V) chain	183.56	1838	794	6	Endosome	Medium	7.5		0.218912	0.781088	Organellar and Cytosolic	31881.4	34.5	19.7225	18.1933
DCTN4	Q9UJW0	Dynactin subunit 4	52.337	460	774	6	Endosome	Medium	10		0.79845	0.20155	Broad distribution	261422	68.4	161.721	42.5352
DCTN5	Q9BTE1	Dynactin subunit 5	20.126	182	247	6	Endosome	Medium	8.2		0.779029	0.220971	Broad distribution	157335	60.3	97.3308	9.84422
DNAJB1	P25685	DnaJ homolog subfamily B member 1	38.044	340	1593	6	Endosome	Medium	5.9		0.635865	0.364135	Organellar and Cytosolic	1.00727e+06	85.8	623.116	119.132
DOCK6	Q96HP0	Dedicator of cytokinesis protein 6	229.56	2047	205	6	Endosome	Medium	9.1		0.2525	0.7475	Organellar and Cytosolic	8799.33	17.3	5.44343	6.27975
DTNBP1	Q96EV8	Dysbindin	39.493	351	182	5	Endosome	Medium	9.2		0.727206	0.272794	Organellar and Cytosolic	94009.1	52	58.1559	11.5422
EDIL3	O43854	EGF-like repeat and discoidin I-like domain-containing protein 3	53.764	480	206	5	Endosome	Medium	14.4		0	1	Mostly Organellar	13185.6	22.1	8.15689	2.20389
EHD1	Q9H4M9	EH domain-containing protein 1	60.626	534	3204	6	Endosome	Medium	9.7		0.375608	0.624392	Organellar and Cytosolic	875252	84.5	541.448	164.964
FRRS1	Q6ZNA5-2	Ferric-chelate reductase 1	70.464	626	88	3	Endosome	Medium	13		0	1	Mostly Organellar	5670.39	12.7	3.50782	1.24216
GYS1	P13807	Glycogen [starch] synthase, muscle	83.785	737	2255	6	Endosome	Medium	10.6		0.0947262	0.905274	Mostly Organellar	212591	65.1	131.513	55.3742
HOMER3	Q9NSC5	Homer protein homolog 3	39.836	361	587	6	Endosome	Medium	8.5		0.586564	0.413436	Organellar and Cytosolic	140468	58.5	86.8962	17.3961
HPS5	Q9UPZ3	Hermansky-Pudlak syndrome 5 protein	127.45	1129	184	6	Endosome	Medium	8.8		0.873761	0.126239	Mostly Cytosolic	34012.8	35.5	21.041	13.4766
HSPA8	P11142	Heat shock cognate 71 kDa protein	70.897	646	9672	6	Endosome	Medium	11.7		0.716482	0.283518	Broad distribution	2.60446e+07	99.5	16111.7	5740.4
ITCH	Q96J02	E3 ubiquitin-protein ligase Itchy homolog	102.8	903	539	6	Endosome	Medium	13.9		0.52517	0.47483	Organellar and Cytosolic	62800.2	45.1	38.8494	20.0702
LIX1L	Q8IVB5	LIX1-like protein	36.562	337	105	3	Endosome	Medium	9.3		0.0369552	0.963045	Mostly Organellar	20402.7	27.8	12.6216	2.31908
MAP4K3	Q8IVH8	Mitogen-activated protein kinase kinase kinase kinase 3	101.31	894	246	6	Endosome	Medium	9		0.15852	0.84148	Organellar and Cytosolic	10681.8	19.6	6.60799	3.36431
MEGF9	Q9H1U4	Multiple epidermal growth factor-like domains protein 9	62.983	602	63	2	Endosome	Medium	10.2		0	1	Mostly Organellar	4438.62	10.6	2.74582	0.869097
MTOR	P42345	Serine/threonine-protein kinase mTOR	288.89	2549	1711	6	Endosome	Medium	13.8		0.690631	0.309369	Organellar and Cytosolic	69312.3	46.8	42.878	62.2501
MYCBP2	O75592	E3 ubiquitin-protein ligase MYCBP2	510.08	4640	1650	6	Endosome	Medium	6.4		0.46755	0.53245	Organellar and Cytosolic	15702.3	24.3	9.71379	24.9
NDFIP1	Q9BT67	NEDD4 family-interacting protein 1	24.899	221	189	3	Endosome	Medium	4.3		0	1	Mostly Organellar	27034.6	32	16.7241	2.09266
PDE8B	O95263	High affinity cAMP-specific and IBMX-insensitive 3,5-cyclic phosphodiesterase 8B	98.978	885	174	2	Endosome	Medium	5.1		0.964633	0.035367	Mostly Cytosolic	61819.6	44.9	38.2428	19.0223
PEX19	P40855	Peroxisomal biogenesis factor 19	32.806	299	489	6	Endosome	Medium	5.9		0.705073	0.294927	Nuclear and Cytosolic	434930	75.9	269.056	44.3578
PIK3C3	Q8NEB9	Phosphatidylinositol 3-kinase catalytic subunit type 3	101.55	887	1008	6	Endosome	Medium	14.7		0.560078	0.439922	Organellar and Cytosolic	72219.4	47.5	44.6763	22.7998
PLEKHA1	Q9HB21	Pleckstrin homology domain-containing family A member 1	45.553	404	179	3	Endosome	Medium	4.6		0.230577	0.769423	Organellar and Cytosolic	22570.9	29.5	13.9628	3.19641
PLEKHH3	Q7Z736	Pleckstrin homology domain-containing family H member 3	85.316	793	72	3	Endosome	Medium	15.5		0	1	Mostly Organellar	4341.62	10.5	2.68581	1.15154
PODXL	O00592	Podocalyxin	58.635	558	1193	6	Endosome	Medium	14.1		0.0102515	0.989749	Mostly Organellar	596978	80.1	369.302	108.821
RAB11B	Q15907	Ras-related protein Rab-11B	24.488	218	2175	6	Endosome	Medium	9.2		0.261478	0.738522	Organellar and Cytosolic	4.31657e+06	95.7	2670.32	328.616
RAB11FIP1	Q6WKZ4	Rab11 family-interacting protein 1	137.17	1283	1073	6	Endosome	Medium	12.6		0.299463	0.700537	Organellar and Cytosolic	59049.9	44.1	36.5294	25.1811
RAB14	P61106	Ras-related protein Rab-14	23.897	215	2659	6	Endosome	Medium	8.9		0.423409	0.576591	Organellar and Cytosolic	3.26488e+06	94.5	2019.72	242.553
RAB34	P0DI83	Ras-related protein Rab-34, isoform NARR	21.118	198	210	6	Endosome	Medium	9.2		0.197548	0.802452	Organellar and Cytosolic	58185.1	43.9	35.9944	3.81998
SCAMP1	O15126	Secretory carrier-associated membrane protein 1	37.92	338	1224	6	Endosome	Medium	10.5		0.0867635	0.913237	Mostly Organellar	237847	67.1	147.137	28.039
SCAMP4	Q969E2-2	Secretory carrier-associated membrane protein 4	22.047	195	470	6	Endosome	Medium	6		0.025882	0.974118	Mostly Organellar	164940	61.1	102.035	11.3051
SLC12A4	Q9UP95	Solute carrier family 12 member 4	120.65	1085	1427	6	Endosome	Medium	11.2		0.069805	0.930195	Mostly Organellar	71934.9	47.4	44.5003	26.9814
SNX30	Q5VWJ9	Sorting nexin-30	49.676	437	238	4	Endosome	Medium	9.6		0.0878954	0.912105	Mostly Organellar	19428.6	27.2	12.0189	3.00044
SPAST	Q9UBP0	Spastin	67.196	616	929	6	Endosome	Medium	8.9		0.183379	0.816621	Organellar and Cytosolic	75150.9	48.3	46.4898	15.6991
SPG21	Q9NZD8	Maspardin	34.96	308	468	6	Endosome	Medium	7		0.775045	0.224955	Organellar and Cytosolic	205396	64.5	127.062	22.3234
SREBF1	P36956	Sterol regulatory element-binding protein 1	121.67	1147	225	4	Endosome	Medium	4.6		0	1	Mostly Organellar	7254.07	15	4.48751	2.74386
STK25	O00506	Serine/threonine-protein kinase 25	48.111	426	51	1	Endosome	Medium	4.7		0.178608	0.821392	Broad distribution	5316.44	12.1	3.28885	0.795174
SYPL1	Q16563-2	Synaptophysin-like protein 1	26.411	241	1156	6	Endosome	Medium	8		0.253183	0.746817	Organellar and Cytosolic	603979	80.2	373.634	49.5911
TMEM106B	Q9NUM4	Transmembrane protein 106B	31.127	274	666	6	Endosome	Medium	5.3		0.00105308	0.998947	Mostly Organellar	115295	55.7	71.3235	11.1569
TMEM9	Q9P0T7	Transmembrane protein 9	20.574	183	470	6	Endosome	Medium	15.6		0.0333662	0.966634	Mostly Organellar	237284	67	146.789	15.1769
TNFSF9	P41273	Tumor necrosis factor ligand superfamily member 9	26.624	254	191	3	Endosome	Medium	7.7		0	1	Mostly Organellar	20493.3	27.9	12.6776	1.69622
TRAPPC6B	Q86SZ2	Trafficking protein particle complex subunit 6B	17.983	158	258	6	Endosome	Medium	5.5		0.262652	0.737348	Organellar and Cytosolic	63136.4	45.2	39.0574	3.52971
USP8	P40818	Ubiquitin carboxyl-terminal hydrolase 8	127.52	1118	1798	6	Endosome	Medium	7.8		0.615926	0.384074	Organellar and Cytosolic	240134	67.3	148.551	95.1981
VAMP4	O75379	Vesicle-associated membrane protein 4	16.397	141	139	5	Endosome	Medium	13.6		0	1	Mostly Organellar	18177.8	26.2	11.2451	0.92662
APP	P05067	Amyloid beta A4 protein	86.942	770	1618	6	Endosome	Low	1.6		0	1	Mostly Organellar	122900	56.5	76.0286	33.2185
ARF4	P18085	ADP-ribosylation factor 4	20.511	180	1003	6	Endosome	Low	1.4		0.708424	0.291576	Broad distribution	2.82572e+06	93.6	1748.04	180.183
ARL3	P36405	ADP-ribosylation factor-like protein 3	20.455	182	337	5	Endosome	Low	3.4		0.952513	0.0474873	Mostly Cytosolic	1.11148e+06	86.7	687.586	70.6805
ARL8B	Q9NVJ2	ADP-ribosylation factor-like protein 8B	21.539	186	138	2	Endosome	Low	2.4		0.0593022	0.940698	Mostly Organellar	128579	57.1	79.5413	8.60979
ATP6V0C	P27449	V-type proton ATPase 16 kDa proteolipid subunit	15.736	155	134	2	Endosome	Low	1.3		0	1	Mostly Organellar	49678.1	41.3	30.7318	2.43028
ATP6V1C1	P21283	V-type proton ATPase subunit C 1	43.941	382	1142	6	Endosome	Low	1.9		0.773952	0.226048	Broad distribution	693848	81.9	429.228	94.7831
ATP6V1H	Q9UI12	V-type proton ATPase subunit H	55.882	483	512	6	Endosome	Low	2.2		0.85124	0.14876	Mostly Cytosolic	205787	64.6	127.304	35.7509
BLMH	Q13867	Bleomycin hydrolase	52.562	455	543	6	Endosome	Low	2.4		0.960821	0.0391787	Mostly Cytosolic	879600	84.6	544.138	143.732
BLOC1S4	Q9NUP1	Biogenesis of lysosome-related organelles complex 1 subunit 4	23.351	217	128	2	Endosome	Low	2.2		0.764518	0.235482	Organellar and Cytosolic	54452.7	42.8	33.6855	3.95295
CCDC85C	A6NKD9	Coiled-coil domain-containing protein 85C	45.209	419	65	2	Endosome	Low	3.7		0.675487	0.324513	Organellar and Cytosolic	7256.2	15.1	4.48883	1.01984
CHMP1B	Q7LBR1	Charged multivesicular body protein 1b	22.109	199	313	6	Endosome	Low	2.1		0.442569	0.557431	Broad distribution	672312	81.4	415.906	46.2101
CHMP4B	Q9H444	Charged multivesicular body protein 4b	24.95	224	579	6	Endosome	Low	1.7		0.896621	0.103379	Mostly Cytosolic	1.55083e+06	89.6	959.371	120.29
CHTF8	P0CG12	Chromosome transmission fidelity protein 8 homolog isoform 2	51.391	524	115	2	Endosome	Low	1		0.0129418	0.987058	Broad distribution	47124.7	40.4	29.1523	7.52892
DAP	P51397	Death-associated protein 1	11.164	102	780	6	Endosome	Low	1.6		0.72068	0.27932	Organellar and Cytosolic	1.10357e+06	86.7	682.692	38.3016
DDX20	Q9UHI6	Probable ATP-dependent RNA helicase DDX20	92.239	824	2052	6	Endosome	Low	1.8		0.602582	0.397418	Organellar and Cytosolic	452292	76.4	279.797	129.697
EFTUD1	Q7Z2Z2	Elongation factor Tu GTP-binding domain-containing protein 1	125.43	1120	514	6	Endosome	Low	1.6		0.875519	0.124481	Mostly Cytosolic	90651.4	51.5	56.0787	35.3487
EHD4	Q9H223	EH domain-containing protein 4	61.174	541	1302	6	Endosome	Low	1.6		0.217504	0.782496	Broad distribution	275887	69.2	170.669	52.4682
FAM120B	Q96EK7	Constitutive coactivator of peroxisome proliferator-activated receptor gamma	103.78	910	158	1	Endosome	Low	1.3		0.541242	0.458758	Organellar and Cytosolic	21474.3	28.6	13.2844	6.92835
GEMIN2	O14893	Gem-associated protein 2	31.585	280	353	6	Endosome	Low	3.1		0.664487	0.335513	Organellar and Cytosolic	143881	58.9	89.0075	14.128
GEMIN4	P57678	Gem-associated protein 4	120.04	1058	2104	6	Endosome	Low	1.4		0.667855	0.332145	Organellar and Cytosolic	351146	72.9	217.226	131.042
GEMIN6	Q8WXD5	Gem-associated protein 6	18.824	167	231	3	Endosome	Low	1.6		0.82993	0.17007	Broad distribution	308138	71.1	190.62	18.0324
GEMIN8	Q9NWZ8	Gem-associated protein 8	28.636	242	180	6	Endosome	Low	1.7		0.62945	0.37055	Organellar and Cytosolic	52115.1	42.1	32.2394	4.63952
HDLBP	Q00341	Vigilin	141.45	1268	10015	6	Endosome	Low	1.9		0.153178	0.846822	Organellar and Cytosolic	1.25735e+06	87.8	777.82	552.912
HPS6	Q86YV9	Hermansky-Pudlak syndrome 6 protein	82.974	775	266	5	Endosome	Low	2.8		0.732769	0.267231	Organellar and Cytosolic	74378.1	48.1	46.0118	19.186
INPP5K	Q9BT40	Inositol polyphosphate 5-phosphatase K	51.09	448	169	6	Endosome	Low	2.5		0.339258	0.660742	Organellar and Cytosolic	24435.6	30.4	15.1163	3.8811
KIAA1467	A2RU67	Uncharacterized protein KIAA1467	67.038	622	128	4	Endosome	Low	3.5		0	1	Mostly Organellar	6145.76	13.4	3.80189	1.28084
KIF16B	Q96L93	Kinesin-like protein KIF16B	152.01	1317	43	1	Endosome	Low	3.1		0.441993	0.558007	Organellar and Cytosolic	1406.32	2.9	0.869976	0.664589
KLHL13	Q9P2N7	Kelch-like protein 13	73.867	655	320	5	Endosome	Low	1.4		0.838619	0.161381	Broad distribution	75595.6	48.4	46.7649	17.3598
LRCH1	Q9Y2L9-2	Leucine-rich repeat and calponin homology domain-containing protein 1	77.224	696	124	1	Endosome	Low	2.2		0.256538	0.743462	Broad distribution	12236.1	21.3	7.56948	2.9376
LTN1	O94822	E3 ubiquitin-protein ligase listerin	200.55	1766	1353	6	Endosome	Low	2.7		0.671872	0.328128	Organellar and Cytosolic	67811.6	46.4	41.9496	42.2789
MFSD1	Q9H3U5	Major facilitator superfamily domain-containing protein 1	51.208	465	95	1	Endosome	Low	1.5		0	1	Mostly Organellar	14575.7	23.3	9.01684	2.32041
MON1B	Q7L1V2	Vacuolar fusion protein MON1 homolog B	59.217	547	398	6	Endosome	Low	1.2		0.00196565	0.998034	Mostly Organellar	25701.9	31.1	15.8997	4.73161
MYO5A	Q9Y4I1	Unconventional myosin-Va	215.4	1855	1037	6	Endosome	Low	1.1		0.04945	0.95055	Mostly Organellar	45718.7	40	28.2824	30.6151
NAGPA	Q9UK23	N-acetylglucosamine-1-phosphodiester alpha-N-acetylglucosaminidase	56.072	515	133	5	Endosome	Low	2.6		0	1	Mostly Organellar	14237.5	23	8.80764	2.48186
NAPG	Q99747	Gamma-soluble NSF attachment protein	34.746	312	873	6	Endosome	Low	1.9		0.442231	0.557769	Organellar and Cytosolic	212708	65.1	131.585	22.9766
NEMF	O60524	Nuclear export mediator factor NEMF	122.95	1076	1271	6	Endosome	Low	3.4		0.738844	0.261156	Organellar and Cytosolic	201455	64.1	124.624	77.0024
PFKFB2	O60825	6-phosphofructo-2-kinase/fructose-2,6-bisphosphatase 2	58.476	505	695	6	Endosome	Low	1.4		0.859982	0.140018	Mostly Cytosolic	301093	70.7	186.262	54.7363
PI4K2B	Q8TCG2	Phosphatidylinositol 4-kinase type 2-beta	54.744	481	105	1	Endosome	Low	1.8		0.039544	0.960456	Mostly Organellar	6428.59	13.9	3.97685	1.09408
PIK3CB	P42338	Phosphatidylinositol 4,5-bisphosphate 3-kinase catalytic subunit beta isoform	122.76	1070	108	1	Endosome	Low	1.4		0.713906	0.286094	Organellar and Cytosolic	16541	24.9	10.2326	6.3127
PKP3	Q9Y446	Plakophilin-3	87.081	797	2433	6	Endosome	Low	1.1		0.0966642	0.903336	Mostly Organellar	247231	67.6	152.942	66.9305
PTPN23	Q9H3S7	Tyrosine-protein phosphatase non-receptor type 23	178.97	1636	573	6	Endosome	Low	3.5		0.917545	0.0824547	Mostly Cytosolic	100377	53.4	62.0954	55.8486
RB1CC1	Q8TDY2	RB1-inducible coiled-coil protein 1	183.09	1594	483	6	Endosome	Low	3.2		0.597352	0.402648	Organellar and Cytosolic	26241.8	31.5	16.2337	14.9367
RPTOR	Q8N122	Regulatory-associated protein of mTOR	149.04	1335	952	6	Endosome	Low	1.7		0.832794	0.167206	Broad distribution	145006	58.9	89.7035	67.187
RUFY1	Q96T51	RUN and FYVE domain-containing protein 1	79.817	708	676	6	Endosome	Low	1.4		0.931226	0.0687738	Mostly Cytosolic	271845	69	168.169	67.455
SFT2D1	Q8WV19	Vesicle transport protein SFT2A	17.804	159	84	1	Endosome	Low	3.3		0	1	Mostly Organellar	4299.2	10.3	2.65958	0.237959
SLC18B1	Q6NT16	MFS-type transporter SLC18B1	48.868	456	72	1	Endosome	Low	1.5		0	1	Mostly Organellar	3525.39	8.6	2.18087	0.535585
SLC39A11	Q8N1S5	Zinc transporter ZIP11	35.396	342	169	5	Endosome	Low	1.5		0.556004	0.443996	Organellar and Cytosolic	76651.5	48.6	47.4182	8.43475
SMN1	Q16637	Survival motor neuron protein	31.848	294	487	6	Endosome	Low	1.6		0.546294	0.453706	Organellar and Cytosolic	203712	64.4	126.02	20.1695
SNX27	Q96L92	Sorting nexin-27	61.264	541	1984	6	Endosome	Low	3.6		0.141243	0.858757	Mostly Organellar	282681	69.6	174.872	53.8393
SRP9	P49458	Signal recognition particle 9 kDa protein	10.112	86	1043	6	Endosome	Low	2.5		0.470341	0.529659	Organellar and Cytosolic	1.07189e+07	98.3	6630.91	336.965
STX6	O43752	Syntaxin-6	29.176	255	497	6	Endosome	Low	2.9		0.0544914	0.945509	Mostly Organellar	119838	56.2	74.1343	10.8697
TMEM106C	Q9BVX2	Transmembrane protein 106C	27.875	250	131	4	Endosome	Low	3.3		0	1	Mostly Organellar	5965.01	13.2	3.69007	0.51692
TMEM55B	Q86T03-2	Type 1 phosphatidylinositol 4,5-bisphosphate 4-phosphatase	30.185	284	274	6	Endosome	Low	3.9		0.0142389	0.985761	Mostly Organellar	35006.8	35.8	21.6559	3.28504
TOM1L1	O75674	TOM1-like protein 1	52.988	476	137	3	Endosome	Low	3.2		0.868277	0.131723	Mostly Cytosolic	57364.1	43.6	35.4866	9.44962
TPRG1L	Q5T0D9	Tumor protein p63-regulated gene 1-like protein	30.211	272	121	5	Endosome	Low	1.2		0.679856	0.320144	Organellar and Cytosolic	35630.4	36.1	22.0417	3.34644
VAMP2	P63027	Vesicle-associated membrane protein 2	12.663	116	338	6	Endosome	Low	3.8		0	1	Mostly Organellar	65317.7	45.8	40.4068	2.57137
VAMP7	P51809	Vesicle-associated membrane protein 7	24.935	220	731	6	Endosome	Low	3.6		0.19381	0.80619	Organellar and Cytosolic	308630	71.1	190.924	23.9246
WDR7	Q9Y4E6	WD repeat-containing protein 7	163.81	1490	80	1	Endosome	Low	1		0.562632	0.437368	Organellar and Cytosolic	5869.04	13.1	3.6307	2.98885
WWP2	O00308	NEDD4-like E3 ubiquitin-protein ligase WWP2	98.911	870	592	6	Endosome	Low	2.8		0.189144	0.810856	Organellar and Cytosolic	35745.8	36.2	22.1131	10.9918
ZC3HAV1	Q7Z2W4-3	Zinc finger CCCH-type antiviral protein 1	67.589	624	88	1	Endosome	Low	1.1		0.128241	0.871759	Mostly Organellar	4226.39	10.2	2.61453	0.888061
AP5Z1	O43299	AP-5 complex subunit zeta-1	88.604	807	95	1	Endosome	Very Low	0.7		0.875758	0.124242	Mostly Cytosolic	11871.4	20.9	7.34387	3.27002
APH1A	Q96BI3	Gamma-secretase subunit APH-1A	28.996	265	119	5	Endosome	Very Low	0.8		0	1	Mostly Organellar	48369.8	40.8	29.9226	4.36023
BTBD1	Q9H0C5	BTB/POZ domain-containing protein 1	52.771	482	160	2	Endosome	Very Low	0.4		0.663075	0.336925	Organellar and Cytosolic	26275.4	31.5	16.2544	4.31064
C5orf42	Q9H799	Uncharacterized protein C5orf42	361.74	3197	36	1	Endosome	Very Low	0.8		0.552057	0.447943	Organellar and Cytosolic	912.507	1.5	0.564494	1.02619
COMMD10	Q9Y6G5	COMM domain-containing protein 10	22.966	202	119	1	Endosome	Very Low	0.8		0.944448	0.055552	Mostly Cytosolic	235045	66.8	145.404	16.7816
CPNE8	Q86YQ8	Copine-8	63.107	564	1675	6	Endosome	Very Low	0.9		0.47028	0.52972	Organellar and Cytosolic	392083	74.4	242.551	76.9224
CRKL	P46109	Crk-like protein	33.777	303	385	4	Endosome	Very Low	0.7		0.954296	0.0457035	Mostly Cytosolic	784001	83.4	484.999	82.3256
DCTN6	O00399	Dynactin subunit 6	20.747	190	115	3	Endosome	Very Low	0		0.857949	0.142051	Mostly Cytosolic	158483	60.5	98.0412	10.222
DMXL1	Q9Y485	DmX-like protein 1	337.83	3027	228	2	Endosome	Very Low	0.8		0.884238	0.115762	Mostly Cytosolic	8611.81	17	5.32743	9.04461
EGFL7	Q9UHF1	Epidermal growth factor-like protein 7	29.617	273	105	2	Endosome	Very Low	0.3		0	1	Mostly Organellar	10740.5	19.7	6.64423	0.988919
EPDR1	Q9UM22	Mammalian ependymin-related protein 1	25.437	224	197	2	Endosome	Very Low	0.9		0	1	Mostly Organellar	18966.6	26.8	11.7331	1.49987
GINM1	Q9NU53	Glycoprotein integral membrane protein 1	36.84	330	101	1	Endosome	Very Low	0.9		0	1	Mostly Organellar	4878.72	11.4	3.01807	0.558757
GM2A	P17900	Ganglioside GM2 activator	20.838	193	120	5	Endosome	Very Low	0.9		0	1	Mostly Organellar	18689.5	26.7	11.5617	1.21074
HERC2	O95714	E3 ubiquitin-protein ligase HERC2	527.22	4834	1234	6	Endosome	Very Low	0.5		0.629406	0.370594	Organellar and Cytosolic	28273.8	32.7	17.4907	46.3418
ITM2B	Q9Y287	Integral membrane protein 2B	30.338	266	163	2	Endosome	Very Low	0.9		0	1	Mostly Organellar	36896.9	36.7	22.8251	3.47995
LAMA1	P25391	Laminin subunit alpha-1	337.08	3075	2503	6	Endosome	Very Low	0.4		0.569123	0.430877	Organellar and Cytosolic	58739.9	44	36.3376	61.555
MAL2	Q969L2	Protein MAL2	19.125	176	118	2	Endosome	Very Low	0.1		0	1	Mostly Organellar	80573.9	49.5	49.8446	4.79063
MLST8	Q9BVC4	Target of rapamycin complex subunit LST8	35.876	326	314	6	Endosome	Very Low	0.9		0.779463	0.220537	Organellar and Cytosolic	128058	57	79.2188	14.2826
NMD3	Q96D46	60S ribosomal export protein NMD3	57.603	503	1173	6	Endosome	Very Low	0.9		0.533914	0.466086	Organellar and Cytosolic	584720	79.8	361.719	104.71
PRSS23	O95084	Serine protease 23	43.001	383	764	6	Endosome	Very Low	0.9		0.317394	0.682606	Organellar and Cytosolic	104852	54.2	64.8636	14.0169
RBSN	Q9H1K0	Rabenosyn-5	88.869	784	276	4	Endosome	Very Low	0.2		0.196773	0.803227	Organellar and Cytosolic	11899.1	20.9	7.36099	3.28746
RRAGA	Q7L523	Ras-related GTP-binding protein A	36.566	313	200	2	Endosome	Very Low	0.4		0.841236	0.158764	Broad distribution	109061	54.8	67.4678	12.3978
SERINC1	Q9NRX5	Serine incorporator 1	50.494	453	459	6	Endosome	Very Low	0.4		0.258887	0.741113	Organellar and Cytosolic	47868.5	40.7	29.6124	7.51427
SERINC3	Q13530	Serine incorporator 3	52.58	473	285	6	Endosome	Very Low	0.1		0.0884571	0.911543	Mostly Organellar	28247.8	32.7	17.4747	4.61744
SIDT2	Q8NBJ9	SID1 transmembrane family member 2	94.453	832	113	1	Endosome	Very Low	0.2		0.143495	0.856505	Mostly Organellar	3949.79	9.7	2.44341	1.15981
SLC20A2	Q08357	Sodium-dependent phosphate transporter 2	70.392	652	69	1	Endosome	Very Low	0.5		0	1	Mostly Organellar	4771.88	11.2	2.95198	1.04426
SLC38A2	Q96QD8	Sodium-coupled neutral amino acid transporter 2	56.025	506	1310	6	Endosome	Very Low	0.5		0.0816248	0.918375	Mostly Organellar	1.12813e+06	86.9	697.881	196.489
STARD3	Q14849	StAR-related lipid transfer protein 3	50.501	445	74	1	Endosome	Very Low	0.8		0	1	Mostly Organellar	10188.3	19	6.30268	1.59955
TACC1	O75410	Transforming acidic coiled-coil-containing protein 1	87.793	805	276	6	Endosome	Very Low	0.5		0.363188	0.636812	Organellar and Cytosolic	38330.9	37.3	23.7122	10.4618
THBS1	P07996	Thrombospondin-1	129.38	1170	233	6	Endosome	Very Low	0.6		0.662954	0.337046	Organellar and Cytosolic	14354.9	23.1	8.88022	5.77382
TMUB2	Q71RG4	Transmembrane and ubiquitin-like domain-containing protein 2	33.788	321	102	1	Endosome	Very Low	0.3		0	1	Mostly Organellar	40541.6	38.1	25.0798	4.25853
TRAF5	O00463	TNF receptor-associated factor 5	64.405	557	50	1	Endosome	Very Low	0.8		0.296692	0.703308	Organellar and Cytosolic	5822.37	13	3.60183	1.16578
TTC4	O95801	Tetratricopeptide repeat protein 4	44.678	387	169	2	Endosome	Very Low	0.3		0.979792	0.0202083	Mostly Cytosolic	231770	66.5	143.377	32.1919
TTC5	Q8N0Z6	Tetratricopeptide repeat protein 5	48.927	440	246	2	Endosome	Very Low	0.6		0.754404	0.245596	Organellar and Cytosolic	56759.7	43.5	35.1126	8.63347
VAMP3	Q15836	Vesicle-associated membrane protein 3	11.309	100	1084	6	Endosome	Very Low	0.7		0.114089	0.885911	Mostly Organellar	1.92665e+06	91.2	1191.87	67.7368
VIMP	Q9BQE4	Selenoprotein S	21.163	189	142	2	Endosome	Very Low	0.8		0	1	Mostly Organellar	41488.9	38.5	25.6658	2.72964
VIPAS39	Q9H9C1	Spermatogenesis-defective protein 39 homolog	57.005	493	83	2	Endosome	Very Low	0.7		0.851236	0.148764	Mostly Cytosolic	28407.1	32.8	17.5732	5.03427
WWP1	Q9H0M0	NEDD4-like E3 ubiquitin-protein ligase WWP1	105.2	922	94	5	Endosome	Very Low	0.7		0.0750814	0.924919	Mostly Organellar	3912.65	9.5	2.42044	1.27963
ZFAND5	O76080	AN1-type zinc finger protein 5	23.132	213	215	3	Endosome	Very Low	0.4		0.638442	0.361558	Organellar and Cytosolic	97832.9	52.8	60.5214	7.0355
ZNF622	Q969S3	Zinc finger protein 622	54.271	477	1421	6	Endosome	Very Low	0.3		0.570104	0.429896	Organellar and Cytosolic	451186	76.4	279.113	76.1238
ABHD12	Q8N2K0	Monoacylglycerol lipase ABHD12	45.096	398	541	6	ER	Very High	75.3	Membrane	0	1	Mostly Organellar	96301.5	52.5	59.574	13.5011
ABHD6	Q9BV23	Monoacylglycerol lipase ABHD6	38.33	337	298	6	ER	Very High	62.5	Membrane	0	1	Mostly Organellar	38580.1	37.5	23.8664	4.59726
ACSL3	O95573	Long-chain-fatty-acid--CoA ligase 3	80.419	720	3873	6	ER	Very High	80.1	Membrane	0.00430573	0.995694	Mostly Organellar	865127	84.4	535.184	216.289
ADAM10	O14672	Disintegrin and metalloproteinase domain-containing protein 10	84.141	748	1511	6	ER	Very High	68.5	Membrane	0	1	Mostly Organellar	117573	55.9	72.7326	30.7546
ADPGK	Q9BRR6	ADP-dependent glucokinase	54.088	497	798	6	ER	Very High	78.6	Membrane	0	1	Mostly Organellar	129359	57.2	80.0237	21.7517
AGPAT1	Q99943	1-acyl-sn-glycerol-3-phosphate acyltransferase alpha	31.716	283	439	6	ER	Very High	66.8	Membrane	0	1	Mostly Organellar	75637.1	48.5	46.7905	7.45779
AGPAT3	Q9NRZ7	1-acyl-sn-glycerol-3-phosphate acyltransferase gamma	43.38	376	330	6	ER	Very High	70.9	Membrane	0	1	Mostly Organellar	49009.3	41.1	30.3181	6.60944
AGR2	O95994	Anterior gradient protein 2 homolog	19.979	175	258	6	ER	Very High	53.8	Lumen	0.0298068	0.970193	Mostly Organellar	81846.5	49.7	50.6319	5.0836
ALDH3A2	P51648	Fatty aldehyde dehydrogenase	54.847	485	1613	6	ER	Very High	92.2	Membrane	0.00898705	0.991013	Mostly Organellar	721743	82.4	446.484	123.064
ALG2	Q9H553	Alpha-1,3/1,6-mannosyltransferase ALG2	47.091	416	626	6	ER	Very High	53.2	Membrane	0	1	Mostly Organellar	89935.3	51.4	55.6357	13.1663
ALG5	Q9Y673	Dolichyl-phosphate beta-glucosyltransferase	36.946	324	513	6	ER	Very High	76.1	Membrane	0	1	Mostly Organellar	167252	61.4	103.465	19.2103
ALG6	Q9Y672	Dolichyl pyrophosphate Man9GlcNAc2 alpha-1,3-glucosyltransferase	58.18	507	445	6	ER	Very High	64	Lumen	0	1	Mostly Organellar	107543	54.6	66.528	19.4514
ANKLE2	Q86XL3	Ankyrin repeat and LEM domain-containing protein 2	104.11	938	2528	6	ER	Very High	69.8	Membrane	0.125846	0.874154	Mostly Organellar	179626	62.4	111.121	58.1379
ANO10	Q9NW15	Anoctamin-10	76.328	660	329	6	ER	Very High	56.7	Membrane	0.318933	0.681067	Organellar and Cytosolic	38373.4	37.4	23.7385	9.10566
APMAP	Q9HDC9	Adipocyte plasma membrane-associated protein	46.48	416	997	6	ER	Very High	75.1	Membrane	0	1	Mostly Organellar	520074	78.2	321.728	75.1499
APOL2	Q9BQE5	Apolipoprotein L2	37.092	337	626	6	ER	Very High	88.7	Membrane	0.131458	0.868542	Mostly Organellar	236219	66.9	146.13	27.2391
ARL6IP5	O75915	PRA1 family protein 3	21.614	188	506	6	ER	Very High	54.4	Membrane	0.0181156	0.981884	Mostly Organellar	539451	78.7	333.714	36.248
ASPH	Q12797	Aspartyl/asparaginyl beta-hydroxylase	85.862	758	4577	6	ER	Very High	60.9	Membrane	0.00102361	0.998976	Mostly Organellar	1.46051e+06	89.1	903.498	389.853
ATP2A2	P16615	Sarcoplasmic/endoplasmic reticulum calcium ATPase 2	114.76	1042	7538	6	ER	Very High	79.8	Membrane	0.000441698	0.999558	Mostly Organellar	1.79082e+06	90.7	1107.84	638.91
AUP1	Q9Y679	Ancient ubiquitous protein 1	53.028	476	884	6	ER	Very High	78.1	Membrane	0	1	Mostly Organellar	292915	70.1	181.203	48.2886
BCAP29	Q9UHQ4	B-cell receptor-associated protein 29	28.32	241	725	6	ER	Very High	61.5	Membrane	0	1	Mostly Organellar	202527	64.3	125.287	17.8309
BCAP31	P51572-2	B-cell receptor-associated protein 31	34.752	313	1943	6	ER	Very High	81.8	Membrane	0.00546207	0.994538	Mostly Organellar	2.51852e+06	92.9	1558	272.096
BNIP1	Q12981	Vesicle transport protein SEC20	26.132	228	480	6	ER	Very High	69.6	Membrane	0.00482309	0.995177	Mostly Organellar	114024	55.5	70.5375	9.26328
BRI3BP	Q8WY22	BRI3-binding protein	27.835	251	313	6	ER	Very High	62.8	Membrane	0	1	Mostly Organellar	291312	70	180.211	25.2084
C16orf58	Q96GQ5	RUS1 family protein C16orf58	51.017	468	407	5	ER	Very High	58.4	Membrane	0	1	Mostly Organellar	45079.7	39.8	27.8872	7.14979
C4orf3	Q8WVX3	Uncharacterized protein C4orf3	7.6035	66	228	5	ER	Very High	67.9	Membrane	0	1	Mostly Organellar	236534	67	146.325	5.5912
CALU	O43852	Calumenin	37.106	315	3514	6	ER	Very High	64.3	Lumen	0.142954	0.857046	Mostly Organellar	3.6542e+06	94.9	2260.56	421.534
CANX	P27824	Calnexin	67.567	592	7978	6	ER	Very High	76	Membrane	0.000802449	0.999198	Mostly Organellar	5.90965e+06	96.7	3655.82	1241.35
CCDC134	Q9H6E4	Coiled-coil domain-containing protein 134	26.56	229	528	6	ER	Very High	65.2	Lumen	0	1	Mostly Organellar	117733	55.9	72.8315	9.72124
CDKAL1	Q5VV42	Threonylcarbamoyladenosine tRNA methylthiotransferase	65.111	579	1204	6	ER	Very High	66.3	Membrane	0.11257	0.88743	Mostly Organellar	133746	57.8	82.738	27.0728
CEPT1	Q9Y6K0	Choline/ethanolaminephosphotransferase 1	46.553	416	369	6	ER	Very High	58	Membrane	0	1	Mostly Organellar	114330	55.5	70.7269	16.5465
CERS2	Q96G23	Ceramide synthase 2	44.876	380	567	6	ER	Very High	78.2	Membrane	0	1	Mostly Organellar	307640	71.1	190.312	42.9194
CISD2	Q8N5K1	CDGSH iron-sulfur domain-containing protein 2	15.278	135	1048	6	ER	Very High	86.3	Membrane	0	1	Mostly Organellar	1.49784e+06	89.3	926.591	71.1423
CLCC1	Q96S66	Chloride channel CLIC-like protein 1	62.022	551	1559	6	ER	Very High	81.9	Membrane	0.0246706	0.975329	Mostly Organellar	295423	70.3	182.755	56.9623
CLPTM1	O96005	Cleft lip and palate transmembrane protein 1	76.096	669	1810	6	ER	Very High	70.3	Membrane	0	1	Mostly Organellar	257979	68.2	159.591	61.03
CLPTM1L	Q96KA5	Cleft lip and palate transmembrane protein 1-like protein	62.228	538	1735	6	ER	Very High	79.5	Membrane	0	1	Mostly Organellar	419757	75.4	259.67	81.2047
COL4A2	P08572	Collagen alpha-2(IV) chain	167.55	1712	617	6	ER	Very High	64.4	Lumen	0.316029	0.683971	Organellar and Cytosolic	21344.4	28.4	13.2041	11.118
COLGALT1	Q8NBJ5	Procollagen galactosyltransferase 1	71.635	622	2028	6	ER	Very High	62.6	Lumen	0.0105308	0.989469	Mostly Organellar	502070	77.7	310.59	111.811
COMT	P21964	Catechol O-methyltransferase	30.037	271	1928	6	ER	Very High	76.1	Membrane	0.154697	0.845303	Organellar and Cytosolic	1.43744e+06	88.9	889.226	134.228
CPA4	Q9UI42	Carboxypeptidase A4	47.351	421	809	6	ER	Very High	64	Lumen	0.0615683	0.938432	Mostly Organellar	108432	54.7	67.078	15.9618
CRELD2	Q6UXH1	Cysteine-rich with EGF-like domain protein 2	38.191	353	792	6	ER	Very High	52.2	Membrane	0.0825911	0.917409	Mostly Organellar	305864	71	189.214	36.3151
CRTAP	O75718	Cartilage-associated protein	46.561	401	1718	6	ER	Very High	71.7	Lumen	0.0400237	0.959976	Mostly Organellar	417035	75.3	257.986	60.366
CYB561D2	O14569	Cytochrome b561 domain-containing protein 2	23.973	222	166	6	ER	Very High	78.3	Membrane	0	1	Mostly Organellar	68469.3	46.5	42.3565	5.10288
CYP20A1	Q6UW02	Cytochrome P450 20A1	52.432	462	742	6	ER	Very High	72.7	Membrane	0	1	Mostly Organellar	68695.7	46.6	42.4965	11.1975
CYP2S1	Q96SQ9	Cytochrome P450 2S1	55.816	504	443	6	ER	Very High	61.9	Membrane	0	1	Mostly Organellar	52608.2	42.2	32.5445	9.12871
CYP51A1	Q16850	Lanosterol 14-alpha demethylase	56.805	503	1403	6	ER	Very High	79.5	Membrane	0.000509333	0.999491	Mostly Organellar	309889	71.2	191.703	54.7255
DAD1	P61803	Dolichyl-diphosphooligosaccharide--protein glycosyltransferase subunit DAD1	12.497	113	425	6	ER	Very High	76.5	Membrane	0	1	Mostly Organellar	1.16911e+06	87.2	723.235	45.4211
DDOST	P39656	Dolichyl-diphosphooligosaccharide--protein glycosyltransferase 48 kDa subunit	50.8	456	1902	6	ER	Very High	61.3	Membrane	0	1	Mostly Organellar	842651	84.2	521.28	133.079
DDRGK1	Q96HY6	DDRGK domain-containing protein 1	35.61	314	1131	6	ER	Very High	56	Membrane	0.000208952	0.999791	Mostly Organellar	325590	72	201.416	36.0446
DEGS1	O15121	Sphingolipid delta(4)-desaturase DES1	37.866	323	465	6	ER	Very High	80.4	Membrane	0	1	Mostly Organellar	136167	58	84.2354	16.0294
DHCR24	Q15392	Delta(24)-sterol reductase	60.101	516	1506	6	ER	Very High	79.1	Membrane	0	1	Mostly Organellar	529966	78.5	327.847	99.0208
DHCR7	Q9UBM7	7-dehydrocholesterol reductase	54.489	475	945	6	ER	Very High	81.6	Membrane	0	1	Mostly Organellar	369805	73.6	228.769	62.6439
DHRS13	Q6UX07	Dehydrogenase/reductase SDR family member 13	40.848	377	434	6	ER	Very High	64.1	Membrane	0	1	Mostly Organellar	68059.9	46.4	42.1031	8.64289
DHRS7	Q9Y394	Dehydrogenase/reductase SDR family member 7	38.298	339	895	6	ER	Very High	82.5	Membrane	0	1	Mostly Organellar	235539	66.9	145.709	28.0437
DHRS7B	Q6IAN0	Dehydrogenase/reductase SDR family member 7B	35.119	325	762	6	ER	Very High	86.5	Membrane	0	1	Mostly Organellar	178339	62.3	110.324	19.4709
DNAJB12	Q9NXW2	DnaJ homolog subfamily B member 12	41.818	375	1297	6	ER	Very High	73.9	Membrane	0.14713	0.85287	Mostly Organellar	429612	75.7	265.766	55.8517
DNAJC10	Q8IXB1	DnaJ homolog subfamily C member 10	91.079	793	1581	6	ER	Very High	57.8	Lumen	0.0281364	0.971864	Mostly Organellar	152081	59.8	94.0804	43.0617
DPM1	O60762	Dolichol-phosphate mannosyltransferase subunit 1	29.634	260	1056	6	ER	Very High	80.7	Membrane	0.000649191	0.999351	Mostly Organellar	792378	83.6	490.18	72.9995
DPM3	Q9P2X0-2	Dolichol-phosphate mannosyltransferase subunit 3	13.277	122	356	6	ER	Very High	70.6	Membrane	0.00683574	0.993164	Mostly Organellar	772659	83.3	477.982	31.8922
EBP	Q15125	3-beta-hydroxysteroid-Delta(8),Delta(7)-isomerase	26.352	230	486	6	ER	Very High	67.9	Membrane	0.00189554	0.998104	Mostly Organellar	653586	81.1	404.321	53.5443
ECEL1	O95672	Endothelin-converting enzyme-like 1	87.79	775	1243	6	ER	Very High	69.5	Membrane	0	1	Mostly Organellar	153767	59.9	95.1233	41.9668
EIF2AK3	Q9NZJ5	Eukaryotic translation initiation factor 2-alpha kinase 3	125.21	1116	276	5	ER	Very High	65.9	Membrane	0.00871433	0.991286	Mostly Organellar	9053.73	17.6	5.60082	3.52422
ELOVL1	Q9BW60	Elongation of very long chain fatty acids protein 1	32.662	279	375	6	ER	Very High	75.9	Membrane	0	1	Mostly Organellar	239907	67.2	148.411	24.3603
ELOVL5	Q9NYP7	Elongation of very long chain fatty acids protein 5	35.293	299	835	6	ER	Very High	67.9	Membrane	0	1	Mostly Organellar	259937	68.3	160.803	28.5203
EMD	P50402	Emerin	28.994	254	1284	6	ER	Very High	73	Membrane	0	1	Broad distribution	1.24078e+06	87.7	767.573	111.841
EPHX1	P07099	Epoxide hydrolase 1	52.948	455	2767	6	ER	Very High	60.2	Membrane	0.00913828	0.990862	Mostly Organellar	1.14645e+06	87	709.217	188.713
ERLIN1	O75477	Erlin-1	38.925	346	1070	6	ER	Very High	79.8	Membrane	0	1	Mostly Organellar	361666	73.3	223.734	43.7656
ERLIN2	O94905	Erlin-2	37.839	339	1805	6	ER	Very High	84.5	Membrane	0	1	Mostly Organellar	799677	83.7	494.696	94.0701
ERMP1	Q7Z2K6	Endoplasmic reticulum metallopeptidase 1	100.23	904	1765	6	ER	Very High	80.6	Membrane	0	1	Mostly Organellar	261756	68.4	161.928	81.5627
FADS1	O60427	Fatty acid desaturase 1	51.964	444	1114	6	ER	Very High	80.4	Membrane	0	1	Mostly Organellar	249416	67.7	154.294	40.2924
FADS3	Q9Y5Q0	Fatty acid desaturase 3	51.144	445	536	6	ER	Very High	71.9	Membrane	0	1	Mostly Organellar	54953.9	42.9	33.9955	8.73756
FDFT1	P37268	Squalene synthase	48.115	417	1363	6	ER	Very High	73.3	Membrane	0.0175166	0.982483	Mostly Organellar	315122	71.4	194.941	47.1364
FKBP10	Q96AY3	Peptidyl-prolyl cis-trans isomerase FKBP10	64.244	582	4278	6	ER	Very High	61.8	Lumen	0.0914653	0.908535	Mostly Organellar	935805	85.1	578.907	186.902
FKBP2	P26885	Peptidyl-prolyl cis-trans isomerase FKBP2	15.649	142	621	6	ER	Very High	55	Lumen	0.108015	0.891985	Mostly Organellar	1.06086e+06	86.3	656.271	51.611
FKBP9	O95302	Peptidyl-prolyl cis-trans isomerase FKBP9	63.083	570	1523	6	ER	Very High	62.9	Lumen	0.0566286	0.943371	Mostly Organellar	295440	70.3	182.765	57.9399
FNDC3B	Q53EP0	Fibronectin type III domain-containing protein 3B	132.89	1204	1569	6	ER	Very High	65	Lumen	0	1	Mostly Organellar	66829.1	46	41.3418	27.6093
GANAB	Q14697-2	Neutral alpha-glucosidase AB	109.44	966	7591	6	ER	Very High	65.9	Membrane	0.120246	0.879754	Mostly Organellar	3.00218e+06	94	1857.21	1021.43
GDE1	Q9NZC3	Glycerophosphodiester phosphodiesterase 1	37.718	331	462	6	ER	Very High	55.2	Membrane	0	1	Mostly Organellar	73179.9	47.7	45.2706	8.58099
GGCX	P38435	Vitamin K-dependent gamma-carboxylase	87.56	758	776	6	ER	Very High	65.2	Membrane	0	1	Mostly Organellar	87579.2	51	54.1782	23.8399
GHDC	Q8N2G8	GH3 domain-containing protein	57.522	530	329	6	ER	Very High	66.8	Membrane	0	1	Mostly Organellar	23314.9	29.8	14.4231	4.16931
GPAA1	O43292	Glycosylphosphatidylinositol anchor attachment 1 protein	67.622	621	526	6	ER	Very High	72.8	Membrane	0	1	Mostly Organellar	90005	51.4	55.6789	18.9213
GPX8	Q8TED1	Probable glutathione peroxidase 8	23.881	209	791	6	ER	Very High	52.3	Membrane	0.00390592	0.996094	Mostly Organellar	786357	83.5	486.456	58.3807
HACD2	Q6Y1H2	Very-long-chain (3R)-3-hydroxyacyl-CoA dehydratase 2	28.368	254	782	6	ER	Very High	77.3	Membrane	0	1	Mostly Organellar	1.14171e+06	87	706.286	100.689
HACD3	Q9P035	Very-long-chain (3R)-3-hydroxyacyl-CoA dehydratase 3	43.159	362	1082	6	ER	Very High	86.6	Membrane	0	1	Mostly Organellar	637645	80.9	394.459	85.5553
HM13	Q8TCT9	Minor histocompatibility antigen H13	41.488	377	1520	6	ER	Very High	82.4	Membrane	0	1	Mostly Organellar	739554	82.8	457.502	95.387
HMOX2	P30519	Heme oxygenase 2	36.032	316	2275	6	ER	Very High	76.8	Membrane	0	1	Mostly Organellar	900416	84.8	557.015	100.862
HSD17B11	Q8NBQ5	Estradiol 17-beta-dehydrogenase 11	32.935	300	1295	6	ER	Very High	58.9	Membrane	0.0253188	0.974681	Mostly Organellar	502518	77.8	310.867	51.4525
HSD17B12	Q53GQ0	Very-long-chain 3-oxoacyl-CoA reductase	34.324	312	877	6	ER	Very High	86.1	Membrane	0	1	Mostly Organellar	424169	75.5	262.399	45.262
HYOU1	Q9Y4L1	Hypoxia up-regulated protein 1	111.33	999	7049	6	ER	Very High	53.9	Lumen	0.0802274	0.919773	Mostly Organellar	1.37822e+06	88.6	852.59	477.009
IKBIP	Q70UQ0	Inhibitor of nuclear factor kappa-B kinase-interacting protein	39.309	350	996	6	ER	Very High	52.6	Membrane	0	1	Mostly Organellar	277883	69.4	171.904	33.9587
ILVBL	A1L0T0	Acetolactate synthase-like protein	67.867	632	1691	6	ER	Very High	73.7	Membrane	0	1	Mostly Organellar	210280	64.9	130.084	44.3663
ITGB1	P05556	Integrin beta-1	88.414	798	4063	6	ER	Very High	89.1	Membrane	0.000359487	0.999641	Mostly Organellar	1.43697e+06	88.9	888.94	394.973
ITGB6	P18564	Integrin beta-6	85.935	788	123	5	ER	Very High	84.4	Membrane	0	1	Mostly Organellar	123641	56.6	76.4866	33.0316
ITPR1	Q14643	Inositol 1,4,5-trisphosphate receptor type 1	313.93	2758	6395	6	ER	Very High	89.5	Membrane	0.000632307	0.999368	Mostly Organellar	230193	66.4	142.402	224.658
ITPR3	Q14573	Inositol 1,4,5-trisphosphate receptor type 3	304.1	2671	4321	6	ER	Very High	80.5	Membrane	0.00877812	0.991222	Mostly Organellar	115233	55.7	71.2852	108.94
JAGN1	Q8N5M9	Protein jagunal homolog 1	21.125	183	434	6	ER	Very High	82	Membrane	0	1	Mostly Organellar	655034	81.1	405.217	43.0187
KDSR	Q06136	3-ketodihydrosphingosine reductase	36.187	332	616	6	ER	Very High	69	Membrane	0	1	Mostly Organellar	162699	60.9	100.649	18.3035
KRTCAP2	Q8N6L1	Keratinocyte-associated protein 2	14.678	136	198	5	ER	Very High	65.2	Lumen	0	1	Mostly Organellar	119894	56.2	74.1689	5.47095
LAMB1	P07942	Laminin subunit beta-1	198.04	1786	2938	6	ER	Very High	67.5	Membrane	0.00934068	0.990659	Mostly Organellar	145166	59	89.8024	89.3745
LBR	Q14739	Lamin-B receptor	70.702	615	1138	6	ER	Very High	80.9	Membrane	0.000979052	0.999021	Broad distribution	839374	84.1	519.253	184.495
LCLAT1	Q6UWP7	Lysocardiolipin acyltransferase 1	48.92	414	808	6	ER	Very High	81.4	Membrane	0	1	Mostly Organellar	188860	63.2	116.832	28.7225
LEPRE1	Q32P28	Prolyl 3-hydroxylase 1	83.393	736	2550	6	ER	Very High	73.2	Lumen	0.0308198	0.96918	Mostly Organellar	281890	69.6	174.383	73.0813
LGALS3BP	Q08380	Galectin-3-binding protein	65.33	585	2005	6	ER	Very High	68.6	Membrane	0.0456139	0.954386	Mostly Organellar	471407	77	291.621	95.7428
LMF2	Q9BU23	Lipase maturation factor 2	79.697	707	291	6	ER	Very High	60.3	Membrane	0	1	Mostly Organellar	57410.4	43.7	35.5152	14.2243
LOXL2	Q9Y4K0	Lysyl oxidase homolog 2	86.724	774	414	6	ER	Very High	68.6	Membrane	0.0107753	0.989225	Mostly Organellar	21637.8	28.7	13.3856	5.83377
LPCAT1	Q8NF37	Lysophosphatidylcholine acyltransferase 1	59.151	534	1207	6	ER	Very High	79.4	Membrane	0.000471437	0.999529	Mostly Organellar	334889	72.3	207.169	61.5829
LPCAT3	Q6P1A2	Lysophospholipid acyltransferase 5	56.034	487	509	6	ER	Very High	80.1	Membrane	0	1	Mostly Organellar	148143	59.3	91.6444	25.8066
LPGAT1	Q92604	Acyl-CoA:lysophosphatidylglycerol acyltransferase 1	43.089	370	409	6	ER	Very High	86.5	Membrane	0	1	Mostly Organellar	75616.6	48.5	46.7779	10.1293
LRPAP1	P30533	Alpha-2-macroglobulin receptor-associated protein	41.465	357	1862	6	ER	Very High	72.7	Membrane	0.0246551	0.975345	Mostly Organellar	649729	81	401.935	83.7551
LRRC59	Q96AG4	Leucine-rich repeat-containing protein 59	34.93	307	2840	6	ER	Very High	73.2	Membrane	0.00256479	0.997435	Mostly Organellar	4.49389e+06	95.9	2780.01	487.997
LSS	P48449	Lanosterol synthase	83.308	732	1944	6	ER	Very High	60.3	Membrane	0.0325959	0.967404	Mostly Organellar	207707	64.7	128.492	53.7941
MBOAT7	Q96N66	Lysophospholipid acyltransferase 7	52.764	472	817	6	ER	Very High	74.8	Membrane	0.00505283	0.994947	Mostly Organellar	436363	76	269.942	71.5785
MGST2	Q99735	Microsomal glutathione S-transferase 2	16.62	147	200	6	ER	Very High	89.6	Membrane	0	1	Mostly Organellar	300298	70.7	185.77	15.516
MINPP1	Q9UNW1	Multiple inositol polyphosphate phosphatase 1	55.051	487	514	6	ER	Very High	58.4	Lumen	0.0891226	0.910877	Mostly Organellar	82647.8	50	51.1276	14.1447
MOGS	Q13724	Mannosyl-oligosaccharide glucosidase	91.916	837	1205	6	ER	Very High	70.2	Lumen	0	1	Mostly Organellar	177354	62.2	109.715	50.6792
MOSPD2	Q8NHP6	Motile sperm domain-containing protein 2	59.745	518	1070	6	ER	Very High	68.8	Membrane	0.0307013	0.969299	Mostly Organellar	145069	59	89.7426	26.9447
MSMO1	Q15800	Methylsterol monooxygenase 1	35.215	293	374	6	ER	Very High	59.4	Membrane	0	1	Mostly Organellar	97985.3	52.8	60.6155	10.7272
MTDH	Q86UE4	Protein LYRIC	63.836	582	3653	6	ER	Very High	73.8	Lumen	0	1	Mostly Organellar	1.07888e+06	86.5	667.416	214.109
MXRA7	P84157	Matrix-remodeling-associated protein 7	21.466	204	366	6	ER	Very High	58.1	Membrane	0.0239016	0.976098	Mostly Organellar	297437	70.5	184	19.8492
NCEH1	Q6PIU2	Neutral cholesterol ester hydrolase 1	45.807	408	1282	6	ER	Very High	75.8	Membrane	0	1	Mostly Organellar	381741	74.1	236.153	54.3623
NPTX1	Q15818	Neuronal pentraxin-1	47.122	432	794	6	ER	Very High	78	Lumen	0.0519188	0.948081	Mostly Organellar	137146	58.2	84.8413	20.0911
NSDHL	Q15738	Sterol-4-alpha-carboxylate 3-dehydrogenase, decarboxylating	41.9	373	2222	6	ER	Very High	77	Membrane	0.00438508	0.995615	Mostly Organellar	1.09284e+06	86.6	676.054	142.354
NUP210	Q8TEM1	Nuclear pore membrane glycoprotein 210	205.11	1887	3038	6	ER	Very High	92	Membrane	0	1	Mostly Nuclear	417522	75.3	258.287	266.234
ODR4	Q5SWX8	Protein odr-4 homolog	51.103	454	792	6	ER	Very High	75.7	Membrane	0	1	Mostly Organellar	99904.5	53.3	61.8029	15.8719
OS9	Q13438	Protein OS-9	75.561	667	463	6	ER	Very High	63.5	Membrane	0.0343787	0.965621	Mostly Organellar	37189.7	36.8	23.0062	8.73609
P4HA1	P13674-2	Prolyl 4-hydroxylase subunit alpha-1	60.966	534	2267	6	ER	Very High	68.8	Lumen	0.0473644	0.952636	Mostly Organellar	646726	81	400.077	122.576
P4HB	P07237	Protein disulfide-isomerase	57.116	508	10550	6	ER	Very High	60.4	Lumen	0.147295	0.852705	Mostly Organellar	1.27439e+07	98.7	7883.61	2262.86
PCSK9	Q8NBP7	Proprotein convertase subtilisin/kexin type 9	74.285	692	1064	6	ER	Very High	57.6	Membrane	0.040131	0.959869	Mostly Organellar	64125.2	45.4	39.6691	14.809
PCYOX1	Q9UHG3	Prenylcysteine oxidase 1	56.639	505	2883	6	ER	Very High	68.5	Membrane	0.00113236	0.998868	Mostly Organellar	950904	85.3	588.247	167.436
PEX6	Q13608	Peroxisome assembly factor 2	104.06	980	419	5	ER	Very High	52.9	Lumen	0.0677638	0.932236	Mostly Organellar	18428.7	26.4	11.4004	5.96178
PGRMC1	O00264	Membrane-associated progesterone receptor component 1	21.671	195	1445	6	ER	Very High	75.5	Membrane	0.00271133	0.997289	Mostly Organellar	1.74114e+06	90.5	1077.11	117.303
PGRMC2	O15173	Membrane-associated progesterone receptor component 2	23.818	223	1000	6	ER	Very High	84.8	Membrane	0.0170663	0.982934	Mostly Organellar	829206	84	512.963	61.3995
PIGK	Q92643	GPI-anchor transamidase	45.251	395	877	6	ER	Very High	80.8	Membrane	0	1	Mostly Organellar	194891	63.7	120.563	27.4167
PIGO	Q8TEQ8	GPI ethanolamine phosphate transferase 3	118.7	1089	362	5	ER	Very High	58.4	Membrane	0	1	Mostly Organellar	24544.1	30.5	15.1834	9.05723
PIGS	Q96S52	GPI transamidase component PIG-S	61.655	555	1351	6	ER	Very High	77.1	Membrane	0	1	Mostly Organellar	299705	70.6	185.403	57.4459
PIGT	Q969N2	GPI transamidase component PIG-T	65.699	578	952	6	ER	Very High	69	Membrane	0.00778728	0.992213	Mostly Organellar	233435	66.7	144.407	47.6783
PIGU	Q9H490	Phosphatidylinositol glycan anchor biosynthesis class U protein	50.051	435	261	6	ER	Very High	68.9	Membrane	0	1	Mostly Organellar	56154.1	43.3	34.738	8.73758
PKMYT1	Q99640	Membrane-associated tyrosine- and threonine-specific cdc2-inhibitory kinase	54.521	499	390	6	ER	Very High	60.5	Membrane	0.00120188	0.998798	Broad distribution	218776	65.5	135.339	37.0818
PLOD1	Q02809	Procollagen-lysine,2-oxoglutarate 5-dioxygenase 1	83.549	727	3469	6	ER	Very High	64.1	Lumen	0.0059593	0.994041	Mostly Organellar	473958	77	293.2	123.106
PLOD3	O60568	Procollagen-lysine,2-oxoglutarate 5-dioxygenase 3	84.784	738	3164	6	ER	Very High	70	Lumen	0.00740624	0.992594	Mostly Organellar	543429	78.8	336.176	143.236
POGLUT1	Q8NBL1	Protein O-glucosyltransferase 1	46.189	392	498	6	ER	Very High	59.8	Membrane	0	1	Mostly Organellar	89307.8	51.3	55.2476	12.824
PON2	Q15165	Serum paraoxonase/arylesterase 2	39.396	354	1037	6	ER	Very High	79.4	Membrane	0	1	Mostly Organellar	802185	83.7	496.247	98.2479
POR	P16435	NADPH--cytochrome P450 reductase	76.689	677	7483	6	ER	Very High	79	Membrane	0.00778165	0.992218	Mostly Organellar	2.44269e+06	92.8	1511.1	582.369
PPIB	P23284	Peptidyl-prolyl cis-trans isomerase B	23.742	216	4647	6	ER	Very High	64.8	Lumen	0.0440005	0.956	Mostly Organellar	1.40154e+07	98.9	8670.17	1034.47
PRDX4	Q13162	Peroxiredoxin-4	30.54	271	3363	6	ER	Very High	56.2	Membrane	0.15243	0.84757	Organellar and Cytosolic	4.58271e+06	96	2834.95	435.099
PRKCSH	P14314-2	Glucosidase 2 subunit beta	59.177	525	5273	6	ER	Very High	75.2	Lumen	0.134575	0.865425	Mostly Organellar	3.93056e+06	95.3	2431.51	723.109
PRSS21	Q9Y6M0	Testisin	34.884	314	629	6	ER	Very High	85.3	Membrane	0	1	Mostly Organellar	239836	67.2	148.367	26.0098
PTDSS1	P48651	Phosphatidylserine synthase 1	55.527	473	747	6	ER	Very High	57.4	Membrane	0	1	Mostly Organellar	119417	56.2	73.8734	20.6142
PTDSS2	Q9BVG9	Phosphatidylserine synthase 2	56.252	487	412	6	ER	Very High	66.9	Membrane	0	1	Mostly Organellar	39048.9	37.7	24.1564	6.82879
PTPN1	P18031	Tyrosine-protein phosphatase non-receptor type 1	49.966	435	2376	6	ER	Very High	67.9	Membrane	0.000693521	0.999306	Mostly Organellar	789130	83.5	488.171	122.58
PXDN	Q92626	Peroxidasin homolog	165.27	1479	1303	6	ER	Very High	74	Membrane	0	1	Mostly Organellar	57309.6	43.6	35.4529	29.4455
RCE1	Q9Y256	CAAX prenyl protease 2	35.832	329	123	5	ER	Very High	75	Membrane	0	1	Mostly Organellar	16860	25.2	10.4299	1.87813
RDH10	Q8IZV5	Retinol dehydrogenase 10	38.087	341	379	6	ER	Very High	60.8	Membrane	0	1	Mostly Organellar	50938.5	41.7	31.5115	6.03143
RDH11	Q8TC12	Retinol dehydrogenase 11	35.386	318	1270	6	ER	Very High	78.2	Membrane	0.00317996	0.99682	Mostly Organellar	771746	83.3	477.418	84.899
RETSAT	Q6NUM9	All-trans-retinol 13,14-reductase	66.819	610	1763	6	ER	Very High	75.5	Membrane	0	1	Mostly Organellar	287595	69.9	177.912	59.7418
RFT1	Q96AA3	Protein RFT1 homolog	60.335	541	371	6	ER	Very High	81.5	Membrane	0	1	Mostly Organellar	61579.5	44.8	38.0942	11.5505
RPN1	P04843	Dolichyl-diphosphooligosaccharide--protein glycosyltransferase subunit 1	68.569	607	5452	6	ER	Very High	68.5	Membrane	0.000995154	0.999005	Mostly Organellar	3.19585e+06	94.4	1977.01	681.256
RPN2	P04844	Dolichyl-diphosphooligosaccharide--protein glycosyltransferase subunit 2	69.283	631	2456	6	ER	Very High	71.1	Lumen	0	1	Mostly Organellar	1.1389e+06	86.9	704.549	245.307
SACM1L	Q9NTJ5	Phosphatidylinositide phosphatase SAC1	66.966	587	2919	6	ER	Very High	89	Membrane	0	1	Mostly Organellar	633738	80.8	392.043	131.935
SCARB1	Q8WTV0-2	Scavenger receptor class B member 1	56.973	509	1180	6	ER	Very High	58.6	Membrane	0	1	Mostly Organellar	404913	75	250.487	71.7179
SDF2	Q99470	Stromal cell-derived factor 2	23.026	211	779	6	ER	Very High	52.9	Lumen	0.0204458	0.979554	Mostly Organellar	299868	70.6	185.504	21.4657
SEC11A	P67812	Signal peptidase complex catalytic subunit SEC11A	20.625	179	620	6	ER	Very High	70.9	Membrane	0	1	Mostly Organellar	605438	80.3	374.536	38.8205
SEC61B	P60468	Protein transport protein Sec61 subunit beta	9.9743	96	768	6	ER	Very High	52.6	Membrane	0	1	Mostly Organellar	4.27636e+06	95.6	2645.44	132.603
SEC61G	P60059	Protein transport protein Sec61 subunit gamma	7.7412	68	402	6	ER	Very High	54.2	Membrane	0	1	Mostly Organellar	627917	80.7	388.442	15.1115
SERPINI1	Q99574	Neuroserpin	46.426	410	515	6	ER	Very High	77.2	Membrane	0.0196006	0.980399	Mostly Organellar	53839.2	42.6	33.306	7.77064
SGPL1	O95470	Sphingosine-1-phosphate lyase 1	63.523	568	1391	6	ER	Very High	52.7	Membrane	0	1	Mostly Organellar	212772	65.1	131.625	42.0187
SGPP1	Q9BX95	Sphingosine-1-phosphate phosphatase 1	49.107	441	404	6	ER	Very High	52.9	Membrane	0	1	Mostly Organellar	73388.6	47.8	45.3996	11.2039
SIGMAR1	Q99720	Sigma non-opioid intracellular receptor 1	25.127	223	260	6	ER	Very High	67.6	Membrane	0	1	Mostly Organellar	395856	74.6	244.885	30.9225
SLC27A2	O14975	Very long-chain acyl-CoA synthetase	70.311	620	3187	6	ER	Very High	84.8	Membrane	0.00316399	0.996836	Mostly Organellar	765733	83.2	473.697	167.378
SLC27A4	Q6P1M0	Long-chain fatty acid transport protein 4	72.063	643	891	6	ER	Very High	81.2	Membrane	0.00754999	0.99245	Mostly Organellar	84272.4	50.3	52.1326	18.8797
SLC33A1	O00400	Acetyl-coenzyme A transporter 1	60.908	549	576	6	ER	Very High	76	Membrane	0	1	Mostly Organellar	88872.3	51.2	54.9781	16.8282
SOAT1	P35610	Sterol O-acyltransferase 1	64.734	550	1077	6	ER	Very High	79.6	Membrane	0	1	Mostly Organellar	255967	68	158.346	51.5127
SPCS2	Q15005	Signal peptidase complex subunit 2	25.003	226	1033	6	ER	Very High	66.9	Membrane	0.00360554	0.996394	Mostly Organellar	993769	85.7	614.765	77.2458
SPCS3	P61009	Signal peptidase complex subunit 3	20.313	180	635	6	ER	Very High	72.4	Membrane	0	1	Mostly Organellar	981751	85.6	607.33	61.9972
SPTLC1	O15269	Serine palmitoyltransferase 1	52.743	473	1479	6	ER	Very High	64.6	Membrane	0	1	Mostly Organellar	381029	74.1	235.712	62.4769
SPTLC2	O15270	Serine palmitoyltransferase 2	62.924	562	1526	6	ER	Very High	72.1	Membrane	0	1	Mostly Organellar	191955	63.4	118.748	37.5503
SRP54	P61011	Signal recognition particle 54 kDa protein	55.704	504	2664	6	ER	Very High	54	Membrane	0.356778	0.643222	Organellar and Cytosolic	814373	83.8	503.786	141.028
SRPRB	Q9Y5M8	Signal recognition particle receptor subunit beta	29.702	271	1915	6	ER	Very High	58	Membrane	0	1	Mostly Organellar	1.96672e+06	91.4	1216.66	181.604
SSR1	P43307	Translocon-associated protein subunit alpha	32.235	286	1008	6	ER	Very High	67.2	Lumen	0.00122724	0.998773	Mostly Organellar	1.24092e+06	87.7	767.654	124.356
STIM1	Q13586	Stromal interaction molecule 1	77.422	685	2401	6	ER	Very High	61.4	Membrane	0.0518146	0.948185	Mostly Organellar	284226	69.7	175.828	68.411
STT3A	P46977	Dolichyl-diphosphooligosaccharide--protein glycosyltransferase subunit STT3A	80.529	705	1675	6	ER	Very High	63.9	Membrane	0	1	Mostly Organellar	438647	76.1	271.356	109.816
SUMF2	Q8NBJ7	Sulfatase-modifying factor 2	33.843	301	1205	6	ER	Very High	52.7	Lumen	0.090282	0.909718	Mostly Organellar	539812	78.7	333.938	56.7948
TAP1	Q03518	Antigen peptide transporter 1	87.217	808	1494	6	ER	Very High	74.1	Membrane	0	1	Mostly Organellar	179905	62.5	111.293	48.78
TAP2	Q03519	Antigen peptide transporter 2	75.663	686	1207	6	ER	Very High	82.4	Membrane	0	1	Mostly Organellar	215197	65.2	133.125	50.6193
TAPBP	O15533	Tapasin	47.625	448	800	6	ER	Very High	57	Membrane	0	1	Mostly Organellar	293214	70.2	181.388	43.4126
TBL2	Q9Y4P3	Transducin beta-like protein 2	49.797	447	2415	6	ER	Very High	75.4	Lumen	0	1	Mostly Organellar	696605	82	430.934	107.842
TECR	Q9NZ01	Very-long-chain enoyl-CoA reductase	36.034	308	1277	6	ER	Very High	78.5	Membrane	0.000989308	0.999011	Mostly Organellar	1.60789e+06	89.9	994.67	180.122
TEX264	Q9Y6I9	Testis-expressed sequence 264 protein	34.188	313	430	6	ER	Very High	64	Membrane	0	1	Mostly Organellar	101536	53.7	62.812	10.7917
TGFB1	P01137	Transforming growth factor beta-1	44.341	390	670	6	ER	Very High	73.7	Membrane	0	1	Mostly Organellar	61159.8	44.6	37.8346	8.43079
THEM6	Q8WUY1	Protein THEM6	23.865	208	953	6	ER	Very High	85.8	Membrane	0.00108523	0.998915	Mostly Organellar	775397	83.3	479.676	57.5285
TMEM109	Q9BVC6	Transmembrane protein 109	26.21	243	446	6	ER	Very High	76.2	Membrane	0	1	Mostly Organellar	916478	84.9	566.951	74.6768
TMEM164	Q5U3C3	Transmembrane protein 164	33.507	297	200	6	ER	Very High	64.8	Membrane	0	1	Mostly Organellar	26097.9	31.3	16.1446	2.71855
TMEM205	Q6UW68	Transmembrane protein 205	21.198	189	435	6	ER	Very High	86.3	Membrane	0	1	Mostly Organellar	426613	75.6	263.911	28.1142
TMEM214	Q6NUQ4	Transmembrane protein 214	77.15	689	1700	6	ER	Very High	77	Membrane	0	1	Mostly Organellar	324888	71.9	200.983	77.9233
TMEM245	Q9H330-2	Transmembrane protein 245	97.356	879	513	6	ER	Very High	65.8	Membrane	0	1	Mostly Organellar	39547.7	37.9	24.465	11.9696
TMEM43	Q9BTV4	Transmembrane protein 43	44.875	400	1904	6	ER	Very High	80	Membrane	0	1	Mostly Organellar	595111	80.1	368.147	83.0231
TMEM97	Q5BJF2	Transmembrane protein 97	20.848	176	417	6	ER	Very High	74.4	Membrane	0	1	Mostly Organellar	235244	66.9	145.527	15.2468
TMX1	Q9H3N1	Thioredoxin-related transmembrane protein 1	31.791	280	974	6	ER	Very High	80.6	Membrane	0.000246214	0.999754	Mostly Organellar	1.0132e+06	85.9	626.784	100.137
TMX2	Q9Y320	Thioredoxin-related transmembrane protein 2	34.037	296	1253	6	ER	Very High	69.9	Membrane	0.00405327	0.995947	Mostly Organellar	656787	81.2	406.302	69.4981
TMX3	Q96JJ7	Protein disulfide-isomerase TMX3	51.871	454	1161	6	ER	Very High	81.3	Membrane	0	1	Mostly Organellar	284497	69.7	175.995	45.8775
TOR1A	O14656	Torsin-1A	37.808	332	660	6	ER	Very High	75.1	Membrane	0	1	Mostly Organellar	163528	60.9	101.161	19.2208
TOR1AIP2	Q8NFQ8	Torsin-1A-interacting protein 2	51.263	470	2332	6	ER	Very High	68.7	Membrane	0.00302084	0.996979	Mostly Organellar	622305	80.6	384.969	99.1754
TOR3A	Q9H497	Torsin-3A	46.198	397	398	6	ER	Very High	81.7	Membrane	0	1	Mostly Organellar	44543.3	39.6	27.5553	6.39738
TYW1	Q9NV66	S-adenosyl-L-methionine-dependent tRNA 4-demethylwyosine synthase	83.701	732	497	6	ER	Very High	71.6	Membrane	0	1	Mostly Organellar	36662.3	36.5	22.68	9.53998
UBAC2	Q8NBM4	Ubiquitin-associated domain-containing protein 2	38.963	344	936	6	ER	Very High	70.5	Membrane	0	1	Mostly Organellar	187840	63.1	116.202	22.7529
UBE2G2	P60604	Ubiquitin-conjugating enzyme E2 G2	18.566	165	563	6	ER	Very High	75	Membrane	0.0147106	0.985289	Mostly Organellar	480486	77.2	297.238	27.733
UFSP2	Q9NUQ7	Ufm1-specific protease 2	53.261	469	601	6	ER	Very High	55.3	Membrane	0	1	Mostly Organellar	73541.4	47.8	45.4941	12.1769
UGGT1	Q9NYU2	UDP-glucose:glycoprotein glucosyltransferase 1	177.19	1555	5755	6	ER	Very High	61.3	Lumen	0.0730164	0.926984	Mostly Organellar	421230	75.4	260.581	232.036
USE1	Q9NZ43	Vesicle transport protein USE1	29.371	259	503	6	ER	Very High	69.1	Membrane	0	1	Mostly Organellar	118205	56	73.1239	10.7932
VAPB	O95292	Vesicle-associated membrane protein-associated protein B/C	27.228	243	1503	6	ER	Very High	56.1	Membrane	0.00228316	0.997717	Mostly Organellar	1.42456e+06	88.8	881.258	120.585
VKORC1	Q9BQB6	Vitamin K epoxide reductase complex subunit 1	18.234	163	234	6	ER	Very High	75.3	Membrane	0	1	Mostly Organellar	424450	75.6	262.573	24.0605
VKORC1L1	Q8N0U8	Vitamin K epoxide reductase complex subunit 1-like protein 1	19.835	176	306	6	ER	Very High	76	Membrane	0	1	Mostly Organellar	255120	68	157.822	15.7316
VMP1	Q96GC9	Vacuole membrane protein 1	46.237	406	319	5	ER	Very High	67.9	Membrane	0	1	Mostly Organellar	78360.2	49	48.4752	11.2637
VRK2	Q86Y07	Serine/threonine-protein kinase VRK2	58.14	508	1210	6	ER	Very High	75.7	Membrane	0.00211965	0.99788	Mostly Organellar	177965	62.3	110.092	32.1666
WLS	Q5T9L3-2	Protein wntless homolog	62.551	543	1409	6	ER	Very High	57.5	Membrane	0.00599457	0.994005	Mostly Organellar	405994	75	251.156	78.9497
XXYLT1	Q8NBI6	Xyloside xylosyltransferase 1	43.806	393	677	6	ER	Very High	79.9	Membrane	0	1	Mostly Organellar	134509	57.9	83.2101	18.3182
ZMPSTE24	O75844	CAAX prenyl protease 1 homolog	54.812	475	1705	6	ER	Very High	76.6	Membrane	0.00019284	0.999807	Mostly Organellar	694440	81.9	429.594	118.333
AGPAT2	O15120	1-acyl-sn-glycerol-3-phosphate acyltransferase beta	30.914	278	191	4	ER	High	46.9	Membrane	0	1	Mostly Organellar	51201.4	41.8	31.6742	4.92078
AGPAT6	Q86UL3	Glycerol-3-phosphate acyltransferase 4	52.07	456	217	3	ER	High	17.6	Membrane	0	1	Mostly Organellar	38067.3	37.2	23.5492	6.16221
ALG1	Q9BT22	Chitobiosyldiphosphodolichol beta-mannosyltransferase	52.518	464	438	6	ER	High	48.2	Membrane	0	1	Mostly Organellar	100388	53.4	62.1018	16.3903
ALG8	Q9BVK2	Probable dolichyl pyrophosphate Glc1Man9GlcNAc2 alpha-1,3-glucosyltransferase	60.087	526	381	6	ER	High	49.3	Lumen	0	1	Mostly Organellar	100111	53.3	61.9305	18.7007
ALG9	Q9H6U8	Alpha-1,2-mannosyltransferase ALG9	69.863	611	290	5	ER	High	32.2	Membrane	0	1	Mostly Organellar	27647.9	32.3	17.1036	6.00491
AMFR	Q9UKV5	E3 ubiquitin-protein ligase AMFR	72.995	643	648	6	ER	High	18.3	Membrane	0	1	Mostly Organellar	36816.6	36.7	22.7755	8.35475
ATP13A1	Q9HD20	Manganese-transporting ATPase 13A1	132.95	1204	2803	6	ER	High	51	Membrane	0	1	Mostly Organellar	191165	63.4	118.259	79.0123
ATP6AP2	O75787	Renin receptor	39.008	350	472	6	ER	High	23.3	Membrane	0	1	Mostly Organellar	103118	53.9	63.7907	12.5051
BTD	P43251	Biotinidase	61.132	543	255	5	ER	High	21.5	Lumen	0.0234947	0.976505	Mostly Organellar	19761.4	27.4	12.2248	3.75564
CALR	P27797	Calreticulin	48.141	417	12114	6	ER	High	44.5	Lumen	0.159026	0.840974	Organellar and Cytosolic	1.27135e+07	98.7	7864.83	1902.73
CCDC47	Q96A33	Coiled-coil domain-containing protein 47	55.873	483	2995	6	ER	High	50	Membrane	0	1	Mostly Organellar	849800	84.2	525.703	147.61
CDIPT	O14735	CDP-diacylglycerol--inositol 3-phosphatidyltransferase	23.539	213	268	5	ER	High	45.6	Membrane	0	1	Mostly Organellar	165801	61.2	102.568	12.1331
CDK5RAP3	Q96JB5	CDK5 regulatory subunit-associated protein 3	56.92	506	1529	6	ER	High	40.3	Membrane	0.0309991	0.969001	Mostly Organellar	253249	67.9	156.664	44.8135
CERS5	Q8N5B7	Ceramide synthase 5	45.752	392	257	5	ER	High	20.6	Membrane	0	1	Mostly Organellar	53539	42.5	33.1203	7.61513
CHP1	Q99653	Calcineurin B homologous protein 1	22.456	195	733	6	ER	High	49.1	Membrane	0.211539	0.788461	Organellar and Cytosolic	286041	69.8	176.95	19.9691
CNPY2	Q9Y2B0	Protein canopy homolog 2	20.652	182	1857	6	ER	High	47.2	Lumen	0.11741	0.88259	Mostly Organellar	3.08654e+06	94.2	1909.39	198.167
CNPY4	Q8N129	Protein canopy homolog 4	28.309	248	484	6	ER	High	19	Membrane	0.0762661	0.923734	Mostly Organellar	132908	57.7	82.2196	11.697
CRELD1	Q96HD1	Cysteine-rich with EGF-like domain protein 1	45.439	420	209	4	ER	High	19.9	Membrane	0	1	Mostly Organellar	15008.7	23.7	9.28468	2.12016
CRLF1	O75462	Cytokine receptor-like factor 1	46.301	422	257	6	ER	High	30.6	Lumen	0	1	Mostly Organellar	29441.2	33.4	18.2129	4.23783
DERL1	Q9BUN8	Derlin-1	28.8	251	366	6	ER	High	26.8	Membrane	0	1	Mostly Organellar	99146.4	53.1	61.3339	8.877
DHRS3	O75911	Short-chain dehydrogenase/reductase 3	33.548	302	303	4	ER	High	43.6	Membrane	0	1	Mostly Organellar	78049.7	48.9	48.283	8.14019
DHRSX	Q8N5I4	Dehydrogenase/reductase SDR family member on chromosome X	36.443	330	307	6	ER	High	51.2	Membrane	0	1	Mostly Organellar	56462.4	43.4	34.9287	6.39691
DNAJB11	Q9UBS4	DnaJ homolog subfamily B member 11	40.513	358	1889	6	ER	High	49.2	Lumen	0.0549296	0.94507	Mostly Organellar	1.03285e+06	86	638.939	130.085
DNAJB14	Q8TBM8	DnaJ homolog subfamily B member 14	42.515	379	491	6	ER	High	42	Membrane	0.00416231	0.995838	Mostly Organellar	54518.3	42.8	33.7261	7.20579
DNAJC1	Q96KC8	DnaJ homolog subfamily C member 1	63.882	554	776	6	ER	High	20.2	Membrane	0	1	Mostly Organellar	82969.5	50	51.3265	16.4776
DNAJC3	Q13217	DnaJ homolog subfamily C member 3	57.579	504	1502	6	ER	High	45.8	Lumen	0.00550905	0.994491	Mostly Organellar	303182	70.8	187.554	54.2706
DPAGT1	Q9H3H5	UDP-N-acetylglucosamine--dolichyl-phosphate N-acetylglucosaminephosphotransferase	46.089	408	165	3	ER	High	16.4	Membrane	0	1	Mostly Organellar	75681.1	48.5	46.8178	10.8438
EMC1	Q8N766	ER membrane protein complex subunit 1	111.76	993	2650	6	ER	High	18.9	Membrane	0	1	Mostly Organellar	267276	68.8	165.342	92.8632
EMC2	Q15006	ER membrane protein complex subunit 2	34.833	297	721	6	ER	High	21.4	Membrane	0.00288508	0.997115	Mostly Organellar	280340	69.6	173.424	30.358
EMC7	Q9NPA0	ER membrane protein complex subunit 7	26.47	242	966	6	ER	High	20.3	Membrane	0	1	Mostly Organellar	411633	75.2	254.644	33.8735
EOGT	Q5NDL2	EGF domain-specific O-linked N-acetylglucosamine transferase	62.01	527	344	5	ER	High	41.9	Lumen	0.0235116	0.976488	Mostly Organellar	29118	33.2	18.013	5.61333
ERAP1	Q9NZ08	Endoplasmic reticulum aminopeptidase 1	107.23	941	1774	6	ER	High	45.5	Lumen	0.0671353	0.932865	Mostly Organellar	151061	59.7	93.4492	50.3577
ERO1L	Q96HE7	ERO1-like protein alpha	54.392	468	1927	6	ER	High	46.1	Lumen	0.0840106	0.915989	Mostly Organellar	682851	81.6	422.425	115.467
ERP29	P30040	Endoplasmic reticulum resident protein 29	28.993	261	2720	6	ER	High	48.7	Lumen	0.103265	0.896735	Mostly Organellar	4.75653e+06	96.1	2942.48	428.727
FBLN1	P23142	Fibulin-1	77.213	703	740	6	ER	High	43.7	Membrane	0.0280459	0.971954	Mostly Organellar	54804.4	42.8	33.903	13.1554
FBLN1	P23142-4	Fibulin-1	74.433	683	195	5	ER	High	16.7	Membrane	0.0525163	0.947484	Mostly Organellar	21480.6	28.6	13.2883	4.97061
FKBP14	Q9NWM8	Peptidyl-prolyl cis-trans isomerase FKBP14	24.171	211	402	6	ER	High	45.4	Lumen	0	1	Mostly Organellar	105604	54.3	65.3284	7.93545
FNDC3A	Q9Y2H6	Fibronectin type-III domain-containing protein 3A	131.85	1198	1592	6	ER	High	21.7	Lumen	0	1	Mostly Organellar	68999.8	46.7	42.6846	28.283
FSTL3	O95633-2	Follistatin-related protein 3	24.96	237	457	6	ER	High	42.5	Membrane	0.0705962	0.929404	Mostly Organellar	89036.2	51.3	55.0795	6.90889
G6PC3	Q9BUM1	Glucose-6-phosphatase 3	38.734	346	166	5	ER	High	34.6	Membrane	0	1	Mostly Organellar	45317.7	39.8	28.0344	5.45704
GRAMD3	Q96HH9	GRAM domain-containing protein 3	47.869	432	462	6	ER	High	50.7	Membrane	0	1	Mostly Organellar	43938	39.3	27.1809	6.53871
HMOX1	P09601	Heme oxygenase 1	32.818	288	815	6	ER	High	47.3	Membrane	0	1	Mostly Organellar	155308	60.1	96.0768	15.8454
HSP90B1	P14625	Endoplasmin	92.468	803	16455	6	ER	High	47	Lumen	0.194659	0.805341	Organellar and Cytosolic	1.07884e+07	98.4	6673.91	3101.31
HSPA13	P48723	Heat shock 70 kDa protein 13	51.927	471	967	6	ER	High	19.1	Membrane	0.00834279	0.991657	Mostly Organellar	192890	63.5	119.326	31.1387
HSPA5	P11021	78 kDa glucose-regulated protein	72.332	654	14834	6	ER	High	49.9	Lumen	0.242593	0.757407	Organellar and Cytosolic	1.39339e+07	98.9	8619.76	3133.28
IKBIP	Q70UQ0-4	Inhibitor of nuclear factor kappa-B kinase-interacting protein	43.083	377	1777	6	ER	High	26.1	Lumen	0	1	Mostly Organellar	756096	83	467.735	101.27
ITPR2	Q14571	Inositol 1,4,5-trisphosphate receptor type 2	308.06	2701	1832	6	ER	High	51.1	Membrane	0.0170443	0.982956	Mostly Organellar	32989.8	34.9	20.4081	31.5945
KDELC1	Q6UW63	KDEL motif-containing protein 1	58.042	502	1154	6	ER	High	40	Lumen	0.00794723	0.992053	Mostly Organellar	146319	59.1	90.5156	26.4022
KIAA0100	Q14667	Protein KIAA0100	253.7	2235	332	6	ER	High	39.2	Membrane	0.0774378	0.922562	Mostly Organellar	5190.7	11.9	3.21107	4.09396
KTN1	Q86UP2	Kinectin	156.27	1357	11333	6	ER	High	20.4	Lumen	0	1	Mostly Organellar	1.67341e+06	90.3	1035.2	812.971
LAMB3	Q13751	Laminin subunit beta-3	129.57	1172	443	6	ER	High	16.3	Lumen	0	1	Mostly Organellar	15611.2	24.2	9.6574	6.28837
LAMC1	P11047	Laminin subunit gamma-1	177.6	1609	2466	6	ER	High	42.4	Membrane	0.0100956	0.989904	Mostly Organellar	98162	52.9	60.725	54.198
LEMD2	Q8NC56	LEM domain-containing protein 2	56.974	503	664	6	ER	High	51	Membrane	0	1	Broad distribution	244698	67.4	151.375	43.3415
LEPREL1	Q8IVL5	Prolyl 3-hydroxylase 2	80.984	708	1839	6	ER	High	44.5	Lumen	0.0096344	0.990366	Mostly Organellar	158804	60.5	98.239	39.9813
LEPREL4	Q92791	Synaptonemal complex protein SC65	50.381	437	425	6	ER	High	46	Lumen	0.000595366	0.999405	Mostly Organellar	48228	40.7	29.8348	7.55376
LNP	Q9C0E8	Protein lunapark	47.739	428	536	6	ER	High	51	Membrane	0	1	Mostly Organellar	63731.7	45.3	39.4257	9.45858
LPCAT2	Q7L5N7	Lysophosphatidylcholine acyltransferase 2	60.207	544	503	6	ER	High	51.8	Membrane	0	1	Mostly Organellar	53903.4	42.7	33.3457	10.0893
LSG1	Q9H089	Large subunit GTPase 1 homolog	75.225	658	1891	6	ER	High	17.8	Membrane	0.0839189	0.916081	Mostly Organellar	264741	68.6	163.774	61.9128
MAGT1	Q9H0U3	Magnesium transporter protein 1	38.036	335	739	6	ER	High	45.1	Membrane	0	1	Mostly Organellar	320873	71.7	198.498	37.9424
MANF	P55145	Mesencephalic astrocyte-derived neurotrophic factor	20.7	182	1258	6	ER	High	42.3	Lumen	0.0267525	0.973248	Mostly Organellar	1.35313e+06	88.4	837.073	87.0777
MESDC2	Q14696	LDLR chaperone MESD	26.076	234	1226	6	ER	High	42.1	Lumen	0.0537165	0.946283	Mostly Organellar	946233	85.2	585.358	76.7072
METTL7A	Q9H8H3	Methyltransferase-like protein 7A	28.319	244	404	6	ER	High	45.9	Membrane	0.00764326	0.992357	Mostly Organellar	313101	71.3	193.69	27.5651
MLEC	Q14165	Malectin	32.233	292	1824	6	ER	High	50.6	Lumen	0	1	Mostly Organellar	1.03076e+06	86	637.65	103.289
MOSPD1	Q9UJG1	Motile sperm domain-containing protein 1	24.086	213	219	3	ER	High	16.5	Membrane	0	1	Mostly Organellar	73886.4	47.9	45.7076	5.53256
MYDGF	Q969H8	Myeloid-derived growth factor	18.795	173	719	6	ER	High	49.6	Lumen	0.220738	0.779262	Organellar and Cytosolic	1.9563e+06	91.3	1210.21	114.308
NBAS	A2RRP1	Neuroblastoma-amplified sequence	268.57	2371	1435	6	ER	High	16.8	Membrane	0	1	Mostly Organellar	27094	32	16.7609	22.6218
NENF	Q9UMX5	Neudesin	18.856	172	1219	6	ER	High	24.4	Lumen	0.0869325	0.913067	Mostly Organellar	821746	83.9	508.348	48.1708
NFXL1	Q6ZNB6	NF-X1-type zinc finger protein NFXL1	101.34	911	1760	6	ER	High	49	Lumen	0	1	Mostly Organellar	100324	53.4	62.0623	31.6069
NOMO1	Q15155	Nodal modulator 1	134.32	1222	4704	6	ER	High	17.9	Membrane	0	1	Mostly Organellar	477245	77.1	295.233	199.287
OSBPL8	Q9BZF1	Oxysterol-binding protein-related protein 8	101.19	889	1374	6	ER	High	42.9	Membrane	0	1	Mostly Organellar	98999.8	53.1	61.2432	31.1436
P4HA2	O15460	Prolyl 4-hydroxylase subunit alpha-2	60.901	535	982	6	ER	High	45	Lumen	0.00533495	0.994665	Mostly Organellar	98783.9	53.1	61.1097	18.7028
PDIA3	P30101	Protein disulfide-isomerase A3	56.782	505	7193	6	ER	High	45.1	Lumen	0.114748	0.885252	Mostly Organellar	8.59053e+06	97.7	5314.27	1516.45
PDIA4	P13667	Protein disulfide-isomerase A4	72.932	645	8929	6	ER	High	43.8	Lumen	0.0816625	0.918337	Mostly Organellar	3.89169e+06	95.2	2407.47	882.376
PDIA5	Q14554	Protein disulfide-isomerase A5	59.594	519	1202	6	ER	High	38.1	Lumen	0	1	Mostly Organellar	198244	63.9	122.637	36.7282
PDIA6	Q15084	Protein disulfide-isomerase A6	48.121	440	3286	6	ER	High	41.4	Lumen	0.0762429	0.923757	Mostly Organellar	3.37841e+06	94.6	2089.95	505.41
PLOD2	O00469-2	Procollagen-lysine,2-oxoglutarate 5-dioxygenase 2	87.097	758	3477	6	ER	High	43.6	Lumen	0.072214	0.927786	Mostly Organellar	594943	80	368.043	161.092
PNPLA6	Q8IY17	Neuropathy target esterase	149.99	1366	1398	6	ER	High	47.8	Membrane	0	1	Mostly Organellar	50324	41.4	31.1315	23.4658
POFUT1	Q9H488	GDP-fucose protein O-fucosyltransferase 1	43.955	388	1290	6	ER	High	16.9	Lumen	0.0542893	0.945711	Mostly Organellar	302067	70.8	186.864	41.277
PREB	Q9HCU5	Prolactin regulatory element-binding protein	45.468	417	931	6	ER	High	43.5	Membrane	0	1	Mostly Organellar	154478	60.1	95.5634	21.8358
RCN1	Q15293	Reticulocalbin-1	38.89	331	3128	6	ER	High	51	Lumen	0.114898	0.885102	Mostly Organellar	4.01116e+06	95.4	2481.38	484.958
RCN2	Q14257	Reticulocalbin-2	36.876	317	1894	6	ER	High	42.8	Lumen	0.083984	0.916016	Mostly Organellar	957604	85.4	592.393	109.781
RCN3	Q96D15	Reticulocalbin-3	37.493	328	1174	6	ER	High	41.6	Lumen	0.0835225	0.916477	Mostly Organellar	478600	77.2	296.071	55.7853
RINT1	Q6NUQ1	RAD50-interacting protein 1	90.631	792	445	6	ER	High	41.1	Membrane	0.196502	0.803498	Organellar and Cytosolic	21729.7	28.8	13.4424	6.12249
RRBP1	Q9P2E9	Ribosome-binding protein 1	152.47	1410	8808	6	ER	High	50	Lumen	0.00618383	0.993816	Mostly Organellar	933065	85.1	577.212	442.276
SCD	O00767	Acyl-CoA desaturase	41.522	359	1395	6	ER	High	35.6	Membrane	0.00403722	0.995963	Mostly Organellar	815013	83.8	504.182	105.206
SCFD2	Q8WU76	Sec1 family domain-containing protein 2	75.126	684	546	6	ER	High	33.1	Membrane	0.00561605	0.994384	Mostly Organellar	32520.5	34.8	20.1178	7.59528
SDF2L1	Q9HCN8	Stromal cell-derived factor 2-like protein 1	23.598	221	1111	6	ER	High	34.1	Lumen	0.065852	0.934148	Mostly Organellar	810768	83.8	501.557	59.4797
SEC61A1	P61619	Protein transport protein Sec61 subunit alpha isoform 1	52.264	476	1568	6	ER	High	43.7	Membrane	0	1	Mostly Organellar	1.22839e+06	87.6	759.905	199.588
SEC62	Q99442	Translocation protein SEC62	45.861	399	704	6	ER	High	31.9	Membrane	0	1	Mostly Organellar	153992	60	95.2627	21.9553
SEC63	Q9UGP8	Translocation protein SEC63 homolog	87.996	760	4011	6	ER	High	17.9	Membrane	0	1	Mostly Organellar	831981	84	514.68	227.601
SEL1L	Q9UBV2	Protein sel-1 homolog 1	88.754	794	754	6	ER	High	43.8	Membrane	0.00214923	0.997851	Mostly Organellar	57855.6	43.8	35.7906	15.9636
SEP15	O60613	15 kDa selenoprotein	17.79	162	254	5	ER	High	18.2	Lumen	0.148049	0.851951	Mostly Organellar	167452	61.4	103.588	9.26109
SERPINH1	P50454	Serpin H1	46.44	418	6053	6	ER	High	42.2	Lumen	0.101851	0.898149	Mostly Organellar	8.09423e+06	97.6	5007.25	1168.6
SLC22A18	Q96BI1	Solute carrier family 22 member 18	44.845	424	183	5	ER	High	19.5	Membrane	0	1	Mostly Organellar	41760.1	38.6	25.8337	5.82201
SLC39A7	Q92504	Zinc transporter SLC39A7	50.117	469	228	5	ER	High	28.9	Membrane	0	1	Mostly Organellar	104342	54.1	64.5479	16.257
SPCS1	Q9Y6A9	Signal peptidase complex subunit 1	11.805	102	444	5	ER	High	46.6	Membrane	0	1	Mostly Organellar	723357	82.5	447.483	26.547
SQLE	Q14534	Squalene monooxygenase	63.922	574	687	6	ER	High	47.2	Membrane	0	1	Mostly Organellar	60007.4	44.3	37.1217	11.9248
SRP68	Q9UHB9	Signal recognition particle subunit SRP68	70.729	627	3772	6	ER	High	20.9	Membrane	0.377738	0.622262	Organellar and Cytosolic	1.09357e+06	86.6	676.507	240.46
SRPR	P08240	Signal recognition particle receptor subunit alpha	69.81	638	4151	6	ER	High	44.7	Membrane	0	1	Mostly Organellar	885476	84.7	547.773	192.173
SSR3	Q9UNL2	Translocon-associated protein subunit gamma	21.08	185	608	6	ER	High	21.3	Membrane	0	1	Mostly Organellar	1.11567e+06	86.8	690.174	73.1146
SSR4	P51571	Translocon-associated protein subunit delta	18.998	173	1163	6	ER	High	48.3	Membrane	0	1	Mostly Organellar	3.10279e+06	94.2	1919.45	183.256
ST7	Q9NRC1	Suppressor of tumorigenicity 7 protein	67.166	585	364	6	ER	High	49	Membrane	0	1	Mostly Organellar	30674.5	34	18.9759	6.40507
STT3B	Q8TCJ2	Dolichyl-diphosphooligosaccharide--protein glycosyltransferase subunit STT3B	93.673	826	1785	6	ER	High	48.1	Membrane	0.0025742	0.997426	Mostly Organellar	240940	67.3	149.05	70.1648
STX18	Q9P2W9	Syntaxin-18	38.673	335	444	6	ER	High	47.9	Membrane	0	1	Mostly Organellar	48427	40.9	29.9579	5.82227
SYVN1	Q86TM6	E3 ubiquitin-protein ligase synoviolin	67.684	617	350	6	ER	High	20	Membrane	0	1	Mostly Organellar	37220.7	36.9	23.0255	7.83191
TGFBR1	P36897	TGF-beta receptor type-1	55.959	503	1142	6	ER	High	34.7	Membrane	0	1	Mostly Organellar	150049	59.5	92.8234	26.1036
TM2D3	Q9BRN9	TM2 domain-containing protein 3	27.118	247	198	3	ER	High	20.4	Membrane	0	1	Mostly Organellar	56164.1	43.3	34.7442	4.73492
TMBIM6	P55061	Bax inhibitor 1	26.537	237	370	6	ER	High	44.5	Membrane	0.0280424	0.971958	Mostly Organellar	152937	59.9	94.6101	12.6172
TMCO1	Q9UM00	Transmembrane and coiled-coil domain-containing protein 1	21.175	188	287	6	ER	High	19.1	Membrane	0	1	Mostly Organellar	578210	79.6	357.692	38.0633
TMEM131	Q92545	Transmembrane protein 131	205.14	1883	520	6	ER	High	28.8	Membrane	0	1	Mostly Organellar	10485.5	19.3	6.48651	6.68707
TMEM199	Q8N511	Transmembrane protein 199	23.13	208	150	3	ER	High	17.5	Membrane	0	1	Mostly Organellar	56497.4	43.4	34.9504	4.06257
TMEM258	P61165	Transmembrane protein 258	9.0788	79	217	5	ER	High	46	Membrane	0	1	Mostly Organellar	214836	65.2	132.902	6.06364
TMEM259	Q4ZIN3	Membralin	67.888	620	369	5	ER	High	29.8	Membrane	0	1	Mostly Organellar	36679.8	36.6	22.6909	7.74136
TMEM33	P57088	Transmembrane protein 33	27.978	247	1343	6	ER	High	44.5	Membrane	0.00755166	0.992448	Mostly Organellar	1.23476e+06	87.7	763.849	107.398
TMEM38B	Q9NVV0	Trimeric intracellular cation channel type B	32.509	291	314	6	ER	High	30.6	Lumen	0	1	Mostly Organellar	70619.7	47.1	43.6868	7.13718
TMTC3	Q6ZXV5	Transmembrane and TPR repeat-containing protein 3	104.01	915	1219	6	ER	High	42.9	Lumen	0.0303823	0.969618	Mostly Organellar	95013.6	52.3	58.7773	30.7226
TOR1B	O14657	Torsin-1B	37.978	336	433	6	ER	High	46.5	Membrane	0.051853	0.948147	Mostly Organellar	65109.3	45.7	40.2779	7.68727
TOR2A	Q5JU69	Torsin-2A	35.714	321	125	4	ER	High	43.3	Membrane	0	1	Mostly Organellar	14485	23.2	8.96071	1.60826
TRAM1	Q15629	Translocating chain-associated membrane protein 1	43.071	374	933	6	ER	High	47.3	Membrane	0	1	Mostly Organellar	324636	71.9	200.826	43.4689
TREX1	Q9NSU2	Three-prime repair exonuclease 1	38.923	369	259	6	ER	High	17	Lumen	0	1	Mostly Organellar	40738	38.2	25.2013	4.9295
TTC13	Q8NBP0	Tetratricopeptide repeat protein 13	96.812	860	500	6	ER	High	48.1	Lumen	0.0654985	0.934502	Mostly Organellar	23059.7	29.7	14.2652	6.94032
TTC17	Q96AE7	Tetratricopeptide repeat protein 17	129.56	1141	530	6	ER	High	22.3	Lumen	0.018451	0.981549	Mostly Organellar	15862.3	24.4	9.81275	6.38904
TXNDC15	Q96J42	Thioredoxin domain-containing protein 15	39.885	360	301	6	ER	High	40.4	Membrane	0	1	Mostly Organellar	32463.7	34.7	20.0827	4.02536
TXNDC5	Q8NBS9	Thioredoxin domain-containing protein 5	47.628	432	3266	6	ER	High	41.5	Lumen	0.127438	0.872562	Mostly Organellar	3.26729e+06	94.5	2021.21	483.778
UBE2J1	Q9Y385	Ubiquitin-conjugating enzyme E2 J1	35.198	318	306	5	ER	High	34.6	Membrane	0	1	Mostly Organellar	35862.5	36.3	22.1853	3.92424
UBXN4	Q92575	UBX domain-containing protein 4	56.777	508	1210	6	ER	High	47.9	Membrane	0.039655	0.960345	Mostly Organellar	187513	63.1	115.999	33.0979
UFL1	O94874	E3 UFM1-protein ligase 1	89.594	794	2526	6	ER	High	49.1	Lumen	0.00576332	0.994237	Mostly Organellar	294807	70.3	182.373	82.1133
UGT8	Q16880	2-hydroxyacylsphingosine 1-beta-galactosyltransferase	61.437	541	740	6	ER	High	20.1	Membrane	0.2383	0.7617	Organellar and Cytosolic	180107	62.5	111.418	34.3999
UTS2	O95399	Urotensin-2	14.295	124	200	4	ER	High	43.7	Lumen	0.0747625	0.925237	Mostly Organellar	2.86837e+06	93.7	1774.42	127.472
VAPA	Q9P0L0-2	Vesicle-associated membrane protein-associated protein A	32.613	294	2496	6	ER	High	44.9	Membrane	0.00541942	0.994581	Mostly Organellar	2.59344e+06	93.1	1604.35	262.944
WFS1	O76024	Wolframin	100.29	890	732	6	ER	High	46.5	Membrane	0	1	Mostly Organellar	32000.6	34.6	19.7962	9.97729
ACAD11	Q709F0	Acyl-CoA dehydrogenase family member 11	87.282	780	375	6	ER	Medium	6.8	Lumen	0	1	Mostly Organellar	18206.8	26.2	11.263	4.94032
ACBD5	Q5T8D3-3	Acyl-CoA-binding domain-containing protein 5	58.977	525	1179	6	ER	Medium	9.7	Lumen	0.0158593	0.984141	Mostly Organellar	137495	58.2	85.0568	25.2096
ACOT8	O14734	Acyl-coenzyme A thioesterase 8	35.914	319	344	5	ER	Medium	7.9	Lumen	0	1	Mostly Organellar	64436.5	45.5	39.8617	7.19437
AGPAT9	Q53EU6	Glycerol-3-phosphate acyltransferase 3	48.705	434	184	4	ER	Medium	5.5	Membrane	0	1	Mostly Organellar	16574.4	25	10.2532	2.50962
ALG11	Q2TAA5	GDP-Man:Man(3)GlcNAc(2)-PP-Dol alpha-1,2-mannosyltransferase	55.65	492	203	2	ER	Medium	7.7	Membrane	0	1	Mostly Organellar	15870.7	24.5	9.81788	2.74573
ATP6AP1	Q15904	V-type proton ATPase subunit S1	52.025	470	621	6	ER	Medium	4.5	Membrane	0.00434144	0.995659	Mostly Organellar	174398	62	107.886	28.2065
B3GALTL	Q6Y288	Beta-1,3-glucosyltransferase	56.563	498	291	5	ER	Medium	10.5	Lumen	0	1	Mostly Organellar	21849.2	28.9	13.5163	3.84206
BACE2	Q9Y5Z0	Beta-secretase 2	56.18	518	396	6	ER	Medium	11	Membrane	0.00555293	0.994447	Mostly Organellar	42020.7	38.7	25.9948	7.33909
BMP1	P13497	Bone morphogenetic protein 1	111.25	986	65	2	ER	Medium	7.8	Membrane	0	1	Mostly Organellar	1955.32	4.6	1.2096	0.676261
BMPR1A	P36894	Bone morphogenetic protein receptor type-1A	60.197	532	201	5	ER	Medium	5.3	Membrane	0	1	Mostly Organellar	9365.43	18	5.79364	1.75267
C1QTNF6	Q9BXI9	Complement C1q tumor necrosis factor-related protein 6	28.668	259	289	4	ER	Medium	4	Lumen	0.0247651	0.975235	Mostly Organellar	69837.2	47	43.2027	6.22416
C4BPB	P20851	C4b-binding protein beta chain	28.357	252	254	4	ER	Medium	5.7	Lumen	0.0887175	0.911282	Mostly Organellar	63651.4	45.3	39.376	5.61133
CALU	O43852-4	Calumenin	38.078	323	202	5	ER	Medium	11.2	Lumen	0.10198	0.89802	Mostly Organellar	170817	61.7	105.671	20.221
CCDC115	Q96NT0	Coiled-coil domain-containing protein 115	19.76	180	107	3	ER	Medium	11.2	Membrane	0	1	Mostly Organellar	35897	36.3	22.2066	2.20517
CCPG1	Q9ULG6	Cell cycle progression protein 1	87.339	757	601	6	ER	Medium	10.1	Membrane	0	1	Mostly Organellar	33519.5	35.2	20.7358	9.10127
CDS2	O95674	Phosphatidate cytidylyltransferase 2	51.417	445	378	6	ER	Medium	13.1	Membrane	0	1	Mostly Organellar	47212.5	40.5	29.2066	7.54677
CHID1	Q9BWS9	Chitinase domain-containing protein 1	44.94	393	657	6	ER	Medium	12.5	Lumen	0	1	Mostly Organellar	104611	54.1	64.7143	14.6152
CKAP4	Q07065	Cytoskeleton-associated protein 4	66.022	602	6547	6	ER	Medium	14.3	Membrane	0.00314222	0.996858	Mostly Organellar	3.20913e+06	94.4	1985.23	658.678
CLN6	Q9NWW5-2	Ceroid-lipofuscinosis neuronal protein 6	39.483	343	156	4	ER	Medium	7.7	Membrane	0	1	Mostly Organellar	78643.5	49	48.6504	9.65316
CNPY3	Q9BT09	Protein canopy homolog 3	30.748	278	521	6	ER	Medium	15.7	Lumen	0.0530505	0.94695	Mostly Organellar	318905	71.6	197.281	30.4842
COL12A1	Q99715	Collagen alpha-1(XII) chain	333.14	3063	3684	6	ER	Medium	9.2	Membrane	0.133993	0.866007	Mostly Organellar	64486	45.5	39.8923	66.7866
COL4A1	P02462	Collagen alpha-1(IV) chain	160.61	1669	274	6	ER	Medium	11.8	Membrane	0	1	Mostly Organellar	8441.09	16.8	5.22182	4.21471
CTAGE5	O15320	cTAGE family member 5	90.995	804	2066	6	ER	Medium	5.6	Membrane	0.0164587	0.983541	Mostly Organellar	173252	61.9	107.177	49.0108
DCAKD	Q8WVC6	Dephospho-CoA kinase domain-containing protein	26.55	231	456	6	ER	Medium	5.4	Membrane	0	1	Mostly Organellar	176201	62.1	109.002	14.5436
DPY19L1	Q2PZI1	Probable C-mannosyltransferase DPY19L1	77.318	675	290	3	ER	Medium	5.1	Lumen	0	1	Mostly Organellar	22691.1	29.5	14.0371	5.45423
EFEMP1	Q12805	EGF-containing fibulin-like extracellular matrix protein 1	54.64	493	903	6	ER	Medium	8.7	Membrane	0.0130851	0.986915	Mostly Organellar	82478.1	49.9	51.0226	14.0103
EI24	O14681	Etoposide-induced protein 2.4 homolog	38.964	340	247	5	ER	Medium	15.3	Membrane	0	1	Mostly Organellar	50972.7	41.8	31.5327	6.17444
ELMOD2	Q8IZ81	ELMO domain-containing protein 2	34.96	293	542	6	ER	Medium	8.8	Membrane	0	1	Mostly Organellar	114507	55.5	70.8364	12.4452
EMC10	Q5UCC4	ER membrane protein complex subunit 10	27.347	262	263	5	ER	Medium	12.7	Membrane	0	1	Mostly Organellar	99869.8	53.3	61.7813	8.49065
EMC3	Q9P0I2	ER membrane protein complex subunit 3	29.952	261	834	6	ER	Medium	14.5	Membrane	0.0104161	0.989584	Mostly Organellar	183296	62.8	113.391	17.0678
EMC4	Q5J8M3	ER membrane protein complex subunit 4	20.086	183	377	5	ER	Medium	10	Membrane	0	1	Mostly Organellar	183228	62.8	113.349	11.4415
EMC8	O43402	ER membrane protein complex subunit 8	23.773	210	801	6	ER	Medium	13.5	Lumen	0.0622629	0.937737	Mostly Organellar	420770	75.4	260.297	31.0975
ERLEC1	Q96DZ1	Endoplasmic reticulum lectin 1	54.858	483	916	6	ER	Medium	7.7	Membrane	0	1	Mostly Organellar	127682	57	78.9867	21.7754
ESYT1	Q9BSJ8-2	Extended synaptotagmin-1	124	1114	127	4	ER	Medium	9.4	Membrane	0	1	Mostly Organellar	1109.52	2	0.686368	0.427713
ESYT1	Q9BSJ8	Extended synaptotagmin-1	122.85	1104	4284	6	ER	Medium	6.1	Membrane	0.0303475	0.969653	Mostly Organellar	708682	82.2	438.404	270.66
FAT1	Q14517	Protocadherin Fat 1	506.27	4588	657	6	ER	Medium	10.1	Membrane	0.0471462	0.952854	Mostly Organellar	6934.52	14.6	4.28983	10.9143
FBXL20	Q96IG2	F-box/LRR-repeat protein 20	48.423	436	280	5	ER	Medium	11.3	Membrane	0.0438682	0.956132	Mostly Organellar	37473.8	36.9	23.182	5.64127
FKBP7	Q9Y680-2	Peptidyl-prolyl cis-trans isomerase FKBP7	25.794	222	253	5	ER	Medium	7.5	Lumen	0.0583077	0.941692	Mostly Organellar	52103.5	42.1	32.2323	4.17814
FOXRED2	Q8IWF2	FAD-dependent oxidoreductase domain-containing protein 2	77.79	684	228	6	ER	Medium	4		0.141446	0.858554	Mostly Organellar	18363.5	26.4	11.36	4.44094
GRAMD1A	Q96CP6	GRAM domain-containing protein 1A	80.679	724	417	6	ER	Medium	15.5	Membrane	0	1	Mostly Organellar	21837.6	28.9	13.5092	5.47724
GRAMD1B	Q3KR37	GRAM domain-containing protein 1B	85.399	738	602	6	ER	Medium	13.7	Membrane	0	1	Mostly Organellar	27324.7	32.1	16.9036	7.25446
HACD1	B0YJ81	Very-long-chain (3R)-3-hydroxyacyl-CoA dehydratase 1	32.387	288	177	2	ER	Medium	4.6	Membrane	0	1	Mostly Organellar	34552.1	35.6	21.3746	3.4789
HERPUD1	Q15011	Homocysteine-responsive endoplasmic reticulum-resident ubiquitin-like domain member 1 protein	43.719	391	269	6	ER	Medium	12	Membrane	0.0192178	0.980782	Mostly Organellar	45237.7	39.8	27.9849	6.14848
KDELC2	Q7Z4H8	KDEL motif-containing protein 2	58.572	507	779	6	ER	Medium	4.7	Membrane	0.105568	0.894432	Mostly Organellar	103333	53.9	63.9239	18.8159
LAMA5	O15230	Laminin subunit alpha-5	399.73	3695	2007	6	ER	Medium	14.7	Membrane	0.0141859	0.985814	Mostly Organellar	22940.7	29.6	14.1916	28.5082
LONP2	Q86WA8	Lon protease homolog 2, peroxisomal	94.615	852	905	6	ER	Medium	5.4	Lumen	0	1	Mostly Organellar	45030.2	39.7	27.8566	13.2453
LPCAT4	Q643R3	Lysophospholipid acyltransferase LPCAT4	57.218	524	300	4	ER	Medium	8.5	Membrane	0	1	Mostly Organellar	34033.3	35.5	21.0536	6.05387
MAMDC2	Q7Z304	MAM domain-containing protein 2	77.555	686	254	5	ER	Medium	15.6	Membrane	0	1	Mostly Organellar	13711.6	22.6	8.48227	3.30595
MANBAL	Q9NQG1	Protein MANBAL	9.467	85	209	4	ER	Medium	9.2	Lumen	0	1	Mostly Organellar	169018	61.6	104.557	4.9744
MARCH6	O60337	E3 ubiquitin-protein ligase MARCH6	102.54	910	236	3	ER	Medium	4.9	Membrane	0	1	Mostly Organellar	14189.5	23	8.77788	4.52332
MFSD3	Q96ES6	Major facilitator superfamily domain-containing protein 3	42.695	412	166	4	ER	Medium	12.1	Membrane	0	1	Mostly Organellar	11465	20.4	7.09249	1.52177
MIA3	Q5JRA6	Melanoma inhibitory activity protein 3	213.7	1907	4449	6	ER	Medium	12.1	Membrane	0.00168247	0.998318	Mostly Organellar	172253	61.8	106.559	114.438
MPDU1	O75352	Mannose-P-dolichol utilization defect 1 protein	26.638	247	96	3	ER	Medium	13.3	Membrane	0	1	Mostly Organellar	53666.3	42.5	33.199	4.44427
MSRB3	Q8IXL7-2	Methionine-R-sulfoxide reductase B3	20.01	185	207	5	ER	Medium	13	Lumen	0.296143	0.703857	Organellar and Cytosolic	99404.4	53.2	61.4936	6.18372
NCLN	Q969V3	Nicalin	62.974	563	2423	6	ER	Medium	7.4	Membrane	0.0166941	0.983306	Mostly Organellar	546175	78.9	337.874	106.928
ORMDL1	Q9P0S3	ORM1-like protein 1	17.371	153	281	4	ER	Medium	12.8	Membrane	0	1	Mostly Organellar	211572	65	130.882	11.4256
OSMR	Q99650	Oncostatin-M-specific receptor subunit beta	110.51	979	441	6	ER	Medium	7.5	Membrane	0	1	Mostly Organellar	15214	23.8	9.41164	5.22686
OSTC	Q9NRP0	Oligosaccharyltransferase complex subunit OSTC	16.829	149	237	4	ER	Medium	7.2	Lumen	0	1	Mostly Organellar	237134	67	146.695	12.4065
PARP16	Q8N5Y8	Mono [ADP-ribose] polymerase PARP16	36.382	322	109	2	ER	Medium	6.6	Membrane	0	1	Mostly Organellar	11680.2	20.8	7.2256	1.3211
PBXIP1	Q96AQ6	Pre-B-cell leukemia transcription factor-interacting protein 1	80.642	731	304	5	ER	Medium	8.8	Membrane	0	1	Mostly Organellar	29586	33.5	18.3024	7.41727
PDE3A	Q14432	cGMP-inhibited 3,5-cyclic phosphodiesterase A	124.98	1141	470	6	ER	Medium	15.5	Membrane	0.809313	0.190687	Broad distribution	78164.9	49	48.3543	30.3703
PEX1	O43933	Peroxisome biogenesis factor 1	142.87	1283	837	6	ER	Medium	7.7	Lumen	0.266926	0.733074	Organellar and Cytosolic	28947.8	33.1	17.9077	12.8574
PIGQ	Q9BRB3-2	Phosphatidylinositol N-acetylglucosaminyltransferase subunit Q	65.343	581	150	2	ER	Medium	13.2	Membrane	0	1	Mostly Organellar	8272.83	16.6	5.11774	1.68055
POFUT2	Q9Y2G5	GDP-fucose protein O-fucosyltransferase 2	49.975	429	246	2	ER	Medium	4.2	Lumen	0	1	Mostly Organellar	27033.1	32	16.7232	4.19996
PPIC	P45877	Peptidyl-prolyl cis-trans isomerase C	22.763	212	219	6	ER	Medium	15.4	Lumen	0	1	Mostly Organellar	57280.8	43.6	35.435	4.05355
PQLC1	Q8N2U9	PQ-loop repeat-containing protein 1	30.477	271	85	3	ER	Medium	5.7	Membrane	0	1	Mostly Organellar	7547.73	15.5	4.66917	0.71513
PTGES	O14684	Prostaglandin E synthase	17.102	152	154	3	ER	Medium	9.2	Membrane	0	1	Mostly Organellar	84769.7	50.4	52.4402	4.50697
RAB29	O14966	Ras-related protein Rab-7L1	23.155	203	366	6	ER	Medium	8.8	Membrane	0.0110941	0.988906	Mostly Organellar	102273	53.8	63.2679	7.36209
RAB42	Q8N4Z0	Putative Ras-related protein Rab-42	11.364	105	127	6	ER	Medium	12.3	Membrane	0.0662619	0.933738	Mostly Organellar	74114.1	48	45.8484	2.61836
RAB7A	P51149	Ras-related protein Rab-7a	23.489	207	3197	6	ER	Medium	12.8	Membrane	0.198809	0.801191	Organellar and Cytosolic	5.26788e+06	96.4	3258.81	384.678
RAB9A	P51151	Ras-related protein Rab-9A	22.837	201	1032	6	ER	Medium	5.5	Membrane	0.307759	0.692241	Organellar and Cytosolic	566581	79.4	350.498	40.2252
RNF5	Q99942	E3 ubiquitin-protein ligase RNF5	19.881	180	204	5	ER	Medium	4.3	Membrane	0	1	Mostly Organellar	84360.1	50.3	52.1868	5.21401
SCAP	Q12770	Sterol regulatory element-binding protein cleavage-activating protein	139.73	1279	337	6	ER	Medium	7.3	Membrane	0	1	Mostly Organellar	8231.74	16.5	5.09231	3.57584
SIL1	Q9H173	Nucleotide exchange factor SIL1	52.084	461	357	6	ER	Medium	5.5	Lumen	0.0112014	0.988799	Mostly Organellar	42343.7	38.8	26.1947	6.85631
SLC37A4	O43826	Glucose-6-phosphate translocase	46.36	429	290	4	ER	Medium	12	Membrane	0	1	Mostly Organellar	22213.3	29.2	13.7416	3.2015
SLMAP	Q14BN4	Sarcolemmal membrane-associated protein	95.197	828	755	6	ER	Medium	4	Membrane	0.0220811	0.977919	Mostly Organellar	42959.4	39.1	26.5755	12.7139
SMIM13	P0DJ93	Small integral membrane protein 13	10.351	91	179	4	ER	Medium	15.6	Membrane	0	1	Mostly Organellar	137968	58.2	85.3494	4.43973
SRP19	P09132	Signal recognition particle 19 kDa protein	16.156	144	492	6	ER	Medium	8.3	Membrane	0.410795	0.589205	Organellar and Cytosolic	500795	77.7	309.801	25.153
SRP72	O76094	Signal recognition particle subunit SRP72	74.605	671	3870	6	ER	Medium	13.6	Membrane	0.408853	0.591147	Organellar and Cytosolic	1.22263e+06	87.6	756.34	283.569
TMEM161A	Q9NX61	Transmembrane protein 161A	53.601	479	202	3	ER	Medium	15.2	Membrane	0	1	Mostly Organellar	29942.3	33.6	18.5229	4.98948
TMEM208	Q9BTX3	Transmembrane protein 208	19.642	173	293	2	ER	Medium	4.9	Lumen	0	1	Mostly Organellar	87754.3	51	54.2865	5.35859
TMEM41B	Q5BJD5	Transmembrane protein 41B	32.513	291	223	4	ER	Medium	15.4	Membrane	0	1	Mostly Organellar	75537.9	48.4	46.7292	7.63517
TMEM57	Q8N5G2	Macoilin	76.177	664	753	6	ER	Medium	11.3	Membrane	0	1	Mostly Organellar	49795.5	41.3	30.8045	11.7926
TMEM68	Q96MH6	Transmembrane protein 68	37.424	324	158	4	ER	Medium	9.3	Membrane	0	1	Mostly Organellar	16625.2	25	10.2847	1.93426
TMUB1	Q9BVT8	Transmembrane and ubiquitin-like domain-containing protein 1	26.261	246	277	6	ER	Medium	13.4	Membrane	0	1	Mostly Organellar	86781.7	50.7	53.6849	7.08495
TNFRSF1A	P19438	Tumor necrosis factor receptor superfamily member 1A	50.494	455	148	5	ER	Medium	5.4	Membrane	0	1	Mostly Organellar	22256.6	29.2	13.7684	3.49378
TXNDC12	O95881	Thioredoxin domain-containing protein 12	19.206	172	1356	6	ER	Medium	15	Lumen	0.142246	0.857754	Mostly Organellar	1.50545e+06	89.3	931.302	89.8876
UFM1	P61960	Ubiquitin-fold modifier 1	9.1175	85	364	6	ER	Medium	5.2	Membrane	0.610873	0.389127	Organellar and Cytosolic	1.64926e+06	90.1	1020.27	46.748
UGGT2	Q9NYU1	UDP-glucose:glycoprotein glucosyltransferase 2	174.73	1516	638	6	ER	Medium	14.4	Lumen	0	1	Mostly Organellar	16687.5	25.1	10.3232	9.06476
VAPA	Q9P0L0	Vesicle-associated membrane protein-associated protein A	27.893	249	168	3	ER	Medium	9.8	Membrane	0.0147187	0.985281	Mostly Organellar	352190	72.9	217.872	30.54
VEZT	Q9HBM0	Vezatin	88.664	779	555	6	ER	Medium	13.6	Membrane	0.0942942	0.905706	Mostly Organellar	28581.6	32.9	17.6812	7.87828
VMA21	Q3ZAQ7	Vacuolar ATPase assembly integral membrane protein VMA21	11.354	101	213	2	ER	Medium	5.1	Membrane	0	1	Mostly Organellar	296859	70.4	183.643	10.4784
ABHD16A	O95870	Abhydrolase domain-containing protein 16A	63.243	558	1125	6	ER	Low	3	Membrane	0	1	Mostly Organellar	124850	56.7	77.2348	24.547
AGRN	O00468-6	Agrin	214.84	2045	2015	6	ER	Low	3.7	Membrane	0.0215197	0.97848	Mostly Organellar	44869.8	39.7	27.7574	29.9686
ALG13	Q9NP73	Putative bifunctional UDP-N-acetylglucosamine transferase and deubiquitinase ALG13	126.05	1137	207	4	ER	Low	3.2	Membrane	0.376325	0.623675	Organellar and Cytosolic	17601.4	25.8	10.8886	6.89742
ARV1	Q9H2C2	Protein ARV1	31.052	271	109	1	ER	Low	1.3	Membrane	0	1	Mostly Organellar	23523.7	30	14.5522	2.27087
ATF6	P18850	Cyclic AMP-dependent transcription factor ATF-6 alpha	74.584	670	253	4	ER	Low	3.8	Membrane	0	1	Mostly Organellar	19333.3	27.1	11.96	4.4828
ATRAID	Q6UW56	All-trans retinoic acid-induced differentiation factor	24.746	229	81	2	ER	Low	1.4	Membrane	0	1	Mostly Organellar	28621.5	33	17.7058	2.20189
C14orf1	Q9UKR5	Probable ergosterol biosynthetic protein 28	15.864	140	215	1	ER	Low	1.6	Membrane	0	1	Mostly Organellar	154649	60.1	95.6686	7.62703
C17orf62	Q9BQA9	Uncharacterized protein C17orf62	20.774	187	215	3	ER	Low	3.4	Membrane	0	1	Mostly Organellar	178524	62.3	110.439	11.5296
CES3	Q6UWW8	Carboxylesterase 3	62.281	571	325	4	ER	Low	2.4	Lumen	0.0323138	0.967686	Mostly Organellar	27831.9	32.4	17.2173	5.38884
CLU	P10909	Clusterin	52.494	449	910	6	ER	Low	1.1	Membrane	0.0674615	0.932538	Mostly Organellar	172667	61.8	106.815	28.1784
CRIM1	Q9NZV1	Cysteine-rich motor neuron 1 protein	113.74	1036	703	6	ER	Low	1	Membrane	0	1	Mostly Organellar	27901.5	32.4	17.2604	9.86592
CST3	P01034	Cystatin-C	15.799	146	81	4	ER	Low	2.1		0	1	Mostly Organellar	14489.3	23.2	8.96336	0.711662
CYBA	P13498	Cytochrome b-245 light chain	21.012	195	215	2	ER	Low	1.1	Membrane	0	1	Mostly Organellar	114382	55.5	70.7588	7.47174
DNAJC14	Q6Y2X3	DnaJ homolog subfamily C member 14	78.568	702	160	2	ER	Low	1.5	Membrane	0	1	Mostly Organellar	7879.58	16	4.87446	1.92462
EDEM3	Q9BZQ6	ER degradation-enhancing alpha-mannosidase-like protein 3	104.66	932	307	2	ER	Low	1.3	Lumen	0	1	Mostly Organellar	10921.1	19.9	6.75603	3.55341
FBN1	P35555	Fibrillin-1	312.24	2871	416	2	ER	Low	1.8	Lumen	0	1	Mostly Organellar	4936.95	11.5	3.0541	4.79231
FUCA2	Q9BTY2	Plasma alpha-L-fucosidase	54.066	467	385	6	ER	Low	2.5	Lumen	0.0277792	0.972221	Mostly Organellar	52117.1	42.1	32.2407	8.75995
FUT11	Q495W5	Alpha-(1,3)-fucosyltransferase 11	55.815	492	107	1	ER	Low	1.6	Lumen	0	1	Mostly Organellar	6201.49	13.6	3.83636	1.07608
GRN	P28799	Granulins	63.544	593	572	6	ER	Low	1.1	Membrane	0.0117274	0.988273	Mostly Organellar	44478.3	39.5	27.5152	8.78658
H6PD	O95479	GDH/6PGL endoplasmic bifunctional protein	88.892	791	247	4	ER	Low	3	Lumen	0.00546493	0.994535	Mostly Organellar	13171.3	22	8.148	3.63988
HLA-E	P13747	HLA class I histocompatibility antigen, alpha chain E	40.156	358	116	1	ER	Low	1.6	Membrane	0	1	Mostly Organellar	8026.04	16.3	4.96507	1.00196
ITPRIPL2	Q3MIP1	Inositol 1,4,5-trisphosphate receptor-interacting protein-like 2	58.446	535	129	4	ER	Low	1.8	Membrane	0	1	Mostly Organellar	10149.4	19	6.27858	1.84412
JPH2	Q9BR39	Junctophilin-2	74.221	696	128	1	ER	Low	1.2	Membrane	0	1	Mostly Organellar	7442.76	15.3	4.60424	1.71735
LIFR	P42702	Leukemia inhibitory factor receptor	123.74	1097	1517	6	ER	Low	2.7	Membrane	0.000707129	0.999293	Mostly Organellar	72445.1	47.6	44.8159	27.8686
LY6K	Q17RY6	Lymphocyte antigen 6K	18.673	165	250	3	ER	Low	2.3	Membrane	0.0037975	0.996202	Mostly Organellar	139062	58.4	86.0268	8.07273
MBOAT2	Q6ZWT7	Lysophospholipid acyltransferase 2	59.526	520	91	1	ER	Low	3	Membrane	0	1	Mostly Organellar	5777.85	12.9	3.57429	1.06923
MICAL2	O94851-6	Protein-methionine sulfoxide oxidase MICAL2	109.22	955	182	4	ER	Low	1	Membrane	0	1	Mostly Organellar	6581.85	14.2	4.07166	2.23485
MMGT1	Q8N4V1	Membrane magnesium transporter 1	14.686	131	172	4	ER	Low	3.6	Membrane	0	1	Mostly Organellar	98694	53	61.054	4.506
MST1R	Q04912	Macrophage-stimulating protein receptor	152.27	1400	263	4	ER	Low	2.2	Membrane	0	1	Mostly Organellar	5016.77	11.6	3.10347	2.37485
NCSTN	Q92542	Nicastrin	78.41	709	1285	6	ER	Low	1.8	Membrane	0.00644383	0.993556	Mostly Organellar	203049	64.3	125.61	49.4959
NUDT12	Q9BQG2	Peroxisomal NADH pyrophosphatase NUDT12	52.075	462	198	4	ER	Low	3	Membrane	0.52465	0.47535	Organellar and Cytosolic	44045.2	39.4	27.2472	7.13058
NXPH4	O95158	Neurexophilin-4	33.065	308	65	1	ER	Low	2.4	Lumen	0	1	Mostly Organellar	7946.18	16.2	4.91565	0.816815
OGFOD3	Q6PK18	2-oxoglutarate and iron-dependent oxygenase domain-containing protein 3	35.646	319	170	1	ER	Low	1	Lumen	0	1	Mostly Organellar	36301	36.4	22.4565	4.02278
PEX13	Q92968	Peroxisomal membrane protein PEX13	44.129	403	273	4	ER	Low	3.5	Membrane	0	1	Mostly Organellar	34043.9	35.5	21.0602	4.67047
PEX16	Q9Y5Y5	Peroxisomal membrane protein PEX16	38.628	336	350	4	ER	Low	2.4	Lumen	0	1	Mostly Organellar	37155.3	36.8	22.985	4.46191
PEX3	P56589	Peroxisomal biogenesis factor 3	42.139	373	606	6	ER	Low	3.3	Lumen	0	1	Mostly Organellar	102189	53.8	63.2158	13.387
POMK	Q9H5K3	Protein O-mannose kinase	40.05	350	136	1	ER	Low	1.4	Membrane	0	1	Mostly Organellar	12634.6	21.6	7.81601	1.57311
RAB32	Q13637	Ras-related protein Rab-32	24.997	225	942	6	ER	Low	2.8	Membrane	0.237874	0.762126	Organellar and Cytosolic	602902	80.2	372.967	46.8524
RNF149	Q8NC42	E3 ubiquitin-protein ligase RNF149	43.164	400	317	6	ER	Low	2.1	Membrane	0	1	Mostly Organellar	45059.1	39.7	27.8744	6.04645
SARAF	Q96BY9	Store-operated calcium entry-associated regulatory factor	36.975	339	207	6	ER	Low	3.8	Membrane	0	1	Mostly Organellar	18037.2	26.1	11.1582	2.07336
SDCBP	O00560	Syntenin-1	32.444	298	1497	6	ER	Low	2.1	Membrane	0.651712	0.348288	Organellar and Cytosolic	1.19129e+06	87.4	736.959	120.157
SNX14	Q9Y5W7	Sorting nexin-14	110.18	946	97	2	ER	Low	2.8	Membrane	0	1	Mostly Organellar	2856.34	7.1	1.76699	0.978383
SVEP1	Q4LDE5	Sushi, von Willebrand factor type A, EGF and pentraxin domain-containing protein 1	390.17	3571	369	6	ER	Low	1.4	Membrane	0.0249965	0.975003	Mostly Organellar	4332.23	10.4	2.68	5.25488
TMEM19	Q96HH6	Transmembrane protein 19	36.391	336	78	1	ER	Low	1.5	Membrane	0	1	Mostly Organellar	48188.2	40.7	29.8101	5.4517
TNFRSF10B	O14763	Tumor necrosis factor receptor superfamily member 10B	47.878	440	218	5	ER	Low	1.3	Membrane	0	1	Mostly Organellar	28269.6	32.7	17.4881	4.20778
TRABD2A	Q86V40	Metalloprotease TIKI1	57.676	505	182	3	ER	Low	2.1	Membrane	0.003947	0.996053	Mostly Organellar	10805	19.8	6.6842	1.93739
TRPM7	Q96QT4	Transient receptor potential cation channel subfamily M member 7	212.69	1865	318	4	ER	Low	2.2	Membrane	0.0828435	0.917157	Mostly Organellar	8056.28	16.3	4.98377	5.32695
TXNDC11	Q6PKC3-2	Thioredoxin domain-containing protein 11	107.51	958	186	1	ER	Low	1.5	Lumen	0.119691	0.880309	Mostly Organellar	6182.57	13.5	3.82466	2.0664
TYRO3	Q06418	Tyrosine-protein kinase receptor TYRO3	96.904	890	74	1	ER	Low	1.3	Membrane	0	1	Mostly Organellar	2200.39	5.3	1.3612	0.662884
UBXN8	O00124-3	UBX domain-containing protein 8	26.457	233	134	1	ER	Low	1.7	Membrane	0	1	Mostly Organellar	28290.8	32.7	17.5013	2.32693
VTN	P04004	Vitronectin	54.305	478	178	2	ER	Low	1	Membrane	0	1	Mostly Organellar	11780.3	20.8	7.28753	1.98881
WLS	Q5T9L3	Protein wntless homolog	62.253	541	123	2	ER	Low	3.9	Membrane	0	1	Mostly Organellar	5797.91	13	3.5867	1.12209
AAAS	Q9NRG9	Aladin	59.573	546	1113	6	ER	Very Low	0.5	Membrane	0.0215362	0.978464	Mostly Organellar	329871	72.1	204.064	61.0929
ATRN	O75882	Attractin	158.54	1429	220	1	ER	Very Low	0.8	Membrane	0	1	Mostly Organellar	7521.57	15.5	4.65299	3.70719
C19orf25	Q9UFG5	UPF0449 protein C19orf25	12.878	118	77	1	ER	Very Low	0.4	Membrane	0.289014	0.710986	Organellar and Cytosolic	59199.8	44.1	36.6221	2.3701
C1orf43	Q9BWL3	Uncharacterized protein C1orf43	28.779	253	88	1	ER	Very Low	0.3	Membrane	0	1	Mostly Organellar	10501.5	19.4	6.49641	0.939559
C6orf120	Q7Z4R8	UPF0669 protein C6orf120	20.772	191	129	2	ER	Very Low	0.5	Membrane	0	1	Mostly Organellar	23787.1	30.1	14.7152	1.53609
CAMLG	P49069	Calcium signal-modulating cyclophilin ligand	32.952	296	143	2	ER	Very Low	0.5	Membrane	0	1	Mostly Organellar	19597.4	27.3	12.1233	2.0076
CDIP1	Q9H305	Cell death-inducing p53-target protein 1	21.892	208	64	1	ER	Very Low	0.4	Membrane	0.185461	0.814539	Organellar and Cytosolic	5322.26	12.2	3.29245	0.362225
CIB1	Q99828	Calcium and integrin-binding protein 1	21.703	191	99	1	ER	Very Low	0.4	Lumen	0	1	Mostly Organellar	21168.2	28.3	13.095	1.42824
CTDNEP1	O95476	CTD nuclear envelope phosphatase 1	28.377	244	112	2	ER	Very Low	0.8	Membrane	0	1	Mostly Organellar	23790.6	30.1	14.7174	2.09879
DERL2	Q9GZP9	Derlin-2	27.567	239	244	2	ER	Very Low	0.9	Membrane	0	1	Mostly Organellar	23987.1	30.2	14.8389	2.05572
DNAJC25	Q9H1X3	DnaJ homolog subfamily C member 25	42.403	360	221	1	ER	Very Low	0.6	Lumen	0	1	Mostly Organellar	39058.2	37.7	24.1621	5.1488
FAM8A1	Q9UBU6	Protein FAM8A1	44.123	413	317	4	ER	Very Low	0.6	Membrane	0	1	Mostly Organellar	32036.5	34.6	19.8184	4.39447
GPR56	Q9Y653	G-protein coupled receptor 56	77.737	693	115	2	ER	Very Low	0.5	Membrane	0	1	Mostly Organellar	7882.22	16	4.8761	1.9049
GXYLT1	Q4G148	Glucoside xylosyltransferase 1	50.566	440	130	5	ER	Very Low	0.6		0.0776902	0.92231	Mostly Organellar	15869.3	24.5	9.8171	2.49468
IFNGR1	P15260	Interferon gamma receptor 1	54.404	489	232	5	ER	Very Low	0.5	Membrane	0	1	Mostly Organellar	18151.4	26.2	11.2288	3.06999
MBOAT1	Q6ZNC8	Lysophospholipid acyltransferase 1	56.557	495	146	2	ER	Very Low	0.9	Membrane	0	1	Mostly Organellar	11221.5	20.3	6.94186	1.97304
MGST1	P10620	Microsomal glutathione S-transferase 1	17.598	155	1108	6	ER	Very Low	0.6		0.00420677	0.995793	Mostly Organellar	2.15045e+06	92	1330.31	117.65
NDC1	Q9BTX1	Nucleoporin NDC1	76.304	674	1073	6	ER	Very Low	0.9	Membrane	0	1	Broad distribution	203162	64.4	125.68	48.1933
NUS1	Q96E22	Dehydrodolichyl diphosphate syntase complex subunit NUS1	33.224	293	121	2	ER	Very Low	0.7	Membrane	0	1	Mostly Organellar	23784.7	30.1	14.7137	2.45667
OLFML2A	Q68BL7	Olfactomedin-like protein 2A	73.054	652	110	3	ER	Very Low	0.5	Membrane	0	1	Mostly Organellar	9476.91	18.3	5.86261	2.15232
ORMDL3	Q8N138	ORM1-like protein 3	17.494	153	147	2	ER	Very Low	0.7	Membrane	0	1	Mostly Organellar	29277.2	33.3	18.1115	1.59227
PDE3B	Q13370	cGMP-inhibited 3,5-cyclic phosphodiesterase B	124.33	1112	367	5	ER	Very Low	0.6	Membrane	0	1	Mostly Organellar	11436.7	20.4	7.07501	4.42053
PHYH	O14832	Phytanoyl-CoA dioxygenase, peroxisomal	38.538	338	146	1	ER	Very Low	0.4	Lumen	0	1	Mostly Organellar	16005.4	24.6	9.90126	1.91758
PRR11	Q96HE9	Proline-rich protein 11	40.085	360	150	3	ER	Very Low	0.8		0	1	Mostly Organellar	18535.9	26.6	11.4667	2.3099
QPCTL	Q9NXS2	Glutaminyl-peptide cyclotransferase-like protein	42.924	382	388	6	ER	Very Low	0.7		0	1	Mostly Organellar	85967.2	50.6	53.181	11.4718
RNF185	Q96GF1	E3 ubiquitin-protein ligase RNF185	20.459	192	135	1	ER	Very Low	0	Membrane	0	1	Mostly Organellar	42736.8	38.9	26.4379	2.71821
SENP8	Q96LD8	Sentrin-specific protease 8	24.107	212	66	1	ER	Very Low	0.8	Membrane	0.0308755	0.969124	Mostly Organellar	140498	58.5	86.9148	10.5295
SGSH	P51688	N-sulphoglucosamine sulphohydrolase	56.695	502	220	2	ER	Very Low	0.2	Membrane	0	1	Mostly Organellar	12185.2	21.2	7.53797	2.1477
SLC27A1	Q6PCB7	Long-chain fatty acid transport protein 1	71.107	646	78	1	ER	Very Low	0.4	Membrane	0.0544887	0.945511	Mostly Organellar	10920.8	19.9	6.75583	2.41415
SREBF2	Q12772	Sterol regulatory element-binding protein 2	123.69	1141	166	2	ER	Very Low	0	Membrane	0.0455764	0.954424	Mostly Organellar	8654.64	17	5.35393	3.32798
TAPT1	Q6NXT6	Transmembrane anterior posterior transformation protein 1 homolog	64.259	567	124	1	ER	Very Low	0.2	Lumen	0	1	Mostly Organellar	8333.54	16.7	5.15529	1.66479
TMEM147	Q9BVK8	Transmembrane protein 147	25.261	224	102	1	ER	Very Low	0.3	Membrane	0	1	Mostly Organellar	38143.6	37.3	23.5963	2.9955
TMEM161B	Q8NDZ6	Transmembrane protein 161B	55.481	487	137	1	ER	Very Low	0.3	Lumen	0	1	Mostly Organellar	10034.7	18.9	6.20766	1.73079
TMEM189	A5PLL7	Transmembrane protein 189	31.135	270	137	3	ER	Very Low	0.9	Membrane	0	1	Mostly Organellar	49581.1	41.3	30.6719	4.79912
TMEM248	Q9NWD8	Transmembrane protein 248	35.052	314	49	1	ER	Very Low	0.3	Membrane	0	1	Mostly Organellar	4139.68	10.1	2.56089	0.451104
TMEM41A	Q96HV5	Transmembrane protein 41A	29.665	264	120	1	ER	Very Low	0.8	Lumen	0	1	Mostly Organellar	64664	45.5	40.0024	5.96354
TMPPE	Q6ZT21	Transmembrane protein with metallophosphoesterase domain	49.452	453	101	1	ER	Very Low	0.6	Membrane	0	1	Mostly Organellar	9327.17	18	5.76997	1.43394
UNC93B1	Q9H1C4	Protein unc-93 homolog B1	66.63	597	154	2	ER	Very Low	0.8	Membrane	0	1	Mostly Organellar	6199.9	13.6	3.83538	1.28426
ARL6IP1	Q15041	ADP-ribosylation factor-like protein 6-interacting protein 1	23.362	203	383	6	ER_high_curvature	Very High	63.4		0.111583	0.888417	Mostly Organellar	690056	81.7	426.882	50.1177
ATL2	Q8NHH9	Atlastin-2	66.228	583	1568	6	ER_high_curvature	Very High	70.7		0.0694666	0.930533	Mostly Organellar	225647	66.1	139.59	46.4589
MCTP2	Q6DN12	Multiple C2 and transmembrane domain-containing protein 2	99.594	878	541	6	ER_high_curvature	Very High	58.3		0.00215789	0.997842	Mostly Organellar	21303.3	28.4	13.1787	6.59595
PTPN2	P17706	Tyrosine-protein phosphatase non-receptor type 2	48.473	415	737	6	ER_high_curvature	Very High	54.6		0.311334	0.688666	Organellar and Cytosolic	145733	59	90.1532	21.9611
REEP4	Q9H6H4	Receptor expression-enhancing protein 4	29.395	257	294	6	ER_high_curvature	Very High	59.1		0.0569636	0.943036	Mostly Organellar	143011	58.8	88.4695	13.0689
REEP5	Q00765	Receptor expression-enhancing protein 5	21.493	189	809	6	ER_high_curvature	Very High	77.8		0.058614	0.941386	Mostly Organellar	1.55484e+06	89.6	961.855	103.891
RTN1	Q16799	Reticulon-1	83.617	776	283	6	ER_high_curvature	Very High	57.6		0.0892214	0.910779	Mostly Organellar	160861	60.7	99.5117	41.8159
RTN3	O95197	Reticulon-3	112.61	1032	668	6	ER_high_curvature	Very High	55		0.0938885	0.906112	Mostly Organellar	181945	62.7	112.555	63.6963
DNAJC5	Q9H3Z4	DnaJ homolog subfamily C member 5	22.149	198	483	6	ER_high_curvature	High	19		0.0304222	0.969578	Mostly Organellar	198046	63.9	122.515	13.637
ENDOD1	O94919	Endonuclease domain-containing 1 protein	55.016	500	891	6	ER_high_curvature	High	19.5		0.0064097	0.99359	Mostly Organellar	108396	54.7	67.0557	18.5395
FAM134A	Q8NC44	Protein FAM134A	57.829	543	176	5	ER_high_curvature	High	29.5		0.0183852	0.981615	Mostly Organellar	17362.7	25.6	10.7409	3.12147
OSBPL3	Q9H4L5	Oxysterol-binding protein-related protein 3	101.22	887	483	6	ER_high_curvature	High	21		0.743012	0.256988	Organellar and Cytosolic	70878.7	47.2	43.8469	22.3038
RAB18	Q9NP72	Ras-related protein Rab-18	22.977	206	1544	6	ER_high_curvature	High	17.2		0.154527	0.845473	Organellar and Cytosolic	972671	85.5	601.713	69.4794
RAB21	Q9UL25	Ras-related protein Rab-21	24.347	225	1218	6	ER_high_curvature	High	24		0.20304	0.79696	Organellar and Cytosolic	969114	85.5	599.512	73.3529
REEP3	Q6NUK4	Receptor expression-enhancing protein 3	29.264	255	203	5	ER_high_curvature	High	25.1		0.0429533	0.957047	Mostly Organellar	31796	34.4	19.6696	2.8927
GPR89A	B7ZAQ6	Golgi pH regulator A	52.916	455	333	6	ER_high_curvature	Medium	5.7		0	1	Mostly Organellar	43509.5	39.2	26.9159	7.15762
LRCH4	O75427	Leucine-rich repeat and calponin homology domain-containing protein 4	73.449	683	247	6	ER_high_curvature	Medium	6.3		0	1	Mostly Organellar	10503.5	19.4	6.49769	2.39838
PDZD8	Q8NEN9	PDZ domain-containing protein 8	128.56	1154	561	6	ER_high_curvature	Medium	8.1		0.00830067	0.991699	Mostly Organellar	20668.4	27.9	12.7859	8.26055
PIGG	Q5H8A4	GPI ethanolamine phosphate transferase 2	108.17	983	401	6	ER_high_curvature	Medium	8.4		0	1	Mostly Organellar	21115.7	28.3	13.0626	7.10082
PRSS56	P0CW18	Serine protease 56	64.596	603	2307	6	ER_high_curvature	Medium	6		0.0355422	0.964458	Mostly Organellar	409248	75.1	253.169	82.1844
RAB12	Q6IQ22	Ras-related protein Rab-12	27.248	244	1024	6	ER_high_curvature	Medium	12.4		0.194075	0.805925	Organellar and Cytosolic	272309	69.1	168.455	23.0671
RAB30	Q15771	Ras-related protein Rab-30	23.058	203	240	6	ER_high_curvature	Medium	14.7		0.0692576	0.930742	Mostly Organellar	50907.1	41.7	31.4921	3.64919
RABL3	Q5HYI8	Rab-like protein 3	26.422	236	564	6	ER_high_curvature	Medium	9.4		0.022999	0.977001	Mostly Organellar	143719	58.8	88.9072	11.8053
REEP6	Q96HR9	Receptor expression-enhancing protein 6	20.733	184	202	6	ER_high_curvature	Medium	13		0.0408021	0.959198	Mostly Organellar	192557	63.4	119.119	12.4113
RTN2	O75298	Reticulon-2	59.263	545	76	4	ER_high_curvature	Medium	9		0	1	Mostly Organellar	5516.5	12.5	3.41262	1.01635
RTN4	Q9NQC3	Reticulon-4	129.93	1192	4399	6	ER_high_curvature	Medium	10		0.0981437	0.901856	Mostly Organellar	686058	81.7	424.409	277.12
SCFD1	Q8WVM8	Sec1 family domain-containing protein 1	72.379	642	2357	6	ER_high_curvature	Medium	5.9		0.0846317	0.915368	Mostly Organellar	231367	66.5	143.128	52.0608
SEC22B	O75396	Vesicle-trafficking protein SEC22b	24.593	215	2805	6	ER_high_curvature	Medium	8.2		0.0209086	0.979091	Mostly Organellar	4.77721e+06	96.1	2955.27	365.243
ZFYVE27	Q5T4F4-8	Protrudin	41.417	372	178	6	ER_high_curvature	Medium	8.5		0	1	Mostly Organellar	9403.89	18.1	5.81743	1.21083
ATL3	Q6DD88	Atlastin-3	60.541	541	3972	6	ER_high_curvature	Low	3.7		0.0535558	0.946444	Mostly Organellar	1.227e+06	87.6	759.046	230.935
FAM134C	Q86VR2	Protein FAM134C	51.396	466	122	4	ER_high_curvature	Low	3.3		0	1	Mostly Organellar	20054.8	27.5	12.4063	3.20438
HSPA6	P17066	Heat shock 70 kDa protein 6	71.027	643	323	6	ER_high_curvature	Low	1.7		0.604254	0.395746	Organellar and Cytosolic	2.06059e+06	91.7	1274.72	455.002
OSBPL10	Q9BXB5	Oxysterol-binding protein-related protein 10	83.969	764	555	6	ER_high_curvature	Low	3.3		0.614052	0.385948	Organellar and Cytosolic	66270.2	45.9	40.996	17.2995
RAB5A	P20339	Ras-related protein Rab-5A	23.658	215	627	6	ER_high_curvature	Low	1.1		0.34985	0.65015	Organellar and Cytosolic	176888	62.2	109.426	13.0099
RAB5C	P51148	Ras-related protein Rab-5C	23.482	216	2910	6	ER_high_curvature	Low	2.4		0.377329	0.622671	Organellar and Cytosolic	3.52152e+06	94.8	2178.48	257.076
STBD1	O95210	Starch-binding domain-containing protein 1	39.007	358	506	6	ER_high_curvature	Low	1.5		0	1	Mostly Organellar	43462.3	39.2	26.8866	5.2705
TEX2	Q8IWB9	Testis-expressed sequence 2 protein	125.3	1127	373	6	ER_high_curvature	Low	1		0.0548299	0.94517	Mostly Organellar	53225.3	42.4	32.9262	20.7332
ZW10	O43264	Centromere/kinetochore protein zw10 homolog	88.828	779	1052	6	ER_high_curvature	Low	1.4		0.817936	0.182064	Broad distribution	201908	64.2	124.904	55.7572
BAG2	O95816	BAG family molecular chaperone regulator 2	23.772	211	1697	6	ER_high_curvature	Very Low	0.9		0.630924	0.369076	Organellar and Cytosolic	4.00166e+06	95.3	2475.51	295.735
BAG5	Q9UL15	BAG family molecular chaperone regulator 5	51.199	447	201	4	ER_high_curvature	Very Low	0.8		0.774917	0.225083	Broad distribution	90869.2	51.5	56.2135	14.4636
DESI2	Q9BSY9	Desumoylating isopeptidase 2	21.444	194	105	2	ER_high_curvature	Very Low	0.3		0.365284	0.634716	Organellar and Cytosolic	31942.8	34.5	19.7605	2.12949
PAM	P19021	Peptidyl-glycine alpha-amidating monooxygenase	108.33	973	111	4	ER_high_curvature	Very Low	0.8		0	1	Mostly Organellar	2578.18	6.4	1.59491	0.868279
RAB5B	P61020	Ras-related protein Rab-5B	23.707	215	912	6	ER_high_curvature	Very Low	0.8		0.396811	0.603189	Organellar and Cytosolic	428113	75.7	264.839	31.5523
RTN3	O95197-3	Reticulon-3	25.609	236	110	1	ER_high_curvature	Very Low	0.9		0.119131	0.880869	Mostly Organellar	36015	36.3	22.2796	2.8673
SEMA3B	Q13214	Semaphorin-3B	83.121	749	526	6	ER_high_curvature	Very Low	0.5		0.0146129	0.985387	Mostly Organellar	35300.9	36	21.8378	9.12206
BET1	O15155	BET1 homolog	13.289	118	567	6	Ergic/cisGolgi	Very High	72.9		0.0520406	0.947959	Mostly Organellar	350110	72.8	216.585	14.4642
ERP44	Q9BS26	Endoplasmic reticulum resident protein 44	46.971	406	2258	6	Ergic/cisGolgi	Very High	53.7		0.14361	0.85639	Mostly Organellar	841085	84.2	520.311	122.819
GOLT1B	Q9Y3E0	Vesicle transport protein GOT1B	15.425	138	267	6	Ergic/cisGolgi	Very High	60.4		0.0403113	0.959689	Mostly Organellar	270484	68.9	167.327	12.9707
GOSR2	O14653	Golgi SNAP receptor complex member 2	24.775	212	720	6	Ergic/cisGolgi	Very High	82.5		0.00424684	0.995753	Mostly Organellar	193944	63.6	119.977	14.9378
KDELR2	P33947	ER lumen protein-retaining receptor 2	24.422	212	398	6	Ergic/cisGolgi	Very High	80		0.0878057	0.912194	Mostly Organellar	330127	72.2	204.223	25.0645
LMAN2	Q12907	Vesicular integral-membrane protein VIP36	40.228	356	2541	6	Ergic/cisGolgi	Very High	52.8		0.0469907	0.953009	Mostly Organellar	1.45835e+06	89.1	902.164	182.384
SPRYD7	Q5W111	SPRY domain-containing protein 7	21.666	196	551	6	Ergic/cisGolgi	Very High	54.9		0.0734221	0.926578	Mostly Organellar	146596	59.1	90.687	9.87409
STX5	Q13190	Syntaxin-5	39.672	355	1059	6	Ergic/cisGolgi	Very High	62.1		0.0522685	0.947732	Mostly Organellar	181590	62.7	112.335	22.3961
TMED10	P49755	Transmembrane emp24 domain-containing protein 10	24.976	219	2531	6	Ergic/cisGolgi	Very High	72.4		0.0567182	0.943282	Mostly Organellar	2.78979e+06	93.5	1725.82	216.616
TMED2	Q15363	Transmembrane emp24 domain-containing protein 2	22.761	201	3099	6	Ergic/cisGolgi	Very High	78.1		0.0387323	0.961268	Mostly Organellar	3.13901e+06	94.2	1941.86	222.117
TMED3	Q9Y3Q3	Transmembrane emp24 domain-containing protein 3	24.777	217	942	6	Ergic/cisGolgi	Very High	63		0.0234856	0.976514	Mostly Organellar	371696	73.7	229.939	28.6308
TMED4	Q7Z7H5	Transmembrane emp24 domain-containing protein 4	25.943	227	1793	6	Ergic/cisGolgi	Very High	55.2		0.0656335	0.934367	Mostly Organellar	1.2649e+06	87.9	782.49	102.017
TMED9	Q9BVK6	Transmembrane emp24 domain-containing protein 9	27.277	235	870	6	Ergic/cisGolgi	Very High	56.9		0.0343848	0.965615	Mostly Organellar	790707	83.6	489.147	67.0516
ERGIC1	Q969X5	Endoplasmic reticulum-Golgi intermediate compartment protein 1	32.592	290	1688	6	Ergic/cisGolgi	High	43.1		0.0482715	0.951729	Mostly Organellar	1.37351e+06	88.6	849.68	139.168
ERGIC2	Q96RQ1	Endoplasmic reticulum-Golgi intermediate compartment protein 2	42.548	377	685	6	Ergic/cisGolgi	High	25.5		0.00962571	0.990374	Mostly Organellar	174881	62	108.185	23.1323
GLE1	Q53GS7	Nucleoporin GLE1	79.835	698	651	6	Ergic/cisGolgi	High	21.2		0.00566475	0.994335	Broad distribution	139392	58.4	86.2305	34.5961
IER3IP1	Q9Y5U9	Immediate early response 3-interacting protein 1	8.9687	82	235	6	Ergic/cisGolgi	High	40.9		0	1	Mostly Organellar	185180	62.9	114.556	5.16322
LMAN2L	Q9H0V9	VIP36-like protein	39.71	348	717	6	Ergic/cisGolgi	High	17.2		0	1	Mostly Organellar	142240	58.7	87.9923	17.5597
MCFD2	Q8NI22-2	Multiple coagulation factor deficiency protein 2	10.718	94	521	6	Ergic/cisGolgi	High	36.5		0.110854	0.889146	Mostly Organellar	878949	84.6	543.735	29.287
RAB1A	P62820	Ras-related protein Rab-1A	22.677	205	4009	6	Ergic/cisGolgi	High	18.8		0.30627	0.69373	Organellar and Cytosolic	7.83151e+06	97.4	4844.72	552.113
RAB1B	Q9H0U4	Ras-related protein Rab-1B	22.171	201	961	6	Ergic/cisGolgi	High	21.9		0.499013	0.500987	Organellar and Cytosolic	1.27054e+06	87.9	785.98	87.5729
SURF4	O15260	Surfeit locus protein 4	30.394	269	585	6	Ergic/cisGolgi	High	43.9		0.027349	0.972651	Mostly Organellar	379962	74.1	235.052	35.9025
TMED5	Q9Y3A6	Transmembrane emp24 domain-containing protein 5	26.005	229	801	6	Ergic/cisGolgi	High	38.1		0.0435875	0.956412	Mostly Organellar	579284	79.6	358.357	46.8323
TMEM181	Q9P2C4	Transmembrane protein 181	69.324	612	117	6	Ergic/cisGolgi	High	42.4		0	1	Mostly Organellar	8255	16.5	5.1067	1.77909
TSPAN13	O95857	Tetraspanin-13	22.147	204	346	6	Ergic/cisGolgi	High	16		0.0228282	0.977172	Mostly Organellar	147690	59.3	91.3642	10.1687
ANKH	Q9HCJ1	Progressive ankylosis protein homolog	54.24	492	193	6	Ergic/cisGolgi	Medium	12.8		0	1	Mostly Organellar	18317.2	26.3	11.3314	3.08871
CCNB2	O95067	G2/mitotic-specific cyclin-B2	45.281	398	587	6	Ergic/cisGolgi	Medium	6.7		0.126761	0.873239	Mostly Organellar	86444.9	50.7	53.4765	12.1689
CNIH4	Q9P003	Protein cornichon homolog 4	16.093	139	539	6	Ergic/cisGolgi	Medium	9.9		0.0141416	0.985858	Mostly Organellar	500662	77.6	309.72	25.0483
ERGIC3	Q9Y282	Endoplasmic reticulum-Golgi intermediate compartment protein 3	43.222	383	1217	6	Ergic/cisGolgi	Medium	4.9		0.0153813	0.984619	Mostly Organellar	361879	73.3	223.865	48.6256
GPR180	Q86V85	Integral membrane protein GPR180	49.395	440	331	6	Ergic/cisGolgi	Medium	6.5		0	1	Mostly Organellar	27912.5	32.5	17.2672	4.28627
LMAN1	P49257	Protein ERGIC-53	57.548	510	2504	6	Ergic/cisGolgi	Medium	15.2		0.045134	0.954866	Mostly Organellar	1.07587e+06	86.4	665.55	192.48
NSF	P46459	Vesicle-fusing ATPase	82.593	744	3739	6	Ergic/cisGolgi	Medium	12.2		0.0913783	0.908622	Mostly Organellar	589965	79.9	364.964	151.484
NUCB2	P80303	Nucleobindin-2	50.195	420	2724	6	Ergic/cisGolgi	Medium	9.3		0.0422379	0.957762	Mostly Organellar	553842	79.1	342.617	86.4258
NUPL2	O15504	Nucleoporin-like protein 2	44.871	423	255	6	Ergic/cisGolgi	Medium	5.9		0.00930868	0.990691	Broad distribution	71342.2	47.3	44.1337	9.95198
NXF1	Q9UBU9	Nuclear RNA export factor 1	70.182	619	1247	6	Ergic/cisGolgi	Medium	4.7		0.0470446	0.952955	Broad distribution	544299	78.9	336.714	118.757
NXT1	Q9UKK6	NTF2-related export protein 1	15.847	140	139	2	Ergic/cisGolgi	Medium	5.3		0.0778394	0.922161	Broad distribution	221187	65.7	136.83	10.8969
RAB2A	P61019	Ras-related protein Rab-2A	23.545	212	2825	6	Ergic/cisGolgi	Medium	6.3		0.171342	0.828658	Organellar and Cytosolic	4.39862e+06	95.8	2721.07	321.968
RAB2B	Q8WUD1	Ras-related protein Rab-2B	24.214	216	219	6	Ergic/cisGolgi	Medium	5.9		0.0513081	0.948692	Mostly Organellar	28250.5	32.7	17.4764	2.12662
RAB43	Q86YS6	Ras-related protein Rab-43	23.339	212	238	6	Ergic/cisGolgi	Medium	11.9		0.317727	0.682273	Broad distribution	236506	67	146.307	17.1602
RER1	O15258	Protein RER1	22.958	196	670	6	Ergic/cisGolgi	Medium	4.7		0.0800926	0.919907	Mostly Organellar	366453	73.5	226.695	26.1547
TAOK2	Q9UL54-2	Serine/threonine-protein kinase TAO2	119.28	1049	270	6	Ergic/cisGolgi	Medium	12.1		0	1	Mostly Organellar	10167.5	19	6.28979	3.77031
TMED1	Q13445	Transmembrane emp24 domain-containing protein 1	25.206	227	760	6	Ergic/cisGolgi	Medium	11.8		0.0268704	0.97313	Mostly Organellar	281182	69.6	173.945	22.0338
VPS54	Q9P1Q0	Vacuolar protein sorting-associated protein 54	110.59	977	90	3	Ergic/cisGolgi	Medium	4.9		0	1	Mostly Organellar	2986.51	7.4	1.84752	1.02678
YIF1B	Q5BJH7-2	Protein YIF1B	31.174	283	104	5	Ergic/cisGolgi	Medium	12.8		0	1	Mostly Organellar	11085.5	20.1	6.85773	1.07435
YIF1B	Q5BJH7	Protein YIF1B	34.435	314	290	6	Ergic/cisGolgi	Medium	9.7		0.0422955	0.957704	Mostly Organellar	71529.7	47.3	44.2497	7.65744
YIPF5	Q969M3	Protein YIPF5	27.989	257	256	6	Ergic/cisGolgi	Medium	7		0.0419251	0.958075	Mostly Organellar	203691	64.4	126.007	17.7237
CDK17	Q00537	Cyclin-dependent kinase 17	59.582	523	100	5	Ergic/cisGolgi	Low	2.4		0.453182	0.546818	Organellar and Cytosolic	17827.5	26	11.0284	3.3022
DNM2	P50570	Dynamin-2	98.063	870	4054	6	Ergic/cisGolgi	Low	1.6		0.0958585	0.904141	Mostly Organellar	623229	80.6	385.541	189.998
DOCK10	Q96BY6-3	Dedicator of cytokinesis protein 10	249.49	2180	238	6	Ergic/cisGolgi	Low	1.7		0.0221501	0.97785	Mostly Organellar	7131.5	14.9	4.41169	5.53135
DST	Q03001	Dystonin	860.65	7570	3856	6	Ergic/cisGolgi	Low	1.2		0.181422	0.818578	Broad distribution	71184.7	47.3	44.0362	190.463
ECHDC1	Q9NTX5	Ethylmalonyl-CoA decarboxylase	33.698	307	730	6	Ergic/cisGolgi	Low	1.1		0.546378	0.453622	Organellar and Cytosolic	437836	76.1	270.854	45.8683
NAPA	P54920	Alpha-soluble NSF attachment protein	33.232	295	2655	6	Ergic/cisGolgi	Low	1.9		0.551046	0.448954	Organellar and Cytosolic	1.59696e+06	89.8	987.908	164.986
POLE	Q07864	DNA polymerase epsilon catalytic subunit A	261.51	2286	628	6	Ergic/cisGolgi	Low	1.4		0.682324	0.317676	Broad distribution	37585.2	37	23.2509	30.5564
SEC22A	Q96IW7	Vesicle-trafficking protein SEC22a	34.947	307	222	6	Ergic/cisGolgi	Low	1.3		0	1	Mostly Organellar	33526.7	35.2	20.7403	3.64248
SEH1L	Q96EE3-1	Nucleoporin SEH1	46.578	421	1686	6	Ergic/cisGolgi	Low	1.7		0.211681	0.788319	Broad distribution	886161	84.7	548.196	128.319
SEMA3F	Q13275	Semaphorin-3F	88.38	785	109	4	Ergic/cisGolgi	Low	1.4		0	1	Mostly Organellar	7991.64	16.2	4.94378	2.19577
SGK1	O00141	Serine/threonine-protein kinase Sgk1	48.942	431	134	2	Ergic/cisGolgi	Low	1.8		0.527571	0.472429	Organellar and Cytosolic	17734.1	25.9	10.9707	2.69828
SLC38A1	Q9H2H9	Sodium-coupled neutral amino acid transporter 1	54.047	487	922	6	Ergic/cisGolgi	Low	1		0.0290022	0.970998	Mostly Organellar	695447	82	430.217	116.851
STX10	O60499	Syntaxin-10	28.114	249	399	6	Ergic/cisGolgi	Low	1.7		0.0542085	0.945791	Mostly Organellar	87398.5	50.9	54.0664	7.63877
TMEM167A	Q8TBQ9	Protein kish-A	8.0598	72	95	3	Ergic/cisGolgi	Low	2.4		0.0574638	0.942536	Mostly Organellar	130747	57.4	80.8827	3.27607
TTC3	P53804	E3 ubiquitin-protein ligase TTC3	229.87	2025	74	3	Ergic/cisGolgi	Low	1.7		0	1	Mostly Organellar	7453.71	15.3	4.61101	5.32662
TVP23B	Q9NYZ1	Golgi apparatus membrane protein TVP23 homolog B	23.576	205	366	6	Ergic/cisGolgi	Low	2.9		0.0140867	0.985913	Mostly Organellar	73770.5	47.9	45.6359	5.40692
VTI1A	Q96AJ9	Vesicle transport through interaction with t-SNAREs homolog 1A	25.217	217	281	6	Ergic/cisGolgi	Low	1.9		0.0353489	0.964651	Mostly Organellar	29385.8	33.3	18.1786	2.30371
ATP2C1	P98194-7	Calcium-transporting ATPase type 2C member 1	107.14	973	2231	6	Ergic/cisGolgi	Very Low	0.7		0.00415056	0.995849	Mostly Organellar	161754	60.8	100.064	53.8771
IPPK	Q9H8X2	Inositol-pentakisphosphate 2-kinase	56.016	491	329	6	Ergic/cisGolgi	Very Low	0.7		0.286024	0.713976	Broad distribution	59951.3	44.3	37.087	10.4402
KDELR1	P24390	ER lumen protein-retaining receptor 1	24.542	212	60	1	Ergic/cisGolgi	Very Low	0.9		0	1	Mostly Organellar	17644.8	25.8	10.9154	1.34625
MARCKS	P29966	Myristoylated alanine-rich C-kinase substrate	31.554	332	2821	6	Ergic/cisGolgi	Very Low	0.5		0.725929	0.274071	Organellar and Cytosolic	7.5199e+06	97.4	4651.96	737.672
RDX	P35241	Radixin	68.563	583	3847	6	Ergic/cisGolgi	Very Low	0.2		0.318098	0.681902	Organellar and Cytosolic	2.16083e+06	92	1336.73	460.583
STX16	O14662-2	Syntaxin-16	34.812	304	384	6	Ergic/cisGolgi	Very Low	0.2		0.0116188	0.988381	Mostly Organellar	62579.2	45	38.7127	6.77261
TNFSF13	O75888	Tumor necrosis factor ligand superfamily member 13	27.433	250	45	1	Ergic/cisGolgi	Very Low	0.2		0	1	Mostly Organellar	4152.46	10.1	2.56879	0.354141
TSPAN31	Q12999	Tetraspanin-31	23.053	210	85	1	Ergic/cisGolgi	Very Low	0.9		0	1	Mostly Organellar	7857.35	16	4.86071	0.563119
USP46	P62068-2	Ubiquitin carboxyl-terminal hydrolase 46	26.243	225	94	4	Ergic/cisGolgi	Very Low	0.6		0	1	Mostly Organellar	13145.5	22	8.13208	1.07248
YIF1A	O95070	Protein YIF1A	32.011	293	359	6	Ergic/cisGolgi	Very Low	0.5		0.0347547	0.965245	Mostly Organellar	139677	58.4	86.407	13.9002
CANT1	Q8WVQ1	Soluble calcium-activated nucleotidase 1	44.839	401	512	6	Golgi	Very High	55.7		0	1	Mostly Organellar	68315.5	46.5	42.2613	9.52297
EXTL2	Q9UBQ6	Exostosin-like 2	37.465	330	351	6	Golgi	Very High	54.3		0.0359286	0.964071	Mostly Organellar	79118.6	49.2	48.9443	9.21512
FAM20B	O75063	Glycosaminoglycan xylosylkinase	46.432	409	651	6	Golgi	Very High	83.3		0	1	Mostly Organellar	100154	53.3	61.9572	14.4572
GALNT1	Q10472	Polypeptide N-acetylgalactosaminyltransferase 1	64.218	559	625	6	Golgi	Very High	53.8		0.00617992	0.99382	Mostly Organellar	69879.7	47	43.229	13.951
GALNT6	Q8NCL4	Polypeptide N-acetylgalactosaminyltransferase 6	71.158	622	998	6	Golgi	Very High	73.3		0.00244473	0.997555	Mostly Organellar	150150	59.5	92.8855	33.2158
GALNT7	Q86SF2	N-acetylgalactosaminyltransferase 7	75.388	657	2745	6	Golgi	Very High	72.3		0.00932639	0.990674	Mostly Organellar	537998	78.7	332.816	126.09
GLT8D2	Q9H1C3	Glycosyltransferase 8 domain-containing protein 2	40.026	349	185	5	Golgi	Very High	53.5		0	1	Mostly Organellar	28948.4	33.1	17.908	3.60216
GOLGB1	Q14789-2	Golgin subfamily B member 1	377.13	3269	8980	6	Golgi	Very High	57.9		0.00671101	0.993289	Mostly Organellar	208755	64.8	129.14	244.751
GOLIM4	O00461	Golgi integral membrane protein 4	81.879	696	2111	6	Golgi	Very High	55.6		0.00864055	0.991359	Mostly Organellar	329994	72.2	204.141	83.9994
IMPAD1	Q9NX62	Inositol monophosphatase 3	38.681	359	976	6	Golgi	Very High	60.1		0.0057882	0.994212	Mostly Organellar	263832	68.6	163.212	31.7265
MAN2A1	Q16706	Alpha-mannosidase 2	131.14	1144	1702	6	Golgi	Very High	74.1		0	1	Mostly Organellar	112343	55.2	69.4976	45.8012
QSOX2	Q6ZRP7	Sulfhydryl oxidase 2	77.528	698	1336	6	Golgi	Very High	56.9		0.0576909	0.942309	Mostly Organellar	151026	59.6	93.4279	36.4005
SLC30A5	Q8TAD4	Zinc transporter 5	84.046	765	431	6	Golgi	Very High	75.9		0	1	Mostly Organellar	49316.6	41.2	30.5081	12.8857
ACSL4	O60488	Long-chain-fatty-acid--CoA ligase 4	79.187	711	3327	6	Golgi	High	16		0.0563603	0.94364	Mostly Organellar	557988	79.2	345.182	137.365
AIFM2	Q9BRQ8	Apoptosis-inducing factor 2	40.526	373	932	6	Golgi	High	17.8		0.196449	0.803551	Organellar and Cytosolic	229015	66.3	141.673	28.8532
ARFRP1	Q13795	ADP-ribosylation factor-related protein 1	22.614	201	267	5	Golgi	High	50.5		0	1	Mostly Organellar	43372.9	39.1	26.8314	3.04925
B4GALT1	P15291-2	Beta-1,4-galactosyltransferase 1	42.537	385	521	6	Golgi	High	17.4		0.00367447	0.996326	Mostly Organellar	177590	62.2	109.86	23.4846
BSDC1	Q9NW68	BSD domain-containing protein 1	47.163	430	329	6	Golgi	High	31.1		0.4934	0.5066	Organellar and Cytosolic	50219.6	41.4	31.0667	7.36328
CASC4	Q6P4E1	Protein CASC4	48.864	433	351	6	Golgi	High	22.8		0	1	Mostly Organellar	68676.4	46.6	42.4846	10.4326
DUT	P33316-2	Deoxyuridine 5-triphosphate nucleotidohydrolase, mitochondrial	17.748	164	1486	6	Golgi	High	16.1		0.899223	0.100777	Mostly Cytosolic	6.55016e+06	96.9	4052.06	361.408
GALNT2	Q10471	Polypeptide N-acetylgalactosaminyltransferase 2	64.732	571	3726	6	Golgi	High	16.1		0.0113742	0.988626	Mostly Organellar	1.24292e+06	87.8	768.896	250.127
GARS	P41250	Glycine--tRNA ligase	83.165	739	2487	6	Golgi	High	23.1		0.883301	0.116699	Mostly Cytosolic	3.00964e+06	94	1861.82	778.129
GLT8D1	Q68CQ7	Glycosyltransferase 8 domain-containing protein 1	41.935	371	364	6	Golgi	High	16.5		0	1	Mostly Organellar	78124.9	49	48.3296	10.185
KIAA2013	Q8IYS2	Uncharacterized protein KIAA2013	69.156	634	300	6	Golgi	High	43.2		0	1	Mostly Organellar	39423.1	37.8	24.3879	8.47574
MAN1B1	Q9UKM7	Endoplasmic reticulum mannosyl-oligosaccharide 1,2-alpha-mannosidase	79.579	699	599	6	Golgi	High	23.2		0	1	Mostly Organellar	59365.5	44.2	36.7246	14.6869
MBLAC2	Q68D91	Metallo-beta-lactamase domain-containing protein 2	31.371	279	578	6	Golgi	High	46.6		0	1	Mostly Organellar	88992	51.2	55.0522	8.67913
MGAT1	P26572	Alpha-1,3-mannosyl-glycoprotein 2-beta-N-acetylglucosaminyltransferase	50.878	445	226	6	Golgi	High	41.9		0	1	Mostly Organellar	26227.9	31.5	16.2251	4.14849
NIF3L1	Q9GZT8	NIF3-like protein 1	41.968	377	402	6	Golgi	High	24.4		0.90527	0.0947298	Mostly Cytosolic	393100	74.4	243.179	51.2883
PREPL	Q4J6C6	Prolyl endopeptidase-like	83.926	727	791	6	Golgi	High	17		0.886504	0.113496	Mostly Cytosolic	267916	68.8	165.738	69.9025
PRKACA	P17612	cAMP-dependent protein kinase catalytic subunit alpha	40.589	351	655	6	Golgi	High	37.5		0.788563	0.211437	Broad distribution	487543	77.4	301.604	61.5202
PRKACB	P22694	cAMP-dependent protein kinase catalytic subunit beta	40.622	351	146	6	Golgi	High	23.9		0.828862	0.171138	Broad distribution	96527	52.6	59.7135	12.1901
SGMS1	Q86VZ5	Phosphatidylcholine:ceramide cholinephosphotransferase 1	49.207	419	281	6	Golgi	High	21.5		0	1	Mostly Organellar	31645.1	34.4	19.5762	4.84094
SLC35E1	Q96K37	Solute carrier family 35 member E1	44.772	410	505	6	Golgi	High	20.6		0	1	Mostly Organellar	74970.2	48.2	46.378	10.435
TM9SF1	O15321	Transmembrane 9 superfamily member 1	68.86	606	508	6	Golgi	High	43.1		0	1	Mostly Organellar	77258.7	48.8	47.7938	16.5391
TM9SF2	Q99805	Transmembrane 9 superfamily member 2	75.775	663	1831	6	Golgi	High	16		0.00859159	0.991408	Mostly Organellar	323360	71.8	200.037	76.1745
TM9SF3	Q9HD45	Transmembrane 9 superfamily member 3	67.887	589	1612	6	Golgi	High	21.8		0.00532249	0.994678	Mostly Organellar	353791	73	218.862	74.6672
TM9SF4	Q92544	Transmembrane 9 superfamily member 4	74.518	642	1397	6	Golgi	High	20		0	1	Mostly Organellar	238034	67.1	147.252	55.1438
TMEM165	Q9HC07	Transmembrane protein 165	34.905	324	788	6	Golgi	High	46.7		0.00713777	0.992862	Mostly Organellar	291960	70	180.612	31.6817
TNS1	Q9HBL0	Tensin-1	185.7	1735	1413	6	Golgi	High	23.9		0.189506	0.810494	Organellar and Cytosolic	76054.5	48.5	47.0488	43.907
TRMT1	Q9NXH9	tRNA (guanine(26)-N(2))-dimethyltransferase	72.233	659	710	6	Golgi	High	26.5		0.934236	0.0657635	Mostly Cytosolic	561955	79.3	347.636	126.193
UBIAD1	Q9Y5Z9	UbiA prenyltransferase domain-containing protein 1	36.831	338	97	4	Golgi	High	25.5		0	1	Mostly Organellar	27450.6	32.2	16.9815	3.14313
ZFPL1	O95159	Zinc finger protein-like 1	34.114	310	472	6	Golgi	High	35.8		0	1	Mostly Organellar	131726	57.5	81.4885	13.9702
AHNAK	Q09666	Neuroblast differentiation-associated protein AHNAK	629.09	5890	45441	6	Golgi	Medium	5.1		0.0543024	0.945698	Mostly Organellar	3.02255e+06	94	1869.81	5911.3
ARF1	P84077	ADP-ribosylation factor 1	20.697	181	1068	6	Golgi	Medium	8.4		0.820871	0.179129	Broad distribution	8.762e+06	97.7	5420.35	563.778
ARFGAP3	Q9NP61	ADP-ribosylation factor GTPase-activating protein 3	56.928	516	349	6	Golgi	Medium	4.7		0.567954	0.432046	Broad distribution	85258.9	50.5	52.7428	15.0891
ARFIP2	P53365	Arfaptin-2	37.855	341	420	6	Golgi	Medium	6.7		0.75858	0.24142	Broad distribution	216966	65.4	134.22	25.5336
ARHGAP12	Q8IWW6	Rho GTPase-activating protein 12	96.253	846	671	6	Golgi	Medium	5.3		0.424364	0.575636	Organellar and Cytosolic	68185	46.5	42.1806	20.4033
B3GAT3	O94766	Galactosylgalactosylxylosylprotein 3-beta-glucuronosyltransferase 3	37.121	335	217	5	Golgi	Medium	13.6		0	1	Mostly Organellar	45795.9	40	28.3302	5.28498
B4GALT4	O60513	Beta-1,4-galactosyltransferase 4	40.041	344	164	2	Golgi	Medium	5.1		0	1	Mostly Organellar	17991.8	26.1	11.1301	2.23963
B4GALT5	O43286	Beta-1,4-galactosyltransferase 5	45.118	388	204	6	Golgi	Medium	5.5		0.0152328	0.984767	Mostly Organellar	51240.4	41.8	31.6983	7.18719
BPNT1	O95861	3(2),5-bisphosphate nucleotidase 1	33.392	308	508	6	Golgi	Medium	9.2		0.95138	0.0486197	Mostly Cytosolic	1.08364e+06	86.5	670.362	112.493
C1GALT1	Q9NS00	Glycoprotein-N-acetylgalactosamine 3-beta-galactosyltransferase 1	42.202	363	198	4	Golgi	Medium	5.8		0	1	Mostly Organellar	23856	30.2	14.7578	3.12988
C3orf58	Q8NDZ4	Deleted in autism protein 1	49.481	430	284	6	Golgi	Medium	8.4		0	1	Mostly Organellar	29955.7	33.6	18.5312	4.60803
CAV2	P51636	Caveolin-2	18.291	162	225	6	Golgi	Medium	8.6		0.0107052	0.989295	Mostly Organellar	224256	66	138.729	12.752
CHST14	Q8NCH0	Carbohydrate sulfotransferase 14	42.996	376	228	5	Golgi	Medium	5.7		0	1	Mostly Organellar	32281.2	34.7	19.9698	4.31494
CNN2	Q99439	Calponin-2	33.697	309	901	6	Golgi	Medium	8		0.792205	0.207795	Nuclear and Cytosolic	1.15224e+06	87	712.797	120.707
COASY	Q13057	Bifunctional coenzyme A synthase	62.328	564	622	6	Golgi	Medium	12		0.850367	0.149633	Mostly Cytosolic	513620	78.1	317.735	99.5226
COG1	Q8WTW3	Conserved oligomeric Golgi complex subunit 1	108.98	980	290	4	Golgi	Medium	15.2		0.879236	0.120764	Mostly Cytosolic	50993.9	41.8	31.5458	17.2768
COG2	Q14746	Conserved oligomeric Golgi complex subunit 2	83.207	738	320	6	Golgi	Medium	6		0.80395	0.19605	Broad distribution	72256.5	47.5	44.6993	18.6911
COG3	Q96JB2	Conserved oligomeric Golgi complex subunit 3	94.095	828	333	4	Golgi	Medium	6		0.862742	0.137258	Mostly Cytosolic	67124.5	46.2	41.5245	19.6356
COG4	Q9H9E3	Conserved oligomeric Golgi complex subunit 4	89.082	785	347	5	Golgi	Medium	7.9		0.876585	0.123415	Mostly Cytosolic	76657.5	48.6	47.4218	21.2296
COG5	Q9UP83	Conserved oligomeric Golgi complex subunit 5	92.742	839	325	6	Golgi	Medium	12.5		0.908109	0.0918913	Mostly Cytosolic	113916	55.4	70.4706	32.8441
CRIP2	P52943	Cysteine-rich protein 2	22.492	208	1477	6	Golgi	Medium	9.8		0.419539	0.580461	Organellar and Cytosolic	2.40407e+06	92.7	1487.2	168.102
CUX1	Q13948	Protein CASP	77.454	678	135	3	Golgi	Medium	5.6		0	1	Mostly Organellar	7880.67	16	4.87514	1.8976
FAM3A	P98173-3	Protein FAM3A	21.164	192	153	3	Golgi	Medium	4.8		0	1	Mostly Organellar	44373	39.4	27.45	2.91953
FAM3C	Q92520	Protein FAM3C	24.68	227	1002	6	Golgi	Medium	12		0	1	Mostly Organellar	579890	79.7	358.731	44.4926
GALNT10	Q86SR1	Polypeptide N-acetylgalactosaminyltransferase 10	68.991	603	105	2	Golgi	Medium	13.7		0	1	Mostly Organellar	7136.35	15	4.41468	1.53061
GLG1	Q92896-2	Golgi apparatus protein 1	137.22	1203	4548	6	Golgi	Medium	13.9		0.00136025	0.99864	Mostly Organellar	454977	76.5	281.457	194.09
GOLGA2	Q08379	Golgin subfamily A member 2	113.08	1002	3003	6	Golgi	Medium	9.4		0.120021	0.879979	Mostly Organellar	257744	68.1	159.445	90.6092
GOLGA5	Q8TBA6	Golgin subfamily A member 5	83.023	731	694	6	Golgi	Medium	7.4		0	1	Mostly Organellar	47632.9	40.6	29.4667	12.2943
GOLM1	Q8NBJ4	Golgi membrane protein 1	45.333	401	1505	6	Golgi	Medium	5.4		0.0141192	0.985881	Mostly Organellar	292065	70.1	180.677	41.1615
GORASP2	Q9H8Y8	Golgi reassembly-stacking protein 2	47.145	452	815	6	Golgi	Medium	10.2		0.55241	0.44759	Organellar and Cytosolic	491318	77.4	303.939	72.0104
GOSR1	O95249	Golgi SNAP receptor complex member 1	28.612	250	569	6	Golgi	Medium	5		0.0144534	0.985547	Mostly Organellar	253901	67.9	157.068	22.5845
GPR108	Q9NPR9	Protein GPR108	60.632	543	273	6	Golgi	Medium	4.9		0.0172159	0.982784	Mostly Organellar	24100.6	30.3	14.9091	4.54282
HINT3	Q9NQE9	Histidine triad nucleotide-binding protein 3	20.361	182	391	6	Golgi	Medium	6.7		0.313162	0.686838	Organellar and Cytosolic	174624	62	108.026	11.0535
HS2ST1	Q7LGA3	Heparan sulfate 2-O-sulfotransferase 1	41.881	356	332	6	Golgi	Medium	7		0.148358	0.851642	Mostly Organellar	93274.4	51.9	57.7014	12.1444
HTATIP2	Q9BUP3-3	Oxidoreductase HTATIP2	30.13	276	1378	6	Golgi	Medium	10.8		0.139313	0.860687	Mostly Organellar	1.17869e+06	87.3	729.159	110.407
HTRA1	Q92743	Serine protease HTRA1	51.286	480	234	6	Golgi	Medium	6.6		0.053553	0.946447	Mostly Organellar	15723.4	24.3	9.72678	2.50692
IDI1	Q13907	Isopentenyl-diphosphate Delta-isomerase 1	26.319	227	599	6	Golgi	Medium	6.1		0.887964	0.112036	Mostly Cytosolic	2.086e+06	91.8	1290.44	170.679
LPP	Q93052	Lipoma-preferred partner	65.746	612	978	6	Golgi	Medium	5.3		0.864376	0.135624	Mostly Cytosolic	579737	79.7	358.636	118.494
LYPLA2	O95372	Acyl-protein thioesterase 2	24.737	231	249	6	Golgi	Medium	4.3		0.93568	0.0643197	Mostly Cytosolic	753456	83	466.102	57.9431
MAN1A2	O60476	Mannosyl-oligosaccharide 1,2-alpha-mannosidase IB	73.003	641	454	6	Golgi	Medium	5.6		0	1	Mostly Organellar	36064.1	36.4	22.3099	8.18489
MGAT5	Q09328	Alpha-1,6-mannosylglycoprotein 6-beta-N-acetylglucosaminyltransferase A	84.542	741	185	3	Golgi	Medium	9.1		0	1	Mostly Organellar	10642.9	19.6	6.58387	2.79723
OSBPL11	Q9BXB4	Oxysterol-binding protein-related protein 11	83.642	747	734	6	Golgi	Medium	11.6		0.719547	0.280453	Organellar and Cytosolic	134766	57.9	83.3686	35.0429
PHLDB2	Q86SQ0	Pleckstrin homology-like domain family B member 2	142.16	1253	477	6	Golgi	Medium	5.8		0.187119	0.812881	Broad distribution	33122.7	35	20.4904	14.6386
PIP4K2C	Q8TBX8	Phosphatidylinositol 5-phosphate 4-kinase type-2 gamma	47.299	421	543	6	Golgi	Medium	5.4		0.499048	0.500952	Organellar and Cytosolic	205023	64.5	126.831	30.1475
PITPNB	P48739	Phosphatidylinositol transfer protein beta isoform	31.54	271	904	6	Golgi	Medium	13.8		0.920187	0.0798129	Mostly Cytosolic	2.3772e+06	92.6	1470.58	233.09
PKP4	Q99569-2	Plakophilin-4	127.14	1149	609	6	Golgi	Medium	15.5		0	1	Mostly Organellar	33355.7	35.1	20.6345	13.1841
POMGNT1	Q8WZA1	Protein O-linked-mannose beta-1,2-N-acetylglucosaminyltransferase 1	75.251	660	158	2	Golgi	Medium	7.2		0	1	Mostly Organellar	13450.7	22.3	8.32089	3.1467
PPL	O60437	Periplakin	204.74	1756	657	6	Golgi	Medium	12		0.362525	0.637475	Organellar and Cytosolic	30981.9	34.2	19.1659	19.72
PPM1L	Q5SGD2	Protein phosphatase 1L	41.053	360	287	6	Golgi	Medium	15.5		0.00771952	0.99228	Mostly Organellar	25775.2	31.1	15.9451	3.28961
PRKAR2A	P13861	cAMP-dependent protein kinase type II-alpha regulatory subunit	45.518	404	1362	6	Golgi	Medium	8.8		0.630516	0.369484	Organellar and Cytosolic	820284	83.9	507.444	116.077
PTRHD1	Q6GMV3	Putative peptidyl-tRNA hydrolase PTRHD1	15.805	140	136	3	Golgi	Medium	7		0.875147	0.124853	Mostly Cytosolic	836380	84.1	517.401	41.0956
RAB10	P61026	Ras-related protein Rab-10	22.541	200	1212	6	Golgi	Medium	4.2		0.294826	0.705174	Organellar and Cytosolic	1.90111e+06	91.2	1176.07	133.223
RHOBTB3	O94955	Rho-related BTB domain-containing protein 3	69.413	611	64	2	Golgi	Medium	4.8		0	1	Mostly Organellar	3852.25	9.3	2.38308	0.831289
RHOC	P08134	Rho-related GTP-binding protein RhoC	22.006	193	221	6	Golgi	Medium	6.2		0.819217	0.180783	Broad distribution	310886	71.2	192.32	21.2686
RSPRY1	Q96DX4	RING finger and SPRY domain-containing protein 1	64.18	576	276	5	Golgi	Medium	6.4		0.0593183	0.940682	Mostly Organellar	35282.5	35.9	21.8264	7.03973
SDF4	Q9BRK5	45 kDa calcium-binding protein	41.806	362	1597	6	Golgi	Medium	10.3		0.0281653	0.971835	Mostly Organellar	391921	74.4	242.45	50.9371
SLC30A6	Q6NXT4	Zinc transporter 6	51.115	461	287	6	Golgi	Medium	13.9		0	1	Mostly Organellar	46633.6	40.3	28.8485	7.41045
SLC35B2	Q8TB61	Adenosine 3-phospho 5-phosphosulfate transporter 1	47.514	432	787	6	Golgi	Medium	5.9		0.00318154	0.996818	Mostly Organellar	371271	73.7	229.675	54.8415
SORBS2	O94875-11	Sorbin and SH3 domain-containing protein 2	134.59	1200	1270	6	Golgi	Medium	5.6		0.0229788	0.977021	Mostly Organellar	123680	56.6	76.5107	51.7498
SPG20	Q8N0X7	Spartin	72.832	666	791	6	Golgi	Medium	5.3		0.79564	0.20436	Broad distribution	283626	69.7	175.457	64.2192
ST3GAL4	Q11206	CMP-N-acetylneuraminate-beta-galactosamide-alpha-2,3-sialyltransferase 4	38.045	333	250	5	Golgi	Medium	10.5		0	1	Mostly Organellar	32434.2	34.7	20.0645	3.83617
TAGLN2	P37802	Transgelin-2	22.391	199	2950	6	Golgi	Medium	7.3		0.829393	0.170607	Broad distribution	2.05755e+07	99.4	12728.4	1432.26
TBC1D23	Q9NUY8	TBC1 domain family member 23	78.321	699	458	6	Golgi	Medium	5.9		0.728905	0.271095	Broad distribution	68421.1	46.5	42.3266	16.6596
TMEM115	Q12893	Transmembrane protein 115	38.197	351	127	2	Golgi	Medium	6.6		0	1	Mostly Organellar	24581.6	30.5	15.2067	2.91901
TMEM87B	Q96K49	Transmembrane protein 87B	63.535	555	255	6	Golgi	Medium	5		0.0549928	0.945007	Mostly Organellar	26919.9	31.9	16.6532	5.31721
TMF1	P82094	TATA element modulatory factor	122.84	1093	879	6	Golgi	Medium	6.8		0.0409276	0.959072	Mostly Organellar	42904.6	39	26.5417	16.3848
TWF2	Q6IBS0	Twinfilin-2	39.548	349	434	6	Golgi	Medium	9.3		0.921732	0.0782679	Mostly Cytosolic	502142	77.7	310.635	61.7374
UMPS	P11172	Uridine 5-monophosphate synthase	52.221	480	775	6	Golgi	Medium	15.2		0.921317	0.0786834	Mostly Cytosolic	1.03204e+06	86	638.439	167.547
UXS1	Q8NBZ7	UDP-glucuronic acid decarboxylase 1	47.576	420	245	6	Golgi	Medium	10.7		0.58811	0.41189	Organellar and Cytosolic	91087.6	51.6	56.3485	13.4724
ZDHHC13	Q8IUH4	Palmitoyltransferase ZDHHC13	70.86	622	197	5	Golgi	Medium	12.4		0	1	Mostly Organellar	17693	25.9	10.9452	3.89762
ACBD3	Q9H3P7	Golgi resident protein GCP60	60.593	528	739	6	Golgi	Low	1.7		0.900258	0.0997415	Mostly Cytosolic	582232	79.7	360.18	109.677
ACOT13	Q9NPJ3	Acyl-coenzyme A thioesterase 13	14.96	140	924	6	Golgi	Low	3.8		0.0747063	0.925294	Mostly Organellar	1.818e+06	90.8	1124.65	84.5516
AKR7A2	O43488	Aflatoxin B1 aldehyde reductase member 2	39.589	359	283	5	Golgi	Low	3.4		0.934309	0.0656909	Mostly Cytosolic	389103	74.3	240.707	47.8891
ARL2	P36404	ADP-ribosylation factor-like protein 2	20.878	184	257	6	Golgi	Low	3.8		0.893711	0.106289	Mostly Cytosolic	612081	80.4	378.646	39.7279
B4GAT1	O43505	Beta-1,4-glucuronyltransferase 1	47.119	415	267	5	Golgi	Low	1.7		0	1	Mostly Organellar	46202.3	40.1	28.5816	6.76794
CHD1L	Q86WJ1	Chromodomain-helicase-DNA-binding protein 1-like	100.98	897	561	6	Golgi	Low	3.4		0.030438	0.969562	Broad distribution	77065.2	48.8	47.6741	24.1931
CHST3	Q7LGC8	Carbohydrate sulfotransferase 3	54.705	479	263	5	Golgi	Low	3.7		0	1	Mostly Organellar	22100.3	29.1	13.6716	3.75856
COG7	P83436	Conserved oligomeric Golgi complex subunit 7	86.343	770	362	5	Golgi	Low	3.9		0.92958	0.0704204	Mostly Cytosolic	114923	55.6	71.0936	30.8483
DRAP1	Q14919	Dr1-associated corepressor	22.35	205	214	4	Golgi	Low	1.5		0.791974	0.208026	Nuclear and Cytosolic	810561	83.7	501.429	56.3197
FERMT2	Q96AC1	Fermitin family homolog 2	77.86	680	2500	6	Golgi	Low	1.7		0.68324	0.31676	Broad distribution	1.20921e+06	87.5	748.043	292.694
GOLGA4	Q13439	Golgin subfamily A member 4	261.14	2230	2221	6	Golgi	Low	1.1		0.494436	0.505564	Organellar and Cytosolic	72228.6	47.5	44.682	58.638
GOLGB1	Q14789	Golgin subfamily B member 1	376.01	3259	92	3	Golgi	Low	1.7		0	1	Mostly Organellar	845.853	1.3	0.523262	0.988761
GORAB	Q5T7V8	RAB6-interacting golgin	44.993	394	397	6	Golgi	Low	3		0.161404	0.838596	Organellar and Cytosolic	74369.5	48.1	46.0064	10.4025
HAGH	Q16775	Hydroxyacylglutathione hydrolase, mitochondrial	33.805	308	758	6	Golgi	Low	3.6		0.619133	0.380867	Organellar and Cytosolic	422751	75.5	261.522	44.4286
MFSD5	Q6N075	Molybdate-anion transporter	49.764	450	121	2	Golgi	Low	1.3		0	1	Mostly Organellar	11712.3	20.8	7.24547	1.81198
MTFMT	Q96DP5	Methionyl-tRNA formyltransferase, mitochondrial	43.832	389	235	2	Golgi	Low	1.8		0.182895	0.817105	Organellar and Cytosolic	25227.4	30.9	15.6061	3.43764
MTMR10	Q9NXD2	Myotubularin-related protein 10	88.272	777	190	5	Golgi	Low	2.2		0.0541945	0.945805	Mostly Organellar	13488.4	22.3	8.34418	3.70152
NECAP2	Q9NVZ3	Adaptin ear-binding coat-associated protein 2	28.338	263	316	6	Golgi	Low	3.8		0.252748	0.747252	Organellar and Cytosolic	86168.1	50.6	53.3053	7.59124
NIPA2	Q8N8Q9	Magnesium transporter NIPA2	39.185	360	128	5	Golgi	Low	3.2		0	1	Mostly Organellar	12195.1	21.2	7.54415	1.4856
NME1	P15531	Nucleoside diphosphate kinase A	17.149	152	348	6	Golgi	Low	1.3		0.841578	0.158422	Broad distribution	3.29954e+06	94.5	2041.16	175.909
NUCB1	Q02818	Nucleobindin-1	53.879	461	3312	6	Golgi	Low	3.8		0.0542863	0.945714	Mostly Organellar	1.11469e+06	86.8	689.569	186.711
PACSIN3	Q9UKS6	Protein kinase C and casein kinase substrate in neurons protein 3	48.486	424	2521	6	Golgi	Low	3.1		0.0981394	0.901861	Mostly Organellar	1.00057e+06	85.8	618.973	150.821
PARK7	Q99497	Protein deglycase DJ-1	19.891	189	1446	6	Golgi	Low	2.5		0.927416	0.0725837	Mostly Cytosolic	1.24955e+07	98.7	7729.99	772.696
PNPLA8	Q9NP80	Calcium-independent phospholipase A2-gamma	88.476	782	223	3	Golgi	Low	3.2		0.0410222	0.958978	Mostly Organellar	11029.9	20	6.82333	3.03385
PPFIBP1	Q86W92	Liprin-beta-1	114.02	1011	1895	6	Golgi	Low	1.7		0.500878	0.499122	Organellar and Cytosolic	216536	65.3	133.953	76.7553
PTGES2	Q9H7Z7	Prostaglandin E synthase 2	41.943	377	1171	6	Golgi	Low	1.3		0.066657	0.933343	Mostly Organellar	515942	78.1	319.172	67.2755
SFT2D3	Q587I9	Vesicle transport protein SFT2C	21.789	215	107	2	Golgi	Low	2.2		0	1	Mostly Organellar	28492.6	32.9	17.6261	1.93004
SLC35A1	P78382	CMP-sialic acid transporter	36.778	337	108	3	Golgi	Low	3.5		0.177906	0.822094	Organellar and Cytosolic	11649.8	20.7	7.20683	1.332
SLC35C1	Q96A29-2	GDP-fucose transporter 1	38.234	351	89	2	Golgi	Low	1.6		0	1	Mostly Organellar	13142.4	22	8.13013	1.56214
SLC39A9	Q9NUM3-3	Zinc transporter ZIP9	24.625	232	21	1	Golgi	Low	3.4		0.152229	0.847771	Organellar and Cytosolic	2203.19	5.3	1.36294	0.168665
STRN	O43815	Striatin	86.131	780	1100	6	Golgi	Low	1.8		0.539864	0.460136	Organellar and Cytosolic	170151	61.6	105.259	45.5607
STX17	P56962	Syntaxin-17	33.403	302	342	6	Golgi	Low	3.3		0.0673854	0.932615	Mostly Organellar	56011.9	43.3	34.65	5.81651
TMEM87A	Q8NBN3	Transmembrane protein 87A	63.429	555	1106	6	Golgi	Low	1.2		0.0478491	0.952151	Mostly Organellar	131275	57.5	81.2092	25.8861
TRIOBP	Q9H2D6	TRIO and F-actin-binding protein	261.37	2365	930	6	Golgi	Low	1.9		0.111992	0.888008	Mostly Organellar	36125.6	36.4	22.348	29.354
TRIP11	Q15643	Thyroid receptor-interacting protein 11	227.58	1979	2970	6	Golgi	Low	1.8		0.0963901	0.90361	Mostly Organellar	79234.8	49.2	49.0162	56.0592
VCL	P18206	Vinculin	123.8	1134	5479	6	Golgi	Low	1.4		0.900267	0.099733	Mostly Cytosolic	4.33635e+06	95.7	2682.55	1668.94
XPO1	O14980	Exportin-1	123.38	1071	3018	6	Golgi	Low	1.4		0.715532	0.284468	Nuclear and Cytosolic	1.94598e+06	91.3	1203.82	746.416
YIPF3	Q9GZM5	Protein YIPF3	38.247	350	492	6	Golgi	Low	1		0.0019438	0.998056	Mostly Organellar	116793	55.8	72.2504	13.8871
YKT6	O15498	Synaptobrevin homolog YKT6	22.417	198	397	6	Golgi	Low	1.2		0.866292	0.133708	Mostly Cytosolic	893315	84.7	552.622	62.2557
ZDHHC17	Q8IUH5	Palmitoyltransferase ZDHHC17	72.639	632	135	2	Golgi	Low	1.8		0	1	Mostly Organellar	12298.6	21.4	7.60814	2.77729
ANKMY2	Q8IV38	Ankyrin repeat and MYND domain-containing protein 2	49.298	441	215	2	Golgi	Very Low	0.4		0.911281	0.0887191	Mostly Cytosolic	223587	65.9	138.316	34.2668
ANKRD13C	Q8N6S4	Ankyrin repeat domain-containing protein 13C	60.818	541	30	1	Golgi	Very Low	0.5		0.149717	0.850283	Mostly Organellar	2505.12	6.2	1.54971	0.47365
ATG3	Q9NT62	Ubiquitin-like-conjugating enzyme ATG3	35.864	314	302	4	Golgi	Very Low	0.7		0.945539	0.0544614	Mostly Cytosolic	574188	79.6	355.203	64.0191
B4GALT3	O60512	Beta-1,4-galactosyltransferase 3	43.927	393	67	1	Golgi	Very Low	0.8		0	1	Mostly Organellar	7703.26	15.6	4.76538	1.05197
BCR	P11274	Breakpoint cluster region protein	142.82	1271	133	1	Golgi	Very Low	0.3		0.902024	0.0979764	Mostly Cytosolic	34809.1	35.8	21.5336	15.4554
BID	P55957	BH3-interacting domain death agonist	21.994	195	165	2	Golgi	Very Low	0.2		0.944077	0.0559232	Mostly Cytosolic	359163	73.2	222.185	24.558
C1GALT1C1	Q96EU7	C1GALT1-specific chaperone 1	36.382	318	140	1	Golgi	Very Low	0.9		0	1	Mostly Organellar	20350.8	27.7	12.5894	2.30178
C2orf43	Q9H6V9	UPF0554 protein C2orf43	37.318	325	141	3	Golgi	Very Low	0.2		0.402145	0.597855	Organellar and Cytosolic	32451.3	34.7	20.075	3.76484
CMC2	Q9NRP2	COX assembly mitochondrial protein 2 homolog	9.4598	79	458	6	Golgi	Very Low	0.2		0.0472669	0.952733	Mostly Organellar	756543	83.1	468.013	22.2491
COA5	Q86WW8	Cytochrome c oxidase assembly factor 5	8.3755	74	84	1	Golgi	Very Low	0.5		0.2065	0.7935	Organellar and Cytosolic	51141.5	41.8	31.6372	1.33162
COG6	Q9Y2V7	Conserved oligomeric Golgi complex subunit 6	73.278	657	175	2	Golgi	Very Low	0.6		0.925154	0.0748463	Mostly Cytosolic	75613.5	48.4	46.776	17.2254
CRK	P46108	Adapter molecule crk	33.83	304	234	4	Golgi	Very Low	0.1		0.962705	0.0372955	Mostly Cytosolic	617498	80.5	381.997	64.9433
CUX1	P39880-3	Homeobox protein cut-like 1	165.69	1516	667	6	Golgi	Very Low	0.8		0.000630483	0.99937	Mostly Nuclear	125627	56.7	77.7154	64.7108
EHBP1L1	Q8N3D4	EH domain-binding protein 1-like protein 1	161.85	1523	975	6	Golgi	Very Low	0.7		0.586294	0.413706	Organellar and Cytosolic	89202.4	51.3	55.1823	44.8834
EXTL3	O43909	Exostosin-like 3	104.75	919	123	2	Golgi	Very Low	0.1		0	1	Mostly Organellar	4913.1	11.4	3.03934	1.59995
FCHO2	Q0JRZ9	F-BAR domain only protein 2	88.923	810	708	6	Golgi	Very Low	0.7		0.188546	0.811454	Broad distribution	82552.7	49.9	51.0687	22.8214
FMNL2	Q96PY5	Formin-like protein 2	123.32	1086	686	6	Golgi	Very Low	0.6		0.24231	0.75769	Organellar and Cytosolic	42972.1	39.1	26.5834	16.4747
GCC2	Q8IWJ2	GRIP and coiled-coil domain-containing protein 2	195.91	1684	2339	6	Golgi	Very Low	0.6		0.300368	0.699632	Organellar and Cytosolic	98523.2	53	60.9484	60.0057
GPD1L	Q8N335	Glycerol-3-phosphate dehydrogenase 1-like protein	38.418	351	334	6	Golgi	Very Low	0.7		0.871684	0.128316	Mostly Cytosolic	305609	70.9	189.056	36.5004
LGALS1	P09382	Galectin-1	14.716	135	2337	6	Golgi	Very Low	0.5		0.845624	0.154376	Broad distribution	2.44327e+07	99.5	15114.5	1117.78
MAN1A1	P33908	Mannosyl-oligosaccharide 1,2-alpha-mannosidase IA	72.968	653	93	1	Golgi	Very Low	0.2		0.380727	0.619273	Organellar and Cytosolic	19956.6	27.5	12.3455	4.52705
MGAT2	Q10469	Alpha-1,6-mannosyl-glycoprotein 2-beta-N-acetylglucosaminyltransferase	51.55	447	316	6	Golgi	Very Low	0.8		0.0717988	0.928201	Mostly Organellar	29209.2	33.3	18.0693	4.68107
NME2	P22392-2	Nucleoside diphosphate kinase B	30.137	267	2530	6	Golgi	Very Low	0.7		0.887773	0.112227	Mostly Cytosolic	1.76677e+07	99.2	10929.6	1655.3
NPEPPS	P55786	Puromycin-sensitive aminopeptidase	103.28	919	1910	6	Golgi	Very Low	0.8		0.950934	0.049066	Mostly Cytosolic	1.75206e+06	90.5	1083.86	562.552
PEX5	P50542	Peroxisomal targeting signal 1 receptor	70.864	639	274	3	Golgi	Very Low	0		0.95553	0.0444698	Mostly Cytosolic	148970	59.4	92.1556	32.8186
PROSC	O94903	Proline synthase co-transcribed bacterial homolog protein	30.344	275	141	2	Golgi	Very Low	0.3		0.963215	0.0367849	Mostly Cytosolic	294196	70.2	181.996	27.7528
SAR1A	Q9NR31	GTP-binding protein SAR1a	22.367	198	569	6	Golgi	Very Low	0.5		0.87065	0.12935	Mostly Cytosolic	2.36953e+06	92.5	1465.84	164.766
SEC14L1	Q92503	SEC14-like protein 1	81.249	715	159	1	Golgi	Very Low	0.9		0.740244	0.259756	Nuclear and Cytosolic	34840.1	35.8	21.5528	8.80023
TES	Q9UGI8-2	Testin	46.91	412	1378	6	Golgi	Very Low	0.7		0.923388	0.0766122	Mostly Cytosolic	2.54815e+06	93	1576.34	371.61
TLN2	Q9Y4G6	Talin-2	271.61	2542	1396	6	Golgi	Very Low	0.9		0.490828	0.509172	Organellar and Cytosolic	157445	60.3	97.3986	132.945
TMPO	P42166	Lamina-associated polypeptide 2, isoform alpha	75.491	694	2333	6	Golgi	Very Low	0.4		0.00659601	0.993404	Mostly Nuclear	2.72273e+06	93.4	1684.34	638.995
TNPO3	Q9Y5L0	Transportin-3	104.2	923	756	6	Golgi	Very Low	0.5		0.87795	0.12205	Mostly Cytosolic	397583	74.7	245.952	128.793
TPM1	P09493-4	Tropomyosin alpha-1 chain (Alpha-tropomyosin) (Tropomyosin-1)	32.847	284	353	5	Golgi	Very Low	0.5		0.909129	0.0908714	Mostly Cytosolic	813768	83.8	503.413	83.0985
TPM3	P06753-3	Tropomyosin alpha-3 chain	28.955	247	2298	6	Golgi	Very Low	0.5		0.892951	0.107049	Mostly Cytosolic	1.39727e+07	98.9	8643.81	1257.77
TPM3	P06753-2	Tropomyosin alpha-3 chain	29.032	248	410	6	Golgi	Very Low	0.5		0.883484	0.116516	Mostly Cytosolic	2.13568e+06	91.9	1321.18	192.757
TPM4	P67936	Tropomyosin alpha-4 chain	28.521	248	771	6	Golgi	Very Low	0		0.907764	0.0922365	Mostly Cytosolic	5.13291e+06	96.4	3175.32	455.12
TRIM47	Q96LD4	Tripartite motif-containing protein 47	69.531	638	520	6	Golgi	Very Low	0.8		0.899992	0.100008	Mostly Cytosolic	370718	73.7	229.333	80.1344
UST	Q9Y2C2	Uronyl 2-sulfotransferase	47.672	406	92	2	Golgi	Very Low	0.9		0	1	Mostly Organellar	8691.31	17.2	5.37662	1.28809
ABCB6	Q9NP58	ATP-binding cassette sub-family B member 6, mitochondrial	93.884	842	1405	6	Lysosome	Very High	74.5		0	1	Mostly Organellar	79737.5	49.3	49.3272	23.2729
ACP2	P11117	Lysosomal acid phosphatase	48.344	423	682	6	Lysosome	Very High	89.1		0	1	Mostly Organellar	121887	56.4	75.4017	18.3188
AGA	P20933	N(4)-(beta-N-acetylglucosaminyl)-L-asparaginase	37.208	346	356	6	Lysosome	Very High	73.2		0	1	Mostly Organellar	31999.7	34.6	19.7957	3.70152
ASAH1	Q13510	Acid ceramidase	44.659	395	410	6	Lysosome	Very High	84		0.0354351	0.964565	Mostly Organellar	43790.3	39.3	27.0895	6.07972
CD63	P08962	CD63 antigen	25.636	238	644	6	Lysosome	Very High	87.2		0.0482182	0.951782	Mostly Organellar	1.00349e+06	85.8	620.779	79.9762
CTSA	P10619	Lysosomal protective protein	54.465	480	1015	6	Lysosome	Very High	85.5		0.0264756	0.973524	Mostly Organellar	277211	69.4	171.489	46.9381
CTSB	P07858	Cathepsin B	37.821	339	1119	6	Lysosome	Very High	67.5		0.00558151	0.994418	Mostly Organellar	513012	78.1	317.359	60.3194
CTSC	P53634	Dipeptidyl peptidase 1	51.853	463	2370	6	Lysosome	Very High	77.7		0.0318215	0.968178	Mostly Organellar	555534	79.2	343.664	89.5533
CTSD	P07339	Cathepsin D	44.552	412	2144	6	Lysosome	Very High	76.1		0.0158242	0.984176	Mostly Organellar	493524	77.5	305.304	68.3553
CTSZ	Q9UBR2	Cathepsin Z	33.868	303	1584	6	Lysosome	Very High	90.1		0.0409311	0.959069	Mostly Organellar	946541	85.2	585.549	99.6612
DNASE2	O00115	Deoxyribonuclease-2-alpha	39.58	360	762	6	Lysosome	Very High	88.1		0.0230755	0.976924	Mostly Organellar	213567	65.1	132.116	26.2788
DPP7	Q9UHL4	Dipeptidyl peptidase 2	54.341	492	639	6	Lysosome	Very High	84.2		0.014441	0.985559	Mostly Organellar	44508.5	39.5	27.5338	7.51912
DRAM2	Q6UX65	DNA damage-regulated autophagy modulator protein 2	29.766	266	220	6	Lysosome	Very High	87.3		0	1	Mostly Organellar	39193.2	37.8	24.2457	3.62684
GAA	P10253	Lysosomal alpha-glucosidase	105.32	952	547	6	Lysosome	Very High	57.9		0	1	Mostly Organellar	17484.8	25.6	10.8164	5.72492
GBA	P04062	Glucosylceramidase	59.716	536	1669	6	Lysosome	Very High	58.8		0.0135821	0.986418	Mostly Organellar	317552	71.5	196.444	58.9525
GGH	Q92820	Gamma-glutamyl hydrolase	35.964	318	1076	6	Lysosome	Very High	71		0.0109829	0.989017	Mostly Organellar	531355	78.6	328.706	59.4087
GLA	P06280	Alpha-galactosidase A	48.766	429	591	6	Lysosome	Very High	63.1		0.00283694	0.997163	Mostly Organellar	46325.8	40.2	28.6581	7.02324
GLB1	P16278	Beta-galactosidase	76.074	677	1318	6	Lysosome	Very High	74.3		0.0118952	0.988105	Mostly Organellar	126063	56.8	77.9852	29.8141
GLMP	Q8WWB7-2	Glycosylated lysosomal membrane protein	34.99	325	182	5	Lysosome	Very High	53		0	1	Mostly Organellar	18974.1	26.9	11.7377	2.06396
GNS	P15586	N-acetylglucosamine-6-sulfatase	62.081	552	1628	6	Lysosome	Very High	88.9		0.0243154	0.975685	Mostly Organellar	238994	67.2	147.846	46.1256
HEXA	P06865	Beta-hexosaminidase subunit alpha	60.702	529	1231	6	Lysosome	Very High	76.6		0.380715	0.619285	Organellar and Cytosolic	462570	76.8	286.155	87.2927
HEXB	P07686	Beta-hexosaminidase subunit beta	63.111	556	1883	6	Lysosome	Very High	81.5		0.0240972	0.975903	Mostly Organellar	529230	78.5	327.392	103.836
IFI30	P13284	Gamma-interferon-inducible lysosomal thiol reductase	27.963	250	696	6	Lysosome	Very High	72.1		0.00585043	0.99415	Mostly Organellar	267009	68.8	165.177	23.2117
IFITM3	Q01628	Interferon-induced transmembrane protein 3	14.632	133	1012	6	Lysosome	Very High	58.6		0.00544529	0.994555	Mostly Organellar	523515	78.3	323.857	23.8139
LAMP1	P11279	Lysosome-associated membrane glycoprotein 1	44.882	417	1046	6	Lysosome	Very High	85.7		0.0463128	0.953687	Mostly Organellar	947857	85.3	586.363	132.255
LAMP2	P13473-2	Lysosome-associated membrane glycoprotein 2	44.955	410	671	6	Lysosome	Very High	87.4		0.00502368	0.994976	Mostly Organellar	260851	68.4	161.367	36.4559
LAMTOR3	Q9UHA4	Ragulator complex protein LAMTOR3	13.623	124	183	6	Lysosome	Very High	55.4		0.0411505	0.95885	Mostly Organellar	154447	60	95.5439	6.54108
MAN2B1	O00754	Lysosomal alpha-mannosidase	113.74	1011	1260	6	Lysosome	Very High	87.4		0.00120415	0.998796	Mostly Organellar	64806.5	45.6	40.0906	22.9155
NAGA	P17050	Alpha-N-acetylgalactosaminidase	46.564	411	312	4	Lysosome	Very High	69.6		0	1	Mostly Organellar	36777.4	36.6	22.7512	5.32388
NPC1	O15118	Niemann-Pick C1 protein	142.17	1278	672	6	Lysosome	Very High	75.2		0	1	Mostly Organellar	29193	33.2	18.0594	12.9028
PLBD2	Q8NHP8	Putative phospholipase B-like 2	65.471	589	667	6	Lysosome	Very High	88.5		0.00689237	0.993108	Mostly Organellar	57656.1	43.7	35.6672	11.7352
PLD3	Q8IV08	Phospholipase D3	54.705	490	639	6	Lysosome	Very High	75		0.00203656	0.997963	Mostly Organellar	70782.4	47.1	43.7874	12.0379
PRCP	P42785	Lysosomal Pro-X carboxypeptidase	55.799	496	758	6	Lysosome	Very High	73.4		0.00983918	0.990161	Mostly Organellar	131313	57.5	81.2329	22.7788
RNASET2	O00584	Ribonuclease T2	29.48	256	439	6	Lysosome	Very High	53.9		0	1	Mostly Organellar	55723.9	43.2	34.4718	5.107
RNF13	O43567	E3 ubiquitin-protein ligase RNF13	42.813	381	491	6	Lysosome	Very High	81.4		0.0420471	0.957953	Mostly Organellar	87794.2	51	54.3112	11.6853
RNF167	Q9H6Y7	E3 ubiquitin-protein ligase RNF167	38.298	350	268	5	Lysosome	Very High	80.4		0	1	Mostly Organellar	23629.5	30	14.6176	2.81337
SCARB2	Q14108	Lysosome membrane protein 2	54.29	478	1095	6	Lysosome	Very High	75.8		0.0298993	0.970101	Mostly Organellar	262901	68.5	162.636	44.372
SLC17A5	Q9NRA2	Sialin	54.639	495	173	6	Lysosome	Very High	75.7		0	1	Mostly Organellar	8899.5	17.4	5.50541	1.5117
TCIRG1	Q13488	V-type proton ATPase 116 kDa subunit a isoform 3	92.967	830	757	6	Lysosome	Very High	66.8		0.172491	0.827509	Organellar and Cytosolic	48372.6	40.8	29.9242	13.9806
TM7SF3	Q9NS93	Transmembrane 7 superfamily member 3	64.166	570	219	6	Lysosome	Very High	71.9		0	1	Mostly Organellar	31649.4	34.4	19.579	6.31347
TMEM192	Q8IY95	Transmembrane protein 192	30.922	271	258	6	Lysosome	Very High	65.9		0	1	Mostly Organellar	67041.2	46.2	41.473	6.44475
ARSB	P15848	Arylsulfatase B	59.687	533	278	6	Lysosome	High	50.5		0	1	Mostly Organellar	15243.8	23.9	9.43009	2.82859
CLCN7	P51798	H(+)/Cl(-) exchange transporter 7	88.678	805	798	6	Lysosome	High	16.4		0	1	Mostly Organellar	67455	46.3	41.729	18.5963
CTSL	P07711	Cathepsin L1	37.564	333	547	6	Lysosome	High	43.6		0.0247389	0.975261	Mostly Organellar	143392	58.8	88.7051	16.7454
GPRC5A	Q8NFJ5	Retinoic acid-induced protein 3	40.251	357	1255	6	Lysosome	High	47.3		0	1	Mostly Organellar	444415	76.2	274.924	55.6112
LAMTOR1	Q6IAA8	Ragulator complex protein LAMTOR1	17.745	161	1039	6	Lysosome	High	46.9		0.0474253	0.952575	Mostly Organellar	612144	80.4	378.684	33.7697
LAMTOR2	Q9Y2Q5	Ragulator complex protein LAMTOR2	13.507	125	438	6	Lysosome	High	45.3		0.150654	0.849346	Organellar and Cytosolic	361451	73.3	223.601	15.1777
LAMTOR4	Q0VGL1	Ragulator complex protein LAMTOR4	10.741	99	185	5	Lysosome	High	26.9		0.289112	0.710888	Organellar and Cytosolic	182519	62.7	112.91	6.09467
LAMTOR5	O43504	Ragulator complex protein LAMTOR5	9.6138	91	1181	6	Lysosome	High	45.5		0.45361	0.54639	Organellar and Cytosolic	1.6466e+06	90.1	1018.62	49.2132
LIPA	P38571	Lysosomal acid lipase/cholesteryl ester hydrolase	45.418	399	164	5	Lysosome	High	51.8		0	1	Mostly Organellar	20881.6	28.1	12.9178	2.94842
NPC2	P61916	Epididymal secretory protein E1	16.57	151	411	6	Lysosome	High	24.4		0.0180175	0.981983	Mostly Organellar	525904	78.4	325.334	27.0911
OSTM1	Q86WC4	Osteopetrosis-associated transmembrane protein 1	37.256	334	320	5	Lysosome	High	19.6		0	1	Mostly Organellar	43402.8	39.2	26.8498	5.02702
PPT1	P50897	Palmitoyl-protein thioesterase 1	34.193	306	957	6	Lysosome	High	42.4		0.0278994	0.972101	Mostly Organellar	316352	71.4	195.702	33.6283
PTTG1IP	P53801	Pituitary tumor-transforming gene 1 protein-interacting protein	20.324	180	243	4	Lysosome	High	21		0.00697774	0.993022	Mostly Organellar	109559	54.8	67.7756	6.92237
SCPEP1	Q9HB40	Retinoid-inducible serine carboxypeptidase	50.83	452	212	5	Lysosome	High	45.5		0	1	Mostly Organellar	29780.7	33.5	18.4229	4.706
SIAE	Q9HAT2	Sialate O-acetylesterase	58.314	523	248	5	Lysosome	High	46.9		0	1	Mostly Organellar	18484.2	26.5	11.4347	3.35097
SLC38A7	Q9NVC3	Putative sodium-coupled neutral amino acid transporter 7	49.965	462	243	5	Lysosome	High	35.1		0	1	Mostly Organellar	26637.6	31.7	16.4786	4.1377
SLC38A9	Q8NBW4	Sodium-coupled neutral amino acid transporter 9	63.775	561	123	4	Lysosome	High	19		0	1	Mostly Organellar	5300.09	12.1	3.27874	1.05082
SPNS1	Q9H2V7	Protein spinster homolog 1	56.629	528	262	6	Lysosome	High	51		0	1	Mostly Organellar	23579.6	30	14.5868	4.15118
TMEM59	Q9BXS4	Transmembrane protein 59	36.223	323	250	6	Lysosome	High	42.4		0	1	Mostly Organellar	29408.7	33.4	18.1928	3.31174
TPP1	O14773	Tripeptidyl-peptidase 1	61.247	563	630	6	Lysosome	High	39.1		0	1	Mostly Organellar	92594.3	51.8	57.2807	17.6306
ARSA	P15289	Arylsulfatase A	53.588	507	96	2	Lysosome	Medium	5.6		0	1	Mostly Organellar	10418.4	19.2	6.44498	1.73566
CLN3	Q13286	Battenin	47.622	438	151	4	Lysosome	Medium	9.1		0	1	Mostly Organellar	12257	21.3	7.58242	1.81463
CTSV	O60911	Cathepsin L2	37.329	334	103	2	Lysosome	Medium	9.8		0	1	Mostly Organellar	8872.7	17.4	5.48882	1.02967
GALNS	P34059	N-acetylgalactosamine-6-sulfatase	58.025	522	230	2	Lysosome	Medium	8.3		0	1	Mostly Organellar	19910.6	27.5	12.3171	3.59167
HPSE	Q9Y251	Heparanase	61.148	543	225	3	Lysosome	Medium	15.1		0	1	Mostly Organellar	16500.9	24.9	10.2078	3.1368
IFITM2	Q01629	Interferon-induced transmembrane protein 2	14.632	132	320	6	Lysosome	Medium	6.9		0	1	Mostly Organellar	81319.5	49.6	50.3059	3.6991
NDFIP2	Q9NV92	NEDD4 family-interacting protein 2	36.389	336	193	5	Lysosome	Medium	13.4		0	1	Mostly Organellar	17470	25.6	10.8072	1.97633
NISCH	Q9Y2I1	Nischarin	166.63	1504	195	2	Lysosome	Medium	14.3		0.408672	0.591328	Organellar and Cytosolic	5471.42	12.4	3.38472	2.83433
PLA2G15	Q8NCC3	Group XV phospholipase A2	46.657	412	191	4	Lysosome	Medium	15.1		0	1	Mostly Organellar	21594.8	28.7	13.3589	3.13229
PPT2	Q9UMR5	Lysosomal thioesterase PPT2	34.225	302	96	3	Lysosome	Medium	9.6		0	1	Mostly Organellar	12225.9	21.2	7.56315	1.30083
PSAP	P07602	Prosaposin	58.112	524	1631	6	Lysosome	Medium	9.7		0.011661	0.988339	Mostly Organellar	372855	73.8	230.655	67.3601
SLC35F6	Q8N357	Solute carrier family 35 member F6	40.214	371	229	3	Lysosome	Medium	8		0	1	Mostly Organellar	48346.2	40.8	29.9079	6.04417
SNX11	Q9Y5W9	Sorting nexin-11	30.433	270	194	5	Lysosome	Medium	14.7		0	1	Mostly Organellar	25940	31.2	16.047	2.45421
SNX17	Q15036	Sorting nexin-17	52.901	470	262	6	Lysosome	Medium	9.8		0.572649	0.427351	Organellar and Cytosolic	24162.2	30.3	14.9472	3.97372
STK11IP	Q8N1F8	Serine/threonine-protein kinase 11-interacting protein	121.4	1099	382	4	Lysosome	Medium	9.5		0.00664956	0.99335	Mostly Organellar	14840.1	23.5	9.18039	5.60084
TSPAN3	O60637	Tetraspanin-3	28.017	253	155	3	Lysosome	Medium	7.3		0	1	Mostly Organellar	65546.7	45.8	40.5485	5.70913
TTYH3	Q9C0H2	Protein tweety homolog 3	57.544	523	227	6	Lysosome	Medium	6.8		0	1	Mostly Organellar	18489.7	26.5	11.4381	3.30771
CTBS	Q01459	Di-N-acetylchitobiase	43.759	385	114	2	Lysosome	Low	2.8		0	1	Mostly Organellar	10120.7	18.9	6.26088	1.37681
EEA1	Q15075	Early endosome antigen 1	162.46	1411	3395	6	Lysosome	Low	2.1		0.700018	0.299982	Organellar and Cytosolic	339483	72.5	210.011	171.46
GPRC5C	Q9NQ84	G-protein coupled receptor family C group 5 member C	48.193	441	217	2	Lysosome	Low	2.9		0	1	Mostly Organellar	14172.3	22.9	8.76723	2.12334
LGMN	Q99538	Legumain	49.411	433	171	2	Lysosome	Low	3.6		0	1	Mostly Organellar	23712.3	30.1	14.6689	3.64245
MANBA	O00462	Beta-mannosidase	100.89	879	457	6	Lysosome	Low	3.8		0	1	Mostly Organellar	13367.5	22.3	8.2694	4.19271
MFSD12	Q6NUT3-3	Major facilitator superfamily domain-containing protein 12	58.706	538	155	2	Lysosome	Low	2.7		0	1	Mostly Organellar	19252.4	27	11.9099	3.5137
RRAGC	Q9HB90	Ras-related GTP-binding protein C	44.223	399	394	5	Lysosome	Low	3.1		0.813944	0.186056	Organellar and Cytosolic	148809	59.4	92.0564	20.4585
WDR45B	Q5MNZ6	WD repeat domain phosphoinositide-interacting protein 3	38.121	344	302	6	Lysosome	Low	1.9		0.180657	0.819343	Organellar and Cytosolic	72845.2	47.7	45.0634	8.63301
CREG1	O75629	Protein CREG1	24.074	220	120	2	Lysosome	Very Low	0.8		0	1	Mostly Organellar	10666.9	19.6	6.59875	0.798332
TRIM14	Q14142	Tripartite motif-containing protein 14	49.772	442	221	6	Lysosome	Very Low	0.6		0	1	Mostly Organellar	25318.6	31	15.6626	3.91762
ALDH9A1	P49189	4-trimethylaminobutyraldehyde dehydrogenase	53.801	494	2551	6	Mitochondrion	Very High	53.3	Matrix	0.768873	0.231127	Broad distribution	3.58682e+06	94.9	2218.88	599.925
CRYZ	Q08257	Quinone oxidoreductase	35.206	329	1524	6	Mitochondrion	Very High	60.3	Matrix	0.521558	0.478442	Organellar and Cytosolic	1.18919e+06	87.4	735.651	130.156
DHX30	Q7L2E3-2	Putative ATP-dependent RNA helicase DHX30	136.11	1222	4657	6	Mitochondrion	Very High	56.7	Matrix	0.0387774	0.961223	Mostly Organellar	433542	75.9	268.198	183.45
FAHD2A	Q96GK7	Fumarylacetoacetate hydrolase domain-containing protein 2A	34.596	314	731	6	Mitochondrion	Very High	57.9	Matrix	0.677758	0.322242	Organellar and Cytosolic	365861	73.5	226.329	39.3494
GRHPR	Q9UBQ7	Glyoxylate reductase/hydroxypyruvate reductase	35.668	328	813	6	Mitochondrion	Very High	62.4	Matrix	0.784596	0.215404	Broad distribution	1.09608e+06	86.6	678.058	121.54
MICU1	Q9BPX6	Calcium uptake protein 1, mitochondrial	54.351	476	1136	6	Mitochondrion	Very High	61.8	Matrix	0.0356927	0.964307	Mostly Organellar	167372	61.4	103.54	28.2805
MTO1	Q9Y2Z2-4	Protein MTO1 homolog, mitochondrial	77.3	692	852	6	Mitochondrion	Very High	58.9	Matrix	0.0516218	0.948378	Mostly Organellar	77874.7	48.9	48.1748	18.7143
ABCB7	O75027	ATP-binding cassette sub-family B member 7, mitochondrial	82.64	752	921	6	Mitochondrion	High	24.6	Matrix	0.000637393	0.999363	Mostly Organellar	102038	53.7	63.1228	26.215
ABHD10	Q9NUJ1	Mycophenolic acid acyl-glucuronide esterase, mitochondrial	33.932	306	1119	6	Mitochondrion	High	24.5	Matrix	0.0176386	0.982361	Mostly Organellar	459540	76.7	284.281	48.4764
ACAA2	P42765	3-ketoacyl-CoA thiolase, mitochondrial	41.924	397	2709	6	Mitochondrion	High	39.7	Matrix	0.0249749	0.975025	Mostly Organellar	1.52319e+06	89.4	942.278	198.525
ACAD9	Q9H845	Acyl-CoA dehydrogenase family member 9, mitochondrial	68.76	621	2105	6	Mitochondrion	High	41.1	Inner Membrane	0.00128523	0.998715	Mostly Organellar	571681	79.5	353.653	122.204
ACADM	P11310	Medium-chain specific acyl-CoA dehydrogenase, mitochondrial	46.588	421	2546	6	Mitochondrion	High	26.5	Matrix	0.0385556	0.961444	Mostly Organellar	1.55963e+06	89.7	964.821	225.888
ACADVL	P49748-3	Very long-chain specific acyl-CoA dehydrogenase, mitochondrial	72.926	678	4900	6	Mitochondrion	High	40.2	Matrix	0.00330329	0.996697	Mostly Organellar	1.7836e+06	90.7	1103.37	404.368
ACAT1	P24752	Acetyl-CoA acetyltransferase, mitochondrial	45.199	427	3298	6	Mitochondrion	High	39	Matrix	0.0261176	0.973882	Mostly Organellar	2.91981e+06	93.8	1806.25	410.28
ACO2	Q99798	Aconitate hydratase, mitochondrial	85.424	780	4500	6	Mitochondrion	High	29.4	Matrix	0.0471483	0.952852	Mostly Organellar	1.46268e+06	89.1	904.838	388.441
ACOT9	Q9Y305	Acyl-coenzyme A thioesterase 9, mitochondrial	49.901	439	1763	6	Mitochondrion	High	44.4	Matrix	0.0127758	0.987224	Mostly Organellar	670596	81.4	414.843	104.032
ACSF3	Q4G176	Acyl-CoA synthetase family member 3, mitochondrial	64.129	576	1127	6	Mitochondrion	High	26.2	Matrix	0.00457183	0.995428	Mostly Organellar	153764	59.9	95.1212	30.6553
AFG3L2	Q9Y4W6	AFG3-like protein 2	88.583	797	2655	6	Mitochondrion	High	26.6	Matrix	6.07955e-05	0.999939	Mostly Organellar	515781	78.1	319.073	142.041
AGK	Q53H12	Acylglycerol kinase, mitochondrial	47.137	422	865	6	Mitochondrion	High	17.8	Matrix	0	1	Mostly Organellar	149770	59.5	92.6507	21.9475
AIFM1	O95831	Apoptosis-inducing factor 1, mitochondrial	66.9	613	3263	6	Mitochondrion	High	40.4	Inner Membrane	0.00234913	0.997651	Mostly Organellar	1.68032e+06	90.3	1039.48	349.474
AK4	P27144	Adenylate kinase 4, mitochondrial	25.268	223	1105	6	Mitochondrion	High	23	Matrix	0.00803785	0.991962	Mostly Organellar	894474	84.8	553.339	70.2644
AKAP1	Q92667	A-kinase anchor protein 1, mitochondrial	97.34	903	1629	6	Mitochondrion	High	35.2	Outer Membrane	0.00183589	0.998164	Mostly Organellar	154758	60.1	95.7362	46.8318
ALDH7A1	P49419-2	Alpha-aminoadipic semialdehyde dehydrogenase	55.366	511	2588	6	Mitochondrion	High	50.4	Matrix	0.622486	0.377514	Organellar and Cytosolic	1.4436e+06	88.9	893.039	248.477
APOO	Q9BUR5	Apolipoprotein O	22.284	198	461	6	Mitochondrion	High	17.2	Matrix	0	1	Mostly Organellar	414096	75.3	256.168	28.6874
ARMC1	Q9NVT9	Armadillo repeat-containing protein 1	31.28	282	595	6	Mitochondrion	High	43.3	Matrix	0.251328	0.748672	Organellar and Cytosolic	263504	68.5	163.009	25.6243
ATAD1	Q8NBU5	ATPase family AAA domain-containing protein 1	40.744	361	1711	6	Mitochondrion	High	16.3	Outer Membrane	0.000812675	0.999187	Mostly Organellar	693463	81.9	428.99	87.8383
ATAD3A	Q9NVI7-2	ATPase family AAA domain-containing protein 3A	66.217	586	1340	6	Mitochondrion	High	41	Inner Membrane	0	1	Mostly Organellar	350522	72.9	216.84	72.1575
ATP5A1	P25705	ATP synthase subunit alpha, mitochondrial	59.75	553	7626	6	Mitochondrion	High	37.4	Inner Membrane	0.0150853	0.984915	Mostly Organellar	8.44095e+06	97.6	5221.74	1567.93
ATP5B	P06576	ATP synthase subunit beta, mitochondrial	56.559	529	8127	6	Mitochondrion	High	34.9	Matrix	0.0177584	0.982242	Mostly Organellar	9.95574e+06	98.1	6158.82	1750.54
ATP5C1	P36542	ATP synthase subunit gamma, mitochondrial	32.996	298	1595	6	Mitochondrion	High	39.6	Inner Membrane	0.00475358	0.995246	Mostly Organellar	3.04376e+06	94.1	1882.93	312.225
ATP5E	P56381	ATP synthase subunit epsilon, mitochondrial	5.7797	51	259	5	Mitochondrion	High	16.8	Matrix	0.0100347	0.989965	Mostly Organellar	3.03649e+06	94.1	1878.43	54.56
ATP5F1	P24539	ATP synthase F(0) complex subunit B1, mitochondrial	28.908	256	1842	6	Mitochondrion	High	42.1	Inner Membrane	0	1	Mostly Organellar	2.80816e+06	93.5	1737.18	252.37
ATP5H	O75947	ATP synthase subunit d, mitochondrial	18.491	161	1201	6	Mitochondrion	High	40.5	Inner Membrane	0.00698414	0.993016	Mostly Organellar	3.57081e+06	94.9	2208.98	205.269
ATP5I	P56385	ATP synthase subunit e, mitochondrial	7.9331	69	755	6	Mitochondrion	High	29.4	Matrix	0	1	Mostly Organellar	1.95986e+06	91.3	1212.41	48.3354
ATP5J	P18859	ATP synthase-coupling factor 6, mitochondrial	12.587	108	1080	6	Mitochondrion	High	17.3	Matrix	0.00287246	0.997128	Mostly Organellar	2.58082e+06	93	1596.55	100.99
ATP5L	O75964	ATP synthase subunit g, mitochondrial	11.428	103	925	6	Mitochondrion	High	39.9	Inner Membrane	0	1	Mostly Organellar	4.19474e+06	95.6	2594.95	149.03
ATP5O	P48047	ATP synthase subunit O, mitochondrial	23.277	213	1282	6	Mitochondrion	High	40.6	Inner Membrane	0.00149607	0.998504	Mostly Organellar	2.96992e+06	93.9	1837.26	214.916
ATPAF1	Q5TC12	ATP synthase mitochondrial F1 complex assembly factor 1	36.436	328	658	6	Mitochondrion	High	19.2	Matrix	0.0482958	0.951704	Mostly Organellar	209424	64.8	129.554	23.7222
ATPIF1	Q9UII2	ATPase inhibitor, mitochondrial	12.249	106	926	6	Mitochondrion	High	29.1	Matrix	0.0380668	0.961933	Mostly Organellar	4.12372e+06	95.5	2551.02	157.032
BAX	Q07812	Apoptosis regulator BAX	21.184	192	368	6	Mitochondrion	High	50.8	Matrix	0.77969	0.22031	Broad distribution	363464	73.4	224.846	23.9368
BCAT2	O15382	Branched-chain-amino-acid aminotransferase, mitochondrial	44.287	392	723	6	Mitochondrion	High	21.5	Matrix	0.0213241	0.978676	Mostly Organellar	146649	59.1	90.7202	20.1908
BCKDK	O14874	[3-methyl-2-oxobutanoate dehydrogenase [lipoamide]] kinase, mitochondrial	46.36	412	386	6	Mitochondrion	High	22.9	Matrix	0	1	Mostly Organellar	61967.7	44.9	38.3344	8.93111
C1QBP	Q07021	Complement component 1 Q subcomponent-binding protein, mitochondrial	31.362	282	3483	6	Mitochondrion	High	32	Matrix	0.0853413	0.914659	Mostly Organellar	4.06501e+06	95.4	2514.69	396.335
C21orf33	P30042	ES1 protein homolog, mitochondrial	28.17	268	1665	6	Mitochondrion	High	31.3	Matrix	0.04358	0.95642	Mostly Organellar	1.64565e+06	90.1	1018.03	144.119
CBR4	Q8N4T8	Carbonyl reductase family member 4	25.301	237	494	6	Mitochondrion	High	20.2	Matrix	0	1	Mostly Organellar	128256	57	79.3416	10.0882
CCBL2	Q6YP21	Kynurenine--oxoglutarate transaminase 3	51.4	454	603	6	Mitochondrion	High	47.7	Matrix	0.807183	0.192817	Broad distribution	383451	74.2	237.21	61.2731
CCDC58	Q4VC31	Coiled-coil domain-containing protein 58	16.62	144	725	6	Mitochondrion	High	31.3	Matrix	0.438911	0.561089	Organellar and Cytosolic	1.88495e+06	91.1	1166.07	97.3931
CHCHD3	Q9NX63	MICOS complex subunit MIC19	26.152	227	1710	6	Mitochondrion	High	36.4	Inner Membrane	0.000171183	0.999829	Mostly Organellar	2.81938e+06	93.6	1744.13	229.222
CHCHD4	Q8N4Q1	Mitochondrial intermembrane space import and assembly protein 40	15.996	142	696	6	Mitochondrion	High	16.4	Matrix	0.0697017	0.930298	Mostly Organellar	828478	84	512.512	41.1992
CISD1	Q9NZ45	CDGSH iron-sulfur domain-containing protein 1	12.199	108	1081	6	Mitochondrion	High	18.6	Outer Membrane	0	1	Mostly Organellar	3.16564e+06	94.3	1958.33	120.056
CLPB	Q9H078-2	Caseinolytic peptidase B protein homolog	75.448	677	1934	6	Mitochondrion	High	43.4	Matrix	0.0955157	0.904484	Mostly Organellar	426805	75.6	264.03	100.109
CLPP	Q16740	ATP-dependent Clp protease proteolytic subunit, mitochondrial	30.18	277	1298	6	Mitochondrion	High	24.6	Matrix	0.023041	0.976959	Mostly Organellar	627538	80.7	388.207	58.8785
CLPX	O76031	ATP-dependent Clp protease ATP-binding subunit clpX-like, mitochondrial	69.223	633	1808	6	Mitochondrion	High	37.9	Matrix	0.00829732	0.991703	Mostly Organellar	645285	80.9	399.186	138.867
CMC1	Q7Z7K0	COX assembly mitochondrial protein homolog	12.49	106	288	6	Mitochondrion	High	37.3	Matrix	0.0148907	0.985109	Mostly Organellar	370477	73.7	229.184	14.3854
COA6	Q5JTJ3	Cytochrome c oxidase assembly factor 6 homolog	14.116	125	415	6	Mitochondrion	High	23.6	Matrix	0.268482	0.731518	Organellar and Cytosolic	944064	85.2	584.016	41.4295
COX15	Q7KZN9	Cytochrome c oxidase assembly protein COX15 homolog	46.03	410	915	6	Mitochondrion	High	22.9	Inner Membrane	0	1	Mostly Organellar	277328	69.4	171.561	39.6855
COX17	Q14061	Cytochrome c oxidase copper chaperone	6.9151	63	411	6	Mitochondrion	High	16.8	Matrix	0.55993	0.44007	Organellar and Cytosolic	2.18789e+06	92.1	1353.47	47.0349
COX4I1	P13073	Cytochrome c oxidase subunit 4 isoform 1, mitochondrial	19.576	169	1652	6	Mitochondrion	High	32.4	Inner Membrane	0.00700378	0.992996	Mostly Organellar	5.66681e+06	96.6	3505.6	344.873
COX5A	P20674	Cytochrome c oxidase subunit 5A, mitochondrial	16.762	150	672	6	Mitochondrion	High	37.4	Inner Membrane	0.028416	0.971584	Mostly Organellar	2.69981e+06	93.3	1670.16	140.688
COX6B1	P14854	Cytochrome c oxidase subunit 6B1	10.192	86	898	6	Mitochondrion	High	29.6	Inner Membrane	0.138766	0.861234	Mostly Organellar	1.41797e+06	88.8	877.182	44.9285
COX6C	P09669	Cytochrome c oxidase subunit 6C	8.7813	75	550	6	Mitochondrion	High	16.4	Inner Membrane	0	1	Mostly Organellar	3.26638e+06	94.5	2020.64	89.1707
COX7A2	P14406	Cytochrome c oxidase subunit 7A2, mitochondrial	9.3959	83	257	6	Mitochondrion	High	21.2	Inner Membrane	0	1	Mostly Organellar	1.48232e+06	89.2	916.993	43.299
COX7A2L	O14548	Cytochrome c oxidase subunit 7A-related protein, mitochondrial	12.615	114	357	6	Mitochondrion	High	32.4	Matrix	0	1	Mostly Organellar	413730	75.2	255.941	16.2256
CPOX	P36551	Oxygen-dependent coproporphyrinogen-III oxidase, mitochondrial	50.151	454	1216	6	Mitochondrion	High	22.3	Matrix	0.532993	0.467007	Organellar and Cytosolic	427421	75.6	264.411	66.6397
CPS1	P31327	Carbamoyl-phosphate synthase [ammonia], mitochondrial	164.94	1500	14169	6	Mitochondrion	High	33.2	Matrix	0.0655825	0.934417	Mostly Organellar	4.85026e+06	96.2	3000.46	2487.07
CRAT	P43155	Carnitine O-acetyltransferase	70.857	626	485	6	Mitochondrion	High	24.6	Matrix	0	1	Mostly Organellar	48576.6	41	30.0504	10.7006
CS	O75390	Citrate synthase, mitochondrial	51.712	466	2947	6	Mitochondrion	High	39.9	Matrix	0.0449697	0.95503	Mostly Organellar	2.62841e+06	93.2	1625.98	422.553
CYC1	P08574	Cytochrome c1, heme protein, mitochondrial	35.422	325	1766	6	Mitochondrion	High	26.5	Inner Membrane	0	1	Mostly Organellar	1.37474e+06	88.6	850.437	151.387
DAP3	P51398	28S ribosomal protein S29, mitochondrial	45.566	398	1334	6	Mitochondrion	High	39.3	Matrix	0.00430085	0.995699	Mostly Organellar	504063	77.8	311.823	71.404
DARS2	Q6PI48	Aspartate--tRNA ligase, mitochondrial	73.562	645	1913	6	Mitochondrion	High	42.5	Matrix	0.00738055	0.992619	Mostly Organellar	413221	75.2	255.626	94.5002
DBT	P11182	Lipoamide acyltransferase component of branched-chain alpha-keto acid dehydrogenase complex, mitochondrial	53.486	482	1776	6	Mitochondrion	High	30.8	Matrix	0.00205874	0.997941	Mostly Organellar	451736	76.4	279.453	75.1141
DCXR	Q7Z4W1	L-xylulose reductase	25.913	244	1111	6	Mitochondrion	High	42.5	Outer Membrane	0.486367	0.513633	Organellar and Cytosolic	757394	83.1	468.539	61.015
DDX28	Q9NUL7	Probable ATP-dependent RNA helicase DDX28	59.58	540	1027	6	Mitochondrion	High	27.7	Matrix	0.00259674	0.997403	Mostly Organellar	175791	62.1	108.749	32.5608
DECR1	Q16698	2,4-dienoyl-CoA reductase, mitochondrial	36.067	335	1414	6	Mitochondrion	High	44.8	Matrix	0.00165152	0.998348	Mostly Organellar	801901	83.7	496.071	89.9141
DHODH	Q02127	Dihydroorotate dehydrogenase (quinone), mitochondrial	42.867	395	834	6	Mitochondrion	High	26.3	Inner Membrane	0.0023734	0.997627	Mostly Organellar	218375	65.4	135.091	29.1021
DIABLO	Q9NR28	Diablo homolog, mitochondrial	27.131	239	718	6	Mitochondrion	High	20.4	Matrix	0.497877	0.502123	Organellar and Cytosolic	784604	83.4	485.372	66.1779
DLAT	P10515	Dihydrolipoyllysine-residue acetyltransferase component of pyruvate dehydrogenase complex, mitochondrial	68.996	647	2571	6	Mitochondrion	High	21.3	Matrix	0.0121763	0.987824	Mostly Organellar	772531	83.3	477.903	165.706
DLD	P09622	Dihydrolipoyl dehydrogenase, mitochondrial	54.177	509	2315	6	Mitochondrion	High	35.1	Matrix	0.0358351	0.964165	Mostly Organellar	2.05256e+06	91.6	1269.75	345.706
DLST	P36957	Dihydrolipoyllysine-residue succinyltransferase component of 2-oxoglutarate dehydrogenase complex, mitochondrial	48.755	453	1899	6	Mitochondrion	High	23.9	Matrix	0.0121054	0.987895	Mostly Organellar	953067	85.3	589.586	144.457
DNAJA3	Q96EY1	DnaJ homolog subfamily A member 3, mitochondrial	52.488	480	2010	6	Mitochondrion	High	40.9	Matrix	0.0204268	0.979573	Mostly Organellar	786529	83.5	486.562	128.343
DNAJC11	Q9NVH1	DnaJ homolog subfamily C member 11	63.277	559	1296	6	Mitochondrion	High	42.2	Inner Membrane	0	1	Mostly Organellar	234834	66.8	145.273	46.1959
DNAJC15	Q9Y5T4	DnaJ homolog subfamily C member 15	16.383	150	423	6	Mitochondrion	High	16.2	Matrix	0	1	Mostly Organellar	372700	73.8	230.56	18.9823
DNAJC19	Q96DA6	Mitochondrial import inner membrane translocase subunit TIM14	12.498	116	680	6	Mitochondrion	High	19.2	Outer Membrane	0.000370103	0.99963	Mostly Organellar	603183	80.2	373.14	23.4362
ECH1	Q13011	Delta(3,5)-Delta(2,4)-dienoyl-CoA isomerase, mitochondrial	35.816	328	3369	6	Mitochondrion	High	26.3	Outer Membrane	0.0373575	0.962643	Mostly Organellar	3.37021e+06	94.5	2084.87	375.259
ECHS1	P30084	Enoyl-CoA hydratase, mitochondrial	31.387	290	3810	6	Mitochondrion	High	25.8	Matrix	0.0402503	0.95975	Mostly Organellar	5.37127e+06	96.5	3322.78	524.112
ECI1	P42126	Enoyl-CoA delta isomerase 1, mitochondrial	32.816	302	1589	6	Mitochondrion	High	23.1	Matrix	0.0800631	0.919937	Mostly Organellar	2.3632e+06	92.5	1461.92	241.092
ERAL1	O75616	GTPase Era, mitochondrial	48.349	437	1041	6	Mitochondrion	High	23.7	Matrix	0.00810917	0.991891	Mostly Organellar	299709	70.6	185.406	45.049
ETFA	P13804	Electron transfer flavoprotein subunit alpha, mitochondrial	35.079	333	2744	6	Mitochondrion	High	32.7	Matrix	0.382726	0.617274	Organellar and Cytosolic	5.28127e+06	96.5	3267.1	575.947
ETFB	P38117	Electron transfer flavoprotein subunit beta	27.843	255	2711	6	Mitochondrion	High	34.8	Matrix	0.0766881	0.923312	Mostly Organellar	2.81122e+06	93.5	1739.07	243.337
ETHE1	O95571	Persulfide dioxygenase ETHE1, mitochondrial	27.873	254	1103	6	Mitochondrion	High	34.9	Matrix	0.142865	0.857135	Mostly Organellar	697110	82	431.246	60.4063
FAHD1	Q6P587	Acylpyruvase FAHD1, mitochondrial	24.843	224	1028	6	Mitochondrion	High	17.3	Matrix	0.0912294	0.908771	Mostly Organellar	485712	77.3	300.471	37.5128
FAM162A	Q96A26	Protein FAM162A	17.342	154	711	6	Mitochondrion	High	16.7	Inner Membrane	0	1	Mostly Organellar	1.02586e+06	86	634.615	55.3074
FASTKD2	Q9NYY8	FAST kinase domain-containing protein 2	81.462	710	1454	6	Mitochondrion	High	20.6	Matrix	0.000939796	0.99906	Mostly Organellar	211121	64.9	130.604	53.4668
FASTKD3	Q14CZ7	FAST kinase domain-containing protein 3	75.688	662	400	5	Mitochondrion	High	22.8	Matrix	0	1	Mostly Organellar	33172.7	35	20.5213	7.80557
FASTKD5	Q7L8L6	FAST kinase domain-containing protein 5	86.573	764	1180	6	Mitochondrion	High	39.4	Matrix	0	1	Mostly Organellar	100225	53.4	62.0014	26.9748
FECH	P22830	Ferrochelatase, mitochondrial	47.862	423	1216	6	Mitochondrion	High	22.4	Matrix	0.0019423	0.998058	Mostly Organellar	233043	66.7	144.164	34.6755
FH	P07954-2	Fumarate hydratase, mitochondrial	50.212	467	4842	6	Mitochondrion	High	38	Matrix	0.401461	0.598539	Organellar and Cytosolic	5.51258e+06	96.6	3410.19	860.516
GADD45GIP1	Q8TAE8	Growth arrest and DNA damage-inducible proteins-interacting protein 1	25.384	222	787	6	Mitochondrion	High	32.2	Matrix	0.0193997	0.9806	Mostly Organellar	276386	69.3	170.978	21.8108
GBAS	O75323	Protein NipSnap homolog 2	33.742	286	561	6	Mitochondrion	High	28.7	Matrix	0.0122612	0.987739	Mostly Organellar	229322	66.4	141.863	24.0554
GCSH	P23434	Glycine cleavage system H protein, mitochondrial	18.884	173	795	6	Mitochondrion	High	27.8	Matrix	0.0529482	0.947052	Mostly Organellar	628053	80.7	388.526	36.8712
GFM1	Q96RP9	Elongation factor G, mitochondrial	83.471	751	3133	6	Mitochondrion	High	39.2	Matrix	0.0228336	0.977166	Mostly Organellar	787088	83.5	486.908	204.247
GHITM	Q9H3K2	Growth hormone-inducible transmembrane protein	37.205	345	772	6	Mitochondrion	High	29.4	Matrix	0	1	Mostly Organellar	501496	77.7	310.235	58.005
GK	P32189	Glycerol kinase	61.244	559	472	4	Mitochondrion	High	16.2	Matrix	0.220821	0.779179	Organellar and Cytosolic	59260.4	44.2	36.6597	11.283
GLS	O94925-3	Glutaminase kidney isoform, mitochondrial	65.459	598	2614	6	Mitochondrion	High	24.2	Matrix	0.0215984	0.978402	Mostly Organellar	753654	83	466.225	153.369
GLUD1	P00367	Glutamate dehydrogenase 1, mitochondrial	61.397	558	4118	6	Mitochondrion	High	51	Matrix	0.00255291	0.997447	Mostly Organellar	1.94264e+06	91.3	1201.76	370.798
GOT2	P00505	Aspartate aminotransferase, mitochondrial	47.517	430	4836	6	Mitochondrion	High	31	Matrix	0.0491365	0.950864	Mostly Organellar	5.13163e+06	96.4	3174.52	758.055
GPD2	P43304	Glycerol-3-phosphate dehydrogenase, mitochondrial	80.852	727	3955	6	Mitochondrion	High	32.5	Inner Membrane	7.7153e-05	0.999923	Mostly Organellar	844681	84.2	522.536	212.315
GPT2	Q8TD30	Alanine aminotransferase 2	57.903	523	1907	6	Mitochondrion	High	21.2	Matrix	0.0449715	0.955028	Mostly Organellar	359350	73.2	222.301	64.6867
GRPEL1	Q9HAV7	GrpE protein homolog 1, mitochondrial	24.279	217	1361	6	Mitochondrion	High	27.5	Matrix	0.0447962	0.955204	Mostly Organellar	1.77076e+06	90.6	1095.43	133.656
GRSF1	Q12849	G-rich sequence factor 1	53.126	480	2688	6	Mitochondrion	High	39.3	Matrix	0.063235	0.936765	Mostly Organellar	890783	84.7	551.056	147.122
GSR	P00390	Glutathione reductase, mitochondrial	56.256	522	1917	6	Mitochondrion	High	19.7	Matrix	0.871937	0.128063	Mostly Cytosolic	2.08356e+06	91.8	1288.93	364.395
GTPBP10	A4D1E9	GTP-binding protein 10	42.932	387	1330	6	Mitochondrion	High	28.3	Matrix	0.000689404	0.999311	Mostly Organellar	306093	71	189.355	40.8537
GTPBP6	O43824	Putative GTP-binding protein 6	56.883	516	651	6	Mitochondrion	High	22.3	Matrix	0	1	Mostly Organellar	67531.7	46.3	41.7764	11.9423
HADH	Q16836	Hydroxyacyl-coenzyme A dehydrogenase, mitochondrial	34.293	314	1487	6	Mitochondrion	High	40.1	Matrix	0.0223492	0.977651	Mostly Organellar	1.78425e+06	90.7	1103.77	190.22
HADHA	P40939	Trifunctional enzyme subunit alpha, mitochondrial	82.999	763	4246	6	Mitochondrion	High	32.7	Matrix	0.00505881	0.994941	Mostly Organellar	1.53865e+06	89.5	951.842	397.018
HADHB	P55084	Trifunctional enzyme subunit beta, mitochondrial	51.294	474	2504	6	Mitochondrion	High	29.5	Matrix	0.00551865	0.994481	Mostly Organellar	1.33932e+06	88.3	828.527	213.573
HAX1	O00165	HCLS1-associated protein X-1	31.62	279	803	6	Mitochondrion	High	21.9	Matrix	0.139767	0.860233	Mostly Organellar	215926	65.3	133.576	21.2258
HCCS	P53701	Cytochrome c-type heme lyase	30.601	268	1397	6	Mitochondrion	High	27.9	Inner Membrane	0.00245996	0.99754	Mostly Organellar	778445	83.3	481.561	74.0561
HINT2	Q9BX68	Histidine triad nucleotide-binding protein 2, mitochondrial	17.162	163	655	6	Mitochondrion	High	28.5	Matrix	0.0274966	0.972503	Mostly Organellar	956804	85.4	591.898	51.0491
HK2	P52789	Hexokinase-2	102.38	917	2581	6	Mitochondrion	High	24.6	Matrix	0.617028	0.382972	Organellar and Cytosolic	529217	78.5	327.385	168.44
HRSP12	P52758	Ribonuclease UK114	14.494	137	258	6	Mitochondrion	High	20.2	Outer Membrane	0.605541	0.394459	Organellar and Cytosolic	593962	80	367.436	26.7636
HSCB	Q8IWL3	Iron-sulfur cluster co-chaperone protein HscB, mitochondrial	27.422	235	336	5	Mitochondrion	High	19.4	Matrix	0.0241379	0.975862	Mostly Organellar	85256.6	50.5	52.7414	7.26815
HSD17B10	Q99714	3-hydroxyacyl-CoA dehydrogenase type-2	26.923	261	3173	6	Mitochondrion	High	27.1	Matrix	0.0350135	0.964986	Mostly Organellar	4.89189e+06	96.3	3026.21	409.446
HSD17B8	Q92506	Estradiol 17-beta-dehydrogenase 8	26.973	261	454	6	Mitochondrion	High	32.2	Matrix	0.00554622	0.994454	Mostly Organellar	167188	61.4	103.426	14.0194
HSPA9	P38646	Stress-70 protein, mitochondrial	73.68	679	16036	6	Mitochondrion	High	37.7	Matrix	0.0701783	0.929822	Mostly Organellar	1.29983e+07	98.8	8041.03	2977.38
HSPD1	P10809	60 kDa heat shock protein, mitochondrial	61.054	573	29205	6	Mitochondrion	High	33	Matrix	0.0944622	0.905538	Mostly Organellar	2.62002e+07	99.6	16208	4972.97
HSPE1	P61604	10 kDa heat shock protein, mitochondrial	10.932	102	2895	6	Mitochondrion	High	33.5	Matrix	0.101089	0.898911	Mostly Organellar	3.55495e+07	99.7	21991.6	1208.18
HTRA2	O43464	Serine protease HTRA2, mitochondrial	48.84	458	456	6	Mitochondrion	High	46.6	Matrix	0.328079	0.671921	Organellar and Cytosolic	115479	55.7	71.4372	17.5337
IARS2	Q9NSE4	Isoleucine--tRNA ligase, mitochondrial	113.79	1012	3941	6	Mitochondrion	High	32.9	Matrix	0.0673392	0.932661	Mostly Organellar	748416	82.9	462.984	264.755
ICT1	Q14197	Peptidyl-tRNA hydrolase ICT1, mitochondrial	23.63	206	607	6	Mitochondrion	High	20.9	Matrix	0.000257998	0.999742	Mostly Organellar	509982	78	315.485	37.4641
IDH2	P48735	Isocitrate dehydrogenase [NADP], mitochondrial	50.909	452	1664	6	Mitochondrion	High	29.1	Matrix	0.0281595	0.971841	Mostly Organellar	395744	74.6	244.815	62.6334
IDH3A	P50213	Isocitrate dehydrogenase [NAD] subunit alpha, mitochondrial	39.591	366	1675	6	Mitochondrion	High	17	Matrix	0.0484875	0.951512	Mostly Organellar	1.24729e+06	87.8	771.594	153.518
IDH3B	O43837	Isocitrate dehydrogenase [NAD] subunit beta, mitochondrial	42.183	385	1853	6	Mitochondrion	High	30.6	Matrix	0.0163217	0.983678	Mostly Organellar	691654	81.8	427.871	90.7034
IDH3G	P51553	Isocitrate dehydrogenase [NAD] subunit gamma, mitochondrial	42.794	393	1680	6	Mitochondrion	High	19.6	Matrix	0.0323244	0.967676	Mostly Organellar	423360	75.5	261.898	56.3234
IMMT	Q16891-2	MICOS complex subunit MIC60	82.624	747	6637	6	Mitochondrion	High	41	Inner Membrane	2.66124e-05	0.999973	Mostly Organellar	2.77371e+06	93.5	1715.87	712.466
ISCU	Q9H1K1	Iron-sulfur cluster assembly enzyme ISCU, mitochondrial	17.999	167	1028	6	Mitochondrion	High	32.2	Matrix	0.0515546	0.948445	Mostly Organellar	744879	82.9	460.797	41.6803
KIAA0391	O15091	Mitochondrial ribonuclease P protein 3	67.315	583	1136	6	Mitochondrion	High	35.1	Matrix	0.0296106	0.970389	Mostly Organellar	113059	55.3	69.9402	23.6599
LAP3	P28838	Cytosol aminopeptidase	56.166	519	1609	6	Mitochondrion	High	30.7	Matrix	0.815021	0.184979	Broad distribution	1.00658e+06	85.8	622.687	175.759
LETM1	O95202	LETM1 and EF-hand domain-containing protein 1, mitochondrial	83.353	739	3195	6	Mitochondrion	High	34.7	Inner Membrane	0.00109643	0.998904	Mostly Organellar	659345	81.2	407.884	170.856
LETMD1	Q6P1Q0	LETM1 domain-containing protein 1	41.79	360	305	5	Mitochondrion	High	17.3	Matrix	0	1	Mostly Organellar	56281.6	43.4	34.8169	7.31199
LONP1	P36776	Lon protease homolog, mitochondrial	106.49	959	4884	6	Mitochondrion	High	33.9	Matrix	0.02221	0.97779	Mostly Organellar	1.35382e+06	88.5	837.499	448.195
LRPPRC	P42704	Leucine-rich PPR motif-containing protein, mitochondrial	157.9	1394	14560	6	Mitochondrion	High	39.7	Matrix	0.0177477	0.982252	Mostly Organellar	4.49747e+06	95.9	2782.22	2207.74
LYPLA1	O75608	Acyl-protein thioesterase 1	24.669	230	451	6	Mitochondrion	High	16.3	Matrix	0.762984	0.237016	Broad distribution	1.1314e+06	86.9	699.909	86.7693
MACROD1	Q9BQ69	O-acetyl-ADP-ribose deacetylase MACROD1	35.505	325	516	6	Mitochondrion	High	44	Outer Membrane	0.0941617	0.905838	Mostly Organellar	186586	63	115.426	20.5952
MARS2	Q96GW9	Methionine--tRNA ligase, mitochondrial	66.59	593	527	5	Mitochondrion	High	16	Matrix	0	1	Mostly Organellar	32451.6	34.7	20.0752	6.71802
MAVS	Q7Z434	Mitochondrial antiviral-signaling protein	56.527	540	962	6	Mitochondrion	High	17.1	Outer Membrane	0.0118055	0.988194	Mostly Organellar	178266	62.3	110.279	31.3271
MCAT	Q8IVS2	Malonyl-CoA-acyl carrier protein transacylase, mitochondrial	42.961	390	736	6	Mitochondrion	High	31.2	Matrix	0.00737537	0.992625	Mostly Organellar	167925	61.5	103.882	22.4278
MCCC2	Q9HCC0	Methylcrotonoyl-CoA carboxylase beta chain, mitochondrial	61.332	563	2067	6	Mitochondrion	High	27.4	Matrix	0.0303677	0.969632	Mostly Organellar	489278	77.4	302.677	93.291
MCUR1	Q96AQ8	Mitochondrial calcium uniporter regulator 1	39.694	359	476	6	Mitochondrion	High	21.2	Matrix	0	1	Mostly Organellar	114598	55.6	70.8928	14.1416
MDH2	P40926	Malate dehydrogenase, mitochondrial	35.503	338	4632	6	Mitochondrion	High	40.3	Matrix	0.0374581	0.962542	Mostly Organellar	1.0406e+07	98.3	6437.34	1148.53
ME2	P23368	NAD-dependent malic enzyme, mitochondrial	65.443	584	1455	6	Mitochondrion	High	22.2	Matrix	0.0228871	0.977113	Mostly Organellar	436594	76	270.085	88.8257
MFN2	O95140	Mitofusin-2	86.401	757	1196	6	Mitochondrion	High	23.4	Outer Membrane	0	1	Mostly Organellar	102845	53.8	63.6217	27.6247
MGME1	Q9BQP7	Mitochondrial genome maintenance exonuclease 1	39.42	344	768	6	Mitochondrion	High	25.2	Matrix	0	1	Mostly Organellar	192708	63.5	119.213	23.6164
MGST3	O14880	Microsomal glutathione S-transferase 3	16.516	152	751	6	Mitochondrion	High	19.3	Outer Membrane	0	1	Mostly Organellar	2.88123e+06	93.7	1782.38	147.938
MICU2	Q8IYU8	Calcium uptake protein 2, mitochondrial	49.666	434	784	6	Mitochondrion	High	42.1	Matrix	0.0332472	0.966753	Mostly Organellar	132376	57.6	81.8904	20.4392
MMAB	Q96EY8	Cob(I)yrinic acid a,c-diamide adenosyltransferase, mitochondrial	27.388	250	922	6	Mitochondrion	High	20	Matrix	0.00327638	0.996724	Mostly Organellar	571173	79.5	353.339	48.6323
MRPL1	Q9BYD6	39S ribosomal protein L1, mitochondrial	36.908	325	838	6	Mitochondrion	High	17.5	Matrix	0	1	Mostly Organellar	320552	71.7	198.299	36.7803
MRPL10	Q7Z7H8	39S ribosomal protein L10, mitochondrial	29.282	261	563	6	Mitochondrion	High	17.3	Matrix	0	1	Mostly Organellar	273078	69.1	168.931	24.859
MRPL11	Q9Y3B7	39S ribosomal protein L11, mitochondrial	20.683	192	1127	6	Mitochondrion	High	36.3	Matrix	0.00140705	0.998593	Mostly Organellar	1.06174e+06	86.3	656.814	68.2698
MRPL12	P52815	39S ribosomal protein L12, mitochondrial	21.348	198	968	6	Mitochondrion	High	35.1	Matrix	0.0441905	0.95581	Mostly Organellar	2.37564e+06	92.6	1469.61	157.665
MRPL14	Q6P1L8	39S ribosomal protein L14, mitochondrial	15.947	145	728	6	Mitochondrion	High	36.9	Matrix	0.0131769	0.986823	Mostly Organellar	828928	84	512.791	41.0954
MRPL16	Q9NX20	39S ribosomal protein L16, mitochondrial	28.449	251	469	6	Mitochondrion	High	18	Matrix	0	1	Mostly Organellar	230793	66.5	142.773	20.412
MRPL17	Q9NRX2	39S ribosomal protein L17, mitochondrial	20.05	175	773	6	Mitochondrion	High	29.9	Matrix	0	1	Mostly Organellar	648321	81	401.064	40.4112
MRPL18	Q9H0U6	39S ribosomal protein L18, mitochondrial	20.576	180	300	6	Mitochondrion	High	19.5	Matrix	0	1	Mostly Organellar	247811	67.6	153.301	15.8518
MRPL19	P49406	39S ribosomal protein L19, mitochondrial	33.535	292	828	6	Mitochondrion	High	37.3	Matrix	0.0029763	0.997024	Mostly Organellar	629011	80.7	389.118	65.5773
MRPL2	Q5T653	39S ribosomal protein L2, mitochondrial	33.3	305	551	6	Mitochondrion	High	28.8	Matrix	0	1	Mostly Organellar	247694	67.6	153.228	25.6423
MRPL20	Q9BYC9	39S ribosomal protein L20, mitochondrial	17.442	149	490	6	Mitochondrion	High	29.9	Matrix	0	1	Mostly Organellar	376113	74	232.67	20.3944
MRPL21	Q7Z2W9	39S ribosomal protein L21, mitochondrial	22.814	205	305	6	Mitochondrion	High	42	Matrix	0.034824	0.965176	Mostly Organellar	155362	60.2	96.11	11.019
MRPL22	Q9NWU5	39S ribosomal protein L22, mitochondrial	23.64	206	707	6	Mitochondrion	High	33.6	Matrix	0.00774788	0.992252	Mostly Organellar	501025	77.7	309.944	36.8217
MRPL24	Q96A35	39S ribosomal protein L24, mitochondrial	24.915	216	684	6	Mitochondrion	High	27.8	Matrix	0.00165617	0.998344	Mostly Organellar	368057	73.6	227.687	28.5084
MRPL27	Q9P0M9	39S ribosomal protein L27, mitochondrial	16.073	148	317	6	Mitochondrion	High	26	Matrix	0.000598929	0.999401	Mostly Organellar	224645	66	138.97	11.2251
MRPL28	Q13084	39S ribosomal protein L28, mitochondrial	30.156	256	483	6	Mitochondrion	High	33.9	Matrix	0	1	Mostly Organellar	151024	59.6	93.4265	14.1585
MRPL3	P09001	39S ribosomal protein L3, mitochondrial	38.632	348	1118	6	Mitochondrion	High	32.9	Matrix	0.00455615	0.995444	Mostly Organellar	469840	76.9	290.652	56.428
MRPL30	Q8TCC3	39S ribosomal protein L30, mitochondrial	18.546	161	621	6	Mitochondrion	High	30.4	Matrix	0	1	Mostly Organellar	434382	75.9	268.717	25.0449
MRPL32	Q9BYC8	39S ribosomal protein L32, mitochondrial	21.405	188	435	6	Mitochondrion	High	28	Matrix	0.00597661	0.994023	Mostly Organellar	234779	66.8	145.239	15.6233
MRPL37	Q9BZE1	39S ribosomal protein L37, mitochondrial	48.117	423	1241	6	Mitochondrion	High	38.4	Matrix	0.00332404	0.996676	Mostly Organellar	430656	75.7	266.412	64.4207
MRPL39	Q9NYK5	39S ribosomal protein L39, mitochondrial	38.711	338	1457	6	Mitochondrion	High	42	Matrix	0.0039428	0.996057	Mostly Organellar	631225	80.8	390.488	75.9653
MRPL4	Q9BYD3	39S ribosomal protein L4, mitochondrial	34.919	311	803	6	Mitochondrion	High	32	Matrix	0.00343917	0.996561	Mostly Organellar	348010	72.7	215.286	37.779
MRPL43	Q8N983	39S ribosomal protein L43, mitochondrial	23.431	215	437	6	Mitochondrion	High	36.7	Matrix	0	1	Mostly Organellar	450165	76.3	278.481	32.7914
MRPL44	Q9H9J2	39S ribosomal protein L44, mitochondrial	37.535	332	1104	6	Mitochondrion	High	38.8	Matrix	0.00166403	0.998336	Mostly Organellar	375781	73.9	232.465	43.8499
MRPL45	Q9BRJ2	39S ribosomal protein L45, mitochondrial	35.351	306	1444	6	Mitochondrion	High	28.8	Matrix	0.00132944	0.998671	Mostly Organellar	508784	77.9	314.744	55.9155
MRPL46	Q9H2W6	39S ribosomal protein L46, mitochondrial	31.705	279	756	6	Mitochondrion	High	24.8	Matrix	0.0047318	0.995268	Mostly Organellar	457923	76.6	283.28	45.1354
MRPL47	Q9HD33	39S ribosomal protein L47, mitochondrial	29.45	250	775	6	Mitochondrion	High	39.6	Matrix	0.0470957	0.952904	Mostly Organellar	464233	76.8	287.183	42.5029
MRPL48	Q96GC5	39S ribosomal protein L48, mitochondrial	23.934	212	448	6	Mitochondrion	High	21.4	Matrix	0.0182841	0.981716	Mostly Organellar	286875	69.8	177.466	21.3454
MRPL49	Q13405	39S ribosomal protein L49, mitochondrial	19.198	166	662	6	Mitochondrion	High	24.6	Matrix	0.0060515	0.993949	Mostly Organellar	743576	82.9	459.99	44.3791
MRPL50	Q8N5N7	39S ribosomal protein L50, mitochondrial	18.325	158	765	6	Mitochondrion	High	22.5	Matrix	0	1	Mostly Organellar	397514	74.6	245.91	22.6461
MRPL53	Q96EL3	39S ribosomal protein L53, mitochondrial	12.107	112	501	6	Mitochondrion	High	35.1	Matrix	0.0170248	0.982975	Mostly Organellar	974973	85.6	603.137	36.6966
MRPL55	Q7Z7F7	39S ribosomal protein L55, mitochondrial	15.128	128	377	6	Mitochondrion	High	31.9	Matrix	0	1	Mostly Organellar	374889	73.9	231.913	17.6312
MRPL9	Q9BYD2	39S ribosomal protein L9, mitochondrial	30.243	267	801	6	Mitochondrion	High	25.3	Matrix	0	1	Mostly Organellar	487581	77.4	301.627	45.8426
MRPS10	P82664	28S ribosomal protein S10, mitochondrial	22.999	201	630	6	Mitochondrion	High	21.5	Matrix	0.00292915	0.997071	Mostly Organellar	393816	74.5	243.622	28.1579
MRPS11	P82912	28S ribosomal protein S11, mitochondrial	20.616	194	553	6	Mitochondrion	High	37.3	Matrix	0	1	Mostly Organellar	342341	72.6	211.779	21.9412
MRPS12	O15235	28S ribosomal protein S12, mitochondrial	15.173	138	271	6	Mitochondrion	High	19.2	Matrix	0	1	Mostly Organellar	147997	59.3	91.5539	6.98106
MRPS15	P82914	28S ribosomal protein S15, mitochondrial	29.842	257	433	6	Mitochondrion	High	28.6	Matrix	0.0245003	0.9755	Mostly Organellar	257462	68.1	159.271	23.8857
MRPS16	Q9Y3D3	28S ribosomal protein S16, mitochondrial	15.345	137	423	6	Mitochondrion	High	30	Matrix	0.00270382	0.997296	Mostly Organellar	693248	81.9	428.857	33.0714
MRPS17	Q9Y2R5	28S ribosomal protein S17, mitochondrial	14.502	130	576	6	Mitochondrion	High	27.4	Matrix	0.00444145	0.995559	Mostly Organellar	761363	83.1	470.994	34.3255
MRPS18A	Q9NVS2	28S ribosomal protein S18a, mitochondrial	22.184	196	398	6	Mitochondrion	High	19.1	Matrix	0.143784	0.856216	Mostly Organellar	376486	74	232.901	25.9648
MRPS18B	Q9Y676	28S ribosomal protein S18b, mitochondrial	29.395	258	535	6	Mitochondrion	High	30.5	Matrix	0.00749189	0.992508	Mostly Organellar	353769	73	218.849	32.3289
MRPS2	Q9Y399	28S ribosomal protein S2, mitochondrial	33.249	296	1076	6	Mitochondrion	High	19.1	Matrix	0.0224079	0.977592	Mostly Organellar	676894	81.5	418.74	69.9674
MRPS21	P82921	28S ribosomal protein S21, mitochondrial	10.741	87	412	6	Mitochondrion	High	19.5	Matrix	0	1	Mostly Organellar	275397	69.2	170.366	9.19603
MRPS22	P82650	28S ribosomal protein S22, mitochondrial	41.28	360	1672	6	Mitochondrion	High	41.3	Matrix	0.00525997	0.99474	Mostly Organellar	890968	84.7	551.17	114.34
MRPS23	Q9Y3D9	28S ribosomal protein S23, mitochondrial	21.77	190	918	6	Mitochondrion	High	37.4	Matrix	0.029989	0.970011	Mostly Organellar	846921	84.2	523.922	57.3189
MRPS24	Q96EL2	28S ribosomal protein S24, mitochondrial	19.015	167	237	6	Mitochondrion	High	22.9	Matrix	0	1	Mostly Organellar	152165	59.8	94.1322	8.99514
MRPS27	Q92552	28S ribosomal protein S27, mitochondrial	47.611	414	1841	6	Mitochondrion	High	41.3	Matrix	0.0158619	0.984138	Mostly Organellar	763500	83.2	472.316	113.009
MRPS28	Q9Y2Q9	28S ribosomal protein S28, mitochondrial	20.843	187	803	6	Mitochondrion	High	36.2	Matrix	0.0182816	0.981718	Mostly Organellar	896724	84.8	554.73	58.1053
MRPS30	Q9NP92	28S ribosomal protein S30, mitochondrial	50.364	439	922	6	Mitochondrion	High	22.2	Matrix	0.00288909	0.997111	Mostly Organellar	234917	66.8	145.324	36.7816
MRPS31	Q92665	28S ribosomal protein S31, mitochondrial	45.318	395	791	6	Mitochondrion	High	38.7	Matrix	0.00068837	0.999312	Mostly Organellar	263083	68.5	162.748	37.0647
MRPS35	P82673	28S ribosomal protein S35, mitochondrial	36.844	323	1068	6	Mitochondrion	High	38.2	Matrix	0.00344494	0.996555	Mostly Organellar	420084	75.4	259.872	48.1171
MRPS36	P82909	28S ribosomal protein S36, mitochondrial	11.466	103	520	6	Mitochondrion	High	31.2	Matrix	0.020676	0.979324	Mostly Organellar	478981	77.2	296.307	17.0737
MRPS5	P82675	28S ribosomal protein S5, mitochondrial	48.006	430	1474	6	Mitochondrion	High	20.5	Matrix	0.00579077	0.994209	Mostly Organellar	453637	76.4	280.629	67.7019
MRPS6	P82932	28S ribosomal protein S6, mitochondrial	14.226	125	512	6	Mitochondrion	High	21	Matrix	0.0162414	0.983759	Mostly Organellar	623459	80.6	385.684	27.5732
MRPS7	Q9Y2R9	28S ribosomal protein S7, mitochondrial	28.134	242	1330	6	Mitochondrion	High	29.1	Matrix	0.00493929	0.995061	Mostly Organellar	855657	84.3	529.326	74.839
MRPS9	P82933	28S ribosomal protein S9, mitochondrial	45.834	396	1935	6	Mitochondrion	High	36.9	Matrix	0.0075151	0.992485	Mostly Organellar	620742	80.5	384.003	88.4496
MRRF	Q96E11	Ribosome-recycling factor, mitochondrial	29.277	262	808	6	Mitochondrion	High	21.3	Matrix	0	1	Mostly Organellar	548328	79	339.207	49.9073
MTCH1	Q9NZJ7	Mitochondrial carrier homolog 1	41.544	389	827	6	Mitochondrion	High	17.2	Matrix	0.0024118	0.997588	Mostly Organellar	205481	64.5	127.114	26.5385
MTCH2	Q9Y6C9	Mitochondrial carrier homolog 2	33.331	303	1635	6	Mitochondrion	High	32.7	Inner Membrane	0	1	Mostly Organellar	1.31867e+06	88.2	815.753	136.641
MT-CO2	P00403	Cytochrome c oxidase subunit 2	25.565	227	876	6	Mitochondrion	High	29.4	Inner Membrane	0	1	Mostly Organellar	1.49327e+06	89.2	923.764	118.681
MTERF3	Q96E29-3	Transcription termination factor 3, mitochondrial	34.358	296	703	6	Mitochondrion	High	23.8	Matrix	0	1	Mostly Organellar	223591	65.9	138.318	23.8825
MTG1	Q9BT17	Mitochondrial ribosome-associated GTPase 1	37.236	334	481	6	Mitochondrion	High	46.5	Matrix	0	1	Mostly Organellar	87107.9	50.8	53.8866	10.0836
MTG2	Q9H4K7	Mitochondrial ribosome-associated GTPase 2	43.955	406	502	6	Mitochondrion	High	24.5	Matrix	0	1	Mostly Organellar	69107.2	46.7	42.7511	9.4434
MTHFD1L	Q6UB35	Monofunctional C1-tetrahydrofolate synthase, mitochondrial	105.79	978	3106	6	Mitochondrion	High	41.6	Matrix	0.00112091	0.998879	Mostly Organellar	550525	79.1	340.565	181.058
MTHFD2	P13995	Bifunctional methylenetetrahydrofolate dehydrogenase/cyclohydrolase, mitochondrial	37.895	350	1436	6	Mitochondrion	High	42.5	Matrix	0.0241933	0.975807	Mostly Organellar	1.2916e+06	88	799.009	152.163
MT-ND4	P03905	NADH-ubiquinone oxidoreductase chain 4	51.58	459	285	5	Mitochondrion	High	16.8	Inner Membrane	0	1	Mostly Organellar	43740.8	39.3	27.0589	7.01398
MTPAP	Q9NVV4	Poly(A) RNA polymerase, mitochondrial	66.171	582	1208	6	Mitochondrion	High	31.9	Matrix	0.00153639	0.998464	Mostly Organellar	225473	66.1	139.482	46.3831
MTX1	Q13505	Metaxin-1	51.476	466	678	6	Mitochondrion	High	47.7	Matrix	0.0291185	0.970882	Mostly Organellar	187839	63.1	116.201	30.0598
MUT	P22033	Methylmalonyl-CoA mutase, mitochondrial	83.134	750	835	6	Mitochondrion	High	23.4	Matrix	0.00172839	0.998272	Mostly Organellar	91285	51.6	56.4706	23.5926
MYO19	Q96H55	Unconventional myosin-XIX	109.13	970	955	6	Mitochondrion	High	30.4	Matrix	0	1	Mostly Organellar	53770.9	42.6	33.2637	18.2427
NADK2	Q4G0N4	NAD kinase 2, mitochondrial	49.432	442	982	6	Mitochondrion	High	26.9	Matrix	0.0304534	0.969547	Mostly Organellar	367560	73.5	227.38	56.485
NARS2	Q96I59	Probable asparagine--tRNA ligase, mitochondrial	54.089	477	712	6	Mitochondrion	High	24	Matrix	0.0196463	0.980354	Mostly Organellar	144883	58.9	89.6274	24.3625
NDUFA10	O95299	NADH dehydrogenase [ubiquinone] 1 alpha subcomplex subunit 10, mitochondrial	40.75	355	1148	6	Mitochondrion	High	40	Inner Membrane	0	1	Mostly Organellar	412673	75.2	255.287	52.2794
NDUFA11	Q86Y39	NADH dehydrogenase [ubiquinone] 1 alpha subcomplex subunit 11	14.852	141	338	6	Mitochondrion	High	21.4	Inner Membrane	0	1	Mostly Organellar	185215	62.9	114.578	8.55183
NDUFA12	Q9UI09	NADH dehydrogenase [ubiquinone] 1 alpha subcomplex subunit 12	17.114	145	496	6	Mitochondrion	High	20.6	Matrix	0	1	Mostly Organellar	319942	71.7	197.923	17.0224
NDUFA2	O43678	NADH dehydrogenase [ubiquinone] 1 alpha subcomplex subunit 2	10.921	99	594	6	Mitochondrion	High	27.4	Matrix	0.0376864	0.962314	Mostly Organellar	880277	84.6	544.557	29.8867
NDUFA4	O00483	Cytochrome c oxidase subunit NDUFA4	9.3697	81	439	6	Mitochondrion	High	31.7	Inner Membrane	0	1	Mostly Organellar	1.84335e+06	90.9	1140.33	53.6946
NDUFA5	Q16718	NADH dehydrogenase [ubiquinone] 1 alpha subcomplex subunit 5	13.459	116	472	6	Mitochondrion	High	21.1	Matrix	0.00759949	0.992401	Mostly Organellar	923798	85	571.479	38.6533
NDUFA6	P56556	NADH dehydrogenase [ubiquinone] 1 alpha subcomplex subunit 6	17.871	154	601	6	Mitochondrion	High	19.4	Matrix	0.000388691	0.999611	Mostly Organellar	685886	81.7	424.303	38.1064
NDUFA7	O95182	NADH dehydrogenase [ubiquinone] 1 alpha subcomplex subunit 7	12.551	113	678	6	Mitochondrion	High	19	Matrix	0	1	Mostly Organellar	819646	83.9	507.049	31.9817
NDUFA8	P51970	NADH dehydrogenase [ubiquinone] 1 alpha subcomplex subunit 8	20.105	172	622	6	Mitochondrion	High	32.8	Matrix	0.0473974	0.952603	Mostly Organellar	684952	81.6	423.725	42.8116
NDUFA9	Q16795	NADH dehydrogenase [ubiquinone] 1 alpha subcomplex subunit 9, mitochondrial	42.509	377	1089	6	Mitochondrion	High	38.8	Inner Membrane	0	1	Mostly Organellar	429814	75.7	265.891	56.8014
NDUFAF2	Q8N183	Mimitin, mitochondrial	19.856	169	797	6	Mitochondrion	High	29	Matrix	0	1	Mostly Organellar	741099	82.8	458.458	45.7472
NDUFAF7	Q7L592	NADH dehydrogenase [ubiquinone] complex I, assembly factor 7	49.237	441	823	6	Mitochondrion	High	35.5	Matrix	0	1	Mostly Organellar	164672	61	101.87	25.2063
NDUFB10	O96000	NADH dehydrogenase [ubiquinone] 1 beta subcomplex subunit 10	20.776	172	891	6	Mitochondrion	High	21.9	Matrix	0	1	Mostly Organellar	774636	83.3	479.205	50.033
NDUFB3	O43676	NADH dehydrogenase [ubiquinone] 1 beta subcomplex subunit 3	11.402	98	372	6	Mitochondrion	High	35.5	Inner Membrane	0	1	Mostly Organellar	483167	77.2	298.897	17.1268
NDUFB5	O43674	NADH dehydrogenase [ubiquinone] 1 beta subcomplex subunit 5, mitochondrial	21.75	189	456	6	Mitochondrion	High	30.1	Inner Membrane	0	1	Mostly Organellar	466770	76.9	288.753	31.5616
NDUFB6	O95139	NADH dehydrogenase [ubiquinone] 1 beta subcomplex subunit 6	15.489	128	686	6	Mitochondrion	High	44.1	Matrix	0	1	Mostly Organellar	596408	80.1	368.95	28.7186
NDUFB7	P17568	NADH dehydrogenase [ubiquinone] 1 beta subcomplex subunit 7	16.402	137	448	6	Mitochondrion	High	33	Matrix	0	1	Mostly Organellar	295051	70.3	182.524	15.0449
NDUFB9	Q9Y6M9	NADH dehydrogenase [ubiquinone] 1 beta subcomplex subunit 9	21.831	179	957	6	Mitochondrion	High	35.2	Matrix	0	1	Mostly Organellar	559862	79.3	346.342	37.9972
NDUFS1	P28331	NADH-ubiquinone oxidoreductase 75 kDa subunit, mitochondrial	79.467	727	2969	6	Mitochondrion	High	41.7	Matrix	0.00316744	0.996833	Mostly Organellar	588713	79.9	364.189	145.441
NDUFS4	O43181	NADH dehydrogenase [ubiquinone] iron-sulfur protein 4, mitochondrial	20.108	175	443	6	Mitochondrion	High	19.6	Inner Membrane	0	1	Mostly Organellar	605739	80.3	374.722	37.8661
NDUFS6	O75380	NADH dehydrogenase [ubiquinone] iron-sulfur protein 6, mitochondrial	13.711	124	603	6	Mitochondrion	High	41.3	Matrix	0.0096029	0.990397	Mostly Organellar	1.29896e+06	88.1	803.564	55.3686
NDUFS7	O75251	NADH dehydrogenase [ubiquinone] iron-sulfur protein 7, mitochondrial	23.563	213	495	6	Mitochondrion	High	17.4	Matrix	0	1	Mostly Organellar	370282	73.7	229.064	27.1244
NDUFS8	O00217	NADH dehydrogenase [ubiquinone] iron-sulfur protein 8, mitochondrial	23.705	210	878	6	Mitochondrion	High	38.9	Matrix	0	1	Mostly Organellar	474008	77	293.231	34.9319
NDUFV2	P19404	NADH dehydrogenase [ubiquinone] flavoprotein 2, mitochondrial	27.391	249	820	6	Mitochondrion	High	34	Matrix	0.00564236	0.994358	Mostly Organellar	434658	75.9	268.888	37.0128
NDUFV3	P56181-2	NADH dehydrogenase [ubiquinone] flavoprotein 3, mitochondrial	50.983	473	1197	6	Mitochondrion	High	37	Matrix	0	1	Mostly Organellar	318994	71.6	197.336	50.5598
NFS1	Q9Y697	Cysteine desulfurase, mitochondrial	50.195	457	2015	6	Mitochondrion	High	36.1	Matrix	0.0261618	0.973838	Mostly Organellar	613670	80.4	379.628	95.7619
NGRN	Q9NPE2	Neugrin	32.407	291	526	6	Mitochondrion	High	43.1	Matrix	0	1	Mostly Organellar	146271	59.1	90.4862	14.7365
NIPSNAP1	Q9BPW8	Protein NipSnap homolog 1	33.31	284	1294	6	Mitochondrion	High	41.2	Matrix	0.00926958	0.99073	Mostly Organellar	1.01072e+06	85.9	625.25	104.665
NLN	Q9BYT8	Neurolysin, mitochondrial	80.651	704	1313	6	Mitochondrion	High	38.6	Matrix	0.735481	0.264519	Organellar and Cytosolic	417900	75.3	258.521	104.78
NME3	Q13232	Nucleoside diphosphate kinase 3	19.015	169	497	6	Mitochondrion	High	19.2	Outer Membrane	0.0941038	0.905896	Mostly Organellar	231421	66.5	143.162	13.6803
NSUN4	Q96CB9	5-methylcytosine rRNA methyltransferase NSUN4	43.088	384	379	6	Mitochondrion	High	22	Matrix	0.0609852	0.939015	Mostly Organellar	73930.6	47.9	45.7349	9.90324
NT5C3A	Q9H0P0-1	Cytosolic 5-nucleotidase 3A	33.915	297	1131	6	Mitochondrion	High	28.4	Outer Membrane	0.171644	0.828356	Organellar and Cytosolic	263636	68.5	163.091	27.7967
NT5DC2	Q9H857-2	5-nucleotidase domain-containing protein 2	64.144	557	705	6	Mitochondrion	High	42.3	Matrix	0	1	Mostly Organellar	81280.1	49.6	50.2815	16.2083
OAT	P04181	Ornithine aminotransferase, mitochondrial	48.534	439	1264	6	Mitochondrion	High	23.3	Matrix	0.0295346	0.970465	Mostly Organellar	460181	76.7	284.677	69.434
OCIAD1	Q9NX40	OCIA domain-containing protein 1	27.626	245	739	6	Mitochondrion	High	20.7	Matrix	0	1	Mostly Organellar	383206	74.2	237.059	32.9114
OGDH	Q02218	2-oxoglutarate dehydrogenase, mitochondrial	115.93	1023	5273	6	Mitochondrion	High	34.5	Matrix	0.0355607	0.964439	Mostly Organellar	953544	85.3	589.881	343.663
OPA1	O60313-2	Dynamin-like 120 kDa protein, mitochondrial	115.88	997	3139	6	Mitochondrion	High	35.5		0.00139337	0.998607	Mostly Organellar	362281	73.3	224.114	130.512
OXA1L	Q15070	Mitochondrial inner membrane protein OXA1L	48.547	435	762	6	Mitochondrion	High	22.2	Inner Membrane	0	1	Mostly Organellar	458393	76.6	283.571	69.1827
OXCT1	P55809	Succinyl-CoA:3-ketoacid coenzyme A transferase 1, mitochondrial	56.157	520	4582	6	Mitochondrion	High	30.6	Matrix	0.0525347	0.947465	Mostly Organellar	3.59199e+06	94.9	2222.07	627.099
PC	P11498	Pyruvate carboxylase, mitochondrial	129.63	1178	6324	6	Mitochondrion	High	33.2	Matrix	0.0253061	0.974694	Mostly Organellar	1.0329e+06	86.1	638.971	416.257
PCK2	Q16822	Phosphoenolpyruvate carboxykinase [GTP], mitochondrial	70.729	640	2624	6	Mitochondrion	High	24.2	Matrix	0.0340352	0.965965	Mostly Organellar	769242	83.2	475.868	169.144
PDE12	Q6L8Q7	2,5-phosphodiesterase 12	67.351	609	994	6	Mitochondrion	High	25.1	Matrix	0.622451	0.377549	Organellar and Cytosolic	268947	68.9	166.375	56.3129
PDF	Q9HBH1	Peptide deformylase, mitochondrial	27.013	243	386	6	Mitochondrion	High	31.9	Inner Membrane	0	1	Mostly Organellar	177140	62.2	109.582	14.876
PDHA1	P08559	Pyruvate dehydrogenase E1 component subunit alpha, somatic form, mitochondrial	43.295	390	2872	6	Mitochondrion	High	26.1	Matrix	0.022638	0.977362	Mostly Organellar	1.49095e+06	89.2	922.331	200.677
PDHB	P11177	Pyruvate dehydrogenase E1 component subunit beta, mitochondrial	39.233	359	2648	6	Mitochondrion	High	26.9	Matrix	0.0177885	0.982212	Mostly Organellar	1.82811e+06	90.9	1130.9	222.973
PDHX	O00330	Pyruvate dehydrogenase protein X component, mitochondrial	54.122	501	1788	6	Mitochondrion	High	28.7	Matrix	0.015598	0.984402	Mostly Organellar	448032	76.2	277.161	75.384
PGAM5	Q96HS1	Serine/threonine-protein phosphatase PGAM5, mitochondrial	32.004	289	1991	6	Mitochondrion	High	41.3	Inner Membrane	0	1	Mostly Organellar	1.67242e+06	90.2	1034.59	166.397
PHB	P35232	Prohibitin	29.804	272	3135	6	Mitochondrion	High	34	Inner Membrane	0.000545594	0.999454	Mostly Organellar	1.03803e+07	98.2	6421.44	961.794
PHB2	Q99623	Prohibitin-2	33.296	299	3999	6	Mitochondrion	High	34.2	Inner Membrane	0.000120705	0.999879	Mostly Organellar	1.08744e+07	98.4	6727.13	1125.62
PISD	Q9UG56	Phosphatidylserine decarboxylase proenzyme	46.671	409	642	6	Mitochondrion	High	25.4	Matrix	0	1	Mostly Organellar	95150.7	52.3	58.8621	13.8056
PMPCA	Q10713	Mitochondrial-processing peptidase subunit alpha	58.252	525	2443	6	Mitochondrion	High	23.6	Matrix	0.0299772	0.970023	Mostly Organellar	882532	84.6	545.951	159.823
PMPCB	O75439	Mitochondrial-processing peptidase subunit beta	54.366	489	2477	6	Mitochondrion	High	26.3	Matrix	0.0352276	0.964772	Mostly Organellar	867897	84.4	536.898	146.687
PNPT1	Q8TCS8	Polyribonucleotide nucleotidyltransferase 1, mitochondrial	85.95	783	4629	6	Mitochondrion	High	40	Matrix	0.00787076	0.992129	Mostly Organellar	998319	85.7	617.581	266.755
POLDIP2	Q9Y2S7	Polymerase delta-interacting protein 2	42.033	368	1448	6	Mitochondrion	High	20.1	Matrix	0.0140833	0.985917	Mostly Organellar	674730	81.5	417.401	88.1693
POLRMT	O00411	DNA-directed RNA polymerase, mitochondrial	138.62	1230	1868	6	Mitochondrion	High	35	Matrix	0.00288361	0.997116	Mostly Organellar	174800	62	108.134	75.3291
PPA2	Q9H2U2	Inorganic pyrophosphatase 2, mitochondrial	37.92	334	1842	6	Mitochondrion	High	40.6	Matrix	0.231259	0.768741	Organellar and Cytosolic	1.5471e+06	89.6	957.064	182.382
PPIF	P30405	Peptidyl-prolyl cis-trans isomerase F, mitochondrial	22.04	207	1463	6	Mitochondrion	High	36.7	Matrix	0.0278354	0.972165	Mostly Organellar	2.70288e+06	93.3	1672.05	185.198
PRDX3	P30048	Thioredoxin-dependent peroxide reductase, mitochondrial	27.692	256	2440	6	Mitochondrion	High	29.1	Matrix	0.0694928	0.930507	Mostly Organellar	7.91471e+06	97.5	4896.19	681.375
PRDX5	P30044	Peroxiredoxin-5, mitochondrial	22.086	214	992	6	Mitochondrion	High	20.4	Matrix	0.669295	0.330705	Organellar and Cytosolic	3.99989e+06	95.3	2474.41	274.639
PTCD1	O75127	Pentatricopeptide repeat-containing protein 1, mitochondrial	78.855	700	1052	6	Mitochondrion	High	19	Matrix	0	1	Mostly Organellar	108581	54.7	67.1705	26.6184
PTCD3	Q96EY7	Pentatricopeptide repeat domain-containing protein 3, mitochondrial	78.549	689	1522	6	Mitochondrion	High	31.6	Matrix	0	1	Mostly Organellar	245617	67.5	151.944	59.9786
PUS1	Q9Y606-2	tRNA pseudouridine synthase A, mitochondrial	44.377	399	1811	6	Mitochondrion	High	46.9	Matrix	0.344709	0.655291	Organellar and Cytosolic	617422	80.5	381.949	85.1798
PYCR1	P32322	Pyrroline-5-carboxylate reductase 1, mitochondrial	33.36	319	4390	6	Mitochondrion	High	32.4	Matrix	0.0180965	0.981904	Mostly Organellar	4.29043e+06	95.7	2654.15	444.963
PYCR2	Q96C36	Pyrroline-5-carboxylate reductase 2	33.637	320	1964	6	Mitochondrion	High	33.6	Matrix	0.0015086	0.998491	Mostly Organellar	1.0914e+06	86.6	675.159	114.129
RARS2	Q5T160	Probable arginine--tRNA ligase, mitochondrial	65.505	578	567	5	Mitochondrion	High	16	Matrix	0	1	Mostly Organellar	63665.3	45.3	39.3846	12.965
RDH13	Q8NBN7	Retinol dehydrogenase 13	35.932	331	466	6	Mitochondrion	High	31.1	Matrix	0	1	Mostly Organellar	207310	64.7	128.246	23.1579
RHOT2	Q8IXI1	Mitochondrial Rho GTPase 2	68.117	618	947	6	Mitochondrion	High	24.2	Outer Membrane	0	1	Mostly Organellar	116550	55.8	72.0999	24.6811
RNMTL1	Q9HC36	rRNA methyltransferase 3, mitochondrial	47.019	420	836	6	Mitochondrion	High	27	Matrix	0.00141143	0.998589	Mostly Organellar	221374	65.7	136.946	32.3592
SAMM50	Q9Y512	Sorting and assembly machinery component 50 homolog	51.976	469	2295	6	Mitochondrion	High	32.7	Inner Membrane	0	1	Mostly Organellar	876263	84.6	542.073	141.59
SARS2	Q9NP81	Serine--tRNA ligase, mitochondrial	58.282	518	1526	6	Mitochondrion	High	17.7	Matrix	0.0156544	0.984346	Mostly Organellar	265525	68.7	164.259	48.1102
SCO1	O75880	Protein SCO1 homolog, mitochondrial	33.814	301	474	6	Mitochondrion	High	30.6	Matrix	0	1	Mostly Organellar	277999	69.4	171.976	29.2238
SCO2	O43819	Protein SCO2 homolog, mitochondrial	29.81	266	577	6	Mitochondrion	High	16	Matrix	0.00203418	0.997966	Mostly Organellar	279311	69.5	172.787	25.8849
SDHA	P31040	Succinate dehydrogenase [ubiquinone] flavoprotein subunit, mitochondrial	72.691	664	5344	6	Mitochondrion	High	36	Inner Membrane	0.037473	0.962527	Mostly Organellar	2.65843e+06	93.2	1644.56	600.762
SDHAF2	Q9NX18	Succinate dehydrogenase assembly factor 2, mitochondrial	19.599	166	431	6	Mitochondrion	High	18	Matrix	0.0140475	0.985953	Mostly Organellar	530836	78.5	328.385	32.3438
SDHB	P21912	Succinate dehydrogenase [ubiquinone] iron-sulfur subunit, mitochondrial	31.629	280	1757	6	Mitochondrion	High	31.5	Inner Membrane	0.00475933	0.995241	Mostly Organellar	969372	85.5	599.672	95.3175
SFXN1	Q9H9B4	Sideroflexin-1	35.619	322	1819	6	Mitochondrion	High	24.4	Inner Membrane	0	1	Mostly Organellar	1.56399e+06	89.7	967.513	173.186
SHMT2	P34897	Serine hydroxymethyltransferase, mitochondrial	55.992	504	7376	6	Mitochondrion	High	31.5	Matrix	0.063078	0.936922	Mostly Organellar	6.50722e+06	96.9	4025.49	1132.71
SLC25A1	P53007	Tricarboxylate transport protein, mitochondrial	34.012	311	1118	6	Mitochondrion	High	32.7	Inner Membrane	0	1	Mostly Organellar	1.17436e+06	87.2	726.481	124.173
SLC25A10	Q9UBX3	Mitochondrial dicarboxylate carrier	31.282	287	1370	6	Mitochondrion	High	29.4	Inner Membrane	0	1	Mostly Organellar	1.24971e+06	87.8	773.097	121.535
SLC25A11	Q02978	Mitochondrial 2-oxoglutarate/malate carrier protein	34.061	314	1997	6	Mitochondrion	High	28.9	Inner Membrane	0	1	Mostly Organellar	1.20247e+06	87.5	743.869	127.329
SLC25A13	Q9UJS0	Calcium-binding mitochondrial carrier protein Aralar2	74.175	675	3035	6	Mitochondrion	High	31.1	Inner Membrane	0	1	Mostly Organellar	907658	84.9	561.494	209.304
SLC25A22	Q9H936	Mitochondrial glutamate carrier 1	34.47	323	878	6	Mitochondrion	High	35.7	Inner Membrane	0	1	Mostly Organellar	487782	77.4	301.752	52.2714
SLC25A24	Q6NUK1	Calcium-binding mitochondrial carrier protein SCaMC-1	53.354	477	2604	6	Mitochondrion	High	26.3	Inner Membrane	0	1	Mostly Organellar	1.18808e+06	87.4	734.971	197.066
SLC25A3	Q00325-2	Phosphate carrier protein, mitochondrial	39.958	361	2791	6	Mitochondrion	High	26.5	Inner Membrane	0.000660972	0.999339	Mostly Organellar	4.47975e+06	95.8	2771.26	556.486
SLC25A32	Q9H2D1	Mitochondrial folate transporter/carrier	35.407	315	651	6	Mitochondrion	High	19.4	Matrix	0	1	Mostly Organellar	190021	63.3	117.551	20.9164
SLC25A4	P12235	ADP/ATP translocase 1	33.064	298	503	6	Mitochondrion	High	30	Matrix	0	1	Mostly Organellar	294864	70.3	182.408	30.3092
SLC25A5	P05141	ADP/ATP translocase 2	32.852	298	5173	6	Mitochondrion	High	30.6	Inner Membrane	0.000567396	0.999433	Mostly Organellar	1.3674e+07	98.8	8459	1396.54
SLC25A6	P12236	ADP/ATP translocase 3	32.866	298	2693	6	Mitochondrion	High	29.2	Inner Membrane	0.000372698	0.999627	Mostly Organellar	2.89985e+06	93.8	1793.91	296.292
SLIRP	Q9GZT3	SRA stem-loop-interacting RNA-binding protein, mitochondrial	12.349	109	1078	6	Mitochondrion	High	29	Matrix	0.0185035	0.981496	Mostly Organellar	4.52834e+06	95.9	2801.32	173.847
SOD2	P04179	Superoxide dismutase [Mn], mitochondrial	24.722	222	960	6	Mitochondrion	High	30	Matrix	0.0510808	0.948919	Mostly Organellar	967230	85.5	598.347	74.3379
SPR	P35270	Sepiapterin reductase	28.048	261	739	6	Mitochondrion	High	24	Matrix	0.841143	0.158857	Broad distribution	1.176e+06	87.3	727.496	102.543
SPRYD4	Q8WW59	SPRY domain-containing protein 4	23.128	207	479	6	Mitochondrion	High	24.5	Matrix	0.0335271	0.966473	Mostly Organellar	394019	74.5	243.748	28.3304
SSBP1	Q04837	Single-stranded DNA-binding protein, mitochondrial	17.259	148	1010	6	Mitochondrion	High	37.2	Matrix	0.028717	0.971283	Mostly Organellar	4.47942e+06	95.8	2771.06	240.345
STOML2	Q9UJZ1	Stomatin-like protein 2, mitochondrial	38.534	356	1752	6	Mitochondrion	High	30.9	Inner Membrane	0.00945153	0.990548	Mostly Organellar	1.18858e+06	87.4	735.278	142.387
SUCLA2	Q9P2R7	Succinyl-CoA ligase [ADP-forming] subunit beta, mitochondrial	50.317	463	1544	6	Mitochondrion	High	25.4	Matrix	0.0146753	0.985325	Mostly Organellar	656407	81.1	406.066	102.68
SUCLG1	P53597	Succinyl-CoA ligase [ADP/GDP-forming] subunit alpha, mitochondrial	36.249	346	1560	6	Mitochondrion	High	37.7	Matrix	0.0399243	0.960076	Mostly Organellar	1.04073e+06	86.2	643.816	117.282
SUCLG2	Q96I99	Succinyl-CoA ligase [GDP-forming] subunit beta, mitochondrial	46.51	432	2238	6	Mitochondrion	High	33.9	Matrix	0.0745158	0.925484	Mostly Organellar	1.24223e+06	87.7	768.463	179.615
SUPV3L1	Q8IYB8	ATP-dependent RNA helicase SUPV3L1, mitochondrial	87.99	786	2039	6	Mitochondrion	High	36.5	Matrix	0.000503101	0.999497	Mostly Organellar	266669	68.8	164.966	72.9462
SURF1	Q15526	Surfeit locus protein 1	33.331	300	685	6	Mitochondrion	High	17.5	Matrix	0	1	Mostly Organellar	171399	61.7	106.031	17.7604
TAMM41	Q96BW9-3	Phosphatidate cytidylyltransferase, mitochondrial	38.078	337	386	6	Mitochondrion	High	18.9	Matrix	0	1	Mostly Organellar	93871.9	52	58.0709	11.1124
TARS2	Q9BW92	Threonine--tRNA ligase, mitochondrial	81.035	718	1221	6	Mitochondrion	High	33.7	Matrix	0.0389405	0.96106	Mostly Organellar	194838	63.7	120.53	49.0844
TBRG4	Q969Z0	Protein TBRG4	70.737	631	1735	6	Mitochondrion	High	37.9	Matrix	0.0282714	0.971729	Mostly Organellar	587929	79.9	363.705	129.291
TEFM	Q96QE5	Transcription elongation factor, mitochondrial	41.676	360	402	5	Mitochondrion	High	19	Matrix	0.00966009	0.99034	Mostly Organellar	95687.5	52.4	59.1942	12.3976
TFAM	Q00059	Transcription factor A, mitochondrial	29.096	246	1125	6	Mitochondrion	High	27	Matrix	0.00814716	0.991853	Mostly Organellar	1.39449e+06	88.7	862.657	126.138
TFB1M	Q8WVM0	Dimethyladenosine transferase 1, mitochondrial	39.542	346	883	6	Mitochondrion	High	20.7	Matrix	0	1	Mostly Organellar	270731	69	167.479	33.2808
TFB2M	Q9H5Q4	Dimethyladenosine transferase 2, mitochondrial	45.348	396	1131	6	Mitochondrion	High	28.1	Matrix	0.00890557	0.991094	Mostly Organellar	358356	73.1	221.686	50.5208
THNSL1	Q8IYQ7	Threonine synthase-like 1	83.069	743	712	6	Mitochondrion	High	48.3	Matrix	0.0358448	0.964155	Mostly Organellar	63475.3	45.3	39.2671	16.3923
TIMM10	P62072	Mitochondrial import inner membrane translocase subunit Tim10	10.333	90	820	6	Mitochondrion	High	26.9	Matrix	0.100481	0.899519	Mostly Organellar	1.43367e+06	88.9	886.897	46.0546
TIMM21	Q9BVV7	Mitochondrial import inner membrane translocase subunit Tim21	28.202	248	381	6	Mitochondrion	High	20.2	Matrix	0	1	Mostly Organellar	224041	66	138.596	19.6429
TIMM23	O14925	Mitochondrial import inner membrane translocase subunit Tim23	21.943	209	995	6	Mitochondrion	High	25.6	Inner Membrane	0	1	Mostly Organellar	557885	79.2	345.119	38.0573
TIMM44	O43615	Mitochondrial import inner membrane translocase subunit TIM44	51.355	452	2190	6	Mitochondrion	High	41.9	Inner Membrane	0.000486469	0.999514	Mostly Organellar	1.25378e+06	87.8	775.612	200.171
TIMM50	Q3ZCQ8-2	Mitochondrial import inner membrane translocase subunit TIM50	50.464	456	1503	6	Mitochondrion	High	21	Inner Membrane	0.00627606	0.993724	Mostly Organellar	783487	83.4	484.68	122.917
TIMM9	Q9Y5J7	Mitochondrial import inner membrane translocase subunit Tim9	10.378	89	658	6	Mitochondrion	High	42.7	Matrix	0.0378439	0.962156	Mostly Organellar	1.8209e+06	90.8	1126.45	58.7486
TIMMDC1	Q9NPL8	Complex I assembly factor TIMMDC1, mitochondrial	32.177	285	491	6	Mitochondrion	High	26	Outer Membrane	0	1	Mostly Organellar	215211	65.2	133.134	21.5282
TMEM11	P17152	Transmembrane protein 11, mitochondrial	21.541	192	298	6	Mitochondrion	High	20.2	Outer Membrane	0	1	Mostly Organellar	238657	67.1	147.637	15.9822
TMEM126A	Q9H061	Transmembrane protein 126A	21.527	195	574	6	Mitochondrion	High	32.6	Inner Membrane	0	1	Mostly Organellar	506882	77.9	313.568	33.9225
TMEM261	Q96GE9-2	Transmembrane protein 261	11.829	112	411	6	Mitochondrion	High	18.2	Inner Membrane	0	1	Mostly Organellar	459884	76.7	284.493	16.9119
TMEM70	Q9BUB7	Transmembrane protein 70, mitochondrial	28.969	260	740	6	Mitochondrion	High	21	Inner Membrane	9.50134e-05	0.999905	Mostly Organellar	572048	79.5	353.88	51.5185
TOMM22	Q9NS69	Mitochondrial import receptor subunit TOM22 homolog	15.521	142	1826	6	Mitochondrion	High	31.9	Inner Membrane	0	1	Mostly Organellar	3.20561e+06	94.4	1983.05	154.678
TOMM40	O96008	Mitochondrial import receptor subunit TOM40 homolog	37.893	361	2232	6	Mitochondrion	High	35.2	Inner Membrane	0	1	Mostly Organellar	1.11893e+06	86.8	692.191	131.813
TOMM5	Q8N4H5	Mitochondrial import receptor subunit TOM5 homolog	6.0352	51	367	6	Mitochondrion	High	38.2	Inner Membrane	0	1	Mostly Organellar	3.45674e+06	94.6	2138.41	64.8568
TOMM70A	O94826	Mitochondrial import receptor subunit TOM70	67.454	608	3532	6	Mitochondrion	High	36.4	Outer Membrane	0.00477643	0.995224	Mostly Organellar	1.3262e+06	88.3	820.409	278.107
TOP3A	Q13472	DNA topoisomerase 3-alpha	112.37	1001	347	6	Mitochondrion	High	38.3	Matrix	0	1	Mostly Nuclear	52012.2	42.1	32.1758	18.1699
TRABD	Q9H4I3	TraB domain-containing protein	42.321	376	844	6	Mitochondrion	High	17.4	Outer Membrane	0	1	Mostly Organellar	185023	62.9	114.459	24.3433
TRAP1	Q12931	Heat shock protein 75 kDa, mitochondrial	80.109	704	6649	6	Mitochondrion	High	31.6	Matrix	0.0265549	0.973445	Mostly Organellar	3.50316e+06	94.7	2167.13	872.445
TRMT10C	Q7L0Y3	Mitochondrial ribonuclease P protein 1	47.346	403	2575	6	Mitochondrion	High	36.1	Matrix	0.0149904	0.98501	Mostly Organellar	1.26385e+06	87.9	781.841	186.027
TRMT61B	Q9BVS5	tRNA (adenine(58)-N(1))-methyltransferase, mitochondrial	52.965	477	413	6	Mitochondrion	High	21.8	Matrix	0	1	Mostly Organellar	50787.6	41.6	31.4182	8.36265
TRNT1	Q96Q11	CCA tRNA nucleotidyltransferase 1, mitochondrial	50.127	434	714	6	Mitochondrion	High	17.8	Matrix	0.749834	0.250166	Organellar and Cytosolic	257963	68.1	159.581	40.2
TRUB2	O95900	Probable tRNA pseudouridine synthase 2	36.694	331	877	6	Mitochondrion	High	26.7	Matrix	0	1	Mostly Organellar	282998	69.7	175.069	32.2831
TSFM	P43897	Elongation factor Ts, mitochondrial	35.39	325	1674	6	Mitochondrion	High	36.8	Matrix	0.0186939	0.981306	Mostly Organellar	1.46393e+06	89.1	905.616	161.064
TSPO	P30536	Translocator protein	18.828	169	310	6	Mitochondrion	High	23.8	Outer Membrane	0	1	Mostly Organellar	1.12783e+06	86.8	697.696	66.0151
TUFM	P49411	Elongation factor Tu, mitochondrial	49.541	452	6087	6	Mitochondrion	High	30.4	Matrix	0.0545369	0.945463	Mostly Organellar	6.33469e+06	96.8	3918.77	975.635
TXN2	Q99757	Thioredoxin, mitochondrial	18.383	166	573	6	Mitochondrion	High	16.9	Matrix	0.0208229	0.979177	Mostly Organellar	685080	81.6	423.804	39.1521
TXNRD2	Q9NNW7	Thioredoxin reductase 2, mitochondrial	56.506	524	1395	6	Mitochondrion	High	22.7	Matrix	0.041728	0.958272	Mostly Organellar	399587	74.7	247.192	70.1945
UQCC2	Q9BRT2	Ubiquinol-cytochrome-c reductase complex assembly factor 2	14.875	126	354	5	Mitochondrion	High	17	Inner Membrane	0.00255925	0.997441	Mostly Organellar	381785	74.1	236.18	17.6552
UQCR10	Q9UDW1	Cytochrome b-c1 complex subunit 9	7.3084	63	408	6	Mitochondrion	High	34.9	Inner Membrane	0	1	Mostly Organellar	2.10541e+06	91.8	1302.45	47.8362
UQCRB	P14927	Cytochrome b-c1 complex subunit 7	13.53	111	905	6	Mitochondrion	High	20	Inner Membrane	0.00173281	0.998267	Mostly Organellar	1.71806e+06	90.4	1062.83	72.2659
UQCRC1	P31930	Cytochrome b-c1 complex subunit 1, mitochondrial	52.645	480	3302	6	Mitochondrion	High	39.8	Inner Membrane	0.000944955	0.999055	Mostly Organellar	1.85481e+06	91	1147.42	303.567
UQCRC2	P22695	Cytochrome b-c1 complex subunit 2, mitochondrial	48.442	453	2455	6	Mitochondrion	High	42	Inner Membrane	0.000968808	0.999031	Mostly Organellar	2.01779e+06	91.6	1248.24	303.875
UQCRH	P07919	Cytochrome b-c1 complex subunit 6, mitochondrial	10.739	91	998	6	Mitochondrion	High	30.9	Inner Membrane	0.057805	0.942195	Mostly Organellar	3.65674e+06	95	2262.13	122.083
UQCRQ	O14949	Cytochrome b-c1 complex subunit 8	9.9062	82	448	6	Mitochondrion	High	37.5	Inner Membrane	0	1	Mostly Organellar	1.89785e+06	91.1	1174.05	58.4474
USMG5	Q96IX5	Up-regulated during skeletal muscle growth protein 5	6.4575	58	409	6	Mitochondrion	High	20.8	Matrix	0.00210538	0.997895	Mostly Organellar	3.21275e+06	94.4	1987.47	64.4969
VDAC1	P21796	Voltage-dependent anion-selective channel protein 1	30.772	283	7036	6	Mitochondrion	High	23.3	Outer Membrane	0.000500223	0.9995	Mostly Organellar	8.18687e+06	97.6	5064.55	783.196
VDAC2	P45880	Voltage-dependent anion-selective channel protein 2	31.566	294	7076	6	Mitochondrion	High	27.2	Outer Membrane	0.000579119	0.999421	Mostly Organellar	8.90013e+06	97.8	5505.79	873.399
VDAC3	Q9Y277	Voltage-dependent anion-selective channel protein 3	30.658	283	2333	6	Mitochondrion	High	28.3	Outer Membrane	0.000572859	0.999427	Mostly Organellar	2.19013e+06	92.1	1354.86	208.742
VPS13A	Q96RL7	Vacuolar protein sorting-associated protein 13A	360.27	3174	1503	6	Mitochondrion	High	21.4	Matrix	0.194066	0.805934	Organellar and Cytosolic	29004	33.1	17.9424	32.485
VWA8	A3KMH1	von Willebrand factor A domain-containing protein 8	214.82	1905	3626	6	Mitochondrion	High	26	Outer Membrane	0.00594536	0.994055	Mostly Organellar	159352	60.6	98.5783	106.421
WARS2	Q9UGM6	Tryptophan--tRNA ligase, mitochondrial	40.146	360	526	6	Mitochondrion	High	34.1	Matrix	0.000129107	0.999871	Mostly Organellar	161219	60.7	99.7331	20.1213
WBSCR16	Q96I51	Williams-Beuren syndrome chromosomal region 16 protein	49.996	464	1186	6	Mitochondrion	High	21.4	Matrix	0.00237922	0.997621	Mostly Organellar	212133	65	131.229	32.9717
XPNPEP3	Q9NQH7	Probable Xaa-Pro aminopeptidase 3	57.033	507	805	6	Mitochondrion	High	28.9	Matrix	0.00895931	0.991041	Mostly Organellar	136442	58.1	84.4058	24.192
YARS2	Q9Y2Z4	Tyrosine--tRNA ligase, mitochondrial	53.198	477	1329	6	Mitochondrion	High	35.7	Matrix	0.00101131	0.998989	Mostly Organellar	488688	77.4	302.312	80.821
YME1L1	Q96TA2-3	ATP-dependent zinc metalloprotease YME1L1	75.981	683	1617	6	Mitochondrion	High	24.9	Matrix	0.0156716	0.984328	Mostly Organellar	314650	71.3	194.649	74.3241
AARS2	Q5JTZ9	Alanine--tRNA ligase, mitochondrial	107.34	985	1809	6	Mitochondrion	Medium	5.6	Matrix	0.0050741	0.994926	Mostly Organellar	170122	61.6	105.24	56.7699
ABCB10	Q9NRK6	ATP-binding cassette sub-family B member 10, mitochondrial	79.147	738	700	6	Mitochondrion	Medium	8.5		0	1	Mostly Organellar	68019.5	46.4	42.0782	16.7365
ACOT1	Q86TX2	Acyl-coenzyme A thioesterase 1	46.277	421	1320	6	Mitochondrion	Medium	11	Matrix	0.485169	0.514831	Organellar and Cytosolic	565986	79.4	350.13	81.4269
ACSF2	Q96CM8	Acyl-CoA synthetase family member 2, mitochondrial	68.124	615	1316	6	Mitochondrion	Medium	11.5	Matrix	0.00986002	0.99014	Mostly Organellar	203015	64.3	125.589	42.9957
ADCK3	Q8NI60	Atypical kinase ADCK3, mitochondrial	71.949	647	444	5	Mitochondrion	Medium	15.5	Matrix	0	1	Mostly Organellar	39620.5	37.9	24.51	8.86221
AK2	P54819	Adenylate kinase 2, mitochondrial	26.477	239	2833	6	Mitochondrion	Medium	5.7	Matrix	0.543406	0.456594	Organellar and Cytosolic	5.07286e+06	96.4	3138.17	417.56
AK3	Q9UIJ7	GTP:AMP phosphotransferase AK3, mitochondrial	25.565	227	483	5	Mitochondrion	Medium	7	Matrix	0.00721139	0.992789	Mostly Organellar	190656	63.3	117.943	15.1528
ALDH1B1	P30837	Aldehyde dehydrogenase X, mitochondrial	57.206	517	1051	6	Mitochondrion	Medium	14.9	Matrix	0.0323865	0.967613	Mostly Organellar	186546	63	115.401	33.176
ALDH5A1	P51649	Succinate-semialdehyde dehydrogenase, mitochondrial	57.214	535	935	6	Mitochondrion	Medium	15.7	Matrix	0.0792564	0.920744	Mostly Organellar	265308	68.6	164.124	47.1899
ARMC10	Q8N2F6	Armadillo repeat-containing protein 10	37.54	343	487	6	Mitochondrion	Medium	15.3	Outer Membrane	0	1	Mostly Organellar	82548.4	49.9	51.0661	9.63385
ATAD3B	Q5T9A4	ATPase family AAA domain-containing protein 3B	72.572	648	2437	6	Mitochondrion	Medium	12.3	Matrix	0	1	Mostly Organellar	681080	81.5	421.329	153.661
ATP5D	P30049	ATP synthase subunit delta, mitochondrial	17.49	168	536	4	Mitochondrion	Medium	11.2	Matrix	0.0208205	0.979179	Mostly Organellar	1.72833e+06	90.4	1069.18	93.9752
ATP5J2	P56134	ATP synthase subunit f, mitochondrial	10.918	94	247	4	Mitochondrion	Medium	9.9	Inner Membrane	0	1	Mostly Organellar	693105	81.8	428.768	23.5255
BCKDHA	P12694	2-oxoisovalerate dehydrogenase subunit alpha, mitochondrial	50.47	445	1204	6	Mitochondrion	Medium	5.9	Matrix	0	1	Mostly Organellar	196705	63.8	121.686	30.8636
BCL2L13	Q9BXK5	Bcl-2-like protein 13	52.723	485	1287	6	Mitochondrion	Medium	13.6	Matrix	0.00595308	0.994047	Mostly Organellar	167642	61.4	103.707	27.4777
BCS1L	Q9Y276	Mitochondrial chaperone BCS1	47.534	419	473	6	Mitochondrion	Medium	11.7	Matrix	0	1	Mostly Organellar	100463	53.4	62.1482	14.8459
BOLA3	Q53S33	BolA-like protein 3	12.114	107	267	4	Mitochondrion	Medium	9	Matrix	0.028727	0.971273	Mostly Organellar	386767	74.3	239.261	14.5658
BPHL	Q86WA6	Valacyclovir hydrolase	32.542	291	422	4	Mitochondrion	Medium	4.4	Matrix	0.00147027	0.99853	Mostly Organellar	113004	55.3	69.9068	11.4324
C2orf47	Q8WWC4	Uncharacterized protein C2orf47, mitochondrial	32.544	291	551	6	Mitochondrion	Medium	14	Matrix	0	1	Mostly Organellar	335802	72.4	207.734	33.9744
C6orf203	Q9P0P8	Uncharacterized protein C6orf203	27.941	240	149	4	Mitochondrion	Medium	4.3	Matrix	0.0785753	0.921425	Mostly Organellar	44475.5	39.5	27.5134	3.86331
C8orf82	Q6P1X6	UPF0598 protein C8orf82	23.889	216	423	6	Mitochondrion	Medium	11.5	Matrix	0	1	Mostly Organellar	212433	65	131.415	15.7768
CARS2	Q9HA77	Probable cysteine--tRNA ligase, mitochondrial	62.223	564	907	6	Mitochondrion	Medium	13.5	Matrix	0.0131564	0.986844	Mostly Organellar	184193	62.8	113.945	35.6304
CCDC127	Q96BQ5	Coiled-coil domain-containing protein 127	30.834	260	361	6	Mitochondrion	Medium	9.5	Matrix	0	1	Mostly Organellar	123812	56.6	76.5926	11.8683
CCDC90B	Q9GZT6	Coiled-coil domain-containing protein 90B, mitochondrial	29.505	254	238	3	Mitochondrion	Medium	7.1	Matrix	0	1	Mostly Organellar	54013.6	42.7	33.4139	4.95446
CDK5RAP1	Q96SZ6-3	CDK5 regulatory subunit-associated protein 1	66.145	587	417	4	Mitochondrion	Medium	5.9	Matrix	0.0133317	0.986668	Mostly Organellar	49770.3	41.3	30.7889	10.2344
CECR5	Q9BXW7	Cat eye syndrome critical region protein 5	46.321	423	1234	6	Mitochondrion	Medium	15.4	Matrix	0.0232955	0.976704	Mostly Organellar	404228	75	250.063	58.2105
CHCHD1	Q96BP2	Coiled-coil-helix-coiled-coil-helix domain-containing protein 1	13.475	118	179	4	Mitochondrion	Medium	11.6	Matrix	0.0238375	0.976163	Mostly Organellar	110605	54.9	68.4227	4.63343
CHCHD2	Q9Y6H1	Coiled-coil-helix-coiled-coil-helix domain-containing protein 2	15.512	151	670	6	Mitochondrion	Medium	5.5	Matrix	0.356301	0.643699	Organellar and Cytosolic	1.3843e+06	88.6	856.356	66.7567
CHCHD6	Q9BRQ6	MICOS complex subunit MIC25	26.457	235	369	4	Mitochondrion	Medium	7.8	Matrix	0	1	Mostly Organellar	146714	59.1	90.7599	12.0672
COA3	Q9Y2R0	Cytochrome c oxidase assembly factor 3 homolog, mitochondrial	11.731	106	283	5	Mitochondrion	Medium	15.9	Inner Membrane	0	1	Mostly Organellar	740657	82.8	458.185	27.0115
COA4	Q9NYJ1	Cytochrome c oxidase assembly factor 4 homolog, mitochondrial	10.134	87	330	5	Mitochondrion	Medium	5.7	Matrix	0.683784	0.316216	Organellar and Cytosolic	650631	81.1	402.493	20.498
COA7	Q96BR5	Cytochrome c oxidase assembly factor 7	25.709	231	902	6	Mitochondrion	Medium	4.8	Matrix	0.51463	0.48537	Organellar and Cytosolic	734991	82.7	454.68	58.7441
COQ3	Q9NZJ6	Ubiquinone biosynthesis O-methyltransferase, mitochondrial	41.054	369	441	4	Mitochondrion	Medium	9.7	Matrix	0	1	Mostly Organellar	69815.4	46.9	43.1892	8.91053
COQ5	Q5HYK3	2-methoxy-6-polyprenyl-1,4-benzoquinol methylase, mitochondrial	37.14	327	332	5	Mitochondrion	Medium	12.3	Matrix	0	1	Mostly Organellar	76897.5	48.7	47.5703	8.87874
COQ6	Q9Y2Z9	Ubiquinone biosynthesis monooxygenase COQ6, mitochondrial	50.869	468	356	5	Mitochondrion	Medium	6.6	Matrix	0	1	Mostly Organellar	58950.3	44.1	36.4678	9.32258
COQ9	O75208	Ubiquinone biosynthesis protein COQ9, mitochondrial	35.509	318	923	6	Mitochondrion	Medium	11.5	Matrix	0.00888715	0.991113	Mostly Organellar	576415	79.6	356.582	63.6313
CORO7	P57737-3	Coronin-7	114.16	1048	687	6	Mitochondrion	Medium	12.1	Matrix	0.256661	0.743339	Organellar and Cytosolic	233349	66.7	144.354	82.8166
COX5B	P10606	Cytochrome c oxidase subunit 5B, mitochondrial	13.696	129	768	6	Mitochondrion	Medium	14.9	Matrix	0.007299	0.992701	Mostly Organellar	3.65339e+06	94.9	2260.06	155.556
COX7C	P15954	Cytochrome c oxidase subunit 7C, mitochondrial	7.2454	63	238	4	Mitochondrion	Medium	12	Inner Membrane	0	1	Mostly Organellar	405737	75	250.997	9.13911
CPT1A	P50416	Carnitine O-palmitoyltransferase 1, liver isoform	88.367	773	2897	6	Mitochondrion	Medium	14.8	Outer Membrane	0.0058849	0.994115	Mostly Organellar	647586	81	400.609	177.903
CPT2	P23786	Carnitine O-palmitoyltransferase 2, mitochondrial	73.776	658	1976	6	Mitochondrion	Medium	15.8	Matrix	0.0150526	0.984947	Mostly Organellar	300438	70.7	185.856	68.9075
CYB5R1	Q9UHQ9	NADH-cytochrome b5 reductase 1	34.094	305	1145	6	Mitochondrion	Medium	14.5	Outer Membrane	0	1	Mostly Organellar	430828	75.7	266.518	45.6645
DHTKD1	Q96HY7	Probable 2-oxoglutarate dehydrogenase E1 component DHKTD1, mitochondrial	103.08	919	1247	6	Mitochondrion	Medium	13	Matrix	0.0134878	0.986512	Mostly Organellar	119327	56.2	73.8177	38.2392
DTYMK	P23919	Thymidylate kinase	23.819	212	921	6	Mitochondrion	Medium	14.5	Matrix	0.832169	0.167831	Broad distribution	2.33836e+06	92.4	1446.55	173.153
DUS2	Q9NX74	tRNA-dihydrouridine(20) synthase [NAD(P)+]-like	55.05	493	756	6	Mitochondrion	Medium	8.2	Matrix	0.778374	0.221626	Organellar and Cytosolic	279228	69.5	172.736	47.7874
EARS2	Q5JPH6	Probable glutamate--tRNA ligase, mitochondrial	58.688	523	638	5	Mitochondrion	Medium	11.3	Matrix	0.0346927	0.965307	Mostly Organellar	107345	54.5	66.406	19.5853
ECSIT	Q9BQ95	Evolutionarily conserved signaling intermediate in Toll pathway, mitochondrial	49.148	431	614	6	Mitochondrion	Medium	14.6	Matrix	0	1	Mostly Organellar	108382	54.7	67.047	16.5599
ELAC2	Q9BQ52	Zinc phosphodiesterase ELAC protein 2	92.218	826	1851	6	Mitochondrion	Medium	14	Matrix	0.708431	0.291569	Organellar and Cytosolic	678092	81.5	419.481	194.402
ETFDH	Q16134	Electron transfer flavoprotein-ubiquinone oxidoreductase, mitochondrial	68.495	617	520	4	Mitochondrion	Medium	11.6	Matrix	0	1	Mostly Organellar	59609.9	44.2	36.8759	12.6933
EXD2	Q9NVH0	Exonuclease 3-5 domain-containing protein 2	70.352	621	493	5	Mitochondrion	Medium	11.3	Matrix	0	1	Mostly Organellar	33984.1	35.5	21.0233	7.43275
FAM210A	Q96ND0	Protein FAM210A	30.776	272	378	4	Mitochondrion	Medium	7.4	Matrix	0	1	Mostly Organellar	111759	55.1	69.1364	10.6928
FAM73A	Q8NAN2	Protein FAM73A	71.005	632	380	4	Mitochondrion	Medium	7.9	Outer Membrane	0	1	Mostly Organellar	22568.5	29.5	13.9613	4.98182
FARS2	O95363	Phenylalanine--tRNA ligase, mitochondrial	52.356	451	699	6	Mitochondrion	Medium	11.4	Matrix	0.0265702	0.97343	Mostly Organellar	137108	58.2	84.818	22.3166
FDX1	P10109	Adrenodoxin, mitochondrial	19.393	184	442	6	Mitochondrion	Medium	8.2	Matrix	0.0828641	0.917136	Mostly Organellar	544092	78.8	336.586	32.8031
FDXR	P22570	NADPH:adrenodoxin oxidoreductase, mitochondrial	53.836	491	857	6	Mitochondrion	Medium	10.2	Matrix	0.00215915	0.997841	Mostly Organellar	155389	60.2	96.1264	26.007
FIS1	Q9Y3D6	Mitochondrial fission 1 protein	16.937	152	593	6	Mitochondrion	Medium	5.4	Matrix	0.374112	0.625888	Organellar and Cytosolic	620458	80.5	383.827	32.6698
FOXRED1	Q96CU9	FAD-dependent oxidoreductase domain-containing protein 1	53.811	486	520	6	Mitochondrion	Medium	12	Matrix	0	1	Mostly Organellar	100785	53.5	62.3476	16.8603
FTSJ2	Q9UI43	rRNA methyltransferase 2, mitochondrial	27.423	246	207	3	Mitochondrion	Medium	5.4	Matrix	0.0292815	0.970718	Mostly Organellar	46173.2	40.1	28.5636	3.93642
FUNDC2	Q9BWH2	FUN14 domain-containing protein 2	20.675	189	299	5	Mitochondrion	Medium	9.8	Outer Membrane	0.00663155	0.993368	Mostly Organellar	160436	60.6	99.2491	10.3121
FXN	Q16595	Frataxin, mitochondrial	23.135	210	384	4	Mitochondrion	Medium	5.8	Matrix	0.0210563	0.978944	Mostly Organellar	239895	67.2	148.403	17.2539
GATB	O75879	Glutamyl-tRNA(Gln) amidotransferase subunit B, mitochondrial	61.863	557	410	6	Mitochondrion	Medium	15.1	Matrix	0.0255506	0.974449	Mostly Organellar	62005.1	44.9	38.3576	11.9249
GATC	O43716	Glutamyl-tRNA(Gln) amidotransferase subunit C, mitochondrial	15.086	136	331	3	Mitochondrion	Medium	4.3	Matrix	0.0288427	0.971157	Mostly Organellar	176741	62.1	109.336	8.28914
GCAT	O75600	2-amino-3-ketobutyrate coenzyme A ligase, mitochondrial	45.285	419	545	6	Mitochondrion	Medium	15.6	Matrix	0.00500633	0.994994	Mostly Organellar	115129	55.6	71.2211	16.2083
GCDH	Q92947	Glutaryl-CoA dehydrogenase, mitochondrial	48.127	438	972	6	Mitochondrion	Medium	11.5	Matrix	0.00210984	0.99789	Mostly Organellar	181516	62.6	112.289	27.1582
GDAP1	Q8TB36	Ganglioside-induced differentiation-associated protein 1	41.345	358	182	4	Mitochondrion	Medium	9.9	Outer Membrane	0	1	Mostly Organellar	35931.7	36.3	22.228	4.61846
GFM2	Q969S9	Ribosome-releasing factor 2, mitochondrial	86.6	779	749	6	Mitochondrion	Medium	12.3	Matrix	0.0157793	0.984221	Mostly Organellar	45927.1	40.1	28.4115	12.3647
GLRX5	Q86SX6	Glutaredoxin-related protein 5, mitochondrial	16.628	157	382	5	Mitochondrion	Medium	8.7	Matrix	0.0363499	0.96365	Mostly Organellar	392830	74.4	243.012	20.3068
GRPEL2	Q8TAA5	GrpE protein homolog 2, mitochondrial	25.431	225	364	4	Mitochondrion	Medium	15.4	Matrix	0	1	Mostly Organellar	229318	66.4	141.86	18.13
GUK1	Q16774	Guanylate kinase	21.725	197	317	5	Mitochondrion	Medium	6.8	Matrix	0.743731	0.256269	Organellar and Cytosolic	319920	71.6	197.909	21.6072
HARS2	P49590	Probable histidine--tRNA ligase, mitochondrial	56.888	506	663	6	Mitochondrion	Medium	13.3	Matrix	0.0178528	0.982147	Mostly Organellar	104582	54.1	64.6967	18.4959
HIBADH	P31937	3-hydroxyisobutyrate dehydrogenase, mitochondrial	35.329	336	995	6	Mitochondrion	Medium	15.3	Matrix	0.0405823	0.959418	Mostly Organellar	400820	74.8	247.955	44.0228
HIBCH	Q6NVY1	3-hydroxyisobutyryl-CoA hydrolase, mitochondrial	43.482	386	1223	6	Mitochondrion	Medium	9	Matrix	0.0377873	0.962213	Mostly Organellar	312280	71.2	193.183	42.2135
HMGCL	P35914	Hydroxymethylglutaryl-CoA lyase, mitochondrial	34.36	325	523	6	Mitochondrion	Medium	8.8	Outer Membrane	0.0145574	0.985443	Mostly Organellar	145560	59	90.0464	15.5487
HPDL	Q96IR7	4-hydroxyphenylpyruvate dioxygenase-like protein	39.385	371	946	6	Mitochondrion	Medium	15.7	Matrix	0.0358868	0.964113	Mostly Organellar	342120	72.6	211.642	41.8896
HSDL1	Q3SXM5	Inactive hydroxysteroid dehydrogenase-like protein 1	37.001	330	522	5	Mitochondrion	Medium	7.7	Matrix	0	1	Mostly Organellar	188228	63.2	116.442	21.6519
IBA57	Q5T440	Putative transferase CAF17, mitochondrial	38.155	356	437	3	Mitochondrion	Medium	7.2	Matrix	0.00294855	0.997051	Mostly Organellar	86252.1	50.7	53.3573	10.231
ISCA1	Q9BUE6	Iron-sulfur cluster assembly 1 homolog, mitochondrial	14.179	129	527	6	Mitochondrion	Medium	9.1	Matrix	0.0318932	0.968107	Mostly Organellar	354356	73	219.211	15.62
IVD	P26440	Isovaleryl-CoA dehydrogenase, mitochondrial	46.319	423	1388	6	Mitochondrion	Medium	6.7	Matrix	0.0341273	0.965873	Mostly Organellar	600144	80.1	371.261	86.4195
L2HGDH	Q9H9P8	L-2-hydroxyglutarate dehydrogenase, mitochondrial	50.315	463	780	6	Mitochondrion	Medium	11.6	Matrix	0	1	Mostly Organellar	142839	58.8	88.3629	22.343
LACTB	P83111	Serine beta-lactamase-like protein LACTB, mitochondrial	60.693	547	602	6	Mitochondrion	Medium	13.5	Matrix	0	1	Mostly Organellar	92696.8	51.8	57.3441	17.4904
LYRM7	Q5U5X0	Complex III assembly factor LYRM7	11.955	104	332	5	Mitochondrion	Medium	10.2	Matrix	0.00894413	0.991056	Mostly Organellar	556587	79.2	344.315	20.6861
MALSU1	Q96EH3	Mitochondrial assembly of ribosomal large subunit protein 1	26.17	234	389	6	Mitochondrion	Medium	14.5	Matrix	0.00417135	0.995829	Mostly Organellar	159883	60.6	98.9071	13.0078
MARC1	Q5VT66	Mitochondrial amidoxime-reducing component 1	37.499	337	718	6	Mitochondrion	Medium	9.4	Outer Membrane	0	1	Mostly Organellar	326353	72	201.888	38.0456
MARC2	Q969Z3	Mitochondrial amidoxime reducing component 2	38.023	335	905	6	Mitochondrion	Medium	15.9	Outer Membrane	0	1	Mostly Organellar	234072	66.7	144.801	27.669
MARCH5	Q9NX47	E3 ubiquitin-protein ligase MARCH5	31.231	278	536	6	Mitochondrion	Medium	15.6	Outer Membrane	0.000727002	0.999273	Mostly Organellar	222068	65.8	137.376	21.561
MCU	Q8NE86	Calcium uniporter protein, mitochondrial	39.866	351	722	6	Mitochondrion	Medium	12	Matrix	0	1	Mostly Organellar	340874	72.5	210.872	42.2468
MFF	Q9GZY8	Mitochondrial fission factor	38.464	342	935	6	Mitochondrion	Medium	14.5	Outer Membrane	0.00218612	0.997814	Mostly Organellar	260561	68.3	161.188	31.1573
MFN1	Q8IWA4	Mitofusin-1	84.099	741	1129	6	Mitochondrion	Medium	14.1	Outer Membrane	0	1	Mostly Organellar	120201	56.3	74.3586	31.4265
MINOS1	Q5TGZ0	MICOS complex subunit MIC10	8.8081	78	184	3	Mitochondrion	Medium	4.3	Matrix	0	1	Mostly Organellar	481294	77.2	297.738	13.1792
MIPEP	Q99797	Mitochondrial intermediate peptidase	80.64	713	1221	6	Mitochondrion	Medium	4.9	Matrix	0.00734808	0.992652	Mostly Organellar	137079	58.1	84.7999	34.3652
MP68	P56378	6.8 kDa mitochondrial proteolipid	6.662	58	362	5	Mitochondrion	Medium	11.9	Matrix	0	1	Mostly Organellar	1.93062e+06	91.2	1194.32	39.985
MPC2	O95563	Mitochondrial pyruvate carrier 2	14.279	127	218	4	Mitochondrion	Medium	5.4	Matrix	0	1	Mostly Organellar	117498	55.9	72.6867	5.21586
MPST	P25325-2	3-mercaptopyruvate sulfurtransferase	35.249	317	533	6	Mitochondrion	Medium	13.4	Matrix	0.709165	0.290835	Organellar and Cytosolic	431863	75.8	267.159	47.3249
MRM1	Q6IN84	rRNA methyltransferase 1, mitochondrial	38.638	353	506	6	Mitochondrion	Medium	14.6	Matrix	0	1	Mostly Organellar	154852	60.1	95.7944	18.6007
MRPL13	Q9BYD1	39S ribosomal protein L13, mitochondrial	20.692	178	763	6	Mitochondrion	Medium	10.9	Matrix	0	1	Mostly Organellar	508431	77.9	314.526	32.7063
MRPL15	Q9P015	39S ribosomal protein L15, mitochondrial	33.419	296	1257	6	Mitochondrion	Medium	11.9	Matrix	0.00224526	0.997755	Mostly Organellar	522036	78.3	322.942	54.2364
MRPL23	Q16540	39S ribosomal protein L23, mitochondrial	17.781	153	501	5	Mitochondrion	Medium	12.5	Matrix	0	1	Mostly Organellar	278643	69.5	172.374	15.4029
MRPL38	Q96DV4	39S ribosomal protein L38, mitochondrial	44.596	380	1095	6	Mitochondrion	Medium	11.9	Matrix	0.00354007	0.99646	Mostly Organellar	305837	71	189.197	42.4017
MRPL42	Q9Y6G3	39S ribosomal protein L42, mitochondrial	16.661	142	395	5	Mitochondrion	Medium	5.5	Matrix	0	1	Mostly Organellar	167654	61.4	103.714	8.68386
MRPL54	Q6P161	39S ribosomal protein L54, mitochondrial	15.819	138	282	5	Mitochondrion	Medium	15.3	Matrix	0	1	Mostly Organellar	187256	63.1	115.84	9.20896
MRPL57	Q9BQC6	Ribosomal protein 63, mitochondrial	12.266	102	197	4	Mitochondrion	Medium	6.8	Matrix	0	1	Mostly Organellar	511983	78	316.723	19.5234
MRPS14	O60783	28S ribosomal protein S14, mitochondrial	15.139	128	333	4	Mitochondrion	Medium	6.9	Matrix	0	1	Mostly Organellar	202081	64.2	125.011	9.51087
MRPS25	P82663	28S ribosomal protein S25, mitochondrial	20.116	173	917	6	Mitochondrion	Medium	11.1	Matrix	0.000978294	0.999022	Mostly Organellar	475064	77.1	293.884	29.7092
MRPS26	Q9BYN8	28S ribosomal protein S26, mitochondrial	24.211	205	683	6	Mitochondrion	Medium	13.6	Matrix	0.00318174	0.996818	Mostly Organellar	516428	78.2	319.472	38.8704
MRPS33	Q9Y291	28S ribosomal protein S33, mitochondrial	12.629	106	176	4	Mitochondrion	Medium	5.2	Matrix	0	1	Mostly Organellar	151143	59.7	93.4999	5.93409
MRPS34	P82930	28S ribosomal protein S34, mitochondrial	25.65	218	829	6	Mitochondrion	Medium	14.2	Matrix	0.0436112	0.956389	Mostly Organellar	395590	74.6	244.719	31.5449
MRS2	Q9HD23	Magnesium transporter MRS2 homolog, mitochondrial	50.317	443	374	4	Mitochondrion	Medium	6.8	Matrix	0	1	Mostly Organellar	39516.3	37.9	24.4455	6.18141
MT-ATP6	P00846	ATP synthase subunit a	24.817	226	168	4	Mitochondrion	Medium	10.7	Inner Membrane	0	1	Mostly Organellar	526521	78.4	325.716	40.6221
MTFR1	Q15390	Mitochondrial fission regulator 1	37	333	389	5	Mitochondrion	Medium	12.6	Outer Membrane	0.0175489	0.982451	Mostly Organellar	80613	49.5	49.8688	9.27265
MT-ND5	P03915	NADH-ubiquinone oxidoreductase chain 5	67.026	603	370	4	Mitochondrion	Medium	10	Inner Membrane	0	1	Mostly Organellar	47181	40.4	29.187	9.83121
MTX2	O75431	Metaxin-2	29.763	263	710	6	Mitochondrion	Medium	13.4	Matrix	0	1	Mostly Organellar	372915	73.8	230.693	34.5051
MTX3	Q5HYI7	Metaxin-3	35.093	312	446	6	Mitochondrion	Medium	9.8	Matrix	0	1	Mostly Organellar	96108.1	52.5	59.4543	10.4852
MUL1	Q969V5	Mitochondrial ubiquitin ligase activator of NFKB 1	39.8	352	418	4	Mitochondrion	Medium	13.5	Matrix	0	1	Mostly Organellar	57937	43.8	35.8409	7.16862
NDUFA13	Q9P0J0	NADH dehydrogenase [ubiquinone] 1 alpha subcomplex subunit 13	16.698	144	531	6	Mitochondrion	Medium	7.9	Matrix	0	1	Mostly Organellar	587219	79.8	363.265	30.4832
NDUFAB1	O14561	Acyl carrier protein, mitochondrial	17.417	156	586	6	Mitochondrion	Medium	12.4	Matrix	0.040906	0.959094	Mostly Organellar	1.43535e+06	88.9	887.938	77.7193
NDUFAF1	Q9Y375	Complex I intermediate-associated protein 30, mitochondrial	37.763	327	695	5	Mitochondrion	Medium	7	Matrix	0	1	Mostly Organellar	147778	59.3	91.4185	17.349
NDUFAF3	Q9BU61	NADH dehydrogenase [ubiquinone] 1 alpha subcomplex assembly factor 3	20.35	184	434	5	Mitochondrion	Medium	7	Matrix	0	1	Mostly Organellar	206190	64.6	127.553	13.0445
NDUFAF4	Q9P032	NADH dehydrogenase [ubiquinone] 1 alpha subcomplex assembly factor 4	20.266	175	489	6	Mitochondrion	Medium	9.7	Matrix	0.00262318	0.997377	Mostly Organellar	512480	78.1	317.029	32.288
NDUFAF6	Q330K2	NADH dehydrogenase (ubiquinone) complex I, assembly factor 6	38.176	333	220	4	Mitochondrion	Medium	9.7	Matrix	0	1	Mostly Organellar	45360.9	39.8	28.0612	5.38355
NDUFB11	Q9NX14	NADH dehydrogenase [ubiquinone] 1 beta subcomplex subunit 11, mitochondrial	17.316	153	751	6	Mitochondrion	Medium	13.2	Matrix	0.00551851	0.994481	Mostly Organellar	1.1638e+06	87.1	719.948	62.6501
NDUFB4	O95168	NADH dehydrogenase [ubiquinone] 1 beta subcomplex subunit 4	15.208	129	237	5	Mitochondrion	Medium	5.4	Matrix	0	1	Mostly Organellar	310300	71.2	191.958	14.6707
NDUFB8	O95169	NADH dehydrogenase [ubiquinone] 1 beta subcomplex subunit 8, mitochondrial	21.766	186	307	4	Mitochondrion	Medium	4.7	Matrix	0	1	Mostly Organellar	108615	54.8	67.1913	7.34963
NDUFC2	O95298	NADH dehydrogenase [ubiquinone] 1 subunit C2	14.187	119	406	5	Mitochondrion	Medium	6.6	Matrix	0.00109366	0.998906	Mostly Organellar	561782	79.3	347.53	24.7774
NDUFS2	O75306	NADH dehydrogenase [ubiquinone] iron-sulfur protein 2, mitochondrial	52.545	463	1457	6	Mitochondrion	Medium	11.1	Matrix	0.00023118	0.999769	Mostly Organellar	456257	76.6	282.249	74.5311
NDUFS3	O75489	NADH dehydrogenase [ubiquinone] iron-sulfur protein 3, mitochondrial	30.241	264	832	6	Mitochondrion	Medium	10.7	Matrix	0.341117	0.658883	Organellar and Cytosolic	999441	85.8	618.273	93.9616
NDUFS5	O43920	NADH dehydrogenase [ubiquinone] iron-sulfur protein 5	12.517	106	271	5	Mitochondrion	Medium	10.1	Matrix	0	1	Mostly Organellar	360029	73.2	222.721	14.0099
NDUFV1	P49821	NADH dehydrogenase [ubiquinone] flavoprotein 1, mitochondrial	50.817	464	1229	6	Mitochondrion	Medium	15.8	Matrix	0	1	Mostly Organellar	393236	74.4	243.264	62.124
NIPSNAP3A	Q9UFN0	Protein NipSnap homolog 3A	28.466	247	360	4	Mitochondrion	Medium	6.7	Matrix	0	1	Mostly Organellar	85263.4	50.5	52.7456	7.54546
NIT2	Q9NQR4	Omega-amidase NIT2	30.608	276	969	6	Mitochondrion	Medium	7.4	Matrix	0.884531	0.115469	Mostly Cytosolic	1.42086e+06	88.8	878.974	135.202
NNT	Q13423	NAD(P) transhydrogenase, mitochondrial	113.89	1086	1086	6	Mitochondrion	Medium	12.2	Matrix	0	1	Mostly Organellar	63557.5	45.3	39.3179	22.5035
NOA1	Q8NC60	Nitric oxide-associated protein 1	78.457	698	1009	6	Mitochondrion	Medium	15.3	Matrix	0.0136823	0.986318	Mostly Organellar	95353.2	52.3	58.9874	23.2576
NUDT9	Q9BW91	ADP-ribose pyrophosphatase, mitochondrial	39.125	350	615	6	Mitochondrion	Medium	15.4	Outer Membrane	0.548209	0.451791	Organellar and Cytosolic	321083	71.8	198.628	39.0543
OMA1	Q96E52	Metalloendopeptidase OMA1, mitochondrial	60.12	524	602	6	Mitochondrion	Medium	9.6	Matrix	0	1	Mostly Organellar	83425.8	50.1	51.6088	15.5925
OXSM	Q9NWU1	3-oxoacyl-[acyl-carrier-protein] synthase, mitochondrial	48.842	459	370	5	Mitochondrion	Medium	13.6	Matrix	0.0406374	0.959363	Mostly Organellar	35554.7	36.1	21.9948	5.39868
PCCB	P05166	Propionyl-CoA carboxylase beta chain, mitochondrial	58.215	539	678	5	Mitochondrion	Medium	11.4	Matrix	0.0237502	0.97625	Mostly Organellar	68116.4	46.5	42.1381	12.3277
PDK2	Q15119	[Pyruvate dehydrogenase (acetyl-transferring)] kinase isozyme 2, mitochondrial	46.153	407	314	2	Mitochondrion	Medium	4.7	Matrix	0	1	Mostly Organellar	27995.1	32.6	17.3183	4.01679
PDP1	Q9P0J1	[Pyruvate dehydrogenase [acetyl-transferring]]-phosphatase 1, mitochondrial	61.053	537	328	3	Mitochondrion	Medium	8.1	Matrix	0.00311415	0.996886	Mostly Organellar	25914.1	31.2	16.031	4.91859
PDPR	Q8NCN5	Pyruvate dehydrogenase phosphatase regulatory subunit, mitochondrial	99.363	879	972	6	Mitochondrion	Medium	7.2	Matrix	0.00813869	0.991861	Mostly Organellar	72449.1	47.6	44.8184	22.3797
PITRM1	Q5JRX3	Presequence protease, mitochondrial	117.41	1037	2277	6	Mitochondrion	Medium	12.9	Matrix	0.00779338	0.992207	Mostly Organellar	242827	67.4	150.217	88.6338
PNPLA4	P41247	Patatin-like phospholipase domain-containing protein 4	27.98	253	283	4	Mitochondrion	Medium	5	Matrix	0	1	Mostly Organellar	82617.3	49.9	51.1087	7.18647
POLG2	Q9UHN1	DNA polymerase subunit gamma-2, mitochondrial	54.91	485	322	5	Mitochondrion	Medium	8.2	Matrix	0	1	Mostly Organellar	41768.8	38.6	25.839	7.13018
PPOX	P50336	Protoporphyrinogen oxidase	50.765	477	481	5	Mitochondrion	Medium	5.3	Matrix	0	1	Mostly Organellar	97556.8	52.7	60.3506	15.3964
PTPMT1	Q8WUK0	Phosphatidylglycerophosphatase and protein-tyrosine phosphatase 1	22.843	201	569	5	Mitochondrion	Medium	12.8	Matrix	0	1	Mostly Organellar	261291	68.4	161.64	18.5556
QIL1	Q5XKP0	Protein QIL1	13.087	118	482	6	Mitochondrion	Medium	15	Matrix	0	1	Mostly Organellar	435589	75.9	269.464	17.7221
QRSL1	Q9H0R6	Glutamyl-tRNA(Gln) amidotransferase subunit A, mitochondrial	57.46	528	721	6	Mitochondrion	Medium	15.9	Matrix	0	1	Mostly Organellar	78439.5	49	48.5242	14.0119
RHOT1	Q8IXI2-3	Mitochondrial Rho GTPase 1	79.547	691	1132	6	Mitochondrion	Medium	15.1	Outer Membrane	0	1	Mostly Organellar	106048	54.4	65.6032	26.2255
RMDN3	Q96TC7	Regulator of microtubule dynamics protein 3	52.118	470	1142	6	Mitochondrion	Medium	9.2	Outer Membrane	0.00038046	0.99962	Mostly Organellar	325113	71.9	201.121	52.6767
RMND1	Q9NWS8	Required for meiotic nuclear division protein 1 homolog	51.603	449	585	6	Mitochondrion	Medium	11.8	Matrix	0.0025165	0.997484	Mostly Organellar	73890.5	47.9	45.7101	11.8539
RPUSD3	Q6P087	RNA pseudouridylate synthase domain-containing protein 3	38.46	351	386	5	Mitochondrion	Medium	15.3	Matrix	0	1	Mostly Organellar	66008.4	45.8	40.8341	7.89233
RPUSD4	Q96CM3	RNA pseudouridylate synthase domain-containing protein 4	42.205	377	532	6	Mitochondrion	Medium	11.5	Matrix	0	1	Mostly Organellar	106420	54.4	65.8333	13.9632
RTN4IP1	Q8WWV3	Reticulon-4-interacting protein 1, mitochondrial	43.589	396	709	6	Mitochondrion	Medium	9	Matrix	0	1	Mostly Organellar	158009	60.4	97.7475	21.4119
SFXN3	Q9BWM7	Sideroflexin-3	35.978	325	1000	6	Mitochondrion	Medium	13.5	Matrix	0	1	Mostly Organellar	419380	75.3	259.437	46.9074
SFXN4	Q6P4A7	Sideroflexin-4	37.998	337	335	6	Mitochondrion	Medium	11.2	Matrix	0	1	Mostly Organellar	54432.2	42.8	33.6728	6.43004
SIRT5	Q9NXA8	NAD-dependent protein deacylase sirtuin-5, mitochondrial	33.881	310	287	4	Mitochondrion	Medium	8.1	Matrix	0.575091	0.424909	Organellar and Cytosolic	111701	55.1	69.1008	11.7655
SLC25A12	O75746	Calcium-binding mitochondrial carrier protein Aralar1	74.761	678	979	6	Mitochondrion	Medium	15	Matrix	0	1	Mostly Organellar	116813	55.9	72.2629	27.1497
SLC25A15	Q9Y619	Mitochondrial ornithine transporter 1	32.736	301	388	3	Mitochondrion	Medium	10.1	Matrix	0	1	Mostly Organellar	98465.7	53	60.913	10.0209
SQRDL	Q9Y6N5	Sulfide:quinone oxidoreductase, mitochondrial	49.96	450	1146	6	Mitochondrion	Medium	15.2	Matrix	0	1	Mostly Organellar	225117	66	139.261	34.9645
SYNJ2BP	P57105	Synaptojanin-2-binding protein	15.928	145	411	6	Mitochondrion	Medium	5.7	Matrix	0	1	Mostly Organellar	292738	70.1	181.094	14.4957
TACO1	Q9BSH4	Translational activator of cytochrome c oxidase 1	32.477	297	893	6	Mitochondrion	Medium	9.5	Matrix	0.0265884	0.973412	Mostly Organellar	432799	75.8	267.738	43.6977
THEM4	Q5T1C6	Acyl-coenzyme A thioesterase THEM4	27.129	240	488	5	Mitochondrion	Medium	14.4	Matrix	0.00132873	0.998671	Mostly Organellar	128347	57.1	79.3981	10.8248
TIMM10B	Q9Y5J6	Mitochondrial import inner membrane translocase subunit Tim10 B	11.586	103	278	4	Mitochondrion	Medium	12.1	Matrix	0.0833235	0.916676	Mostly Organellar	245923	67.5	152.133	8.85787
TIMM13	Q9Y5L4	Mitochondrial import inner membrane translocase subunit Tim13	10.5	95	1068	6	Mitochondrion	Medium	4.4	Matrix	0.298247	0.701753	Organellar and Cytosolic	2.61375e+06	93.1	1616.92	85.3199
TIMM8B	Q9Y5J9	Mitochondrial import inner membrane translocase subunit Tim8 B	9.3435	83	405	6	Mitochondrion	Medium	8	Matrix	0.29357	0.70643	Organellar and Cytosolic	1.23102e+06	87.6	761.536	35.758
TMEM186	Q96B77	Transmembrane protein 186	24.893	213	187	3	Mitochondrion	Medium	7	Matrix	0	1	Mostly Organellar	57048.1	43.6	35.2911	4.41484
TMEM256	Q8N2U0	Transmembrane protein 256	11.741	113	198	6	Mitochondrion	Medium	13.7	Inner Membrane	0	1	Mostly Organellar	232839	66.6	144.039	8.49881
TRMU	O75648	Mitochondrial tRNA-specific 2-thiouridylase 1	47.744	421	457	6	Mitochondrion	Medium	11.2	Matrix	0	1	Mostly Organellar	59687.9	44.2	36.9241	8.85935
TST	Q16762	Thiosulfate sulfurtransferase	33.429	297	482	5	Mitochondrion	Medium	9.9	Matrix	0.0512389	0.948761	Mostly Organellar	198879	63.9	123.031	20.6685
UQCC1	Q9NVA1	Ubiquinol-cytochrome-c reductase complex assembly factor 1	34.6	299	454	5	Mitochondrion	Medium	13.8	Matrix	0	1	Mostly Organellar	200288	64	123.902	21.5441
UQCRFS1	P47985	Cytochrome b-c1 complex subunit Rieske, mitochondrial	29.668	274	1150	6	Mitochondrion	Medium	15.6	Matrix	0.00175298	0.998247	Mostly Organellar	1.18515e+06	87.3	733.154	109.309
YBEY	P58557	Putative ribonuclease	19.298	167	206	5	Mitochondrion	Medium	15.9	Matrix	0	1	Mostly Organellar	110225	54.9	68.1877	6.61288
ABHD11	Q8NFV4	Alpha/beta hydrolase domain-containing protein 11	34.69	315	384	2	Mitochondrion	Low	2	Matrix	0	1	Mostly Organellar	90719.1	51.5	56.1206	9.78363
ACADSB	P45954	Short/branched chain specific acyl-CoA dehydrogenase, mitochondrial	47.485	432	782	6	Mitochondrion	Low	3.9	Matrix	0.0353181	0.964682	Mostly Organellar	197316	63.8	122.064	29.1284
ADCK1	Q86TW2	Uncharacterized aarF domain-containing protein kinase 1	60.577	530	231	2	Mitochondrion	Low	1.5	Matrix	0	1	Mostly Organellar	13680	22.5	8.46272	2.57626
ADPRHL2	Q9NX46	Poly(ADP-ribose) glycohydrolase ARH3	38.946	363	314	5	Mitochondrion	Low	1.2	Matrix	0.811137	0.188863	Broad distribution	245017	67.5	151.572	29.6658
AGPAT5	Q9NUQ2	1-acyl-sn-glycerol-3-phosphate acyltransferase epsilon	42.072	364	320	5	Mitochondrion	Low	3.2	Outer Membrane	0	1	Mostly Organellar	67735.7	46.4	41.9026	8.85947
ALAS1	P13196	5-aminolevulinate synthase, nonspecific, mitochondrial	70.58	640	244	1	Mitochondrion	Low	1	Matrix	0.29229	0.70771	Organellar and Cytosolic	26192.1	31.4	16.2029	5.74709
ALDH1L2	Q3SY69	Mitochondrial 10-formyltetrahydrofolate dehydrogenase	101.74	923	410	3	Mitochondrion	Low	3.5	Matrix	0	1	Mostly Organellar	19352.3	27.1	11.9717	6.12099
ALDH6A1	Q02252	Methylmalonate-semialdehyde dehydrogenase [acylating], mitochondrial	57.839	535	830	6	Mitochondrion	Low	2.2	Matrix	0.0012199	0.99878	Mostly Organellar	105725	54.3	65.4034	19.0105
ATP5S	Q99766	ATP synthase subunit s, mitochondrial	24.866	215	214	2	Mitochondrion	Low	1.8	Matrix	0	1	Mostly Organellar	50748.3	41.6	31.3939	3.92306
ATPAF2	Q8N5M1	ATP synthase mitochondrial F1 complex assembly factor 2	32.772	289	309	4	Mitochondrion	Low	3.8	Matrix	0	1	Mostly Organellar	81453.9	49.6	50.389	8.29873
AUH	Q13825	Methylglutaconyl-CoA hydratase, mitochondrial	35.608	339	191	2	Mitochondrion	Low	2.8	Matrix	0	1	Mostly Organellar	44853.1	39.7	27.747	4.96521
CCDC51	Q96ER9	Coiled-coil domain-containing protein 51	45.811	411	1111	6	Mitochondrion	Low	3.7	Matrix	0	1	Mostly Organellar	355579	73	219.968	50.6411
CEBPZOS	A8MTT3	Protein CEBPZOS	9.3358	80	221	2	Mitochondrion	Low	2.1	Matrix	0	1	Mostly Organellar	239886	67.2	148.399	6.96232
COQ7	Q99807	5-demethoxyubiquinone hydroxylase, mitochondrial	24.277	217	287	3	Mitochondrion	Low	2.9	Matrix	0	1	Mostly Organellar	73461.4	47.8	45.4447	5.54436
COX20	Q5RI15	Cytochrome c oxidase protein 20 homolog	13.291	118	321	2	Mitochondrion	Low	1.3	Matrix	0	1	Mostly Organellar	453898	76.5	280.79	18.7548
FAM136A	Q96C01	Protein FAM136A	15.641	138	767	6	Mitochondrion	Low	2.8	Matrix	0.533485	0.466515	Organellar and Cytosolic	1.40253e+06	88.7	867.634	68.1984
FAM173B	Q6P4H8	Protein FAM173B	26.11	233	214	4	Mitochondrion	Low	2.9	Matrix	0.0251763	0.974824	Mostly Organellar	66391.8	45.9	41.0712	5.38913
FLAD1	Q8NFF5	FAD synthase	65.265	587	346	2	Mitochondrion	Low	2.8	Matrix	0.728548	0.271452	Organellar and Cytosolic	91654.5	51.7	56.6992	18.5965
GTPBP3	Q969Y2	tRNA modification GTPase GTPBP3, mitochondrial	52.058	492	353	2	Mitochondrion	Low	2.7	Matrix	0.0097036	0.990296	Mostly Organellar	33103.9	35	20.4787	5.35752
GUF1	Q8N442	Translation factor GUF1, mitochondrial	74.327	669	236	2	Mitochondrion	Low	1.6	Matrix	0.0111999	0.9888	Mostly Organellar	12777.8	21.7	7.9046	2.95257
ISOC2	Q96AB3	Isochorismatase domain-containing protein 2, mitochondrial	22.337	205	324	2	Mitochondrion	Low	1.6	Matrix	0.0100154	0.989985	Mostly Organellar	180694	62.6	111.781	12.5477
LARS2	Q15031	Probable leucine--tRNA ligase, mitochondrial	101.97	903	1833	6	Mitochondrion	Low	1.1	Matrix	0.0089542	0.991046	Mostly Organellar	186710	63	115.503	59.1885
MCCC1	Q96RQ3	Methylcrotonoyl-CoA carboxylase subunit alpha, mitochondrial	80.472	725	499	6	Mitochondrion	Low	1.9	Matrix	0.00531502	0.994685	Mostly Organellar	41830.5	38.6	25.8772	10.4649
MECR	Q9BV79	Trans-2-enoyl-CoA reductase, mitochondrial	40.461	373	289	3	Mitochondrion	Low	3	Matrix	0.0222853	0.977715	Mostly Organellar	47786.3	40.6	29.5615	6.01086
METTL15	A6NJ78	Probable methyltransferase-like protein 15	46.121	407	677	5	Mitochondrion	Low	3	Matrix	0	1	Mostly Organellar	96687.4	52.6	59.8127	13.8633
MRPL40	Q9NQ50	39S ribosomal protein L40, mitochondrial	24.49	206	352	2	Mitochondrion	Low	2.1	Matrix	0	1	Mostly Organellar	112652	55.3	69.6886	8.57677
MRPL41	Q8IXM3	39S ribosomal protein L41, mitochondrial	15.383	137	185	2	Mitochondrion	Low	2.8	Matrix	0	1	Mostly Organellar	288349	69.9	178.378	13.7897
MT-CO1	P00395	Cytochrome c oxidase subunit 1	57.041	513	125	2	Mitochondrion	Low	2.9	Inner Membrane	0	1	Mostly Organellar	55596.5	43.2	34.3931	9.85897
MTFP1	Q9UDX5	Mitochondrial fission process protein 1	18.01	166	252	3	Mitochondrion	Low	1.9	Matrix	0	1	Mostly Organellar	137563	58.2	85.0993	7.70218
MTHFS	P49914	5-formyltetrahydrofolate cyclo-ligase	23.255	203	234	6	Mitochondrion	Low	2.4	Matrix	0.858394	0.141606	Mostly Cytosolic	222008	65.8	137.338	16.0503
MTIF2	P46199	Translation initiation factor IF-2, mitochondrial	81.316	727	677	6	Mitochondrion	Low	3.7	Matrix	0	1	Mostly Organellar	65060.1	45.7	40.2475	16.447
NDUFA3	O95167	NADH dehydrogenase [ubiquinone] 1 alpha subcomplex subunit 3	9.2787	84	246	2	Mitochondrion	Low	2.3	Outer Membrane	0	1	Mostly Organellar	312595	71.3	193.377	9.0171
NDUFC1	O43677	NADH dehydrogenase [ubiquinone] 1 subunit C1, mitochondrial	8.7341	76	187	3	Mitochondrion	Low	3	Matrix	0	1	Mostly Organellar	189590	63.3	117.284	5.1479
NUDT19	A8MXV4	Nucleoside diphosphate-linked moiety X motif 19, mitochondrial	42.233	375	210	2	Mitochondrion	Low	1.7	Outer Membrane	0.0337107	0.966289	Mostly Organellar	28414.3	32.8	17.5776	3.73066
OPA3	Q9H6K4	Optic atrophy 3 protein	19.996	179	161	2	Mitochondrion	Low	2	Outer Membrane	0	1	Mostly Organellar	100615	53.5	62.2423	6.25467
PDSS2	Q86YH6	Decaprenyl-diphosphate synthase subunit 2	44.128	399	209	3	Mitochondrion	Low	1	Matrix	0	1	Mostly Organellar	25776.4	31.2	15.9458	3.53618
PGS1	Q32NB8	CDP-diacylglycerol--glycerol-3-phosphate 3-phosphatidyltransferase, mitochondrial	62.73	556	210	2	Mitochondrion	Low	2.1	Outer Membrane	0	1	Mostly Organellar	16727.5	25.1	10.348	3.26215
POLG	P54098	DNA polymerase subunit gamma-1	139.56	1239	539	4	Mitochondrion	Low	3.9	Matrix	0.0209023	0.979098	Mostly Organellar	19628.2	27.3	12.1424	8.51605
PTCD2	Q8WV60	Pentatricopeptide repeat-containing protein 2, mitochondrial	43.967	388	221	3	Mitochondrion	Low	1.7	Matrix	0	1	Mostly Organellar	41990.1	38.7	25.9759	5.73945
QTRT1	Q9BXR0	Queuine tRNA-ribosyltransferase	44.047	403	349	5	Mitochondrion	Low	3.1	Matrix	0.858769	0.141231	Mostly Cytosolic	225844	66.1	139.711	30.9258
QTRTD1	Q9H974	Queuine tRNA-ribosyltransferase subunit QTRTD1	46.712	415	286	1	Mitochondrion	Low	1.4	Matrix	0.872276	0.127724	Mostly Cytosolic	160980	60.7	99.5849	23.3774
SDHC	Q99643	Succinate dehydrogenase cytochrome b560 subunit, mitochondrial	18.61	169	154	2	Mitochondrion	Low	2.4	Matrix	0	1	Mostly Organellar	223228	65.9	138.093	12.915
SDR39U1	Q9NRG7-2	Epimerase family protein SDR39U1	31.076	293	134	1	Mitochondrion	Low	1	Matrix	0	1	Mostly Organellar	21291.5	28.4	13.1713	2.05697
SFXN2	Q96NB2	Sideroflexin-2	36.231	322	179	1	Mitochondrion	Low	1.5	Outer Membrane	0	1	Mostly Organellar	32261	34.6	19.9572	3.63374
SLC25A19	Q9HC21	Mitochondrial thiamine pyrophosphate carrier	35.511	320	540	6	Mitochondrion	Low	2.9	Matrix	0	1	Mostly Organellar	115062	55.6	71.1795	12.7026
SLC25A35	Q3KQZ1	Solute carrier family 25 member 35	32.437	300	179	2	Mitochondrion	Low	3.7	Matrix	0	1	Mostly Organellar	27476.9	32.2	16.9978	2.7708
SLC25A40	Q8TBP6	Solute carrier family 25 member 40	38.124	338	294	3	Mitochondrion	Low	3.9	Matrix	0	1	Mostly Organellar	46273.4	40.2	28.6256	5.48437
SMIM12	Q96EX1	Small integral membrane protein 12	10.799	92	287	3	Mitochondrion	Low	3.6	Matrix	0	1	Mostly Organellar	294441	70.2	182.147	9.88504
THG1L	Q9NWX6	Probable tRNA(His) guanylyltransferase	34.83	298	202	2	Mitochondrion	Low	2.6	Matrix	0.784467	0.215533	Organellar and Cytosolic	184368	62.8	114.054	19.9635
TIMM17A	Q99595	Mitochondrial import inner membrane translocase subunit Tim17-A	18.023	171	184	2	Mitochondrion	Low	1.7	Matrix	0	1	Mostly Organellar	74207.4	48	45.9061	4.15787
TIMM17B	O60830	Mitochondrial import inner membrane translocase subunit Tim17-B	18.273	172	342	2	Mitochondrion	Low	2.1	Matrix	0	1	Mostly Organellar	139664	58.4	86.3988	7.93397
TMEM223	A0PJW6	Transmembrane protein 223	22.049	202	254	2	Mitochondrion	Low	1.3	Matrix	0	1	Mostly Organellar	80514.9	49.4	49.8081	5.51902
TMEM65	Q6PI78	Transmembrane protein 65	25.498	240	334	3	Mitochondrion	Low	1.9	Matrix	0	1	Mostly Organellar	104925	54.2	64.9087	8.31732
TRIT1	Q9H3H1	tRNA dimethylallyltransferase, mitochondrial	52.725	467	277	4	Mitochondrion	Low	3.6	Matrix	0.689528	0.310472	Organellar and Cytosolic	120254	56.3	74.3912	19.7112
VARS2	Q5ST30	Valine--tRNA ligase, mitochondrial	118.49	1063	376	2	Mitochondrion	Low	1.5	Matrix	0	1	Mostly Organellar	13875.7	22.7	8.5838	5.11134
ABCB8	Q9NUT2	ATP-binding cassette sub-family B member 8, mitochondrial	79.988	735	269	2	Mitochondrion	Very Low	0.4		0	1	Mostly Organellar	24008.7	30.3	14.8522	5.97023
ACADS	P16219	Short-chain specific acyl-CoA dehydrogenase, mitochondrial	44.297	412	292	3	Mitochondrion	Very Low	0.3	Matrix	0	1	Mostly Organellar	39628	37.9	24.5146	5.45724
ALDH18A1	P54886	Delta-1-pyrroline-5-carboxylate synthase	87.301	795	4514	6	Mitochondrion	Very Low	0.7	Matrix	0.0338664	0.966134	Mostly Organellar	1.63489e+06	90	1011.37	443.716
ALDH4A1	P30038	Delta-1-pyrroline-5-carboxylate dehydrogenase, mitochondrial	61.719	563	883	6	Mitochondrion	Very Low	0.1		0.00759526	0.992405	Mostly Organellar	96069.7	52.5	59.4306	18.4333
APOA1BP	Q8NCW5	NAD(P)H-hydrate epimerase	31.674	288	801	6	Mitochondrion	Very Low	0.5	Matrix	0.816148	0.183852	Broad distribution	1.03976e+06	86.1	643.216	102.384
APOOL	Q6UXV4	MICOS complex subunit MIC27	29.159	268	350	1	Mitochondrion	Very Low	0.4	Inner Membrane	0	1	Mostly Organellar	72113.5	47.5	44.6108	6.53711
BCKDHB	P21953	2-oxoisovalerate dehydrogenase subunit beta, mitochondrial	43.122	392	247	5	Mitochondrion	Very Low	0.3	Matrix	0.001126	0.998874	Mostly Organellar	121563	56.3	75.2012	16.2966
BNIP3	Q12983	BCL2/adenovirus E1B 19 kDa protein-interacting protein 3	21.541	194	151	1	Mitochondrion	Very Low	0.4	Outer Membrane	0	1	Mostly Organellar	22230.4	29.2	13.7522	1.48871
C17orf80	Q9BSJ5	Uncharacterized protein C17orf80	67.314	609	262	1	Mitochondrion	Very Low	0.4	Matrix	0.0139739	0.986026	Mostly Organellar	18600.1	26.6	11.5064	3.89241
C19orf52	Q9BSF4	Uncharacterized protein C19orf52	29.233	260	401	2	Mitochondrion	Very Low	0.8	Matrix	0	1	Mostly Organellar	101123	53.6	62.5569	9.19011
CARKD	Q8IW45	ATP-dependent (S)-NAD(P)H-hydrate dehydratase	36.576	347	205	2	Mitochondrion	Very Low	0.7	Matrix	0.716774	0.283226	Organellar and Cytosolic	84763.2	50.4	52.4361	9.6383
CEP152	O94986	Centrosomal protein of 152 kDa	195.62	1710	126	2	Mitochondrion	Very Low	0.3	Matrix	0.421981	0.578019	Organellar and Cytosolic	5206.28	11.9	3.2207	3.16619
CHSY1	Q86X52	Chondroitin sulfate synthase 1	91.783	802	103	1	Mitochondrion	Very Low	0	Matrix	0.172041	0.827959	Organellar and Cytosolic	5720.91	12.8	3.53907	1.63239
CISD3	P0C7P0	CDGSH iron-sulfur domain-containing protein 3, mitochondrial	14.215	127	247	3	Mitochondrion	Very Low	0	Matrix	0.206744	0.793256	Broad distribution	513242	78.1	317.501	22.6812
COA1	Q9GZY4	Cytochrome c oxidase assembly factor 1 homolog	16.694	146	188	1	Mitochondrion	Very Low	0.5	Matrix	0	1	Mostly Organellar	85525.6	50.5	52.9078	4.43867
COX11	Q9Y6N1	Cytochrome c oxidase assembly protein COX11, mitochondrial	31.43	276	352	6	Mitochondrion	Very Low	0.2	Matrix	0	1	Mostly Organellar	111218	55	68.8016	10.8672
COX19	Q49B96	Cytochrome c oxidase assembly protein COX19	10.394	90	223	2	Mitochondrion	Very Low	0.7	Matrix	0.125004	0.874996	Mostly Organellar	193398	63.5	119.64	6.24931
COX8A	P10176	Cytochrome c oxidase subunit 8A, mitochondrial	7.579	69	305	1	Mitochondrion	Very Low	0.7	Matrix	0	1	Mostly Organellar	101409	53.6	62.7339	2.38939
CYCS	P99999	Cytochrome c	11.749	105	793	6	Mitochondrion	Very Low	0.8	Matrix	0.17606	0.82394	Broad distribution	2.70891e+06	93.4	1675.79	98.9446
DHRS4	Q9BTZ2	Dehydrogenase/reductase SDR family member 4	29.537	278	1036	6	Mitochondrion	Very Low	0.3	Matrix	0.00390776	0.996092	Mostly Organellar	390172	74.3	241.368	35.8277
GLRX2	Q9NS18	Glutaredoxin-2, mitochondrial	18.051	164	202	1	Mitochondrion	Very Low	0.5	Matrix	0.236763	0.763237	Organellar and Cytosolic	152363	59.8	94.2543	8.55021
HSDL2	Q6YN16	Hydroxysteroid dehydrogenase-like protein 2	45.394	418	3122	6	Mitochondrion	Very Low	0.9	Matrix	0.0121877	0.987812	Mostly Organellar	1.23712e+06	87.7	765.308	174.586
LYRM4	Q9HD34	LYR motif-containing protein 4	10.758	91	182	1	Mitochondrion	Very Low	0.8	Matrix	0.0314378	0.968562	Mostly Organellar	497652	77.5	307.858	16.6439
MCEE	Q96PE7	Methylmalonyl-CoA epimerase, mitochondrial	18.749	176	199	1	Mitochondrion	Very Low	0.7	Matrix	0	1	Mostly Organellar	68361.6	46.5	42.2898	3.98462
MGAT4B	Q9UQ53	Alpha-1,3-mannosyl-glycoprotein 4-beta-N-acetylglucosaminyltransferase B	63.198	548	80	2	Mitochondrion	Very Low	0.2	Matrix	0.342753	0.657247	Organellar and Cytosolic	13076.4	22	8.08932	2.56915
MLX	Q9UH92	Max-like protein X	33.3	298	77	1	Mitochondrion	Very Low	0.7	Matrix	0.425564	0.574436	Broad distribution	20988.7	28.2	12.984	2.17283
MT-ATP8	P03928	ATP synthase protein 8	7.9916	68	527	1	Mitochondrion	Very Low	0.8	Matrix	0	1	Mostly Organellar	174595	62	108.008	4.33772
MT-CO3	P00414	Cytochrome c oxidase subunit 3	29.95	261	106	1	Mitochondrion	Very Low	0.7	Matrix	0	1	Mostly Organellar	18724.6	26.7	11.5834	1.74344
MTIF3	Q9H2K0	Translation initiation factor IF-3, mitochondrial	31.725	278	278	1	Mitochondrion	Very Low	0.6	Matrix	0	1	Mostly Organellar	47502.1	40.6	29.3858	4.68502
NFU1	Q9UMS0	NFU1 iron-sulfur cluster scaffold homolog, mitochondrial	28.462	254	229	1	Mitochondrion	Very Low	0.5	Matrix	0.0978086	0.902191	Mostly Organellar	50118.7	41.4	31.0044	4.43468
NIT1	Q86X76-2	Nitrilase homolog 1	31.858	291	336	2	Mitochondrion	Very Low	0.7	Matrix	0.911506	0.0884945	Mostly Cytosolic	395888	74.6	244.904	39.2092
NME4	O00746	Nucleoside diphosphate kinase, mitochondrial	20.658	187	161	1	Mitochondrion	Very Low	0.7	Matrix	0	1	Mostly Organellar	26943.9	31.9	16.668	1.7304
OSGEPL1	Q9H4B0	Probable tRNA N6-adenosine threonylcarbamoyltransferase, mitochondrial	45.122	414	212	1	Mitochondrion	Very Low	0.4	Matrix	0	1	Mostly Organellar	25934	31.2	16.0432	3.63793
OXLD1	Q5BKU9	Oxidoreductase-like domain-containing protein 1	15.855	147	179	1	Mitochondrion	Very Low	0.9	Matrix	0.268904	0.731096	Broad distribution	440962	76.1	272.788	21.7353
OXNAD1	Q96HP4	Oxidoreductase NAD-binding domain-containing protein 1	34.854	312	297	3	Mitochondrion	Very Low	0.7	Matrix	0.103869	0.896131	Mostly Organellar	68891.7	46.7	42.6177	7.46477
PCCA	P05165	Propionyl-CoA carboxylase alpha chain, mitochondrial	80.058	728	633	5	Mitochondrion	Very Low	0.7		0.152401	0.847599	Organellar and Cytosolic	47886.7	40.7	29.6237	11.9184
PEO1	Q96RR1	Twinkle protein, mitochondrial	77.153	684	193	1	Mitochondrion	Very Low	0.3	Outer Membrane	0.0646288	0.935371	Mostly Organellar	15104.4	23.8	9.34385	3.62287
PHKA1	P46020	Phosphorylase b kinase regulatory subunit alpha, skeletal muscle isoform	137.31	1223	164	1	Mitochondrion	Very Low	0.8		0.155423	0.844577	Organellar and Cytosolic	56959.4	43.5	35.2362	24.3144
PPP1R13B	Q96KQ4	Apoptosis-stimulating of p53 protein 1	119.56	1090	112	2	Mitochondrion	Very Low	0.7	Inner Membrane	0.100161	0.899839	Mostly Organellar	6951.23	14.7	4.30017	2.58371
PTRH1	Q86Y79	Probable peptidyl-tRNA hydrolase	22.936	214	125	1	Mitochondrion	Very Low	0.6	Matrix	0.0420809	0.957919	Mostly Organellar	42108.5	38.7	26.0492	3.00251
QDPR	P09417	Dihydropteridine reductase	25.789	244	231	2	Mitochondrion	Very Low	0.5	Matrix	0.942066	0.0579335	Mostly Cytosolic	317307	71.5	196.292	25.4396
REXO2	Q9Y3B8	Oligoribonuclease, mitochondrial	26.832	237	295	3	Mitochondrion	Very Low	0.7	Matrix	0.925367	0.0746328	Mostly Cytosolic	724248	82.5	448.034	60.4139
RMDN1	Q96DB5	Regulator of microtubule dynamics protein 1	35.808	314	1218	6	Mitochondrion	Very Low	0.5	Matrix	0.359685	0.640315	Organellar and Cytosolic	531287	78.5	328.665	59.1434
ROMO1	P60602	Reactive oxygen species modulator 1	8.1828	79	256	2	Mitochondrion	Very Low	0.7	Outer Membrane	0	1	Mostly Organellar	668343	81.3	413.45	17.0019
SDHD	O14521-2	Succinate dehydrogenase [ubiquinone] cytochrome b small subunit, mitochondrial	12.615	120	127	1	Mitochondrion	Very Low	0.7	Inner Membrane	0	1	Mostly Organellar	58832.8	44.1	36.3951	2.3073
SIPA1L1	O43166	Signal-induced proliferation-associated 1-like protein 1	200.03	1804	63	2	Mitochondrion	Very Low	0.4	Matrix	0.126698	0.873302	Mostly Organellar	3314.23	8.2	2.05025	2.06098
SLC25A25	Q6KCM7-3	Calcium-binding mitochondrial carrier protein SCaMC-2	56.882	515	161	1	Mitochondrion	Very Low	0.4	Matrix	0	1	Mostly Organellar	46481.3	40.3	28.7543	8.21959
SLC25A46	Q96AG3	Solute carrier family 25 member 46	46.173	418	214	1	Mitochondrion	Very Low	0.9	Matrix	0	1	Mostly Organellar	21536.3	28.6	13.3228	3.0914
TIMM22	Q9Y584	Mitochondrial import inner membrane translocase subunit Tim22	20.031	194	169	1	Mitochondrion	Very Low	0.8	Matrix	0	1	Mostly Organellar	73250.2	47.7	45.314	4.56151
TMEM126B	Q8IUX1	Complex I assembly factor TMEM126B, mitochondrial	25.943	230	239	2	Mitochondrion	Very Low	0	Matrix	0	1	Mostly Organellar	66272.8	45.9	40.9976	5.34506
TMEM14C	Q9P0S9	Transmembrane protein 14C	11.564	112	68	1	Mitochondrion	Very Low	0.6	Outer Membrane	0	1	Mostly Organellar	245356	67.5	151.782	8.82068
TRIAP1	O43715	TP53-regulated inhibitor of apoptosis 1	8.7858	76	181	2	Mitochondrion	Very Low	0.6	Matrix	0.566851	0.433149	Organellar and Cytosolic	350665	72.9	216.928	9.5779
TRMT5	Q32P41	tRNA (guanine(37)-N1)-methyltransferase	58.246	509	366	2	Mitochondrion	Very Low	0.2	Matrix	0.71636	0.28364	Broad distribution	135390	58	83.755	24.5161
HACL1	Q9UJ83	2-hydroxyacyl-CoA lyase 1	63.728	578	1683	6	Peroxisome	Very High	69.9		0.00511832	0.994882	Mostly Organellar	232713	66.6	143.96	46.1049
SCP2	P22307	Non-specific lipid-transfer protein	58.993	547	1836	6	Peroxisome	Very High	62.6		0.00851887	0.991481	Mostly Organellar	566845	79.4	350.661	103.959
ABCD1	P33897	ATP-binding cassette sub-family D member 1	82.936	745	1030	6	Peroxisome	High	19.3		0	1	Mostly Organellar	118856	56.1	73.5262	30.645
ABCD3	P28288	ATP-binding cassette sub-family D member 3	75.475	659	2970	6	Peroxisome	High	26.3		0.00761563	0.992384	Mostly Organellar	845008	84.2	522.739	198.272
AGPS	O00116	Alkyldihydroxyacetonephosphate synthase, peroxisomal	72.911	658	2885	6	Peroxisome	High	47.8		0.000697658	0.999302	Mostly Organellar	557047	79.2	344.6	126.265
CAT	P04040	Catalase	59.755	527	2435	6	Peroxisome	High	44		0.102268	0.897732	Mostly Organellar	873016	84.5	540.065	162.179
HSD17B4	P51659	Peroxisomal multifunctional enzyme type 2	79.685	736	5038	6	Peroxisome	High	21.1		0.032343	0.967657	Mostly Organellar	1.26957e+06	87.9	785.383	314.507
PEX11B	O96011	Peroxisomal membrane protein 11B	28.431	259	578	6	Peroxisome	High	46.6		0	1	Mostly Organellar	129336	57.2	80.0095	11.4316
ACOX1	Q15067	Peroxisomal acyl-coenzyme A oxidase 1	74.423	660	2250	6	Peroxisome	Medium	13.9		0.000830031	0.99917	Mostly Organellar	336261	72.4	208.018	77.8001
FAR1	Q8WVX9	Fatty acyl-CoA reductase 1	59.356	515	1410	6	Peroxisome	Medium	10		0	1	Mostly Organellar	291003	70	180.02	53.698
GUSB	P08236	Beta-glucuronidase	74.731	651	1016	6	Peroxisome	Medium	13.6		0.0098188	0.990181	Mostly Organellar	96676	52.6	59.8058	22.4603
NAGLU	P54802	Alpha-N-acetylglucosaminidase	82.265	743	468	6	Peroxisome	Medium	6.5		0	1	Mostly Organellar	18526.9	26.5	11.4611	4.73821
NEU1	Q99519	Sialidase-1	45.467	415	588	6	Peroxisome	Medium	7.1		0	1	Mostly Organellar	69529.1	46.9	43.0121	9.82788
PEX14	O75381	Peroxisomal membrane protein PEX14	41.236	377	1142	6	Peroxisome	Medium	11.7		0	1	Mostly Organellar	236746	67	146.456	30.3498
SLC25A17	O43808	Peroxisomal membrane protein PMP34	34.566	307	381	5	Peroxisome	Medium	4.5		0	1	Mostly Organellar	106762	54.5	66.0452	11.4727
ACAA1	P09110	3-ketoacyl-CoA thiolase, peroxisomal	44.292	424	885	6	Peroxisome	Low	2.7		0	1	Mostly Organellar	152136	59.8	94.1145	20.9486
DECR2	Q9NUI1	Peroxisomal 2,4-dienoyl-CoA reductase	30.777	292	749	6	Peroxisome	Low	2.1		0.0059716	0.994028	Mostly Organellar	192294	63.4	118.957	18.3987
GNPAT	O15228	Dihydroxyacetone phosphate acyltransferase	77.187	680	939	6	Peroxisome	Low	3.5		0	1	Mostly Organellar	95499.2	52.4	59.0777	22.9161
PKD2	Q13563	Polycystin-2	109.69	968	196	2	Peroxisome	Low	1.1		0	1	Mostly Organellar	8412.97	16.7	5.20443	2.86889
TYSND1	Q2T9J0	Peroxisomal leader peptide-processing protease	59.308	566	674	6	Peroxisome	Low	2.6		0.0281739	0.971826	Mostly Organellar	61449.2	44.8	38.0136	11.3299
AMACR	Q9UHK6	Alpha-methylacyl-CoA racemase	42.386	382	256	3	Peroxisome	Very Low	0.7		0	1	Mostly Organellar	46434.4	40.2	28.7252	6.1187
PEX12	O00623	Peroxisome assembly protein 12	40.797	359	176	2	Peroxisome	Very Low	0.7		0	1	Mostly Organellar	19936.6	27.5	12.3332	2.52858
STIM2	Q9P246	Stromal interaction molecule 2	83.97	746	179	1	Peroxisome	Very Low	0.2		0	1	Mostly Organellar	10400.4	19.2	6.43389	2.71501
TMEM120A	Q9BXJ8	Transmembrane protein 120A	40.61	343	145	1	Peroxisome	Very Low	0.2		0	1	Mostly Organellar	26722.6	31.8	16.5311	3.37372
TMEM56	Q96MV1	Transmembrane protein 56	30.04	263	107	1	Peroxisome	Very Low	0.5		0	1	Mostly Organellar	18890.9	26.8	11.6863	1.76421
ABCB1	P08183	Multidrug resistance protein 1	141.48	1280	1851	6	Plasma membrane	Very High	92.2		0	1	Mostly Organellar	130277	57.3	80.5914	57.3005
ABCC2	Q92887	Canalicular multispecific organic anion transporter 1	174.21	1545	995	6	Plasma membrane	Very High	78.5		0.017659	0.982341	Mostly Organellar	38020.4	37.2	23.5202	20.5915
ABCC4	O15439	Multidrug resistance-associated protein 4	149.52	1325	1608	6	Plasma membrane	Very High	59.4		0.0391931	0.960807	Mostly Organellar	134814	57.9	83.3989	62.6661
ABCC5	O15440	Multidrug resistance-associated protein 5	160.66	1437	392	6	Plasma membrane	Very High	73.2		0	1	Mostly Organellar	16331.5	24.8	10.103	8.15703
ABCG2	Q9UNQ0	ATP-binding cassette sub-family G member 2	72.313	655	2870	6	Plasma membrane	Very High	97.7		0	1	Mostly Organellar	1.0082e+06	85.9	623.688	226.652
ADAM17	P78536	Disintegrin and metalloproteinase domain-containing protein 17	93.02	824	759	6	Plasma membrane	Very High	55.4		0.0912746	0.908725	Mostly Organellar	69222.6	46.8	42.8225	20.018
ADCY6	O43306	Adenylate cyclase type 6	130.61	1168	196	6	Plasma membrane	Very High	70		0.0338532	0.966147	Mostly Organellar	6756.1	14.4	4.17945	2.74328
ADCY9	O60503	Adenylate cyclase type 9	150.7	1353	785	6	Plasma membrane	Very High	80		0	1	Mostly Organellar	36534.8	36.5	22.6011	17.1166
AIDA	Q96BJ3	Axin interactor, dorsalization-associated protein	35.023	306	362	4	Plasma membrane	Very High	81.4		0.361446	0.638554	Organellar and Cytosolic	82956.9	50	51.3187	9.03239
ALDH3B1	P43353	Aldehyde dehydrogenase family 3 member B1	51.839	468	609	6	Plasma membrane	Very High	63.1		0.0797473	0.920253	Mostly Organellar	94442.1	52.1	58.4237	15.2202
ALDOA	P04075	Fructose-bisphosphate aldolase A	39.42	364	13644	6	Plasma membrane	Very High	93.4		0.223276	0.776724	Broad distribution	2.74493e+07	99.6	16980.7	3363.91
ALDOC	P09972	Fructose-bisphosphate aldolase C	39.455	364	1971	6	Plasma membrane	Very High	61.1		0.31796	0.68204	Organellar and Cytosolic	1.19864e+06	87.4	741.501	147.024
ALPI	P09923	Intestinal-type alkaline phosphatase	56.811	528	158	4	Plasma membrane	Very High	74.1		0	1	Mostly Organellar	17394.7	25.6	10.7607	3.07217
ALPP	P05187	Alkaline phosphatase, placental type	57.953	535	1165	6	Plasma membrane	Very High	99.1		0	1	Mostly Organellar	175269	62	108.425	31.5776
ANO6	Q4KMQ2	Anoctamin-6	106.16	910	834	6	Plasma membrane	Very High	97.4		0	1	Mostly Organellar	61627.1	44.8	38.1237	20.339
ANTXR1	Q9H6X2	Anthrax toxin receptor 1	62.788	564	744	6	Plasma membrane	Very High	56.8		0.0022848	0.997715	Mostly Organellar	113566	55.4	70.2542	22.1677
ANXA2	P07355	Annexin A2	38.604	339	8011	6	Plasma membrane	Very High	82.9		0.507831	0.492169	Organellar and Cytosolic	4.09922e+07	99.8	25358.6	4919.61
AP2B1	P63010	AP-2 complex subunit beta	104.55	937	2623	6	Plasma membrane	Very High	56.5		0.301695	0.698305	Organellar and Cytosolic	742505	82.8	459.327	241.335
ARF6	P62330	ADP-ribosylation factor 6	20.082	175	876	6	Plasma membrane	Very High	60.6		0.0728221	0.927178	Mostly Organellar	746175	82.9	461.598	46.5848
ARL13B	Q3SXY8	ADP-ribosylation factor-like protein 13B	48.643	428	138	3	Plasma membrane	Very High	64.2		0	1	Mostly Organellar	12656.8	21.7	7.82974	1.91399
ATP13A3	Q9H7F0	Probable cation-transporting ATPase 13A3	138.04	1226	426	6	Plasma membrane	Very High	92.9		0.152027	0.847973	Organellar and Cytosolic	30010.6	33.7	18.5651	12.8788
ATP1A1	P05023	Sodium/potassium-transporting ATPase subunit alpha-1	112.89	1023	10205	6	Plasma membrane	Very High	91.3		8.29906e-05	0.999917	Mostly Organellar	3.93713e+06	95.3	2435.59	1381.76
ATP1B1	P05026	Sodium/potassium-transporting ATPase subunit beta-1	35.061	303	1598	6	Plasma membrane	Very High	86.2		0	1	Mostly Organellar	1.23108e+06	87.6	761.572	134.187
ATP1B3	P54709	Sodium/potassium-transporting ATPase subunit beta-3	31.512	279	1705	6	Plasma membrane	Very High	85.2		0.000272535	0.999727	Mostly Organellar	1.9662e+06	91.4	1216.33	192.62
ATP2B1	P20020	Plasma membrane calcium-transporting ATPase 1	138.75	1258	4818	6	Plasma membrane	Very High	91.1		0	1	Mostly Organellar	666707	81.3	412.438	287.584
ATP2B3	Q16720	Plasma membrane calcium-transporting ATPase 3	134.2	1220	232	6	Plasma membrane	Very High	75		0.0854432	0.914557	Mostly Organellar	34842.6	35.8	21.5543	14.5365
ATP2B4	P23634	Plasma membrane calcium-transporting ATPase 4	137.92	1241	991	6	Plasma membrane	Very High	87.2		0.0341163	0.965884	Mostly Organellar	97744	52.8	60.4662	41.9097
AXL	P30530	Tyrosine-protein kinase receptor UFO	98.335	894	932	6	Plasma membrane	Very High	96.2		0	1	Mostly Organellar	53820.1	42.6	33.2942	16.4532
BCAM	P50895	Basal cell adhesion molecule	67.404	628	1504	6	Plasma membrane	Very High	97.7		0	1	Mostly Organellar	205770	64.6	127.293	43.1186
BICD2	Q8TD16	Protein bicaudal D homolog 2	93.532	824	660	6	Plasma membrane	Very High	84.4		0.855953	0.144047	Mostly Cytosolic	134642	57.9	83.2919	39.1504
BSG	P35613	Basigin	42.2	385	3320	6	Plasma membrane	Very High	95.7		0.00235518	0.997645	Mostly Organellar	4.50142e+06	95.9	2784.66	590.553
CADM1	Q9BY67	Cell adhesion molecule 1	48.509	442	662	6	Plasma membrane	Very High	88.8		0	1	Mostly Organellar	140006	58.5	86.6104	21.1138
CALM1	P62158	Calmodulin	16.837	149	2284	6	Plasma membrane	Very High	86		0.627807	0.372193	Broad distribution	2.53027e+07	99.5	15652.7	1324.43
CD109	Q6YHK3	CD109 antigen	161.69	1445	3770	6	Plasma membrane	Very High	98.5		0.00341163	0.996588	Mostly Organellar	401366	74.8	248.293	201.753
CD151	P48509	CD151 antigen	28.295	253	269	6	Plasma membrane	Very High	96.1		0	1	Mostly Organellar	401342	74.8	248.278	35.3038
CD276	Q5ZPR3	CD276 antigen	57.235	534	750	6	Plasma membrane	Very High	97.1		0	1	Mostly Organellar	150814	59.6	93.296	26.8349
CD44	P16070	CD44 antigen	81.537	742	2092	6	Plasma membrane	Very High	96.6		0.00244915	0.997551	Mostly Organellar	1.65901e+06	90.2	1026.29	420.533
CD46	P15529-4	Membrane cofactor protein	41.358	369	688	6	Plasma membrane	Very High	98		0	1	Mostly Organellar	377168	74	233.323	48.4943
CD46	P15529	Membrane cofactor protein	43.747	392	167	6	Plasma membrane	Very High	80.5		0	1	Mostly Organellar	32597.3	34.8	20.1653	4.4333
CD47	Q08722	Leukocyte surface antigen CD47	35.213	323	349	6	Plasma membrane	Very High	87.5		0.00134475	0.998655	Mostly Organellar	182793	62.7	113.079	20.0105
CD55	P08174-2	Complement decay-accelerating factor	48.717	440	2872	6	Plasma membrane	Very High	99.1		0.00710878	0.992891	Mostly Organellar	3.9722e+06	95.3	2457.28	601.601
CD58	P19256-3	Lymphocyte function-associated antigen 3	27.96	248	311	6	Plasma membrane	Very High	96.9		0	1	Mostly Organellar	214706	65.2	132.822	18.6629
CD59	P13987	CD59 glycoprotein	14.177	128	734	6	Plasma membrane	Very High	100		0.00947641	0.990524	Mostly Organellar	3.43383e+06	94.6	2124.23	151.342
CD81	P60033	CD81 antigen	25.809	236	718	6	Plasma membrane	Very High	89.4		0.0156284	0.984372	Mostly Organellar	256286	68	158.544	20.5633
CD9	P21926	CD9 antigen	25.416	228	759	6	Plasma membrane	Very High	99.5		0.00234479	0.997655	Mostly Organellar	1.71679e+06	90.4	1062.04	135.65
CD97	P48960	CD97 antigen	91.868	835	1556	6	Plasma membrane	Very High	88.5		0.00193011	0.99807	Mostly Organellar	122524	56.5	75.7958	34.9931
CD99	P14209	CD99 antigen	18.848	185	1154	6	Plasma membrane	Very High	97.5		0.0501527	0.949847	Mostly Organellar	1.19032e+06	87.4	736.354	69.7468
CD99L2	Q8TCZ2	CD99 antigen-like protein 2	27.986	262	338	6	Plasma membrane	Very High	98		0	1	Mostly Organellar	91170.3	51.6	56.3997	7.93216
CDC42	P60953	Cell division control protein 42 homolog	21.258	191	1170	6	Plasma membrane	Very High	56.4		0.626475	0.373525	Organellar and Cytosolic	3.92377e+06	95.2	2427.32	259.312
CDH10	Q9Y6N8	Cadherin-10	88.45	788	530	6	Plasma membrane	Very High	68.3		0	1	Mostly Organellar	42958.2	39.1	26.5747	11.8125
CLDND1	Q9NY35	Claudin domain-containing protein 1	28.603	253	182	4	Plasma membrane	Very High	60.2		0	1	Mostly Organellar	52272.8	42.2	32.337	4.64819
CLIC4	Q9Y696	Chloride intracellular channel protein 4	28.772	253	2306	6	Plasma membrane	Very High	84.7		0.613996	0.386004	Organellar and Cytosolic	2.33343e+06	92.4	1443.5	208.719
CLMP	Q9H6B4	CXADR-like membrane protein	41.28	373	648	6	Plasma membrane	Very High	91.3		0	1	Mostly Organellar	119384	56.2	73.8534	15.3209
CNNM3	Q8NE01	Metal transporter CNNM3	76.118	707	868	6	Plasma membrane	Very High	86.1		0.056388	0.943612	Mostly Organellar	92830.8	51.8	57.427	21.9673
CNP	P09543	2,3-cyclic-nucleotide 3-phosphodiesterase	47.578	421	1822	6	Plasma membrane	Very High	92.4		0.00667629	0.993324	Mostly Organellar	735891	82.7	455.237	108.847
CPM	P14384	Carboxypeptidase M	50.513	443	194	4	Plasma membrane	Very High	81.3		0	1	Mostly Organellar	16635.7	25	10.2912	2.61241
CSNK1G3	Q9Y6M4-3	Casein kinase I isoform gamma-3	48.897	423	495	6	Plasma membrane	Very High	98.4		0	1	Mostly Organellar	73496.5	47.8	45.4664	11.1724
CSPG4	Q6UVK1	Chondroitin sulfate proteoglycan 4	250.53	2322	3568	6	Plasma membrane	Very High	92.1		0	1	Mostly Organellar	170658	61.7	105.572	132.918
CXADR	P78310	Coxsackievirus and adenovirus receptor	40.029	365	915	6	Plasma membrane	Very High	98.6		0	1	Mostly Organellar	298563	70.6	184.697	37.1542
CXCR4	P61073	C-X-C chemokine receptor type 4	39.745	352	233	5	Plasma membrane	Very High	81.7		0	1	Mostly Organellar	58287.1	43.9	36.0576	7.20198
DAG1	Q14118	Dystroglycan	97.44	895	2053	6	Plasma membrane	Very High	92.9		0	1	Mostly Organellar	341702	72.6	211.384	103.51
DDAH1	O94760	N(G),N(G)-dimethylarginine dimethylaminohydrolase 1	31.121	285	1140	6	Plasma membrane	Very High	81.5		0.835785	0.164215	Broad distribution	1.76639e+06	90.6	1092.72	170.898
DDR1	Q08345-5	Epithelial discoidin domain-containing receptor 1	101.8	919	663	6	Plasma membrane	Very High	93.7		0.282668	0.717332	Organellar and Cytosolic	78628.7	49	48.6413	24.8843
DLG1	Q12959-4	Disks large homolog 1	99.941	893	1696	6	Plasma membrane	Very High	82		0.00992162	0.990078	Mostly Organellar	158650	60.5	98.144	49.2924
DSC2	Q02487	Desmocollin-2	99.961	901	766	6	Plasma membrane	Very High	80.5		0	1	Mostly Organellar	42925.3	39	26.5544	13.3395
DSG2	Q14126	Desmoglein-2	122.29	1118	4744	6	Plasma membrane	Very High	93.2		0.000292025	0.999708	Mostly Organellar	633076	80.8	391.633	240.682
EBF2	Q9HAK2	Transcription factor COE2	62.649	575	307	6	Plasma membrane	Very High	94.2		0.00551692	0.994483	Mostly Organellar	114315	55.5	70.7172	22.2645
EFR3A	Q14156	Protein EFR3 homolog A	92.923	821	274	5	Plasma membrane	Very High	76.9		0.00963356	0.990366	Mostly Organellar	16029.2	24.6	9.91599	4.63054
EGFR	P00533	Epidermal growth factor receptor	134.28	1210	5450	6	Plasma membrane	Very High	98.6		0.000164573	0.999835	Mostly Organellar	722145	82.5	446.733	301.462
ENG	P17813	Endoglin	70.577	658	370	6	Plasma membrane	Very High	91.8		0	1	Mostly Organellar	33461.4	35.2	20.6999	7.34183
EPB41	P11171	Protein 4.1	97.016	864	1377	6	Plasma membrane	Very High	60.9		0.18527	0.81473	Broad distribution	188761	63.2	116.771	56.9315
EPB41L1	Q9H4G0	Band 4.1-like protein 1	98.502	881	2580	6	Plasma membrane	Very High	91.3		0.114092	0.885908	Mostly Organellar	319756	71.6	197.807	97.9175
EPB41L2	O43491	Band 4.1-like protein 2	112.59	1005	3305	6	Plasma membrane	Very High	84.4		0.0145207	0.985479	Mostly Organellar	422267	75.5	261.222	147.803
EPHA2	P29317	Ephrin type-A receptor 2	108.27	976	1026	6	Plasma membrane	Very High	90		0	1	Mostly Organellar	52015.1	42.1	32.1775	17.5079
EPHB4	P54760	Ephrin type-B receptor 4	108.27	987	1500	6	Plasma membrane	Very High	96.2		0	1	Mostly Organellar	107523	54.5	66.5157	36.1915
EPS15	P42566	Epidermal growth factor receptor substrate 15	98.655	896	600	6	Plasma membrane	Very High	84		0.870815	0.129185	Mostly Cytosolic	126649	56.9	78.3474	38.8433
ERBB2	P04626	Receptor tyrosine-protein kinase erbB-2	137.91	1255	533	6	Plasma membrane	Very High	87.4		0	1	Mostly Organellar	28095	32.6	17.3801	12.0454
F11R	Q9Y624	Junctional adhesion molecule A	32.583	299	1004	6	Plasma membrane	Very High	98.4		0	1	Mostly Organellar	292538	70.1	180.97	29.6327
F3	P13726	Tissue factor	33.067	295	242	5	Plasma membrane	Very High	89.5		0	1	Mostly Organellar	33734.7	35.4	20.869	3.46792
FAM49B	Q9NUQ9	Protein FAM49B	36.748	324	1498	6	Plasma membrane	Very High	62.6		0.846746	0.153254	Broad distribution	2.3539e+06	92.5	1456.17	268.917
FARP1	Q9Y4F1	FERM, RhoGEF and pleckstrin domain-containing protein 1	118.63	1045	1666	6	Plasma membrane	Very High	91		0.000522984	0.999477	Mostly Organellar	151775	59.7	93.8911	55.9747
FAS	P25445	Tumor necrosis factor receptor superfamily member 6	37.732	335	705	6	Plasma membrane	Very High	91.4		0	1	Mostly Organellar	164264	61	101.616	19.2685
FIBP	O43427	Acidic fibroblast growth factor intracellular-binding protein	41.878	364	400	6	Plasma membrane	Very High	79.8		0.0710215	0.928978	Mostly Organellar	96987.7	52.6	59.9986	12.627
FLVCR1	Q9Y5Y0	Feline leukemia virus subgroup C receptor-related protein 1	59.862	555	430	6	Plasma membrane	Very High	80.7		0	1	Mostly Organellar	67225.5	46.2	41.587	12.5107
FOLR1	P15328	Folate receptor alpha	29.819	257	523	6	Plasma membrane	Very High	98.2		0	1	Mostly Organellar	128993	57.2	79.7974	11.9579
FSCN1	Q16658	Fascin	54.529	493	4904	6	Plasma membrane	Very High	57		0.805237	0.194763	Broad distribution	9.95295e+06	98.1	6157.08	1687.24
[truncated: 6,711 more rows]
