# Supplementary material for: Global, quantitative and dynamic mapping of protein subcellular localization
Source: eLife. 2016 Jun 9;5:e16950. doi: 10.7554/eLife.16950 (PMC4959882; doi:10.7554/eLife.16950)
Supplement: Supplementary file 2. — The performance and depth of all 12 maps reported in this study. DOI: http://dx.doi.org/10.7554/eLife.16950.016 [file elife-16950-supp2.xlsx]

## Sheet: Notes
Prediction performance of the 6 Static Maps, and the 6 Dynamic Maps (3 control and 3 EGF treatment), as analysed by support vector machine (SVM) classification.
Performance was gauged by scoring the proportion of correctly predicted compartment marker proteins (with leave-one-out cross validation), overall and by compartment.
The 'Static maps' were used for construction of the HeLa spatial proteome database (Tables S1, S4). They were prepared with the 'deep' mass spectrometry protocol (60h/map).
The 'Dynamic maps' were used in the comparative EGF treatment experiment; they were prepared with the 'fast' mass spectrometry protocol (20h/map), which has lower coverage, but very similar prediction performance.
Please note that in the main Table 1, actin binding protein and nuclear pore complex clusters were subsumed under the Large Protein Complex cluster.

## Sheet: Performance 6 Static Maps
	Map1			Map2			Map3			Map4			Map5			Map6			Average single Map Performance		Common proteins of maps 1-6 combined (used for Figure 2)				Performance of all single maps combined by trimmed SVM addition (used for Table S4)
Organelle	Markers identified	Correctly predicted	%	Markers identified	Correctly predicted	%	Markers identified	Correctly predicted	%	Markers identified	Correctly predicted	%	Markers identified	Correctly predicted	%	Markers identified	Correctly predicted	%	%		Markers identified	Correctly predicted	%		Markers identified	Correctly predicted	%
Endosome	84	71	0.845238	83	71	0.855422	81	65	0.802469	82	73	0.890244	84	74	0.880952	83	75	0.903614	0.86299		77	70	0.909091		85	75	0.882353
ER	125	124	0.992	125	121	0.968	125	120	0.96	123	121	0.98374	124	120	0.967742	126	123	0.97619	0.974612		119	117	0.983193		127	127	1
ER_high_curvature	11	11	1	11	10	0.909091	11	11	1	10	9	0.9	10	9	0.9	10	10	1	0.951515		9	9	1		11	11	1
Ergic/cisGolgi	25	20	0.8	25	25	1	25	23	0.92	25	25	1	26	24	0.923077	25	25	1	0.940513		25	25	1		26	25	0.961538
Golgi	33	25	0.757576	32	24	0.75	31	22	0.709677	32	24	0.75	32	25	0.78125	32	24	0.75	0.749751		30	26	0.866667		33	29	0.878788
Lysosome	42	41	0.97619	42	41	0.97619	42	42	1	40	39	0.975	39	37	0.948718	43	40	0.930233	0.967722		37	36	0.972973		43	41	0.953488
Mito	240	239	0.995833	241	239	0.991701	237	236	0.995781	240	239	0.995833	236	232	0.983051	236	232	0.983051	0.990875		229	229	1		242	239	0.987603
Peroxisome	21	12	0.571429	21	16	0.761905	20	14	0.7	19	14	0.736842	21	17	0.809524	19	13	0.684211	0.710652		17	15	0.882353		21	15	0.714286
Plasma membrane	127	124	0.976378	126	118	0.936508	125	116	0.928	126	120	0.952381	126	118	0.936508	124	114	0.919355	0.941522		121	120	0.991736		127	123	0.968504
Large Protein Complex	308	305	0.99026	307	306	0.996743	308	303	0.983766	309	305	0.987055	309	305	0.987055	308	306	0.993506	0.989731		305	305	1		309	308	0.996764
Actin binding proteins	33	19	0.575758	33	23	0.69697	34	25	0.735294	34	28	0.823529	33	26	0.787879	33	27	0.818182	0.739602		32	26	0.8125		34	29	0.852941
Nuclear pore complex	18	17	0.944444	18	17	0.944444	18	15	0.833333	18	15	0.833333	18	14	0.777778	17	12	0.705882	0.839869		17	15	0.882353		18	16	0.888889
Membrane compartments	708	667	0.94209	706	665	0.941926	697	649	0.931133	697	664	0.952654	698	656	0.939828	698	656	0.939828	0.941243		664	647	0.974398		715	685	0.958042
TOTAL	1067	1008	0.944705	1064	1011	0.950188	1057	992	0.938505	1058	1012	0.956522	1058	1001	0.946125	1056	1001	0.947917	0.947327		1018	993	0.975442		1076	1038	0.964684
Organellar Map Depth
(toal number of proteins with organellar classification)	4660			4580			4463			4353			4546			4551			4525.5		3766				5265
Global Map Depth
(total number of proteins with measured distributions over cytosolic, organellar, and nuclear fractions)	8029			8060			7888			7723			7974			8012			7947.67		7116				8710

## Sheet: Performance 6 Dynamic Maps
	Control Map1			Control Map2			Control Map3			Average single Control Map Performance		Common proteins of control maps 1-3 combined data (used for Figure 5)*				Performance of all control maps combined by trimmed SVM addition (used in Table S6)
Organelle	Markers identified	Correctly predicted	%	Markers identified	Correctly predicted	%	Markers identified	Correctly predicted	%	%		Markers identified	Correctly predicted	%		Markers identified	Correctly predicted	%
Endosome	70	57	0.814286	72	62	0.861111	72	58	0.805556	0.826984		63	53	0.84127		74	63	0.851351
ER	115	112	0.973913	117	114	0.974359	114	108	0.947368	0.965213		108	104	0.962963		120	116	0.966667
ER_high_curvature	9	9	1	10	8	0.8	9	7	0.777778	0.859259		6	6	1		10	8	0.8
Ergic/cisGolgi	24	20	0.833333	23	22	0.956522	24	23	0.958333	0.916063		21	21	1		24	23	0.958333
Golgi	18	10	0.555556	21	15	0.714286	19	8	0.421053	0.563631		16	11	0.6875		23	13	0.565217
Lysosome	36	32	0.888889	34	32	0.941176	34	31	0.911765	0.913943		27	26	0.962963		38	36	0.947368
Mito	195	193	0.989744	201	195	0.970149	198	197	0.994949	0.984947		161	161	1		221	219	0.99095
Peroxisome	15	11	0.733333	18	12	0.666667	14	9	0.642857	0.680952		13	8	0.615385		18	11	0.611111
Plasma membrane	96	86	0.895833	101	96	0.950495	101	92	0.910891	0.919073		78	76	0.974359		108	102	0.944444
Large Protein Complex	281	276	0.982206	290	288	0.993103	279	276	0.989247	0.988186		263	259	0.984791		296	292	0.986486
Actin binding proteins	27	20	0.740741	28	20	0.714286	28	19	0.678571	0.711199		26	21	0.807692		28	20	0.714286
Nuclear pore complex	13	7	0.538462	14	9	0.642857	11	6	0.545455	0.575591		9	6	0.666667		15	10	0.666667
Membrane compartments	578	530	0.916955	597	556	0.931323	585	533	0.911111	0.919796		493	466	0.945233		636	591	0.929245
TOTAL	899	833	0.926585	929	873	0.93972	903	834	0.923588	0.929964		791	752	0.950695		975	913	0.93641
Organellar Map Depth
(toal number of proteins with organellar classification)	2793			3065			2843			2900.33		2237				3373
Global Map Depth
(total number of proteins with measured distributions over cytosolic, organellar, and nuclear fractions)	6299			6268			6111			6226		5406				6728
	+EGF MAP1			+EGF Map2			+ EGF Map3			Average single +EGF Map Performance		Common proteins of +EGF maps 1-3 combined (used for Figure 5)**				Performance of all +EGF maps combined by trimmed SVM addition (used in Table S6)
Organelle	Markers identified	Correctly predicted	%	Markers identified	Correctly predicted	%	Markers identified	Correctly predicted	%	%		Markers identified	Correctly predicted	%		Markers identified	Correctly predicted	%
Endosome	70	60	0.857143	72	59	0.819444	68	57	0.838235	0.838274		63	55	0.873016		74	65	0.878378
ER	114	113	0.991228	119	117	0.983193	117	109	0.931624	0.968682		108	103	0.953704		121	120	0.991736
ER_high_curvature	9	9	1	9	9	1	7	7	1	1		6	6	1		10	10	1
Ergic/cisGolgi	24	22	0.916667	24	21	0.875	22	20	0.909091	0.900253		21	20	0.952381		24	23	0.958333
Golgi	18	15	0.833333	18	16	0.888889	20	14	0.7	0.807407		16	15	0.9375		21	17	0.809524
Lysosome	33	32	0.969697	36	33	0.916667	30	27	0.9	0.928788		27	26	0.962963		37	37	1
Mito	197	195	0.989848	197	194	0.984772	203	199	0.980296	0.984972		161	160	0.993789		215	212	0.986047
Peroxisome	14	10	0.714286	16	9	0.5625	15	11	0.733333	0.67004		13	8	0.615385		16	10	0.625
Plasma membrane	92	87	0.945652	91	83	0.912088	100	93	0.93	0.929247		78	76	0.974359		107	102	0.953271
Large Protein Complex	286	280	0.979021	285	279	0.978947	283	282	0.996466	0.984812		263	262	0.996198		296	294	0.993243
Actin binding proteins	27	23	0.851852	28	19	0.678571	28	22	0.785714	0.772046		26	20	0.769231		28	21	0.75
Nuclear pore complex	12	3	0.25	13	9	0.692308	13	6	0.461538	0.467949		9	5	0.555556		15	6	0.4
Membrane compartments	571	543	0.950963	582	541	0.929553	582	537	0.92268	0.934399		493	469	0.951318		625	596	0.9536
TOTAL	896	849	0.947545	908	848	0.933921	906	847	0.934879	0.938781		791	756	0.955752		964	917	0.951245
Organellar Map Depth
(toal number of proteins with organellar classification)	2855			3003			2824			2894		2237				3338
Global Map Depth
(total number of proteins with measured distributions over cytosolic, organellar, and nuclear fractions)	6180			6208			6148			6178.67		5406				6701
* Set of proteins common across all six maps was analysed, using all control map data only.
** Set of proteins common across all six maps was analysed, using all +EGF map data only.
