# Supplementary material for: Global, quantitative and dynamic mapping of protein subcellular localization
Source: eLife. 2016 Jun 9;5:e16950. doi: 10.7554/eLife.16950 (PMC4959882; doi:10.7554/eLife.16950)
Supplement: Supplementary file 3. — Contains the concordance analysis with external protein subcellular localization information. Our predictions are compared to UniProt annotations, and to a mouse cell line spatial proteome. DOI: http://dx.doi.org/10.7554/eLife.16950.017 [file elife-16950-supp3.xlsx]

## Sheet: Uniprot Comparison
Our Assignment	Most significantly enriched 'Simplified Subcellular location [CC]' term	p value for enrichment (Fisher's exact test)	Q value for enrichment (Benjamini Hochberg FDR correction)
Mitochondrion	Mitochondrion	0	0
Endoplasmic Reticulum	Endoplasmic Reticulum	2.6283e-109	9.5671e-107
Plasma membrane	Plasma membrane	4.566e-49	6.2326e-47
Lysosome	Lysosome	2.4952e-31	2.2706e-29
Golgi	Golgi	3.4057e-22	2.3244e-20
Endosome	Endosome	1.5106e-21	9.7031e-20
ERGIC/cisGolgi	Membrane	1.5862e-05	0.00034642
Peroxisome	Peroxisome	2.1867e-05	0.00045055
ER, high curvature	Endoplasmic Reticulum	2.8901e-05	0.00058444
Nucleus	Nucleus	0	0
Cytosol	Cytoplasm	3.7721e-216	7.5443e-214
Note: A p value of 0 is provided where the value was smaller than 1.00E-300
This table tests our localisation predictions, excluding our organellar marker set, against those given in the Uniprot Subcellular location section. The Uniprot Subcellular location terms were simplified according to the tab 'Simplified Subcellular location'. It was then tested if any of these Simplified Subcellular location terms were enriched in our clusters using Fisher's exact test. Only the …
Our Assignment	Name of cluster to which we assign proteins
Most significantly enriched 'Simplified Subcellular location [CC]' term	The term most significantly enriched in the 'our assignment' clusters, using Fisher's exact test on simpified annotations from uniprot (see tab 'Simplified Subcellular location')
p value for enrichment (Fisher's exact test)	p value from Fisher's exact test on the enrichment of the simplified subcellular location [CC] term in 'our assignment' cluster
Q value for enrichment (Benjamini Hochberg FDR correction)	Corrected p value obtained by multiplying the p value by the number of tests and dividing by the ranked values from lowest to highest

## Sheet: Christoforou Comparison
HyperLOPIT compartment (Christoforou et al., 2016)	Fractionation profiling compartment (this study)	pooled compartment	number of proteins	Same assignment	% same prediction
Actin cytoskeleton	Actin binding proteins	Actin Binding Proteins	37	6	0.162162
Endoplasmic reticulum/	ER,	ER/Golgi	370	346	0.935135
Golgi apparatus	ER_high curvature,
	Ergic/cisGolgi,
	Golgi
Endosome	Endosome	Endosome	32	29	0.90625
Extracellular matrix	No Equivalent	~omit	9	~
Lysosome	Lysosome	Lysosome	71	45 (64*)	63% (90%*)	*Inc. Endosome assignments
Mitochondrion	Mitochondrion	Mitochondrion	508	497	0.978346
Peroxisome	Peroxisome	Peroxisome	21	13 (21**)	62% (100%**)	** Inc. ER assignments
Plasma membrane	Plasma membrane	Plasma membrane	242	179	0.739669
40S Ribosome,	Large Protein Complex	Ribosome/Proteasome	141	140	0.992908
60S Ribosome,
Proteasome,
Cytosol	>50% Cytosolic	Cytosol	318	311	0.977987
Nucleus - Chromatin	Nuclear pore complex	Nucleus	657	630	0.958904
Nucleus - Non-chromatin	>50% Nuclear
		TOTAL	2397	2196	0.916145
This table compares our localisation prediction to the recent mouse embryonic stem cell spatial proteome. The clusters were not identical. Christoforou et al. have only a single cluster for endoplasmic reticulum and Golgi, therefore these clusters were combined in our data to enable comparison. Our data do not consider ribosomes or proteasomes as individual clusters - we instead use a separate eu…
HyperLOPIT compartment	Name given to cluster of proteins identified in Christoforou et al 2016
Fractionation profiling compartment	Name given to cluster of proteins in this manuscript
pooled compartment	Name that is used to describe the pooled compartment, compatible with both Christoforou et al 2016 and this manuscript
number of proteins	Number of proteins that are identified in Christforou et al 2016, for which we find an equivalent protein
Same assignment	Number of proteins for which the assignment can be described as the same, according to the pooled compartment
% same prediction	% of proteins where the pooled compartment is the same in both Christoforou et al and this manuscript.

## Sheet: Simplified Subcellular location
Uniprot 'Subcellular location [CC]'	Simplified Subcellular location [CC]
Secreted, extracellular space, extracellular matrix, basement membrane	Secreted, extracellular space, extracellular matrix, basement membrane
Secreted, extracellular space, extracellular matrix	Secreted, extracellular space, extracellular matrix
Secreted, extracellular space	Secreted, extracellular space
Secreted, exosome	Secreted, exosome
Secreted	Secreted
Prevacuolar compartment membrane	Prevacuolar compartment membrane
Preautophagosomal structure membrane	Preautophagosomal structure membrane
Preautophagosomal structure	Preautophagosomal structure
Apical cell membrane	Plasma membrane
Apicolateral cell membrane	Plasma membrane
Basolateral cell membrane	Plasma membrane
Cell junction	Plasma membrane
Cell junction, adherens junction	Plasma membrane
Cell junction, desmosome	Plasma membrane
Cell junction, focal adhesion	Plasma membrane
Cell junction, gap junction	Plasma membrane
Cell junction, hemidesmosome	Plasma membrane
Cell junction, synapse	Plasma membrane
Cell junction, synapse, postsynaptic cell membrane	Plasma membrane
Cell junction, synapse, postsynaptic cell membrane, postsynaptic density	Plasma membrane
Cell junction, synapse, presynaptic cell membrane	Plasma membrane
Cell junction, synapse, synaptosome	Plasma membrane
Cell junction, tight junction	Plasma membrane
Cell membrane	Plasma membrane
Cell membrane, sarcolemma	Plasma membrane
Cell projection, cilium membrane	Plasma membrane
Cell projection, filopodium membrane	Plasma membrane
Cell projection, growth cone membrane	Plasma membrane
Cell projection, lamellipodium membrane	Plasma membrane
Cell projection, microvillus membrane	Plasma membrane
Cell projection, ruffle membrane	Plasma membrane
Cell surface	Plasma membrane
Lateral cell membrane	Plasma membrane
Peroxisome	Peroxisome
Peroxisome matrix	Peroxisome
Peroxisome membrane	Peroxisome
Perikaryon	Perikaryon
Chromosome	Nucleus
Chromosome, centromere	Nucleus
Chromosome, centromere, kinetochore	Nucleus
Chromosome, telomere	Nucleus
Nucleus	Nucleus
Nucleus envelope	Nucleus
Nucleus inner membrane	Nucleus
Nucleus lamina	Nucleus
Nucleus matrix	Nucleus
Nucleus membrane	Nucleus
Nucleus outer membrane	Nucleus
Nucleus speckle	Nucleus
Nucleus, Cajal body	Nucleus
Nucleus, gem	Nucleus
Nucleus, nuclear pore complex	Nucleus
Nucleus, nucleolus	Nucleus
Nucleus, nucleoplasm	Nucleus
Nucleus, PML body	Nucleus
Myelin membrane	Myelin membrane
Mitochondrion	Mitochondrion
Mitochondrion inner membrane	Mitochondrion
Mitochondrion intermembrane space	Mitochondrion
Mitochondrion matrix	Mitochondrion
Mitochondrion matrix, mitochondrion nucleoid	Mitochondrion
Mitochondrion membrane	Mitochondrion
Mitochondrion outer membrane	Mitochondrion
Midbody	Midbody
Microsome membrane	Microsome membrane
Microsome	Microsome
Membrane, coated pit	Membrane, coated pit
Membrane, clathrin-coated pit	Membrane, clathrin-coated pit
Membrane, caveola	Membrane, caveola
Membrane raft	Membrane raft
Membrane	Membrane
Melanosome membrane	Melanosome membrane
Melanosome	Melanosome
Lysosome	Lysosome
Lysosome lumen	Lysosome
Lysosome membrane	Lysosome
Vacuole	Lysosome
Vacuole membrane	Lysosome
Lipid droplet	Lipid droplet
Golgi apparatus	Golgi
Golgi apparatus lumen	Golgi
Golgi apparatus membrane	Golgi
Golgi apparatus, Golgi stack	Golgi
Golgi apparatus, Golgi stack membrane	Golgi
Golgi apparatus, trans-Golgi network	Golgi
Golgi apparatus, trans-Golgi network membrane	Golgi
Endoplasmic reticulum-Golgi intermediate compartment	ERGIC/ cis-Golgi
Endoplasmic reticulum-Golgi intermediate compartment membrane	ERGIC/ cis-Golgi
Golgi apparatus, cis-Golgi network	ERGIC/ cis-Golgi
Golgi apparatus, cis-Golgi network membrane	ERGIC/ cis-Golgi
Early endosome	Endosome
Early endosome membrane	Endosome
Endosome	Endosome
Endosome membrane	Endosome
Endosome, multivesicular body	Endosome
Endosome, multivesicular body membrane	Endosome
Late endosome	Endosome
Late endosome membrane	Endosome
Recycling endosome	Endosome
Recycling endosome membrane	Endosome
Endoplasmic reticulum	Endoplasmic Reticulum
Endoplasmic reticulum lumen	Endoplasmic Reticulum
Endoplasmic reticulum membrane	Endoplasmic Reticulum
Rough endoplasmic reticulum	Endoplasmic Reticulum
Rough endoplasmic reticulum membrane	Endoplasmic Reticulum
Sarcoplasmic reticulum	Endoplasmic Reticulum
Sarcoplasmic reticulum lumen	Endoplasmic Reticulum
Sarcoplasmic reticulum membrane	Endoplasmic Reticulum
Smooth endoplasmic reticulum membrane	Endoplasmic Reticulum
Endomembrane system	Endomembrane system
Cytoplasm, cytoskeleton	Cytoskeleton
Cytoplasmic vesicle, secretory vesicle, synaptic vesicle membrane	Cytoplasmic vesicle, secretory vesicle, synaptic vesicle membrane
Cytoplasmic vesicle, secretory vesicle, synaptic vesicle	Cytoplasmic vesicle, secretory vesicle, synaptic vesicle
Cytoplasmic vesicle, secretory vesicle, chromaffin granule	Cytoplasmic vesicle, secretory vesicle, chromaffin granule
Cytoplasmic vesicle, secretory vesicle, acrosome inner membrane	Cytoplasmic vesicle, secretory vesicle, acrosome inner membrane
Cytoplasmic vesicle, secretory vesicle, acrosome	Cytoplasmic vesicle, secretory vesicle, acrosome
Cytoplasmic vesicle, secretory vesicle membrane	Cytoplasmic vesicle, secretory vesicle membrane
Cytoplasmic vesicle, secretory vesicle lumen	Cytoplasmic vesicle, secretory vesicle lumen
Cytoplasmic vesicle, secretory vesicle	Cytoplasmic vesicle, secretory vesicle
Cytoplasmic vesicle, phagosome membrane	Cytoplasmic vesicle, phagosome membrane
Cytoplasmic vesicle, phagosome	Cytoplasmic vesicle, phagosome
Cytoplasmic vesicle, COPII-coated vesicle membrane	Cytoplasmic vesicle, COPII-coated vesicle membrane
Cytoplasmic vesicle, COPII-coated vesicle	Cytoplasmic vesicle, COPII-coated vesicle
Cytoplasmic vesicle, COPI-coated vesicle membrane	Cytoplasmic vesicle, COPI-coated vesicle membrane
Cytoplasmic vesicle, COPI-coated vesicle	Cytoplasmic vesicle, COPI-coated vesicle
Cytoplasmic vesicle, clathrin-coated vesicle membrane	Cytoplasmic vesicle, clathrin-coated vesicle membrane
Cytoplasmic vesicle, clathrin-coated vesicle	Cytoplasmic vesicle, clathrin-coated vesicle
Cytoplasmic vesicle, autophagosome membrane	Cytoplasmic vesicle, autophagosome membrane
Cytoplasmic vesicle, autophagosome	Cytoplasmic vesicle, autophagosome
Cytoplasmic vesicle membrane	Cytoplasmic vesicle membrane
Cytoplasmic vesicle lumen	Cytoplasmic vesicle lumen
Cytoplasmic vesicle	Cytoplasmic vesicle
Cytoplasmic granule membrane	Cytoplasmic granule membrane
Cytoplasmic granule	Cytoplasmic granule
Cytoplasm, perinuclear region	Cytoplasm, perinuclear region
Cytoplasm, P-body	Cytoplasm, P-body
Cytoplasm, myofibril, sarcomere, Z line	Cytoplasm, myofibril, sarcomere, Z line
Cytoplasm, myofibril, sarcomere, M line	Cytoplasm, myofibril, sarcomere, M line
Cytoplasm, myofibril, sarcomere, I band	Cytoplasm, myofibril, sarcomere, I band
Cytoplasm, myofibril, sarcomere, H zone	Cytoplasm, myofibril, sarcomere, H zone
Cytoplasm, myofibril, sarcomere	Cytoplasm, myofibril, sarcomere
Cytoplasm, myofibril	Cytoplasm, myofibril
Cytoplasm, cytoskeleton, spindle pole	Cytoplasm, cytoskeleton, spindle pole
Cytoplasm, cytoskeleton, spindle	Cytoplasm, cytoskeleton, spindle
Cytoplasm, cytoskeleton, microtubule organizing center, spindle pole body	Cytoplasm, cytoskeleton, microtubule organizing center, spindle pole body
Cytoplasm, cytoskeleton, microtubule organizing center, centrosome, centriole	Cytoplasm, cytoskeleton, microtubule organizing center, centrosome, centriole
Cytoplasm, cytoskeleton, microtubule organizing center, centrosome, centriolar satellite	Cytoplasm, cytoskeleton, microtubule organizing center, centrosome, centriolar satellite
Cytoplasm, cytoskeleton, microtubule organizing center, centrosome	Cytoplasm, cytoskeleton, microtubule organizing center, centrosome
Cytoplasm, cytoskeleton, microtubule organizing center	Cytoplasm, cytoskeleton, microtubule organizing center
Cytoplasm, cytoskeleton, flagellum basal body	Cytoplasm, cytoskeleton, flagellum basal body
Cytoplasm, cytoskeleton, flagellum axoneme	Cytoplasm, cytoskeleton, flagellum axoneme
Cytoplasm, cytoskeleton, cilium basal body	Cytoplasm, cytoskeleton, cilium basal body
Cytoplasm, cytoskeleton, cilium axoneme	Cytoplasm, cytoskeleton, cilium axoneme
Cytoplasm, cell cortex	Cytoplasm, cell cortex
Cytoplasm	Cytoplasm
Cytoplasm, cytosol	Cytoplasm
Cornified envelope	Cornified envelope
Cleavage furrow	Cleavage furrow
Cell projection, uropodium	Cell projection, uropodium
Cell projection, stereocilium membrane	Cell projection, stereocilium membrane
Cell projection, stereocilium	Cell projection, stereocilium
Cell projection, ruffle	Cell projection, ruffle
Cell projection, pseudopodium	Cell projection, pseudopodium
Cell projection, podosome	Cell projection, podosome
Cell projection, phagocytic cup	Cell projection, phagocytic cup
Cell projection, microvillus	Cell projection, microvillus
Cell projection, lamellipodium	Cell projection, lamellipodium
Cell projection, invadopodium membrane	Cell projection, invadopodium membrane
Cell projection, invadopodium	Cell projection, invadopodium
Cell projection, growth cone	Cell projection, growth cone
Cell projection, filopodium tip	Cell projection, filopodium tip
Cell projection, filopodium	Cell projection, filopodium
Cell projection, dendritic spine	Cell projection, dendritic spine
Cell projection, dendrite	Cell projection, dendrite
Cell projection, cilium, photoreceptor outer segment	Cell projection, cilium, photoreceptor outer segment
Cell projection, cilium, flagellum	Cell projection, cilium, flagellum
Cell projection, cilium	Cell projection, cilium
Cell projection, bleb	Cell projection, bleb
Cell projection, axon	Cell projection, axon
Cell projection	Cell projection
