# Supplementary material for: Global, quantitative and dynamic mapping of protein subcellular localization
Source: eLife. 2016 Jun 9;5:e16950. doi: 10.7554/eLife.16950 (PMC4959882; doi:10.7554/eLife.16950)
Supplement: Supplementary file 4. — An interactive database containing the full spatial information generated in this study, including localization, copy numbers, and neighbourhood analysis. DOI: http://dx.doi.org/10.7554/eLife.16950.018 [file elife-16950-supp4.xlsx]

## Sheet: Query submission
Please enter Query in cell F3:
					Query				Protein name					Lead Protein ID
(Gene name or Uniprot ID)					vps26a				Vacuolar protein sorting-associated protein 26A					O75436
														Gene entries in database:
														1
														This Query has a unique entry in the database.
	Global distribution :			Organellar with cytosolic pool
	Relative abundance:			Very high
	Contribution to total
	cellular protein mass:			297.07	ppm =	0.029707	%
	The protein was
	localised on:			6	organellar map(s).
				Please go to next tab to view compartment predictions

## Sheet: Organellar prediction
																																																	Organellar Marker?
	Query		Protein name								Protein ID			Organellar Marker?																																		lookup	Endosome
	vps26a		Vacuolar protein sorting-associated protein 26A								O75436			Endosome																																		lookup
Top Prediction:		Endosome				Score:	82.3		Confidence:		Very High
																																																	Main organelle prediction:

														For Endoplasmic Reticulum and Mitochondrial assocociations,
														further sub-organellar predictions are made:
																																																	51
																																																	Confidence
																																																	Very Low
																																																	Low
																																																	Medium
																																																	High
																																																	Very High
																																																	Confidence:
																																																	Ratio top/second highest score:
		Organellar predictions																																															Cut-off
																																																	ER prediction
		This protein was localised on			6	out of 6 organellar maps.
																																																	Mito Prediction
																																																	Note for marker protein:
																																																	If marker is correctly predicted, no comment.
																																																	If maker is incorrectly predicted:
[truncated: 32 more columns]

## Sheet: Neighbourhood prediction
Rank	Similarity Score	Gene names	Protein names	Lead ID	Organellar prediction	Prediction Score	Marker Set Protein?	No of Maps used for calculation	Normalised Distance to Query	Relative abundance in org fraction
1	Query	VPS26A	Vacuolar protein sorting-associated protein 26A	O75436	Endosome	82.3	Endosome	6	0	5345.5			Nearest Neighbourhood Analysis					Scoring method:			1	1	Average			Confidence cut-off for
2	***	VPS29	Vacuolar protein sorting-associated protein 29	Q9UBQ0	Endosome	80.8	Endosome	6	0.00864017	7349.05												2	Median			displaying organellar
3	***	VPS35	Vacuolar protein sorting-associated protein 35	Q96QK1	Endosome	75.8	Endosome	6	0.0127253	5747.26		Similarity score:		***	Almost identical											predictions:		4	1	low
4	*	WDFY1	WD repeat and FYVE domain-containing protein 1	Q8IWB7	Endosome	85.1	Endosome	6	0.0843819	1124.95				**	Very similar														4	medium
5	*	SNX3	Sorting nexin-3	O60493	Endosome	73.5	Endosome	6	0.108822	7419.99				*	Similar			Minimum number of Maps:			1	1	Highest sensitivity						16	high
6	B	VPS8	Vacuolar protein sorting-associated protein 8 homolog	Q8N3P4	Endosome	56.3		4	0.183274	25.636				B	Borderline			(please input 1-6)				6	Highes stringency
7	B	VPS26B	Vacuolar protein sorting-associated protein 26B	Q4G0F5	Endosome	21.5	Endosome	6	0.227101	1431.38
8	B	SNX8	Sorting nexin-8	Q9Y5X2	Endosome	94.5	Endosome	6	0.229131	455.485
9	B	TBC1D5	TBC1 domain family member 5	Q92609	Endosome	70	Endosome	6	0.233088	247.861								Relative Abundance			1	1	iBAQ
10	B	SNX4	Sorting nexin-4	O95219	Endosome	78.5	Endosome	6	0.269923	155.394								estimation:				2	LFQ
11	B	LNPEP	Leucyl-cystinyl aminopeptidase;Leucyl-cystinyl aminopeptidase, pregnancy serum form	Q9UIQ6	Endosome	96.5		6	0.323532	703.279
12	B	VPS18	Vacuolar protein sorting-associated protein 18 homolog	Q9P253	Endosome	89.8	Endosome	6	0.430669	174.497
13		C17orf59	Uncharacterized protein C17orf59	Q96GS4	Endosome	59.9		6	0.446386	221.515
14		VPS11	Vacuolar protein sorting-associated protein 11 homolog	Q9H270	Endosome	95.8	Endosome	6	0.450952	463.259					Median	Upper	Lower
15		SNX12	Sorting nexin-12	Q9UMY4	Endosome	76.9		6	0.471531	1284.2			1	VPS26A	5345.5	634.208	566.944
16		C10orf32	UPF0693 protein C10orf32	Q96B45	Endosome	91.4		6	0.500857	558.187			2	VPS29	7349.05	621.611	573.133
17		VPS16	Vacuolar protein sorting-associated protein 16 homolog	Q9H269	Endosome	92.4	Endosome	6	0.502148	278.277			3	VPS35	5747.26	481.82	444.551
18		VPS39	Vam6/Vps39-like protein	Q96JC1	Endosome	91.3	Endosome	6	0.512564	206.406			4	WDFY1	1124.95	177.207	153.091
19		VPS41	Vacuolar protein sorting-associated protein 41 homolog	P49754	Endosome	75.9	Endosome	6	0.530588	144.676			5	SNX3	7419.99	490.79	460.341
20		CLCN3	H(+)/Cl(-) exchange transporter 3	P51790	Endosome	73.9	Endosome	6	0.545474	139.842			6	VPS8	25.636	12.5276	8.4153
21		LOH12CR1	Loss of heterozygosity 12 chromosomal region 1 protein	Q969J3	Endosome	96.6		6	0.58455	309.916			7	VPS26B	1431.38	320.566	261.909
22		RBSN	Rabenosyn-5	Q9H1K0		0.2		4	0.644841	72.4144			8	SNX8	455.485	90.1187	75.2335
23		TMEM206	Transmembrane protein 206	Q9H813	Endosome	93.1		6	0.651271	221.679			9	TBC1D5	247.861	75.678	57.9764
24		STX12	Syntaxin-12	Q86Y82	Endosome	83.5	Endosome	6	0.654259	1075.75			10	SNX4	155.394	39.8585	31.7219
25		VPS33A	Vacuolar protein sorting-associated protein 33A	Q96AX1	Endosome	95.3	Endosome	6	0.675177	315.196
26		SNX30	Sorting nexin-30	Q5VWJ9	Endosome	9.6	Endosome	4	0.691703	117.055
27		RAB4A	Ras-related protein Rab-4A	P20338	Endosome	99.6	Endosome	6	0.692086	5075.05
28		ARL8B	ADP-ribosylation factor-like protein 8B	Q9NVJ2		2.4	Endosome	2	0.794171	749.999
29		HFE	Hereditary hemochromatosis protein	Q30201	Endosome	94		6	0.812611	181.734
30		ECE1	Endothelin-converting enzyme 1	P42892	Endosome	99.3		6	0.851278	580.038
31		ANKRD27	Ankyrin repeat domain-containing protein 27	Q96NW4	Endosome	92.2		6	0.924737	52.8293
32		LEPROTL1	Leptin receptor overlapping transcript-like 1	O95214	Endosome	48.5		4	0.943302	479.586
33		TGFBRAP1	Transforming growth factor-beta receptor-associated protein 1	Q8WUH2	Endosome	80.3		6	0.997007	102.68
34		KXD1	KxDL motif-containing protein 1	Q9BQD3	Endosome	28.5		3	1.0103	180.092
35		STX7	Syntaxin-7	O15400	Endosome	61.9	Endosome	6	1.02014	1910.81			Estimates are based on a minimum of n=				5	replicate measurements.
36		VAMP7	Vesicle-associated membrane protein 7	P51809		3.6	Endosome	6	1.07762	1862.38
37		TMEM63A	CSC1-like protein 1	O94886	Endosome	78.7		6	1.0794	69.6869
38		ATP9A	Probable phospholipid-transporting ATPase IIA	O75110	Endosome	92		6	1.08067	169.792		These values indicate relative protein abundance within the organellar fraction only (arbitrary units).
39		PI4K2A	Phosphatidylinositol 4-kinase type 2-alpha	Q9BTU6	Endosome	21.9		6	1.09453	843.03		To view absolute copy numers per cell, pelase go to Query tab.
40		TFRC	Transferrin receptor protein 1;Transferrin receptor protein 1, serum form	P02786	Endosome	70.1	Endosome	6	1.10475	36844.8
41		KMT2C	Histone-lysine N-methyltransferase 2C	Q8NEZ4	Endosome	73		6	1.1163	233.772
42		SEZ6L2	Seizure 6-like protein 2	Q6UXD5-6	Endosome	74.5		6	1.12326	65.0912
43		VTI1B	Vesicle transport through interaction with t-SNAREs homolog 1B	Q9UEU0	Endosome	84.2	Endosome	6	1.13075	1116.06
44		VAMP8	Vesicle-associated membrane protein 8	Q9BV40	Endosome	55.6	Endosome	6	1.14325	10458.1
45		GDAP2	Ganglioside-induced differentiation-associated protein 2	Q9NXN4	Endosome	23		6	1.18307	144.304
46		ARL8A	ADP-ribosylation factor-like protein 8A	Q96BM9	Endosome	79.8	Endosome	6	1.22116	4898.41
47		SLC9A6	Sodium/hydrogen exchanger 6	Q92581-2	Endosome	69.4		6	1.22323	80.1738
48		PDDC1	Parkinson disease 7 domain-containing protein 1	Q8NB37	Endosome	86		5	1.2234	161.74
49		KIAA1033	WASH complex subunit 7	Q2M389	Endosome	99.7	Endosome	6	1.25184	133.727
50		SPG21	Maspardin	Q9NZD8	Endosome	7		6	1.25962	321.14
51		ATP6V0A1	V-type proton ATPase 116 kDa subunit a isoform 1	Q93050-3	Endosome	82.6	Endosome	6	1.26323	2121.89
52		TPCN1	Two pore calcium channel protein 1	Q9ULQ1	Endosome	99		6	1.29544	130.472
53		MRC2	C-type mannose receptor 2	Q9UBG0	Endosome	63		6	1.32596	361.28
54		MITD1	MIT domain-containing protein 1	Q8WV92	Endosome	31.1		2	1.35243	120.641
55		SCAMP2	Secretory carrier-associated membrane protein 2	O15127	Endosome	21.7	Endosome	6	1.36736	1197.6
56		SORCS2	VPS10 domain-containing receptor SorCS2	Q96PQ0	Endosome	47.5		6	1.37	110.809
57		ATP6V1E1	V-type proton ATPase subunit E 1	P36543	Endosome	78.1	Endosome	6	1.38586	1016.12
58		STX8	Syntaxin-8	Q9UNK0	Endosome	64	Endosome	6	1.4021	416.379
59		ATP6V1G1	V-type proton ATPase subunit G 1	O75348	Endosome	11.4	Endosome	5	1.40242	1237.94
60		PPP1R21	Protein phosphatase 1 regulatory subunit 21	Q6ZMI0	Endosome	75.2		6	1.42793	67.0872
61		SND1	Staphylococcal nuclease domain-containing protein 1	Q7KZF4	Endosome	85.3		6	1.42882	17788.3
62		LMBRD1	Probable lysosomal cobalamin transporter	Q9NUN5-3	Endosome	48.7		5	1.44224	543.673
63		LRP8	Low-density lipoprotein receptor-related protein 8	Q14114	Endosome	21		6	1.44571	224.387
64		RAB17	Ras-related protein Rab-17	Q9H0T7	Endosome	85.4	Endosome	5	1.44598	132.164
65		KIAA0196	WASH complex subunit strumpellin	Q12768	Endosome	99.8	Endosome	6	1.47509	176.754
66		VPS45	Vacuolar protein sorting-associated protein 45	Q9NRW7	Endosome	45.2	Endosome	6	1.49188	824.022
67		ATP6V0A4	V-type proton ATPase 116 kDa subunit a isoform 4	Q9HBG4	Endosome	93.4	Endosome	6	1.50458	88.7045
68		LDLR	Low-density lipoprotein receptor	P01130	Endosome	49.1		6	1.51071	1342.84
69		DENND6A	Protein DENND6A	Q8IWF6	Endosome	42.4		4	1.51079	46.2638
70		SNX5	Sorting nexin-5	Q9Y5X3	Endosome	90.1	Endosome	6	1.61705	1228.27
71		ITFG1	T-cell immunomodulatory protein	Q8TB96	Endosome	79.4		6	1.61749	227.14
72		SNX2	Sorting nexin-2	O60749	Endosome	83.8	Endosome	6	1.64059	2426.37
73		HDLBP	Vigilin	Q00341		1.9		6	1.64747	8354.91
74		STX6	Syntaxin-6	O43752		2.9	Endosome	6	1.66457	870.875
75		ATP11B	Probable phospholipid-transporting ATPase IF	Q9Y2G3	Endosome	9		2	1.6653	17.9434
76		LMBRD2	LMBR1 domain-containing protein 2	Q68DH5	Endosome	46		6	1.72012	124.389
77		ATP9B	Probable phospholipid-transporting ATPase IIB	O43861		0		1	1.72145	10.4997
78		SORT1	Sortilin	Q99523	Endosome	96.2	Endosome	6	1.72209	229.207
79		NAGLT1	Sodium-dependent glucose transporter 1	Q5TF39	Endosome	55.8		5	1.73468	160.79
80		SCAMP1	Secretory carrier-associated membrane protein 1	O15126	Endosome	10.5	Endosome	6	1.78563	2136.87
81		BLOC1S1	Biogenesis of lysosome-related organelles complex 1 subunit 1	P78537	Endosome	99.8	Endosome	5	1.78916	459.556
82		IGF2R	Cation-independent mannose-6-phosphate receptor	P11717	Endosome	95.2	Endosome	6	1.81929	2538.61
83		BECN1	Beclin-1	Q14457	Endosome	91.5		6	1.81959	90.5907
84		MEGF9	Multiple epidermal growth factor-like domains protein 9	Q9H1U4	Endosome	10.2		2	1.82789	31.552
85		C5orf42	Uncharacterized protein C5orf42	Q9H799		0.8		1	1.84844	3.73892
86		ERGIC1	Endoplasmic reticulum-Golgi intermediate compartment protein 1	Q969X5	Ergic/cisGolgi	43.1	Ergic/cisGolgi	6	1.87252	10069.4
87		VLDLR	Very low-density lipoprotein receptor	P98155-2	Endosome	51.7		6	1.88349	679.186
88		TMED5	Transmembrane emp24 domain-containing protein 5	Q9Y3A6	Ergic/cisGolgi	38.1	Ergic/cisGolgi	6	1.88435	5373.66
89		ATP6V0D1	V-type proton ATPase subunit d 1	P61421	Endosome	73.7	Endosome	6	1.88765	2174.02
90		MAP1LC3B;MAP1LC3B2;MAP1LC3A	Microtubule-associated proteins 1A/1B light chain 3B;Microtubule-associated proteins 1A/1B light chain 3 beta 2;Microtubule-associated proteins 1A/1B light chain 3A	Q9GZQ8	Endosome	72.3		4	1.89184	293.772
91		MYOF	Myoferlin	Q9NZM1-3	Endosome	43.6		5	1.91933	16.3575
92		MCFD2	Multiple coagulation factor deficiency protein 2	Q8NI22-2	Ergic/cisGolgi	36.5	Ergic/cisGolgi	6	1.92154	6326.81
93		LMAN1	Protein ERGIC-53	P49257	Ergic/cisGolgi	15.2	Ergic/cisGolgi	6	1.92499	9276.39
94		CNIH4	Protein cornichon homolog 4	Q9P003	Ergic/cisGolgi	9.9		6	1.93414	10775.1
95		SURF4	Surfeit locus protein 4	O15260	Ergic/cisGolgi	43.9	Ergic/cisGolgi	6	1.93541	3564.15
96		RAB14	Ras-related protein Rab-14	P61106	Endosome	8.9	Endosome	6	1.97631	9888.33
97		ABCA2	ATP-binding cassette sub-family A member 2	Q9BZC7	Endosome	89.4		6	1.97729	19.8509
98		SFT2D2	Vesicle transport protein SFT2B	O95562	Endosome	68.4		6	1.98417	802.11
99		UVRAG	UV radiation resistance-associated gene protein	Q9P2Y5	Endosome	82.3		6	1.98993	52.4856
100		SEPT8	Septin-8	Q92599	Large Protein Complex	8.9	Large Protein Complex	6	1.99003	677.929
101		FRYL	Protein furry homolog-like	O94915	Endosome	76.3		6	2.01422	54.734
102		TMEM167A	Protein kish-A	Q8TBQ9		2.4		3	2.02014	972.097
103		CRYZL1	Quinone oxidoreductase-like protein 1	O95825		0.5		1	2.03614	46.4736
104		SLC12A4	Solute carrier family 12 member 4	Q9UP95	Endosome	11.2		6	2.04728	532.532
105		GYS1	Glycogen [starch] synthase, muscle	P13807	Endosome	10.6	Large Protein Complex	6	2.07578	1846.02
106		ERP44	Endoplasmic reticulum resident protein 44	Q9BS26	Ergic/cisGolgi	53.7	Ergic/cisGolgi	6	2.07589	6377.58
107		SEPT11	Septin-11	Q9NVA2	Large Protein Complex	46.7	Large Protein Complex	6	2.09979	2390.5
108		LMAN2L	VIP36-like protein	Q9H0V9	Ergic/cisGolgi	17.2	Ergic/cisGolgi	6	2.12073	970.965
109		MYOF	Myoferlin	Q9NZM1	Endosome	31.2		6	2.12178	5601.94
110		TRAF5	TNF receptor-associated factor 5	O00463		0.8		1	2.12477	7.23786
111		NAPG	Gamma-soluble NSF attachment protein	Q99747		1.9		6	2.1259	811.079
112		TMEM63B	CSC1-like protein 2	Q5T3F8	Endosome	17.2		6	2.13042	145.273
113		SEPT7	Septin-7	Q16181-2		0.7		1	2.13904	32.8723
114		AP3M1	AP-3 complex subunit mu-1	Q9Y2T2	Endosome	53.8	Endosome	6	2.14479	841.897
115		NAPA	Alpha-soluble NSF attachment protein	P54920		1.9		6	2.17095	5223.44
116		SNX6	Sorting nexin-6;Sorting nexin-6, N-terminally processed	Q9UNH7	Endosome	20.6	Endosome	6	2.18426	1611.24
117		PI4K2B	Phosphatidylinositol 4-kinase type 2-beta	Q8TCG2		1.8		1	2.18875	22.0955
118		AP3B1	AP-3 complex subunit beta-1	O00203	Endosome	59.8	Endosome	6	2.19052	895.102
119		SNAPIN	SNARE-associated protein Snapin	O95295	Endosome	97.9	Endosome	5	2.19054	726.232
120		VAMP4	Vesicle-associated membrane protein 4	O75379	Endosome	13.6		5	2.19412	249.676
121		CCNB2	G2/mitotic-specific cyclin-B2	O95067	Ergic/cisGolgi	6.7		6	2.20661	364.414
122		SLC11A2	Natural resistance-associated macrophage protein 2	P49281-3	Endosome	93.4		6	2.21353	323.487
123		YIF1B	Protein YIF1B	Q5BJH7	Ergic/cisGolgi	9.7		6	2.21951	1076.24
124		GABARAPL2	Gamma-aminobutyric acid receptor-associated protein-like 2	P60520	Endosome	54.2		6	2.23458	219.782
125		SFT2D1	Vesicle transport protein SFT2A	Q8WV19		3.3		1	2.23903	52.7552
126		SLC12A9	Solute carrier family 12 member 9	Q9BXP2	Endosome	67.7		6	2.2391	44.8603
127		TMEM55B	Type 1 phosphatidylinositol 4,5-bisphosphate 4-phosphatase	Q86T03-2		3.9		6	2.24876	395.968
128		SEPT7	Septin-7	Q16181	Large Protein Complex	46	Large Protein Complex	6	2.25152	11771.5
129		KIF16B	Kinesin-like protein KIF16B	Q96L93		3.1		1	2.25774	3.65324
130		BLOC1S2	Biogenesis of lysosome-related organelles complex 1 subunit 2	Q6QNY1	Endosome	92.9	Endosome	6	2.26053	793.473
131		SEPT2	Septin-2	Q15019	Large Protein Complex	33.7	Large Protein Complex	6	2.27139	10368.1
132		ATP6V1C1	V-type proton ATPase subunit C 1	P21283		1.9	Endosome	6	2.27391	823.223
133		TMEM50A	Transmembrane protein 50A	O95807	Endosome	65.5		6	2.28084	217.392
134		VTI1A	Vesicle transport through interaction with t-SNAREs homolog 1A	Q96AJ9		1.9	Endosome	6	2.28227	332.34
135		NSF	Vesicle-fusing ATPase	P46459	Ergic/cisGolgi	12.2		6	2.28292	3511.54
136		SEPT6	Septin-6	Q14141	Large Protein Complex	20.9	Large Protein Complex	6	2.2965	5800.47
137		YIPF5	Protein YIPF5	Q969M3	Ergic/cisGolgi	7	Ergic/cisGolgi	6	2.29977	9308.29
138		TMED1	Transmembrane emp24 domain-containing protein 1	Q13445	Ergic/cisGolgi	11.8	Ergic/cisGolgi	6	2.31372	3798.75
139		AGTRAP	Type-1 angiotensin II receptor-associated protein	Q6RW13	Endosome	97.6		6	2.31488	495.444
140		ABHD17B	Alpha/beta hydrolase domain-containing protein 17B	Q5VST6	Endosome	42.2		6	2.31544	218.58
141		AP3D1	AP-3 complex subunit delta-1	O14617-5	Endosome	77	Endosome	6	2.31934	931.384
142		PLD1	Phospholipase D1	Q13393	Endosome	66		6	2.32385	210.223
143		SIDT2	SID1 transmembrane family member 2	Q8NBJ9		0.2		1	2.33264	28.8416
144		LMAN2	Vesicular integral-membrane protein VIP36	Q12907	Ergic/cisGolgi	52.8	Ergic/cisGolgi	6	2.33384	9682.37
145		YIF1A	Protein YIF1A	O95070		0.5		6	2.36579	1849.85
146		RAB11FIP5	Rab11 family-interacting protein 5	Q9BXF6	Endosome	59.5	Endosome	6	2.37615	283.074
147		STX16	Syntaxin-16	O14662-2		0.2	Endosome	6	2.37787	344.118
148		SEPT9	Septin-9	Q9UHD8	Large Protein Complex	74.8	Large Protein Complex	6	2.37798	9941.79
149		SEPT10	Septin-10	Q9P0V9	Large Protein Complex	48.1	Large Protein Complex	6	2.41145	3550.85
150		AP1AR	AP-1 complex-associated regulatory protein	Q63HQ0	Endosome	49.4		3	2.4149	119.67
151		GM2A	Ganglioside GM2 activator;Ganglioside GM2 activator isoform short	P17900		0.9		5	2.41683	138.963
152		IER3IP1	Immediate early response 3-interacting protein 1	Q9Y5U9	Ergic/cisGolgi	40.9		6	2.42312	1363.36
153		NBR1	Next to BRCA1 gene 1 protein	Q14596	Endosome	59.7		6	2.42516	42.617
154		TAX1BP1	Tax1-binding protein 1	Q86VP1	Endosome	61.2		6	2.42565	88.7607
155		RAB11FIP1	Rab11 family-interacting protein 1	Q6WKZ4	Endosome	12.6	Endosome	6	2.42636	343.934
156		PSEN2	Presenilin-2;Presenilin-2 NTF subunit;Presenilin-2 CTF subunit	P49810	Endosome	79.3		6	2.43639	162.552
157		WWP2	NEDD4-like E3 ubiquitin-protein ligase WWP2	O00308		2.8		6	2.44475	141.15
158		ATP6V1B2	V-type proton ATPase subunit B, brain isoform	P21281	Endosome	97.3	Endosome	6	2.4455	734.657
159		SLC12A3	Solute carrier family 12 member 3	P55017	Endosome	76		6	2.45629	109.795
160		TPBG	Trophoblast glycoprotein	Q13641	Endosome	59.2		6	2.46733	199.829
161		ZC3HAV1	Zinc finger CCCH-type antiviral protein 1	Q7Z2W4-3		1.1		1	2.4816	22.7496
162		IST1	IST1 homolog	P53990-2	Endosome	92.3		6	2.48202	1309.87
163		FRRS1	Ferric-chelate reductase 1	Q6ZNA5-2	Endosome	13		3	2.49029	26.1486
164		SYPL1	Synaptophysin-like protein 1	Q16563-2	Endosome	8		6	2.49734	3677.21
165		FAM21A	WASH complex subunit FAM21A	Q641Q2	Endosome	94.7	Endosome	6	2.50046	190.683
166		SEMA4C	Semaphorin-4C	Q9C0C4	Endosome	37.3		5	2.50053	18.0537
167		GPR180	Integral membrane protein GPR180	Q86V85	Ergic/cisGolgi	6.5		6	2.50502	286.161
168		AP5Z1	AP-5 complex subunit zeta-1	O43299		0.7		1	2.5085	5.49911
169		PRSS23	Serine protease 23	O95084		0.9		6	2.51171	415.623
170		ATP6V0A2	V-type proton ATPase 116 kDa subunit a isoform 2	Q9Y487	Endosome	6.6	Endosome	6	2.53568	264.343
171		VAMP2	Vesicle-associated membrane protein 2	P63027		3.8		6	2.54719	762.075
172		STX10	Syntaxin-10	O60499		1.7	Endosome	6	2.5482	732.814
173		CHTF8	Chromosome transmission fidelity protein 8 homolog isoform 2	P0CG12		1		2	2.55341	16.8177
174		YIF1B	Protein YIF1B	Q5BJH7-2	Ergic/cisGolgi	12.8		5	2.56088	146.927
175		VAMP3	Vesicle-associated membrane protein 3	Q15836		0.7		6	2.57673	12518.6
176		AP3S1	AP-3 complex subunit sigma-1	Q92572	Endosome	71.4		6	2.58064	501.705
177		HPS3	Hermansky-Pudlak syndrome 3 protein	Q969F9	Endosome	27.1		6	2.58839	66.1148
178		KIAA1467	Uncharacterized protein KIAA1467	A2RU67		3.5		4	2.59223	49.4217
179		CCDC53	WASH complex subunit CCDC53	Q9Y3C0	Endosome	51.2		3	2.61224	138.929
180		WDR13	WD repeat-containing protein 13	Q9H1Z4	Large Protein Complex	12.9		6	2.62531	84.1799
181		MTOR	Serine/threonine-protein kinase mTOR	P42345	Endosome	13.8		6	2.63246	144.898
182		CLEC16A	Protein CLEC16A	Q2KHT3-2	Large Protein Complex	9		5	2.64424	55.7447
183		AFTPH	Aftiphilin	Q6ULP2		1.5		4	2.66196	15.5456
184		CHMP1A	Charged multivesicular body protein 1a	Q9HD42	Endosome	17.2		6	2.66243	934.674
185		HGS	Hepatocyte growth factor-regulated tyrosine kinase substrate	O14964	Endosome	94.8	Endosome	6	2.66715	879.923
186		AP1S1	AP-1 complex subunit sigma-1A	P61966	Large Protein Complex	16	Large Protein Complex	6	2.66925	759.7
187		MYO5A	Unconventional myosin-Va	Q9Y4I1		1.1		6	2.67067	143.074
188		TMEM106B	Transmembrane protein 106B	Q9NUM4	Endosome	5.3		6	2.67089	1403.82
189		SCAMP3	Secretory carrier-associated membrane protein 3	O14828	Endosome	50.9	Endosome	6	2.6737	7426.37
190		RAB34	Ras-related protein Rab-34, isoform NARR	P0DI83	Endosome	9.2		6	2.67706	204.91
191		TOLLIP	Toll-interacting protein	Q9H0E2	Endosome	21.3		4	2.67709	82.7779
192		DNAJC13	DnaJ homolog subfamily C member 13	O75165	Endosome	70.8	Endosome	6	2.67713	641.174
193		GOLT1B	Vesicle transport protein GOT1B	Q9Y3E0	Ergic/cisGolgi	60.4	Ergic/cisGolgi	6	2.68754	1518.1
194		LIX1L	LIX1-like protein	Q8IVB5	Endosome	9.3		3	2.6881	60.4308
195		AP1G1	AP-1 complex subunit gamma-1	O43747	Large Protein Complex	18.9	Large Protein Complex	6	2.69226	1066.85
196		BST2	Bone marrow stromal antigen 2	Q10589	Endosome	10.5		6	2.69441	5640.59
197		SLC35F2	Solute carrier family 35 member F2	Q8IXU6	Endosome	42.4		6	2.72153	170.845
198		SLC12A6	Solute carrier family 12 member 6	Q9UHW9-2	Endosome	19.6		6	2.72698	202.147
199		SPAST	Spastin	Q9UBP0	Endosome	8.9		6	2.79646	253.91
200		AP1M1	AP-1 complex subunit mu-1	Q9BXS5	Large Protein Complex	45.2	Large Protein Complex	6	2.80222	1396.29
201		LAMA1	Laminin subunit alpha-1	P25391		0.4		6	2.80427	171.921
202		ZC3HAV1	Zinc finger CCCH-type antiviral protein 1	Q7Z2W4	Endosome	93.8		6	2.80548	4505.86
203		CCZ1;CCZ1B	Vacuolar fusion protein CCZ1 homolog;Vacuolar fusion protein CCZ1 homolog B	P86791	Endosome	44.2	Endosome	6	2.80695	457.429
204		SNX1	Sorting nexin-1	Q13596	Large Protein Complex	22.5	Endosome	6	2.83302	567.178
205		PIK3CB	Phosphatidylinositol 4,5-bisphosphate 3-kinase catalytic subunit beta isoform	P42338		1.4		1	2.8414	6.9434
206		BET1	BET1 homolog	O15155	Ergic/cisGolgi	72.9	Ergic/cisGolgi	6	2.84284	7069.21
207		BAIAP2L1	Brain-specific angiogenesis inhibitor 1-associated protein 2-like protein 1	Q9UHR4	Endosome	5.4		6	2.86723	2712.81
208		SERINC1	Serine incorporator 1	Q9NRX5		0.4		6	2.87108	466.164
209		RB1CC1	RB1-inducible coiled-coil protein 1	Q8TDY2		3.2		6	2.87504	39.3865
210		COL5A1	Collagen alpha-1(V) chain	P20908	Endosome	7.5		6	2.8757	147.704
211		ANKH	Progressive ankylosis protein homolog	Q9HCJ1	Ergic/cisGolgi	12.8		6	2.8889	176.387
212		SCYL2	SCY1-like protein 2	Q6P3W7	Endosome	50.6	Endosome	6	2.90063	383.361
213		STAM2	Signal transducing adapter molecule 2	O75886	Endosome	90.4	Endosome	5	2.90371	122.322
214		TRAPPC10	Trafficking protein particle complex subunit 10	P48553	Large Protein Complex	22.6	Large Protein Complex	6	2.91379	67.0217
215		SMOC1	SPARC-related modular calcium-binding protein 1	Q9H4F8	Endosome	16.2		6	2.94899	395.489
216		BICD1	Protein bicaudal D homolog 1	Q96G01	Endosome	5.6		3	2.94927	18.6361
217		PIK3R4	Phosphoinositide 3-kinase regulatory subunit 4	Q99570	Endosome	68.5		6	2.96053	332.471
218		STAM	Signal transducing adapter molecule 1	Q92783	Endosome	95.4	Endosome	6	2.96411	817.13
219		HPS5	Hermansky-Pudlak syndrome 5 protein	Q9UPZ3	Endosome	8.8		6	2.97148	14.7825
220		PLEKHH3	Pleckstrin homology domain-containing family H member 3	Q7Z736	Endosome	15.5		3	2.98004	17.0377
221		RAB11B;RAB11A	Ras-related protein Rab-11B;Ras-related protein Rab-11A	Q15907	Endosome	9.2	Endosome	6	2.98952	17077.2
222		PFKFB2	6-phosphofructo-2-kinase/fructose-2,6-bisphosphatase 2;6-phosphofructo-2-kinase;Fructose-2,6-bisphosphatase	O60825		1.4		6	2.99182	237.819
223		TRIM56	E3 ubiquitin-protein ligase TRIM56	Q9BRZ2	Endosome	91.3		6	2.99375	179.188
224		ATP6V1A	V-type proton ATPase catalytic subunit A	P38606	Endosome	58.5	Endosome	6	3.00576	815.623
225		DCTN4	Dynactin subunit 4	Q9UJW0	Endosome	10		6	3.01352	307.6
226		HPS6	Hermansky-Pudlak syndrome 6 protein	Q86YV9		2.8		5	3.01427	44.9074
227		LGR4	Leucine-rich repeat-containing G-protein coupled receptor 4	Q9BXB1	Endosome	49.2		5	3.01813	86.2561
228		TOB1	Protein Tob1	P50616		0.7		2	3.02338	97.8463
229		DCTN5	Dynactin subunit 5	Q9BTE1	Endosome	8.2		6	3.02795	215.502
230		SPPL2A	Signal peptide peptidase-like 2A	Q8TCT8	Endosome	17.2		6	3.02928	526.89
231		HOMER3	Homer protein homolog 3	Q9NSC5	Endosome	8.5		6	3.0389	293.353
232		SYNGR2	Synaptogyrin-2	O43760	Endosome	93.1		6	3.04035	3319.22
233		TRAF4	TNF receptor-associated factor 4	Q9BUZ4		1.1		6	3.07833	267.355
234		BAG2	BAG family molecular chaperone regulator 2	O95816		0.9		6	3.08212	5941.26
235		SLC30A7	Zinc transporter 7	Q8NEW0		2.6		6	3.08536	2396.75
236		SLC38A2	Sodium-coupled neutral amino acid transporter 2	Q96QD8		0.5		6	3.09304	13856.3
237		ARPIN	Arpin	Q7Z6K5-2	Endosome	6.3		6	3.09906	199.665
238		KCNAB2	Voltage-gated potassium channel subunit beta-2	Q13303-2	Large Protein Complex	55.4		6	3.11007	143.961
239		DOCK6	Dedicator of cytokinesis protein 6	Q96HP0	Endosome	9.1		6	3.11167	29.9473
240		TRAPPC9	Trafficking protein particle complex subunit 9	Q96Q05	Large Protein Complex	46.8	Large Protein Complex	6	3.112	88.5893
241		NCOA4	Nuclear receptor coactivator 4	Q13772		0.1		1	3.11885	105.946
242		TSPAN31	Tetraspanin-31	Q12999		0.9		1	3.12335	81.3117
243		TAOK2	Serine/threonine-protein kinase TAO2	Q9UL54-2	Ergic/cisGolgi	12.1		6	3.13017	57.4467
244		WASH3P;WASH2P;WASH1	Putative WAS protein family homolog 3;WAS protein family homolog 2;WAS protein family homolog 1	C4AMC7	Endosome	20.3		3	3.13585	56.4927
245		EHD1	EH domain-containing protein 1	Q9H4M9	Endosome	9.7	Endosome	6	3.14578	2460.4
246		GLE1	Nucleoporin GLE1	Q53GS7	Ergic/cisGolgi	21.2		6	3.18267	175.228
247		M6PR	Cation-dependent mannose-6-phosphate receptor	P20645		3.5	Endosome	6	3.19553	4819.51
248		ITGB8	Integrin beta-8	P26012	Plasma membrane	12.2		6	3.19831	30.7692
249		DMXL1	DmX-like protein 1	Q9Y485		0.8		2	3.20125	8.16344
250		COMMD10	COMM domain-containing protein 10	Q9Y6G5		0.8		1	3.20405	30.4805
251		RAB43	Ras-related protein Rab-43	Q86YS6	Ergic/cisGolgi	11.9		6	3.21049	161.105
252		MON1B	Vacuolar fusion protein MON1 homolog B	Q7L1V2		1.2	Endosome	6	3.21176	147.216
253		TIMP3	Metalloproteinase inhibitor 3	P35625		0		1	3.23546	52.982
254		ATP6V1D	V-type proton ATPase subunit D	Q9Y5K8	Endosome	54.6		5	3.247	190.93
255		RER1	Protein RER1	O15258	Ergic/cisGolgi	4.7	Ergic/cisGolgi	6	3.25516	2912.17
256		EGFL7	Epidermal growth factor-like protein 7	Q9UHF1		0.3		2	3.26873	88.9973
257		NUPL2	Nucleoporin-like protein 2	O15504	Ergic/cisGolgi	5.9		6	3.27236	104.915
258		PRKD2	Serine/threonine-protein kinase D2	Q9BZL6		2.3		3	3.28257	12.077
259		ACTR10	Actin-related protein 10	Q9NZ32	Endosome	11.1		6	3.29028	108.202
260		EHD4	EH domain-containing protein 4	Q9H223		1.6	Endosome	6	3.30671	864.08
261		PODXL	Podocalyxin	O00592	Endosome	14.1		6	3.31486	2800.54
262		DDX19B	ATP-dependent RNA helicase DDX19B	Q9UMR2		3.1		3	3.31702	38.1358
263		GPR89A;GPR89B	Golgi pH regulator A;Golgi pH regulator B	B7ZAQ6	ER_Tubular	5.7		6	3.31907	275.191
264		TRMT61A	tRNA (adenine(58)-N(1))-methyltransferase catalytic subunit TRMT61A	Q96FX7		2.4		4	3.31978	233.693
265		NUCB2	Nucleobindin-2;Nesfatin-1	P80303	Ergic/cisGolgi	9.3		6	3.32905	4713.18
266		VAC14	Protein VAC14 homolog	Q08AM6	Endosome	79.7	Endosome	6	3.32939	542.975
267		MLST8	Target of rapamycin complex subunit LST8	Q9BVC4		0.9		6	3.34412	160.562
268		FAM127A;FAM127B;FAM127C	Protein FAM127A;Protein FAM127B;Protein FAM127C	A6ZKI3	Large Protein Complex	6.8		4	3.34848	112.793
269		TMED9	Transmembrane emp24 domain-containing protein 9	Q9BVK6	Ergic/cisGolgi	56.9	Ergic/cisGolgi	6	3.35232	4819.51
270		TNFSF13	Tumor necrosis factor ligand superfamily member 13	O75888		0.2		1	3.35442	22.0359
271		WDR7	WD repeat-containing protein 7	Q9Y4E6		1		1	3.35812	9.75227
272		TRMT6	tRNA (adenine(58)-N(1))-methyltransferase non-catalytic subunit TRM6	Q9UJA5	Endosome	39.6		6	3.36359	231.254
273		NAGPA	N-acetylglucosamine-1-phosphodiester alpha-N-acetylglucosaminidase	Q9UK23		2.6		5	3.38565	44.9856
274		DNAJB1	DnaJ homolog subfamily B member 1	P25685	Endosome	5.9		6	3.39454	2128.74
275		CCDC93	Coiled-coil domain-containing protein 93	Q567U6	Endosome	14.3		3	3.40348	27.699
276		ADAM9	Disintegrin and metalloproteinase domain-containing protein 9	Q13443		2.1	Plasma membrane	6	3.41164	866.123
277		DAGLB	Sn1-specific diacylglycerol lipase beta	Q8NCG7	Endosome	86.5		6	3.4211	441.494
278		BTBD1	BTB/POZ domain-containing protein 1	Q9H0C5		0.4		2	3.42143	34.86
279		RABL3	Rab-like protein 3	Q5HYI8	ER_Tubular	9.4		6	3.42271	849.847
280		EDIL3	EGF-like repeat and discoidin I-like domain-containing protein 3	O43854	Endosome	14.4		5	3.43223	74.974
281		FKBP15	FK506-binding protein 15	Q5T1M5	Endosome	83.1		6	3.4531	217.307
282		SCAMP4	Secretory carrier-associated membrane protein 4	Q969E2-2	Endosome	6		6	3.45853	1797.82
283		DOCK9	Dedicator of cytokinesis protein 9	Q9BZ29-4	Large Protein Complex	73		6	3.48373	96.9725
284		CLN3	Battenin	Q13286	Lysosome	9.1		4	3.49456	175.112
285		TEX2	Testis-expressed sequence 2 protein	Q8IWB9		1		6	3.49472	234.922
286		RPTOR	Regulatory-associated protein of mTOR	Q8N122		1.7		6	3.49587	161.606
287		ITCH	E3 ubiquitin-protein ligase Itchy homolog	Q96J02	Endosome	13.9		6	3.49598	118.558
288		FTH1	Ferritin heavy chain;Ferritin heavy chain, N-terminally processed	P02794	Endosome	51.1		6	3.52682	706.563
289		ACTR1A	Alpha-centractin	P61163	Large Protein Complex	14.7		6	3.52751	1603.19
290		ZFYVE21	Zinc finger FYVE domain-containing protein 21	Q9BQ24-2	Endosome	65.8		5	3.53721	211.058
291		C18orf8	Uncharacterized protein C18orf8	Q96DM3	Endosome	16.1		6	3.55207	277.282
292		MICALL1	MICAL-like protein 1	Q8N3F8	Large Protein Complex	9.5		6	3.55271	61.1487
293		ARF4	ADP-ribosylation factor 4	P18085		1.4		6	3.55574	3235.09
294		USP8	Ubiquitin carboxyl-terminal hydrolase 8	P40818	Endosome	7.8		6	3.56035	383.642
295		PIK3C3	Phosphatidylinositol 3-kinase catalytic subunit type 3	Q8NEB9	Endosome	14.7		6	3.56163	196.582
296		MVB12A	Multivesicular body subunit 12A	Q96EY5	Large Protein Complex	49.2		6	3.56428	399.934
297		SLC39A11	Zinc transporter ZIP11	Q8N1S5		1.5		5	3.5692	302.555
298		ANKFY1	Rabankyrin-5	Q9P2R3	Endosome	92	Endosome	6	3.57102	177.075
299		ZMYM1	Zinc finger MYM-type protein 1	Q5SVZ6		0.1		1	3.57667	4.82114
300		KDELR1	ER lumen protein-retaining receptor 1	P24390		0.9	Ergic/cisGolgi	1	3.57926	191.504
301		CHMP1B	Charged multivesicular body protein 1b	Q7LBR1		2.1		6	3.5934	1430.57
302		LRCH1	Leucine-rich repeat and calponin homology domain-containing protein 1	Q9Y2L9-2		2.2		1	3.5936	20.8211
303		TMEM9	Transmembrane protein 9	Q9P0T7	Endosome	15.6		6	3.5997	1564.62
304		MLKL	Mixed lineage kinase domain-like protein	Q8NB16	Large Protein Complex	56		6	3.60004	1023.47
305		KEAP1	Kelch-like ECH-associated protein 1	Q14145	Large Protein Complex	22		5	3.60169	34.7038
306		SRP9	Signal recognition particle 9 kDa protein	P49458		2.5		6	3.6086	13693.9
307		ZNF330	Zinc finger protein 330	Q9Y3S2	Large Protein Complex	50.8		5	3.61102	90.5658
308		VIPAS39	Spermatogenesis-defective protein 39 homolog	Q9H9C1		0.7		2	3.61938	11
309		MAL2	Protein MAL2	Q969L2		0.1		2	3.6222	1758.19
310		STK25	Serine/threonine-protein kinase 25	O00506	Endosome	4.7		1	3.62302	11.195
311		HSPA8	Heat shock cognate 71 kDa protein	P11142	Endosome	11.7		6	3.62865	29115.4
312		SRP14	Signal recognition particle 14 kDa protein	P37108		2.8		6	3.63053	14772.5
313		FAM134C	Protein FAM134C	Q86VR2		3.3		4	3.63074	175.782
314		ETF1	Eukaryotic peptide chain release factor subunit 1	P62495	Large Protein Complex	9.9		6	3.63813	4687.36
315		ATP6V0C	V-type proton ATPase 16 kDa proteolipid subunit	P27449		1.3		2	3.64629	726.94
316		TOM1L1	TOM1-like protein 1	O75674		3.2		3	3.65419	51.2336
317		RAB2B	Ras-related protein Rab-2B	Q8WUD1	Ergic/cisGolgi	5.9	Ergic/cisGolgi	6	3.66165	225.139
318		RTN4	Reticulon-4	Q9NQC3	ER_Tubular	10	ER_Tubular	6	3.67378	5206.49
319		TRAPPC6B	Trafficking protein particle complex subunit 6B	Q86SZ2	Endosome	5.5		6	3.67854	220.999
320		CUL3	Cullin-3	Q13618	Large Protein Complex	23.7		6	3.69359	582.09
321		CHMP2A	Charged multivesicular body protein 2a	O43633	Large Protein Complex	66.5		6	3.69362	901.023
322		KIAA1217	Sickle tail protein homolog	Q5T5P2		1.2		1	3.69414	3.29335
323		SEH1L	Nucleoporin SEH1	Q96EE3-1		1.7		6	3.70294	818.319
324		TTC3	E3 ubiquitin-protein ligase TTC3	P53804		1.7		3	3.70924	49.6843
325		CTNND1	Catenin delta-1	O60716-3		0		6	3.71035	1642.98
326		UBE2E1	Ubiquitin-conjugating enzyme E2 E1	P51965	Large Protein Complex	47.2		6	3.71293	300.212
327		TSG101	Tumor susceptibility gene 101 protein	Q99816	Large Protein Complex	53.1		6	3.71891	478.851
328		ACAP2	Arf-GAP with coiled-coil, ANK repeat and PH domain-containing protein 2	Q15057	Large Protein Complex	48.3		6	3.72056	136.556
329		MED30	Mediator of RNA polymerase II transcription subunit 30	Q96HR3		2		1	3.73777	34.7099
330		CNBP	Cellular nucleic acid-binding protein	P62633-4	Large Protein Complex	49.7		6	3.73884	3345.91
331		CNBP	Cellular nucleic acid-binding protein	P62633		0.8		1	3.74022	192.125
332		ABCF3	ATP-binding cassette sub-family F member 3	Q9NUQ8	Large Protein Complex	74.1		6	3.74832	693.598
333		CPNE8	Copine-8	Q86YQ8		0.9		6	3.75002	695.031
334		STK3	Serine/threonine-protein kinase 3;Serine/threonine-protein kinase 3 36kDa subunit;Serine/threonine-protein kinase 3 20kDa subunit	Q13188		1.1		6	3.75364	159.188
335		LAMTOR4	Ragulator complex protein LAMTOR4;Ragulator complex protein LAMTOR4, N-terminally processed	Q0VGL1	Lysosome	26.9	Lysosome	5	3.76878	2191.75
336		CNOT4	CCR4-NOT transcription complex subunit 4	O95628-8	Large Protein Complex	15.1		6	3.77389	95.2755
337		TMEM181	Transmembrane protein 181	Q9P2C4	Ergic/cisGolgi	42.4		6	3.77474	59.1613
338		VPS28	Vacuolar protein sorting-associated protein 28 homolog	Q9UK41	Large Protein Complex	50.2		6	3.7817	468.639
339		HEATR5B	HEAT repeat-containing protein 5B	Q9P2D3	Large Protein Complex	52.4		6	3.79235	45.5362
340		SLC20A2	Sodium-dependent phosphate transporter 2	Q08357		0.5		1	3.80147	27.7259
341		KLHL13	Kelch-like protein 13	Q9P2N7		1.4		5	3.8114	53.4971
342		ODF2	Outer dense fiber protein 2	Q5BJF6	Large Protein Complex	9		2	3.81334	13.2122
343		EGLN1	Egl nine homolog 1	Q9GZT9	Large Protein Complex	41.2		6	3.82624	449.617
344		PLEKHA1	Pleckstrin homology domain-containing family A member 1	Q9HB21	Endosome	4.6		3	3.83011	56.4685
345		CLTCL1	Clathrin heavy chain 2	P53675	Endosome	4.3		6	3.83065	44.9243
346		OCRL	Inositol polyphosphate 5-phosphatase OCRL-1	Q01968	Large Protein Complex	60.5	Endosome	6	3.83113	374.779
347		RTN3	Reticulon-3	O95197	ER_Tubular	55	ER_Tubular	6	3.83865	1188.78
348		GCN1L1	Translational activator GCN1	Q92616	Large Protein Complex	22.6		6	3.84756	6601.18
349		NMI	N-myc-interactor	Q13287	Large Protein Complex	37.5		4	3.84854	91.67
350		WWP1	NEDD4-like E3 ubiquitin-protein ligase WWP1	Q9H0M0		0.7		5	3.85464	23.1154
351		SASS6	Spindle assembly abnormal protein 6 homolog	Q6UVJ0	Large Protein Complex	16.6		6	3.86527	91.0296
352		TMED2	Transmembrane emp24 domain-containing protein 2	Q15363	Ergic/cisGolgi	78.1	Ergic/cisGolgi	6	3.87423	24142.7
353		HSPA2	Heat shock-related 70 kDa protein 2	P54652		3.7		6	3.88425	50.2193
354		C12orf29	Uncharacterized protein C12orf29	Q8N999	Large Protein Complex	20.3		3	3.88657	301.285
355		LENG9	Leukocyte receptor cluster member 9	Q96B70		1.4		2	3.88746	69.044
356		LANCL2	LanC-like protein 2	Q9NS86	Large Protein Complex	9.3		6	3.88993	109.967
357		ATP6V1H	V-type proton ATPase subunit H	Q9UI12		2.2	Endosome	6	3.89002	199.8
358		DDX19A	ATP-dependent RNA helicase DDX19A	Q9NUU7	Large Protein Complex	34.5		6	3.89101	1939.47
359		CDK17	Cyclin-dependent kinase 17	Q00537		2.4		5	3.89141	22.26
360		WDR20	WD repeat-containing protein 20	Q8TBZ3	Large Protein Complex	13.7		6	3.89214	54.932
361		GOSR2	Golgi SNAP receptor complex member 2	O14653	Ergic/cisGolgi	82.5	Ergic/cisGolgi	6	3.89324	1404.17
362		DOCK7	Dedicator of cytokinesis protein 7	Q96N67-2	Large Protein Complex	9.1		6	3.89425	635.501
363		KDELR2	ER lumen protein-retaining receptor 2	P33947	Ergic/cisGolgi	80		6	3.89687	2952.96
364		LAMTOR1	Ragulator complex protein LAMTOR1	Q6IAA8	Lysosome	46.9	Lysosome	6	3.90105	4643.72
365		SERINC3	Serine incorporator 3	Q13530		0.1		6	3.90408	251.293
366		SQSTM1	Sequestosome-1	Q13501	Plasma membrane	16.8		6	3.90448	1972.56
367		DST	Dystonin	Q03001		1.2		6	3.90999	316.502
368		PEG10	Retrotransposon-derived protein PEG10	Q86TG7	Large Protein Complex	70.9		6	3.9126	1077.52
369		SYNRG	Synergin gamma	Q9UMZ2		3.7		2	3.91664	11.5062
370		INPP5K	Inositol polyphosphate 5-phosphatase K	Q9BT40		2.5		6	3.917	68.7067
371		LAMTOR5	Ragulator complex protein LAMTOR5	O43504	Lysosome	45.5	Lysosome	6	3.92154	7710.01
372		DNAJB4	DnaJ homolog subfamily B member 4	Q9UDY4	Large Protein Complex	36		6	3.92162	1121.16
373		CDK16	Cyclin-dependent kinase 16	Q00536		3.4		5	3.92252	44.4186
374		GTPBP2	GTP-binding protein 2	Q9BX10	Large Protein Complex	42.4		6	3.92459	193.837
375		TMED10	Transmembrane emp24 domain-containing protein 10	P49755	Ergic/cisGolgi	72.4	Ergic/cisGolgi	6	3.93005	17323.8
376		AHNAK2	Protein AHNAK2	Q8IVF2-3	Large Protein Complex	80.7		6	3.93751	207.055
377		STRAP	Serine-threonine kinase receptor-associated protein	Q9Y3F4	Large Protein Complex	45.2		6	3.93921	8199.94
378		DOCK11	Dedicator of cytokinesis protein 11	Q5JSL3	Large Protein Complex	70.6		6	3.9417	17.4611
379		RTN1	Reticulon-1	Q16799	ER_Tubular	57.6	ER_Tubular	6	3.94453	1133.66
380		TRAPPC3	Trafficking protein particle complex subunit 3	O43617	Large Protein Complex	44.8	Large Protein Complex	6	3.94497	1361.25
381		ACTR1B	Beta-centractin	P42025	Large Protein Complex	16.5		6	3.94887	215.444
382		LDLRAP1	Low density lipoprotein receptor adapter protein 1	Q5SW96	Large Protein Complex	13.1		5	3.95508	106.858
383		DIP2B	Disco-interacting protein 2 homolog B	Q9P265	Large Protein Complex	49.4		6	3.95588	744.786
384		YIPF6	Protein YIPF6	Q96EC8		1.4		4	3.9569	170.788
385		TVP23B;TVP23C	Golgi apparatus membrane protein TVP23 homolog B;Golgi apparatus membrane protein TVP23 homolog C	Q9NYZ1		2.9		6	3.95825	456.729
386		CCNB1	G2/mitotic-specific cyclin-B1	P14635	Endosome	5.6		6	3.96201	487.87
387		GNB1L	Guanine nucleotide-binding protein subunit beta-like protein 1	Q9BYB4		3.3		2	3.96563	29.3741
388		DCTN2	Dynactin subunit 2	Q13561	Large Protein Complex	56.3		6	3.96607	1565.27
389		LAMTOR2	Ragulator complex protein LAMTOR2	Q9Y2Q5	Lysosome	45.3	Lysosome	6	3.97058	2289.15
390		CHEK1	Serine/threonine-protein kinase Chk1	O14757	Large Protein Complex	48.6		6	3.97706	242.362
391		SEC22B	Vesicle-trafficking protein SEC22b	O75396	ER_Tubular	8.2	ER_Tubular	6	3.98169	21638.7
392		ARRDC1	Arrestin domain-containing protein 1	Q8N5I2		0.8		4	3.98536	201.609
393		LRP1	Prolow-density lipoprotein receptor-related protein 1;Low-density lipoprotein receptor-related protein 1 85 kDa subunit;Low-density lipoprotein receptor-related protein 1 515 kDa subunit;Low-density lipoprotein receptor-related protein 1 intracellular domain	Q07954	Endosome	46		6	3.98979	100.961
394		RTN3	Reticulon-3	O95197-3		0.9		1	3.99467	414.733
395		FAM120C	Constitutive coactivator of PPAR-gamma-like protein 2	Q9NX05		3.5		6	3.9947	81.5171
396		DCTN1	Dynactin subunit 1	Q14203-3	Large Protein Complex	66.6		6	4.00401	629.034
397		GSK3B	Glycogen synthase kinase-3 beta	P49841-2	Large Protein Complex	58.9		6	4.00427	929.32
398		ERGIC3	Endoplasmic reticulum-Golgi intermediate compartment protein 3	Q9Y282	Ergic/cisGolgi	4.9	Ergic/cisGolgi	6	4.0066	3740.36
399		OSTM1	Osteopetrosis-associated transmembrane protein 1	Q86WC4	Lysosome	19.6		5	4.00743	478.996
400		COMMD7	COMM domain-containing protein 7	Q86VX2		3.6		3	4.01225	82.0661
401		MED20	Mediator of RNA polymerase II transcription subunit 20	Q9H944		2.1		1	4.01266	44.424
402		UBE2I	SUMO-conjugating enzyme UBC9	P63279	Large Protein Complex	5.9		6	4.01653	5296.29
403		CCDC25	Coiled-coil domain-containing protein 25	Q86WR0	Large Protein Complex	16.7		6	4.01825	177.696
404		NPLOC4	Nuclear protein localization protein 4 homolog	Q8TAT6	Large Protein Complex	7.7		6	4.02201	644.8
405		AGFG2	Arf-GAP domain and FG repeat-containing protein 2	O95081		1.3		5	4.02402	85.4846
406		ZNFX1	NFX1-type zinc finger-containing protein 1	Q9P2E3	Large Protein Complex	12.1		6	4.03105	14.5769
407		RBPMS	RNA-binding protein with multiple splicing	Q93062-3	Large Protein Complex	66.9		5	4.03231	126.903
408		ERGIC2	Endoplasmic reticulum-Golgi intermediate compartment protein 2	Q96RQ1	Ergic/cisGolgi	25.5	Ergic/cisGolgi	6	4.03989	1164.14
409		IFITM2;IFITM1	Interferon-induced transmembrane protein 2;Interferon-induced transmembrane protein 1	Q01629	Lysosome	6.9		6	4.04002	927.684
410		REEP3	Receptor expression-enhancing protein 3	Q6NUK4	ER_Tubular	25.1	ER_Tubular	5	4.04059	217.669
411		LRCH4	Leucine-rich repeat and calponin homology domain-containing protein 4	O75427	ER_Tubular	6.3		6	4.04134	51.2482
412		TCAF1	TRPM8 channel-associated factor 1	Q9Y4C2	Large Protein Complex	51.7		6	4.05122	110.833
413		UBQLN2	Ubiquilin-2	Q9UHD9	Large Protein Complex	7.6		5	4.05412	179.28
414		RNF219	RING finger protein 219	Q5W0B1	Large Protein Complex	58.5		6	4.06578	164.543
415		IFI35	Interferon-induced 35 kDa protein	P80217	Large Protein Complex	54.4		6	4.06788	101.714
416		CCDC50	Coiled-coil domain-containing protein 50	Q8IVM0	Large Protein Complex	69.4		6	4.0691	226.478
417		TSN	Translin	Q15631	Large Protein Complex	69.9		6	4.07029	1978.61
418		SEC13	Protein SEC13 homolog	P55735	Large Protein Complex	49	Large Protein Complex	6	4.08266	5044.29
419		CRIPT	Cysteine-rich PDZ-binding protein	Q9P021		0.8		2	4.08482	467.817
420		STUB1	E3 ubiquitin-protein ligase CHIP	Q9UNE7	Endosome	16.8		6	4.09147	515.468
421		UFD1L	Ubiquitin fusion degradation protein 1 homolog	Q92890	Large Protein Complex	11.3		6	4.09316	1105.42
422		BICC1	Protein bicaudal C homolog 1	Q9H694		0.9		2	4.09508	19.0314
423		TSNAX	Translin-associated protein X	Q99598	Large Protein Complex	82.4		6	4.10189	313.016
424		RDX	Radixin	P35241		0.2		6	4.11084	6548.67
425		TNFAIP2	Tumor necrosis factor alpha-induced protein 2	Q03169	Large Protein Complex	81.9		6	4.11198	122.956
426		PPAP2B	Lipid phosphate phosphohydrolase 3	O14495		2.6		4	4.11204	89.5297
427		YTHDF1	YTH domain-containing family protein 1	Q9BYJ9	Large Protein Complex	39.3	Large Protein Complex	6	4.11545	891.441
428		TACC1	Transforming acidic coiled-coil-containing protein 1	O75410		0.5		6	4.11693	53.3006
429		CROCC	Rootletin	Q5TZA2		1.5		6	4.11813	264.133
430		DUS3L	tRNA-dihydrouridine(47) synthase [NAD(P)(+)]-like	Q96G46	Large Protein Complex	66.5		6	4.11935	111.385
431		ENDOD1	Endonuclease domain-containing 1 protein	O94919	ER_Tubular	19.5		6	4.122	687.982
432		PFDN6	Prefoldin subunit 6	O15212	Large Protein Complex	63.6	Large Protein Complex	6	4.12231	2789.92
433		RIMS1	Regulating synaptic membrane exocytosis protein 1	Q86UR5	Large Protein Complex	17.9		5	4.1243	5.76997
434		AURKA	Aurora kinase A	O14965	Large Protein Complex	74		6	4.13034	238.324
435		BAG5	BAG family molecular chaperone regulator 5	Q9UL15		0.8		4	4.13063	35.6996
436		UPF1	Regulator of nonsense transcripts 1	Q92900	Large Protein Complex	5.3		6	4.13204	3801.34
437		DCTN3	Dynactin subunit 3	O75935	Large Protein Complex	64.8		6	4.1475	1161.13
438		PFDN2	Prefoldin subunit 2	Q9UHV9	Large Protein Complex	83.3	Large Protein Complex	6	4.15078	1522.7
439		RASA2	Ras GTPase-activating protein 2	Q15283	Large Protein Complex	41.7		4	4.15467	16.9935
440		SMAP1	Stromal membrane-associated protein 1	Q8IYB5-3	Large Protein Complex	79.5		6	4.16136	293.286
441		VPS37B	Vacuolar protein sorting-associated protein 37B	Q9H9H4	Large Protein Complex	19.6		6	4.16666	172.302
442		SNAP29	Synaptosomal-associated protein 29	O95721	Large Protein Complex	14.9		6	4.1677	591.83
443		WDR6	WD repeat-containing protein 6	Q9NNW5	Large Protein Complex	45.2		6	4.16789	45.0488
444		NUFIP2	Nuclear fragile X mental retardation-interacting protein 2	Q7Z417	Large Protein Complex	27.1		6	4.17098	5615.84
445		EDF1	Endothelial differentiation-related factor 1	O60869	Large Protein Complex	67.2		6	4.171	26735.6
446		SLC9A3R1	Na(+)/H(+) exchange regulatory cofactor NHE-RF1	O14745	Plasma membrane	73.9		6	4.17465	3244.55
447		RAB1A	Ras-related protein Rab-1A	P62820	Ergic/cisGolgi	18.8		6	4.17612	23311.8
448		CHMP4B	Charged multivesicular body protein 4b	Q9H444		1.7		6	4.18117	436.106
449		CTAG2	Cancer/testis antigen 2	O75638	Large Protein Complex	5.8		4	4.18224	217.561
450		BAIAP2	Brain-specific angiogenesis inhibitor 1-associated protein 2	Q9UQB8-5	Large Protein Complex	5.6		6	4.18247	1138.71
451		NXT1	NTF2-related export protein 1	Q9UKK6	Ergic/cisGolgi	5.3		2	4.18363	241.317
452		KRIT1	Krev interaction trapped protein 1	O00522		3		1	4.18541	6.23414
453		CSDE1	Cold shock domain-containing protein E1	O75534	Large Protein Complex	51.2		6	4.18694	4686.06
454		RAB2A	Ras-related protein Rab-2A	P61019	Ergic/cisGolgi	6.3	Ergic/cisGolgi	6	4.19444	17983.2
455		TRAPPC2L	Trafficking protein particle complex subunit 2-like protein	Q9UL33	Large Protein Complex	66.9	Large Protein Complex	6	4.19584	363.226
456		ULBP2	NKG2D ligand 2	Q9BZM5		0.1		1	4.1962	72.5028
457		CHMP2B	Charged multivesicular body protein 2b	Q9UQN3	Large Protein Complex	10.2		6	4.19654	330.227
458		RWDD1	RWD domain-containing protein 1	Q9H446	Large Protein Complex	77.7		6	4.19885	297.522
459		BTG3	Protein BTG3	Q14201		0.6		1	4.20598	1049.8
460		NXF1	Nuclear RNA export factor 1	Q9UBU9	Ergic/cisGolgi	4.7		6	4.20744	555.042
461		RNF25	E3 ubiquitin-protein ligase RNF25	Q96BH1	Large Protein Complex	67.2		6	4.22027	101.889
462		BTF3L4	Transcription factor BTF3 homolog 4	Q96K17	Large Protein Complex	84.8		6	4.22117	3063.04
463		PRKD3	Serine/threonine-protein kinase D3	O94806	Large Protein Complex	79.9		6	4.22223	34.1034
464		DPCD	Protein DPCD	Q9BVM2	Large Protein Complex	9.3		2	4.22278	112.179
465		ATXN2L	Ataxin-2-like protein	Q8WWM7	Large Protein Complex	54.2		6	4.22416	5694.3
466		MAP4K3	Mitogen-activated protein kinase kinase kinase kinase 3	Q8IVH8	Endosome	9		6	4.22914	56.3882
467		SPRYD7	SPRY domain-containing protein 7	Q5W111	Ergic/cisGolgi	54.9		6	4.23034	984.15
468		RAB1B	Ras-related protein Rab-1B	Q9H0U4	Ergic/cisGolgi	21.9		6	4.23414	2786.99
469		LRCH3	Leucine-rich repeat and calponin homology domain-containing protein 3	Q96II8	Large Protein Complex	5.3		6	4.23746	268.855
470		TRAPPC5	Trafficking protein particle complex subunit 5	Q8IUR0	Large Protein Complex	65.8	Large Protein Complex	6	4.23757	348.425
471		MARK2	Serine/threonine-protein kinase MARK2	Q7KZI7	Large Protein Complex	89.6		6	4.24049	334.44
472		HSPA6;HSPA7	Heat shock 70 kDa protein 6;Putative heat shock 70 kDa protein 7	P17066		1.7		6	4.24234	3506.72
473		CSNK1A1	Casein kinase I isoform alpha	P48729	Large Protein Complex	22.6		6	4.24423	658.8
474		DDR2	Discoidin domain-containing receptor 2	Q16832	Plasma membrane	24.3	Plasma membrane	6	4.25059	1466.69
475		CEP72	Centrosomal protein of 72 kDa	Q9P209	Large Protein Complex	20.5		4	4.25203	17.2446
476		RBMS1	RNA-binding motif, single-stranded-interacting protein 1	P29558	Large Protein Complex	47		6	4.25397	763.52
477		FMR1	Fragile X mental retardation protein 1	Q06787	Large Protein Complex	39		6	4.25751	1580.43
478		COPA	Coatomer subunit alpha;Xenin;Proxenin	P53621	Large Protein Complex	8.5	Large Protein Complex	6	4.26639	2002.5
479		RBMS2	RNA-binding motif, single-stranded-interacting protein 2	Q15434	Large Protein Complex	17		6	4.26672	1919.65
480		CKS2	Cyclin-dependent kinases regulatory subunit 2	P33552	Large Protein Complex	18.9		6	4.26749	501.544
481		DAP	Death-associated protein 1	P51397		1.6		6	4.26885	1875.87
482		RNF214	RING finger protein 214	Q8ND24	Large Protein Complex	78.8		6	4.27081	369.751
483		LATS2	Serine/threonine-protein kinase LATS2	Q9NRM7		0.9		3	4.27265	11.8319
484		PPT2	Lysosomal thioesterase PPT2	Q9UMR5	Lysosome	9.6		3	4.27304	137.571
485		TMED3	Transmembrane emp24 domain-containing protein 3	Q9Y3Q3	Ergic/cisGolgi	63	Ergic/cisGolgi	6	4.27438	2574.55
486		TSPAN13	Tetraspanin-13	O95857	Ergic/cisGolgi	16		6	4.2747	1279.22
487		RUFY1	RUN and FYVE domain-containing protein 1	Q96T51		1.4		6	4.27618	111.842
488		HSPA1B;HSPA1A	Heat shock 70 kDa protein 1B;Heat shock 70 kDa protein 1A	P0DMV9	Large Protein Complex	16.5		6	4.27685	11670.4
489		PKP3	Plakophilin-3	Q9Y446		1.1		6	4.27768	1053.6
490		COPE	Coatomer subunit epsilon	O14579	Large Protein Complex	15	Large Protein Complex	6	4.27998	1722.85
491		USP19	Ubiquitin carboxyl-terminal hydrolase 19	O94966-7		0.8		5	4.28156	24.6009
492		TOP3B	DNA topoisomerase 3-beta-1	O95985	Large Protein Complex	26.3		6	4.2883	373.376
493		GAPDH	Glyceraldehyde-3-phosphate dehydrogenase	P04406		1.4		6	4.28882	182569
494		YTHDF2	YTH domain-containing family protein 2	Q9Y5A9	Large Protein Complex	24.6	Large Protein Complex	6	4.29269	7421.45
495		RASA3	Ras GTPase-activating protein 3	Q14644	Plasma membrane	9.3		6	4.30453	56.9636
496		RPAP2	Putative RNA polymerase II subunit B1 CTD phosphatase RPAP2	Q8IXW5	Large Protein Complex	22.1		5	4.30629	37.0582
497		PSAP	Prosaposin;Saposin-A;Saposin-B-Val;Saposin-B;Saposin-C;Saposin-D	P07602	Lysosome	9.7	Lysosome	6	4.32173	2734.79
498		STX5	Syntaxin-5	Q13190	Ergic/cisGolgi	62.1	Ergic/cisGolgi	6	4.32259	1402.38
499		DTX2	Probable E3 ubiquitin-protein ligase DTX2	Q86UW9		3.9		6	4.32422	68.4349
500		FAM50A	Protein FAM50A	Q14320	Large Protein Complex	92.3		6	4.32428	600.624
501		TIA1	Nucleolysin TIA-1 isoform p40	P31483	Large Protein Complex	15.1		6	4.32842	725.095
502		DNM2	Dynamin-2	P50570		1.6		6	4.33094	2516.42
503		DRG1	Developmentally-regulated GTP-binding protein 1	Q9Y295	Large Protein Complex	32.2		6	4.33592	5275.93
504		ZNF598	Zinc finger protein 598	Q86UK7-3	Large Protein Complex	61.2		6	4.33882	1527.88
505		DCTN6	Dynactin subunit 6	O00399		0		3	4.33883	170.979
506		TRAF2	TNF receptor-associated factor 2	Q12933	Large Protein Complex	15.6		6	4.34524	103.255
507		EIF4E2	Eukaryotic translation initiation factor 4E type 2	O60573	Large Protein Complex	55.4	Large Protein Complex	6	4.34683	1546.63
508		PIBF1	Progesterone-induced-blocking factor 1	Q8WXW3	Large Protein Complex	7.5		5	4.34797	45.6313
509		ZC3H15	Zinc finger CCCH domain-containing protein 15	Q8WU90	Large Protein Complex	25.2		6	4.34835	4212.47
510		NYAP2	Neuronal tyrosine-phosphorylated phosphoinositide-3-kinase adapter 2	Q9P242	#N/A	#N/A	#N/A	1	4.34946	18.5935
511		HELZ	Probable helicase with zinc finger domain	P42694	Large Protein Complex	6.3		6	4.356	57.4997
512		MARK3	MAP/microtubule affinity-regulating kinase 3	P27448	Large Protein Complex	63.5		6	4.35798	85.8215
513		ARL6IP1	ADP-ribosylation factor-like protein 6-interacting protein 1	Q15041	ER_Tubular	63.4		6	4.36379	9747.3
514		TCF25	Transcription factor 25	Q9BQ70		0.1		6	4.36443	562.299
515		TTC5	Tetratricopeptide repeat protein 5	Q8N0Z6		0.6		2	4.36632	93.2971
516		SLC38A1	Sodium-coupled neutral amino acid transporter 1	Q9H2H9		1		6	4.36926	5709.67
517		REEP6	Receptor expression-enhancing protein 6	Q96HR9	ER_Tubular	13	ER_Tubular	6	4.37138	1053.21
518		PLCB3	1-phosphatidylinositol 4,5-bisphosphate phosphodiesterase beta-3	Q01970	Large Protein Complex	61.8		6	4.37275	241.923
519		DYNC1LI2	Cytoplasmic dynein 1 light intermediate chain 2	O43237	Large Protein Complex	32.6	Large Protein Complex	6	4.37628	1450.14
520		PKN2	Serine/threonine-protein kinase N2	Q16513	Large Protein Complex	23.7		6	4.37701	1315.4
521		C9orf85	Uncharacterized protein C9orf85	Q96MD7-1		0.3		4	4.37738	166.697
522		TNRC6B	Trinucleotide repeat-containing gene 6B protein	Q9UPQ9	Large Protein Complex	57.5		6	4.3784	266.251
523		TTC21B	Tetratricopeptide repeat protein 21B	Q7Z4L5	Large Protein Complex	5.5		6	4.37902	74.8116
524		EIF4H	Eukaryotic translation initiation factor 4H	Q15056	Large Protein Complex	86	Large Protein Complex	6	4.38018	8602.92
525		PPAP2C	Lipid phosphate phosphohydrolase 2	O43688	Plasma membrane	7.6		4	4.38317	839.449
526		NME7	Nucleoside diphosphate kinase 7	Q9Y5B8	Large Protein Complex	9.1		3	4.38682	122.547
527		PLK1	Serine/threonine-protein kinase PLK1	P53350	Large Protein Complex	69.9		6	4.39529	356.925
528		PUM2	Pumilio homolog 2	Q8TB72-3	Large Protein Complex	10.2		6	4.39574	250.211
529		OAS1	2-5-oligoadenylate synthase 1	P00973		1.9		1	4.40009	49.3013
530		TAOK3	Serine/threonine-protein kinase TAO3	Q9H2K8	Large Protein Complex	71		6	4.40267	515.937
531		CPEB4	Cytoplasmic polyadenylation element-binding protein 4	Q17RY0	Large Protein Complex	5.9		5	4.40358	97.315
532		TELO2	Telomere length regulation protein TEL2 homolog	Q9Y4R8	Large Protein Complex	87		6	4.40528	138.28
533		YIPF1	Protein YIPF1	Q9Y548		0.9		2	4.40615	120.49
534		PUM1	Pumilio homolog 1	Q14671-2	Large Protein Complex	15		6	4.40941	1859.66
535		SLC7A1	High affinity cationic amino acid transporter 1	P30825	Plasma membrane	22.4	Plasma membrane	6	4.41231	1455.79
536		TRAPPC4	Trafficking protein particle complex subunit 4	Q9Y296	Large Protein Complex	76.1	Large Protein Complex	6	4.4138	326.814
537		CAPN7	Calpain-7	Q9Y6W3	Large Protein Complex	9.9		4	4.41411	12.6467
538		MED8	Mediator of RNA polymerase II transcription subunit 8	Q96G25-2	Large Protein Complex	4.1		1	4.42059	59.3531
539		RBM18	Probable RNA-binding protein 18	Q96H35		1.6		1	4.42066	31.5637
540		YTHDF3	YTH domain-containing family protein 3	Q7Z739	Large Protein Complex	44.6	Large Protein Complex	6	4.42143	5332.66
541		FXR1	Fragile X mental retardation syndrome-related protein 1	P51114	Large Protein Complex	51.9		6	4.42374	7598.29
542		EVPL	Envoplakin	Q92817	Large Protein Complex	14.3		6	4.43099	19.4221
543		TDRD3	Tudor domain-containing protein 3	Q9H7E2-3	Large Protein Complex	33.6		6	4.43571	577.089
544		LAMTOR3	Ragulator complex protein LAMTOR3	Q9UHA4	Lysosome	55.4	Lysosome	6	4.43651	1001.48
545		TAOK1	Serine/threonine-protein kinase TAO1	Q7L7X3	Large Protein Complex	79.9		6	4.43865	488.539
546		PLCL2	Inactive phospholipase C-like protein 2	Q9UPR0	Large Protein Complex	46.5		6	4.43887	19.8177
547		RAB12	Ras-related protein Rab-12	Q6IQ22	ER_Tubular	12.4		6	4.4389	985.984
548		TBC1D31	TBC1 domain family member 31	Q96DN5		3.4		2	4.44084	13.0427
549		PRSS56	Serine protease 56	P0CW18	ER_Tubular	6		6	4.44093	3196.47
550		PDE8B	High affinity cAMP-specific and IBMX-insensitive 3,5-cyclic phosphodiesterase 8B	O95263	Endosome	5.1		2	4.44399	13.2655
551		CAPZA2	F-actin-capping protein subunit alpha-2	P47755	Large Protein Complex	59.6		6	4.44482	2513.62
552		GIGYF2	PERQ amino acid-rich with GYF domain-containing protein 2	Q6Y7W6	Large Protein Complex	56		6	4.45271	1754.3
553		DRG2	Developmentally-regulated GTP-binding protein 2	P55039	Large Protein Complex	89.1		6	4.45416	604.309
554		KIAA1522	Uncharacterized protein KIAA1522	Q9P206-2	Large Protein Complex	75.4		6	4.45465	227.346
555		RAE1	mRNA export factor	P78406		2.1		6	4.45883	1767.89
556		WASF2	Wiskott-Aldrich syndrome protein family member 2	Q9Y6W5	Large Protein Complex	78.9		6	4.46107	371.846
557		CDK1	Cyclin-dependent kinase 1	P06493	Large Protein Complex	59.9		6	4.46216	2350.54
558		SBF2	Myotubularin-related protein 13	Q86WG5		0.9		1	4.46407	5.80901
559		SMG7	Protein SMG7	Q92540	Large Protein Complex	15.1		6	4.46453	100.879
560		CKS1B	Cyclin-dependent kinases regulatory subunit 1	P61024	Large Protein Complex	62.9		6	4.46791	1077.14
561		RUNX1	Runt-related transcription factor 1	Q01196		0.9		2	4.46908	53.49
562		TTC4	Tetratricopeptide repeat protein 4	O95801		0.3		2	4.4705	11.0711
563		R3HDM1	R3H domain-containing protein 1	Q15032-2	Large Protein Complex	9.1		5	4.47113	86.0006
564		PRRC2A	Protein PRRC2A	P48634	Large Protein Complex	14.7		6	4.4823	525.378
565		DNAJA1	DnaJ homolog subfamily A member 1	P31689	Large Protein Complex	25.1		6	4.48433	2426.98
566		SERF2	Small EDRK-rich factor 2	P84101	Large Protein Complex	77.3		6	4.4867	4359.46
567		IFITM3	Interferon-induced transmembrane protein 3	Q01628	Lysosome	58.6		6	4.48762	7224.31
568		TMEM106C	Transmembrane protein 106C	Q9BVX2		3.3		4	4.48858	74.8597
569		SAMD4B	Protein Smaug homolog 2	Q5PRF9	Large Protein Complex	22.9		6	4.49168	106.586
570		REEP4	Receptor expression-enhancing protein 4	Q9H6H4	ER_Tubular	59.1	ER_Tubular	6	4.49212	671.796
571		GSK3A	Glycogen synthase kinase-3 alpha	P49840	Large Protein Complex	84.6		6	4.49365	193.878
572		PKN3	Serine/threonine-protein kinase N3	Q6P5Z2	Large Protein Complex	46.4		5	4.49546	31.2374
573		CYR61	Protein CYR61	O00622	Large Protein Complex	22.9		6	4.4965	312.873
574		ARRB2	Beta-arrestin-2	P32121	Large Protein Complex	77.9		6	4.49749	120.758
575		ATP6V1F	V-type proton ATPase subunit F	Q16864	Endosome	8.1		3	4.50365	367.785
576		SEC23B	Protein transport protein Sec23B	Q15437	Large Protein Complex	92.1	Large Protein Complex	6	4.50478	1426.89
577		PTPN6	Tyrosine-protein phosphatase non-receptor type 6	P29350	Large Protein Complex	12.9		6	4.50662	55.4194
578		CSNK1D	Casein kinase I isoform delta	P48730-2	Large Protein Complex	18.8		6	4.51959	113.518
579		GKAP1	G kinase-anchoring protein 1	Q5VSY0-2	Large Protein Complex	11.1		6	4.52272	150.632
580		PKD1	Polycystin-1	P98161		1		1	4.52401	19.246
581		TTF2	Transcription termination factor 2	Q9UNY4	Large Protein Complex	8.7		6	4.53432	192.987
582		MAP2K7	Dual specificity mitogen-activated protein kinase kinase 7	O14733	Large Protein Complex	25		6	4.53533	135.953
583		PAFAH1B1	Platelet-activating factor acetylhydrolase IB subunit alpha	P43034	Large Protein Complex	6.9		6	4.53598	1038.63
584		MCTP2	Multiple C2 and transmembrane domain-containing protein 2	Q6DN12	ER_Tubular	58.3		6	4.5382	121.573
585		CDC6	Cell division control protein 6 homolog	Q99741	Large Protein Complex	10.4		4	4.54	57.0459
586		CPNE2	Copine-2	Q96FN4		1.3		1	4.54585	29.5697
587		ROR1	Tyrosine-protein kinase transmembrane receptor ROR1	Q01973	Plasma membrane	29.7		6	4.55199	68.298
588		FXR2	Fragile X mental retardation syndrome-related protein 2	P51116	Large Protein Complex	46.5		6	4.55947	2240.33
589		FAM32A	Protein FAM32A	Q9Y421	Large Protein Complex	12.2		2	4.56006	435.181
590		IREB2	Iron-responsive element-binding protein 2	P48200	Large Protein Complex	8.6		5	4.57058	105.901
591		ABI2	Abl interactor 2	Q9NYB9	Large Protein Complex	59.7		5	4.57508	80.5379
592		RBPMS2	RNA-binding protein with multiple splicing 2	Q6ZRY4	Large Protein Complex	9.9		2	4.57789	115.281
593		REEP5	Receptor expression-enhancing protein 5	Q00765	ER_Tubular	77.8	ER_Tubular	6	4.57911	15578.5
594		TRAPPC2;TRAPPC2B	Trafficking protein particle complex subunit 2;Trafficking protein particle complex subunit 2B	P0DI81	Large Protein Complex	5		2	4.58088	188.16
595		LSM12	Protein LSM12 homolog	Q3MHD2	Large Protein Complex	61.4		6	4.58434	4847.84
596		ATP11C	Phospholipid-transporting ATPase IG	Q8NB49		3		6	4.58707	378.008
597		TMEM30A	Cell cycle control protein 50A	Q9NV96		0.9		6	4.59203	659.702
598		TRIM32	E3 ubiquitin-protein ligase TRIM32	Q13049	Large Protein Complex	10.6		6	4.59361	80.9758
599		SMG5	Protein SMG5	Q9UPR3		1.2		2	4.59386	15.6684
600		DYNLRB1	Dynein light chain roadblock-type 1	Q9NP97	Large Protein Complex	61.9		6	4.59551	4141.07
601		TIAL1	Nucleolysin TIAR	Q01085-2	Large Protein Complex	80.3		6	4.59614	2586.18
602		STK10	Serine/threonine-protein kinase 10	O94804	Large Protein Complex	43.7		6	4.60124	152.106
603		COPB2	Coatomer subunit beta	P35606	Large Protein Complex	29.4	Large Protein Complex	6	4.60198	1787.64
604		PRKDC	DNA-dependent protein kinase catalytic subunit	P78527	Large Protein Complex	93.8		6	4.60812	5781.37
605		SEMA3F	Semaphorin-3F	Q13275		1.4		4	4.6097	28.2533
606		YARS	Tyrosine--tRNA ligase, cytoplasmic;Tyrosine--tRNA ligase, cytoplasmic, N-terminally processed	P54577	Large Protein Complex	73.5		6	4.61065	3965.35
607		C12orf57	Protein C10	Q99622	Large Protein Complex	21.5		5	4.61219	347.541
608		APH1A	Gamma-secretase subunit APH-1A	Q96BI3		0.8		5	4.61611	1402.45
609		SEC24A	Protein transport protein Sec24A	O95486	Large Protein Complex	87.1	Large Protein Complex	6	4.61657	114.637
610		ESRP2	Epithelial splicing regulatory protein 2	Q9H6T0-2	Large Protein Complex	81.7		6	4.6172	264.089
611		NCKAP1	Nck-associated protein 1	Q9Y2A7	Large Protein Complex	82		6	4.61937	926.906
612		EZR	Ezrin	P15311		1.8		6	4.62091	15817
613		PLEC	Plectin	Q15149	Large Protein Complex	69.6		6	4.6213	8487.34
614		TTI2	TELO2-interacting protein 2	Q6NXR4	Large Protein Complex	82.3		6	4.62203	65.8344
615		RAB18	Ras-related protein Rab-18	Q9NP72	ER_Tubular	17.2		6	4.62483	4244.44
616		PURB	Transcriptional activator protein Pur-beta	Q96QR8	Large Protein Complex	11		6	4.62559	987.441
617		PAPSS2	Bifunctional 3-phosphoadenosine 5-phosphosulfate synthase 2;Sulfate adenylyltransferase;Adenylyl-sulfate kinase	O95340	Large Protein Complex	80.5		6	4.62639	1074.5
618		CASKIN2	Caskin-2	Q8WXE0	Large Protein Complex	80.2		6	4.62667	99.1272
619		RPS27A	Ubiquitin-40S ribosomal protein S27a;Ubiquitin;40S ribosomal protein S27a	P62979	Large Protein Complex	61.7		6	4.62857	70373.2
620		WASF1	Wiskott-Aldrich syndrome protein family member 1	Q92558		0		1	4.62934	65.9974
621		EIF5A;EIF5AL1	Eukaryotic translation initiation factor 5A-1;Eukaryotic translation initiation factor 5A-1-like	P63241	Large Protein Complex	71.1		6	4.63229	56081.2
622		DNAJB6	DnaJ homolog subfamily B member 6	O75190	Large Protein Complex	71.6		6	4.63371	402.551
623		ARF5	ADP-ribosylation factor 5	P84085	Large Protein Complex	15.5		6	4.63552	958.697
624		PCNT	Pericentrin	O95613	Large Protein Complex	79.2		6	4.63599	86.4215
625		MAP3K7	Mitogen-activated protein kinase kinase kinase 7	O43318-2		0.6		1	4.64121	11.4935
626		MAPRE1	Microtubule-associated protein RP/EB family member 1	Q15691	Large Protein Complex	46.9		6	4.64487	2352.42
627		ARPP19	cAMP-regulated phosphoprotein 19	P56211	Large Protein Complex	77.3		6	4.64994	433.272
628		SUB1	Activated RNA polymerase II transcriptional coactivator p15	P53999	Large Protein Complex	88.1		6	4.65073	20654.2
629		STXBP1	Syntaxin-binding protein 1	P61764	Large Protein Complex	8.3		6	4.65201	935.302
630		DYNC1H1	Cytoplasmic dynein 1 heavy chain 1	Q14204	Large Protein Complex	61.5	Large Protein Complex	6	4.65213	2850.22
631		CYFIP1	Cytoplasmic FMR1-interacting protein 1	Q7L576	Large Protein Complex	84.7		6	4.65364	821.002
632		ATL2	Atlastin-2	Q8NHH9	ER_Tubular	70.7	ER_Tubular	6	4.65697	1336.51
633		MATK	Megakaryocyte-associated tyrosine-protein kinase	P42679	Large Protein Complex	10.8		4	4.65806	149.809
634		PAIP2	Polyadenylate-binding protein-interacting protein 2	Q9BPZ3	Large Protein Complex	9.5		3	4.65904	303.256
635		TRAPPC1	Trafficking protein particle complex subunit 1	Q9Y5R8	Large Protein Complex	68.5	Large Protein Complex	6	4.66002	400.148
636		CD320	CD320 antigen	Q9NPF0	Endosome	5.9		6	4.6604	934.946
637		TMEM230	Transmembrane protein 230	Q96A57-2		0.7		3	4.66042	525.137
638		DIS3L	DIS3-like exonuclease 1	Q8TF46	Large Protein Complex	7.1		2	4.66236	7.21963
639		BRK1	Protein BRICK1	Q8WUW1	Large Protein Complex	85		6	4.67604	1554.61
640		MELK	Maternal embryonic leucine zipper kinase	Q14680	Large Protein Complex	42.8		5	4.6777	120.035
641		CREG1	Protein CREG1	O75629		0.8	Lysosome	2	4.68093	100.691
642		TNFSF9	Tumor necrosis factor ligand superfamily member 9	P41273	Endosome	7.7		3	4.68144	156.526
643		ABI1	Abl interactor 1	Q8IZP0	Large Protein Complex	84.9		6	4.68207	571.361
644		YBX3	Y-box-binding protein 3	P16989	Large Protein Complex	39.7		6	4.68212	12513.3
645		CENPE	Centromere-associated protein E	Q02224	Large Protein Complex	5.5		4	4.68312	17.4642
646		DHX57	Putative ATP-dependent RNA helicase DHX57	Q6P158	Large Protein Complex	69.5		6	4.68658	506.38
647		AGO3	Protein argonaute-3	Q9H9G7	Large Protein Complex	72.3		6	4.68763	44.0889
648		PIN4	Peptidyl-prolyl cis-trans isomerase NIMA-interacting 4	Q9Y237	Large Protein Complex	46.8		6	4.68816	1782.26
649		FGF2	Fibroblast growth factor 2	P09038	Large Protein Complex	5.1		6	4.69021	407.348
650		KIF5B	Kinesin-1 heavy chain	P33176	Large Protein Complex	76.7		6	4.69055	1262.13
651		LENG1	Leukocyte receptor cluster member 1	Q96BZ8	Large Protein Complex	31.5		5	4.69193	151.244
652		UBAP2	Ubiquitin-associated protein 2	Q5T6F2	Large Protein Complex	54.9		6	4.6958	3477.12
653		NPR3	Atrial natriuretic peptide receptor 3	P17342	Plasma membrane	89	Plasma membrane	6	4.70195	1186.1
654		RBM47	RNA-binding protein 47	A0AV96	Large Protein Complex	56.2		6	4.70475	640.518
655		IGF2BP1	Insulin-like growth factor 2 mRNA-binding protein 1	Q9NZI8	Large Protein Complex	23.1		6	4.70763	9752.54
656		MIB1	E3 ubiquitin-protein ligase MIB1	Q86YT6	Large Protein Complex	48.5		6	4.70936	116.633
657		IFT122	Intraflagellar transport protein 122 homolog	Q9HBG6	Large Protein Complex	22.1		5	4.71186	25.3252
658		IGF2BP3	Insulin-like growth factor 2 mRNA-binding protein 3	O00425	Large Protein Complex	19		6	4.71234	8119.59
659		DDX11	Probable ATP-dependent RNA helicase DDX11	Q96FC9-2		0.8		1	4.7126	57.2517
660		EBAG9	Receptor-binding cancer antigen expressed on SiSo cells	O00559-2	Large Protein Complex	9.9		6	4.71966	259.203
661		HYPK	Huntingtin-interacting protein K	Q9NX55	Large Protein Complex	89.6		6	4.72328	835.695
662		POLE	DNA polymerase epsilon catalytic subunit A	Q07864		1.4		6	4.72799	41.1448
663		FERMT1	Fermitin family homolog 1	Q9BQL6	Large Protein Complex	88.4		6	4.73196	136.364
664		TMED4	Transmembrane emp24 domain-containing protein 4	Q7Z7H5	Ergic/cisGolgi	55.2	Ergic/cisGolgi	6	4.732	7751.4
665		SAPCD2	Suppressor APC domain-containing protein 2	Q86UD0		3.8		2	4.73722	83.3044
666		TNKS1BP1	182 kDa tankyrase-1-binding protein	Q9C0C2	Large Protein Complex	93.1		6	4.73743	901.913
667		PTBP3	Polypyrimidine tract-binding protein 3	O95758	Large Protein Complex	66		6	4.73811	1444.05
668		TRIM4	E3 ubiquitin-protein ligase TRIM4	Q9C037		3.6		2	4.73846	1229.79
669		PCBP2	Poly(rC)-binding protein 2	Q15366-2	Large Protein Complex	91.6		6	4.74637	26759
670		FTSJ1	Putative tRNA (cytidine(32)/guanosine(34)-2-O)-methyltransferase	Q9UET6	Large Protein Complex	29.9		3	4.74725	81.7581
671		TANC1	Protein TANC1	Q9C0D5	Large Protein Complex	85.2		6	4.74774	196.936
672		CAPZB	F-actin-capping protein subunit beta	P47756-2	Large Protein Complex	84.9		6	4.75017	5925.67
673		GPR64	G-protein coupled receptor 64	Q8IZP9-9	Plasma membrane	83.3	Plasma membrane	6	4.75051	544.639
674		RAB21	Ras-related protein Rab-21	Q9UL25	ER_Tubular	24		6	4.76559	4264.49
675		PLEKHA2	Pleckstrin homology domain-containing family A member 2	Q9HB19	Large Protein Complex	85.4		6	4.76797	92.8954
676		DYNC1LI1	Cytoplasmic dynein 1 light intermediate chain 1	Q9Y6G9	Large Protein Complex	56.3	Large Protein Complex	6	4.76981	1130.59
677		SNX27	Sorting nexin-27	Q96L92		3.6	Endosome	6	4.77236	2219.51
678		PTPN2	Tyrosine-protein phosphatase non-receptor type 2	P17706	ER_Tubular	54.6		6	4.77423	420.773
679		PROSER2	Proline and serine-rich protein 2	Q86WR7	Large Protein Complex	15		6	4.78076	303.51
680		FUBP3	Far upstream element-binding protein 3	Q96I24	Large Protein Complex	65.9		6	4.78291	3023.17
681		RPAP3	RNA polymerase II-associated protein 3	Q9H6T3	Large Protein Complex	87.3		6	4.78659	953.98
682		PACSIN2	Protein kinase C and casein kinase substrate in neurons protein 2	Q9UNF0	Large Protein Complex	79.7		6	4.78686	4198.78
683		ZW10	Centromere/kinetochore protein zw10 homolog	O43264		1.4		6	4.78794	213.591
684		MSI2	RNA-binding protein Musashi homolog 2	Q96DH6	Large Protein Complex	28		6	4.78924	6323.48
685		GLMP	Glycosylated lysosomal membrane protein	Q8WWB7-2	Lysosome	53	Lysosome	5	4.79065	383.035
686		ZFAND5	AN1-type zinc finger protein 5	O76080		0.4		3	4.79599	83.9846
687		CNOT8	CCR4-NOT transcription complex subunit 8	Q9UFF9	Large Protein Complex	76.5	Large Protein Complex	6	4.79762	411.378
688		CAPZA1	F-actin-capping protein subunit alpha-1	P52907	Large Protein Complex	88.7		6	4.79826	5543.47
689		CNOT6L	CCR4-NOT transcription complex subunit 6-like	Q96LI5	Large Protein Complex	71.5	Large Protein Complex	6	4.79877	237.556
690		GRB10	Growth factor receptor-bound protein 10	Q13322	Large Protein Complex	18.9		6	4.80042	94.7335
691		NEDD4	E3 ubiquitin-protein ligase NEDD4	P46934-4		0		1	4.80048	12.2592
692		PCBP2	Poly(rC)-binding protein 2	Q15366-5	Large Protein Complex	82.6		6	4.80415	239.47
693		PCBP2	Poly(rC)-binding protein 2	Q15366-3	Large Protein Complex	85.5		6	4.80524	639.171
694		FAM120A	Constitutive coactivator of PPAR-gamma-like protein 1	Q9NZB2-6	Large Protein Complex	40.9		6	4.80668	2682.2
695		STBD1	Starch-binding domain-containing protein 1	O95210		1.5		6	4.80826	224.712
696		NHS	Nance-Horan syndrome protein	Q6T4R5	Large Protein Complex	79		6	4.8097	62.0638
697		SRGAP1	SLIT-ROBO Rho GTPase-activating protein 1	Q7Z6B7	Large Protein Complex	77.9		6	4.81047	123.528
698		CTSL	Cathepsin L1;Cathepsin L1 heavy chain;Cathepsin L1 light chain	P07711	Lysosome	43.6	Lysosome	6	4.81528	1337.85
699		WDR92	WD repeat-containing protein 92	Q96MX6	Large Protein Complex	73.1		6	4.81575	773.095
700		YBX3	Y-box-binding protein 3	P16989-2		3.6		5	4.819	634.525
701		PIH1D1	PIH1 domain-containing protein 1	Q9NWS0	Large Protein Complex	88.2		6	4.82428	458.875
702		UBE2D3	Ubiquitin-conjugating enzyme E2 D3	P61077		3.1		3	4.82688	398.614
703		TMA7	Translation machinery-associated protein 7	Q9Y2S6	Large Protein Complex	8.1		4	4.83131	8851.32
704		TTI1	TELO2-interacting protein 1 homolog	O43156	Large Protein Complex	81		6	4.83182	153.587
705		VCP	Transitional endoplasmic reticulum ATPase	P55072		0.2		6	4.83455	6668.92
706		SP100	Nuclear autoantigen Sp-100	P23497	Large Protein Complex	97.6		6	4.83547	514.928
707		TK1	Thymidine kinase, cytosolic	P04183	Large Protein Complex	28.1		6	4.83583	257.963
708		CDK2	Cyclin-dependent kinase 2	P24941	Large Protein Complex	79.9		6	4.83845	1030.15
709		C21orf59	UPF0769 protein C21orf59	P57076	Large Protein Complex	88.6		6	4.84065	268.689
710		EIF4G2	Eukaryotic translation initiation factor 4 gamma 2	P78344	Large Protein Complex	64.8	Large Protein Complex	6	4.8484	6445.27
711		MYLK3	Myosin light chain kinase 3	Q32MK0		1.2		1	4.85326	9.99555
712		DYNLT1	Dynein light chain Tctex-type 1	P63172	Large Protein Complex	46.5		6	4.85334	727.887
713		NAA50	N-alpha-acetyltransferase 50	Q9GZZ1	Large Protein Complex	97.9		6	4.85489	1979.71
714		SNX17	Sorting nexin-17	Q15036	Lysosome	9.8		6	4.85569	98.056
715		SARAF	Store-operated calcium entry-associated regulatory factor	Q96BY9		3.8		6	4.85625	111.847
716		FUBP1	Far upstream element-binding protein 1	Q96AE4-2	Large Protein Complex	19		2	4.85727	37.2113
717		ECD	Protein SGT1	O95905	Large Protein Complex	6.6		4	4.86038	29.5211
718		PFDN1	Prefoldin subunit 1	O60925	Large Protein Complex	54.6	Large Protein Complex	6	4.86259	664.093
719		CSNK1E	Casein kinase I isoform epsilon	P49674	Large Protein Complex	80.4		6	4.86284	368.879
720		OFD1	Oral-facial-digital syndrome 1 protein	O75665	Large Protein Complex	88.7		6	4.86715	72.9314
721		RAPH1	Ras-associated and pleckstrin homology domains-containing protein 1	Q70E73	Large Protein Complex	74.1		6	4.86722	353.364
722		AGO2	Protein argonaute-2	Q9UKV8	Large Protein Complex	64.4		6	4.86901	906.453
723		NEK2	Serine/threonine-protein kinase Nek2	P51955		0		1	4.87004	13.0164
724		ABL2	Abelson tyrosine-protein kinase 2	P42684	Large Protein Complex	48.6		6	4.87477	62.854
725		MBNL2	Muscleblind-like protein 2	Q5VZF2-3	Large Protein Complex	89.3		6	4.87855	556.326
726		C19orf25	UPF0449 protein C19orf25	Q9UFG5		0.4		1	4.88007	215.854
727		LIMS1	LIM and senescent cell antigen-like-containing domain protein 1	P48059	Large Protein Complex	60.7		6	4.88014	1906.06
728		NUMBL	Numb-like protein	Q9Y6R0	Large Protein Complex	71.2		6	4.88145	276.923
729		S100A13	Protein S100-A13	Q99584	Large Protein Complex	59.2		6	4.88189	1484.81
730		FNBP1L	Formin-binding protein 1-like	Q5T0N5-4	Large Protein Complex	92.9		6	4.8828	270.39
731		CD97	CD97 antigen;CD97 antigen subunit alpha;CD97 antigen subunit beta	P48960	Plasma membrane	88.5	Plasma membrane	6	4.88426	1059.99
732		SVEP1	Sushi, von Willebrand factor type A, EGF and pentraxin domain-containing protein 1	Q4LDE5		1.4		6	4.88446	30.4821
733		PAIP1	Polyadenylate-binding protein-interacting protein 1	Q9H074	Large Protein Complex	73.7		6	4.8848	594.565
734		MKRN1	E3 ubiquitin-protein ligase makorin-1	Q9UHC7	Large Protein Complex	8.5		6	4.88549	213.327
735		OTUD3	OTU domain-containing protein 3	Q5T2D3		0		1	4.89131	32.4273
736		RC3H2	Roquin-2	Q9HBD1	Large Protein Complex	67.6		6	4.89143	63.3568
737		MBNL1	Muscleblind-like protein 1	Q9NR56	Large Protein Complex	91.6		6	4.89794	3788.91
738		YBX1	Nuclease-sensitive element-binding protein 1	P67809	Large Protein Complex	36.1		6	4.89804	47129.1
739		DTL	Denticleless protein homolog	Q9NZJ0	Large Protein Complex	71.9		5	4.89825	42.295
740		IGF2BP2	Insulin-like growth factor 2 mRNA-binding protein 2	Q9Y6M1	Large Protein Complex	47.7		6	4.9	1014.67
741		FAM120B	Constitutive coactivator of peroxisome proliferator-activated receptor gamma	Q96EK7		1.3		1	4.90335	12.5202
742		ANLN	Actin-binding protein anillin	Q9NQW6	Large Protein Complex	94.6		6	4.90397	349.685
743		CMTM4	CKLF-like MARVEL transmembrane domain-containing protein 4	Q8IZR5		0.5		6	4.90613	336.948
744		PTPN23	Tyrosine-protein phosphatase non-receptor type 23	Q9H3S7		3.5		6	4.90787	42.0936
745		TTC1	Tetratricopeptide repeat protein 1	Q99614	Plasma membrane	12.6		6	4.91036	447.44
746		ACYP1	Acylphosphatase-1	P07311		2.3		1	4.91059	31.9507
747		NDEL1	Nuclear distribution protein nudE-like 1	Q9GZM8	Large Protein Complex	19.3		4	4.91784	30.7564
748		MAML1	Mastermind-like protein 1	Q92585		3.6		1	4.91818	4.11732
749		DNAJA2	DnaJ homolog subfamily A member 2	O60884	Large Protein Complex	50.9		6	4.92659	1309.27
750		CELF1	CUGBP Elav-like family member 1	Q92879-4	Large Protein Complex	6.3		2	4.92676	115.142
751		DYNC1I2	Cytoplasmic dynein 1 intermediate chain 2	Q13409-3	Large Protein Complex	77.2	Large Protein Complex	6	4.92746	2794.17
752		BAG1	BAG family molecular chaperone regulator 1	Q99933	Large Protein Complex	42		6	4.93013	499.034
753		SHOC2	Leucine-rich repeat protein SHOC-2	Q9UQ13	Large Protein Complex	88		6	4.93201	164.003
754		ZFYVE27	Protrudin	Q5T4F4-8	ER_Tubular	8.5		6	4.9324	66.3799
755		NEK7	Serine/threonine-protein kinase Nek7	Q8TDX7	Large Protein Complex	22.9		6	4.93412	381.443
756		LTBP3	Latent-transforming growth factor beta-binding protein 3	Q9NS15		0.1		5	4.93649	23.9159
757		UBQLN1	Ubiquilin-1	Q9UMX0	Large Protein Complex	42.8		6	4.93784	1085.27
758		RTN2	Reticulon-2	O75298	ER_Tubular	9	ER_Tubular	4	4.93874	36.5856
759		CEP85	Centrosomal protein of 85 kDa	Q6P2H3		2.4		1	4.93944	16.8192
760		SPATS2	Spermatogenesis-associated serine-rich protein 2	Q86XZ4	Large Protein Complex	64.9		6	4.94048	1589.51
761		TNRC6A	Trinucleotide repeat-containing gene 6A protein	Q8NDV7-6	Large Protein Complex	13.7		5	4.94397	59.2681
762		TCEANC2	Transcription elongation factor A N-terminal and central domain-containing protein 2	Q96MN5	Large Protein Complex	12.2		4	4.94571	46.2916
763		TPT1	Translationally-controlled tumor protein	P13693	Large Protein Complex	84.5		6	4.94667	31746.7
764		SPAG9	C-Jun-amino-terminal kinase-interacting protein 4	O60271	Large Protein Complex	29.2		6	4.94991	51.6094
765		CENPF	Centromere protein F	P49454	Large Protein Complex	76		6	4.9536	102.56
766		STK24	Serine/threonine-protein kinase 24;Serine/threonine-protein kinase 24 36 kDa subunit;Serine/threonine-protein kinase 24 12 kDa subunit	Q9Y6E0-2	Large Protein Complex	59		6	4.95386	381.883
767		PDZD8	PDZ domain-containing protein 8	Q8NEN9	ER_Tubular	8.1		6	4.95699	116.525
768		SH3PXD2A	SH3 and PX domain-containing protein 2A	Q5TCZ1	Large Protein Complex	66.8		6	4.95809	101.786
769		SLC19A2	Thiamine transporter 1	O60779	Plasma membrane	42.2		4	4.96087	142.726
770		MED15	Mediator of RNA polymerase II transcription subunit 15	Q96RN5	Large Protein Complex	60.9		6	4.96089	126.379
771		EEF1A1;EEF1A1P5	Elongation factor 1-alpha 1;Putative elongation factor 1-alpha-like 3	P68104	Large Protein Complex	89.3	Large Protein Complex	6	4.96106	131815
772		ATXN10	Ataxin-10	Q9UBB4	Large Protein Complex	66.4		6	4.9619	928.918
773		CLCN7	H(+)/Cl(-) exchange transporter 7	P51798	Lysosome	16.4	Lysosome	6	4.96306	938.822
774		VBP1	Prefoldin subunit 3	P61758	Large Protein Complex	34.6		6	4.96372	486.606
775		USP22	Ubiquitin carboxyl-terminal hydrolase 22	Q9UPT9	Large Protein Complex	71.3		6	4.96525	55.909
776		BACE2	Beta-secretase 2	Q9Y5Z0	ER	11		6	4.96813	330.938
777		CNOT1	CCR4-NOT transcription complex subunit 1	A5YKK6	Large Protein Complex	81.9	Large Protein Complex	6	4.96988	1385.25
778		FAM83H	Protein FAM83H	Q6ZRV2	Large Protein Complex	75.8		6	4.97222	27.7055
779		SLC38A7	Putative sodium-coupled neutral amino acid transporter 7	Q9NVC3	Lysosome	35.1		5	4.97386	321.209
780		VPS33B	Vacuolar protein sorting-associated protein 33B	Q9H267	Large Protein Complex	72.5		5	4.97797	33.6308
781		NCOA7	Nuclear receptor coactivator 7	Q8NI08-2	Large Protein Complex	21.3		4	4.97802	17.8753
782		CDK5RAP2	CDK5 regulatory subunit-associated protein 2	Q96SN8	Large Protein Complex	88.7		6	4.98203	82.0163
783		HMGB1;HMGB1P1	High mobility group protein B1;Putative high mobility group protein B1-like 1	P09429	Large Protein Complex	94.5		6	4.98311	12775.3
784		PAK4	Serine/threonine-protein kinase PAK 4	O96013	Large Protein Complex	58		6	4.98476	620.609
785		TACC2	Transforming acidic coiled-coil-containing protein 2	O95359-3	Large Protein Complex	73.7		6	4.98477	99.6425
786		MARK1	Serine/threonine-protein kinase MARK1	Q9P0L2		1.9		3	4.98605	36.309
787		NAA15	N-alpha-acetyltransferase 15, NatA auxiliary subunit	Q9BXJ9	Large Protein Complex	98		6	4.98747	1505.66
788		DNAJC5	DnaJ homolog subfamily C member 5	Q9H3Z4	ER_Tubular	19		6	4.99163	1607.17
789		RUVBL2	RuvB-like 2	Q9Y230	Large Protein Complex	97.6		6	4.99295	2363.9
790		TANGO6	Transport and Golgi organization protein 6 homolog	Q9C0B7	Large Protein Complex	17		3	4.99708	12.5706
791		OARD1	O-acetyl-ADP-ribose deacetylase 1	Q9Y530	Large Protein Complex	42.7		6	4.99761	676.166
792		MYO10	Unconventional myosin-X	Q9HD67		3.8		6	4.99795	71.6122
793		PAM	Peptidyl-glycine alpha-amidating monooxygenase;Peptidylglycine alpha-hydroxylating monooxygenase;Peptidyl-alpha-hydroxyglycine alpha-amidating lyase	P19021		0.8		4	5.00049	19.3397
794		OASL	2-5-oligoadenylate synthase-like protein	Q15646	Large Protein Complex	56.6		5	5.00323	94.9298
795		AGO1	Protein argonaute-1	Q9UL18	Large Protein Complex	80.9		6	5.00598	79.8518
796		PUS7	Pseudouridylate synthase 7 homolog	Q96PZ0	Large Protein Complex	49.1		6	5.00609	153.372
797		HMCES	Embryonic stem cell-specific 5-hydroxymethylcytosine-binding protein	Q96FZ2	Large Protein Complex	90.8		6	5.00682	232.39
798		PI4KA	Phosphatidylinositol 4-kinase alpha	P42356	Large Protein Complex	62.2		6	5.0081	87.8844
799		MARCKS	Myristoylated alanine-rich C-kinase substrate	P29966		0.5		6	5.00922	12895.9
800		CFAP97	Cilia- and flagella-associated protein 97	Q9P2B7	Large Protein Complex	17.5		5	5.01035	63.2371
801		CNOT2	CCR4-NOT transcription complex subunit 2	Q9NZN8	Large Protein Complex	78.6	Large Protein Complex	6	5.01412	1010.69
802		DUSP11	RNA/RNP complex-1-interacting phosphatase	O75319		2.8		1	5.01511	30.5143
803		IFT140	Intraflagellar transport protein 140 homolog	Q96RY7	Large Protein Complex	6.6		5	5.01606	20.273
804		LARP4	La-related protein 4	Q71RC2	Large Protein Complex	82.1		6	5.01615	3770.18
805		CEP41	Centrosomal protein of 41 kDa	Q9BYV8	Large Protein Complex	43.1		6	5.02286	65.3473
806		CCDC18	Coiled-coil domain-containing protein 18	Q5T9S5		2.5		2	5.02639	7.5731
807		ATXN2	Ataxin-2	Q99700	Large Protein Complex	82.1		6	5.02908	1701.74
808		PYGB	Glycogen phosphorylase, brain form	P11216	Large Protein Complex	16.9	Large Protein Complex	6	5.03053	202.565
809		NAA10	N-alpha-acetyltransferase 10	P41227	Large Protein Complex	98.3		6	5.03336	2300.27
810		CC2D1A	Coiled-coil and C2 domain-containing protein 1A	Q6P1N0	Large Protein Complex	48.6		6	5.03531	693.538
811		EEFSEC	Selenocysteine-specific elongation factor	P57772	Large Protein Complex	80.6		6	5.03664	860.312
812		ASCC1	Activating signal cointegrator 1 complex subunit 1	Q8N9N2-2	Large Protein Complex	75.3		6	5.03727	388.737
813		CCDC22	Coiled-coil domain-containing protein 22	O60826	Large Protein Complex	10.2		6	5.03825	37.4584
814		ATP7A	Copper-transporting ATPase 1	Q04656	Plasma membrane	4.6		6	5.03825	58.5402
815		GPBP1	Vasculin	Q86WP2	Large Protein Complex	15.2		3	5.03989	68.3664
816		CTNNA1	Catenin alpha-1	P35221	Large Protein Complex	91.6		6	5.04025	2215.03
817		RC3H1	Roquin-1	Q5TC82	Large Protein Complex	9.2		4	5.04186	65.0211
818		PFDN5	Prefoldin subunit 5	Q99471	Large Protein Complex	47.2	Large Protein Complex	6	5.04339	602.74
819		RQCD1	Cell differentiation protein RCD1 homolog	Q92600	Large Protein Complex	77.2		6	5.04429	1818.75
820		PABPC1;PABPC3	Polyadenylate-binding protein 1;Polyadenylate-binding protein 3	P11940	Large Protein Complex	69.4		6	5.04804	22835.8
821		NUDT4	Diphosphoinositol polyphosphate phosphohydrolase 2	Q9NZJ9-2	Large Protein Complex	22.9		5	5.0492	1520.4
822		HEATR6	HEAT repeat-containing protein 6	Q6AI08	Large Protein Complex	89.6		6	5.05105	25.6968
823		FAM134A	Protein FAM134A	Q8NC44	ER_Tubular	29.5		5	5.05148	142.642
824		STARD3	StAR-related lipid transfer protein 3	Q14849		0.8		1	5.05186	51.2925
825		CCDC85C	Coiled-coil domain-containing protein 85C	A6NKD9		3.7		2	5.06345	15.8735
826		MEX3D	RNA-binding protein MEX3D	Q86XN8	Large Protein Complex	23.8		4	5.06484	3559.42
827		CDC7	Cell division cycle 7-related protein kinase	O00311	Large Protein Complex	57.7		5	5.06623	26.3023
828		DIP2A	Disco-interacting protein 2 homolog A	Q14689	Large Protein Complex	82.8		6	5.0687	41.3636
829		RUVBL1	RuvB-like 1	Q9Y265	Large Protein Complex	97.4		6	5.06876	2710.41
830		NHEJ1	Non-homologous end-joining factor 1	Q9H9Q4	Large Protein Complex	50.3		4	5.06926	91.1661
831		ERCC6	DNA excision repair protein ERCC-6	Q03468	Large Protein Complex	51.5		6	5.06935	98.2156
832		HOOK3	Protein Hook homolog 3	Q86VS8	Large Protein Complex	91.2		6	5.07207	48.6309
833		METTL5	Methyltransferase-like protein 5	Q9NRN9	Large Protein Complex	54.6		5	5.07264	49.9218
834		GTF2H4	General transcription factor IIH subunit 4	Q92759	Large Protein Complex	71.5		4	5.07382	74.8215
835		SNRNP27	U4/U6.U5 small nuclear ribonucleoprotein 27 kDa protein	Q8WVK2	Large Protein Complex	46.6		5	5.07395	523.702
836		CAB39	Calcium-binding protein 39	Q9Y376	Plasma membrane	15.8		6	5.07407	317.563
837		PIK3C2A	Phosphatidylinositol 4-phosphate 3-kinase C2 domain-containing subunit alpha	O00443	Large Protein Complex	60.3		6	5.07664	219.689
838		PLP2	Proteolipid protein 2	Q04941	Plasma membrane	4.8		4	5.07751	174.72
839		WASL	Neural Wiskott-Aldrich syndrome protein	O00401	Large Protein Complex	84.2		6	5.07873	784.153
840		CDC20	Cell division cycle protein 20 homolog	Q12834	Large Protein Complex	91.4		6	5.08429	227.879
841		TRIO	Triple functional domain protein	O75962	Large Protein Complex	67.8		6	5.08543	15.3678
842		GINM1	Glycoprotein integral membrane protein 1	Q9NU53		0.9		1	5.08622	24.087
843		RSU1	Ras suppressor protein 1	Q15404	Large Protein Complex	75.7		6	5.08646	700.191
844		ZC3HAV1L	Zinc finger CCCH-type antiviral protein 1-like	Q96H79	Large Protein Complex	79.4		6	5.08652	278.013
845		ASCC3	Activating signal cointegrator 1 complex subunit 3	Q8N3C0	Large Protein Complex	62.9		6	5.09199	355.351
846		MBNL3	Muscleblind-like protein 3	Q9NUK0	Large Protein Complex	16.9		5	5.09247	112.445
847		MYADM	Myeloid-associated differentiation marker	Q96S97	Plasma membrane	42.8		6	5.09289	1341.77
848		MTMR1	Myotubularin-related protein 1	Q13613	Large Protein Complex	16.1		4	5.09597	23.5192
849		WDR48	WD repeat-containing protein 48	Q8TAF3	Large Protein Complex	71		6	5.09719	122.203
850		S100A16	Protein S100-A16	Q96FQ6	Large Protein Complex	78.9		6	5.09871	963.531
851		CLTB	Clathrin light chain B	P09497-2	Large Protein Complex	21.9	Large Protein Complex	6	5.09877	863.434
852		UBAP2L	Ubiquitin-associated protein 2-like	Q14157-5	Large Protein Complex	46.6		6	5.09895	10501.1
853		SEC24C	Protein transport protein Sec24C	P53992	Large Protein Complex	51.9	Large Protein Complex	6	5.09896	3059.9
854		EHD2	EH domain-containing protein 2	Q9NZN4	Large Protein Complex	56.7		6	5.09945	1797.07
855		IMUP	Immortalization up-regulated protein	Q9GZP8-2		0.9		3	5.10303	373.099
856		NDFIP2	NEDD4 family-interacting protein 2	Q9NV92	Lysosome	13.4		5	5.10387	164.89
857		RNF41	E3 ubiquitin-protein ligase NRDP1	Q9H4P4		2.4		3	5.1048	124.172
858		ARHGEF12	Rho guanine nucleotide exchange factor 12	Q9NZN5-2	Large Protein Complex	28.8		6	5.10816	38.6736
859		RPLP1	60S acidic ribosomal protein P1	P05386	Large Protein Complex	16.4		6	5.1085	116967
860		FRA10AC1	Protein FRA10AC1	Q70Z53	Large Protein Complex	5.1		3	5.10921	51.1346
861		RAB5A	Ras-related protein Rab-5A	P20339		1.1		6	5.10974	783.626
862		G3BP2	Ras GTPase-activating protein-binding protein 2	Q9UN86	Large Protein Complex	61.1		6	5.11275	13011.2
863		WDR19	WD repeat-containing protein 19	Q8NEZ3	Large Protein Complex	17.4		5	5.11339	23.1832
864		ILK	Integrin-linked protein kinase	Q13418	Large Protein Complex	77.2		6	5.11553	1514.2
865		PTPN9	Tyrosine-protein phosphatase non-receptor type 9	P43378	Endosome	21		6	5.11605	127.851
866		RWDD2B	RWD domain-containing protein 2B	P57060	Large Protein Complex	8.1		2	5.11717	17.8474
867		WIPF2	WAS/WASL-interacting protein family member 2	Q8TF74	Large Protein Complex	79.3		6	5.11748	294.234
868		MOCOS	Molybdenum cofactor sulfurase	Q96EN8	Large Protein Complex	75.6		6	5.11805	120.859
869		SYNCRIP	Heterogeneous nuclear ribonucleoprotein Q	O60506	Large Protein Complex	61.2		6	5.11878	15238.8
870		SAMD9	Sterile alpha motif domain-containing protein 9	Q5K651		3		1	5.12035	22.0431
871		TRMT10A	tRNA methyltransferase 10 homolog A	Q8TBZ6		1.3		1	5.12073	22.8981
872		ZFYVE26	Zinc finger FYVE domain-containing protein 26	Q68DK2		0.7		2	5.12114	5.33225
873		SPDL1	Protein Spindly	Q96EA4		0.4		1	5.12234	4.9423
874		SCFD1	Sec1 family domain-containing protein 1	Q8WVM8	ER_Tubular	5.9		6	5.12523	1449.07
875		KIAA0930	Uncharacterized protein KIAA0930	Q6ICG6	Large Protein Complex	81.6		6	5.12532	87.152
876		SEMA3B	Semaphorin-3B	Q13214		0.5		6	5.13103	219.868
877		BDH2	3-hydroxybutyrate dehydrogenase type 2	Q9BUT1		0		1	5.13889	170.23
878		KIF11	Kinesin-like protein KIF11	P52732	Large Protein Complex	94.6		6	5.14285	183.249
879		ARHGEF18	Rho guanine nucleotide exchange factor 18	Q6ZSZ5	Large Protein Complex	7.5		6	5.14433	216.201
880		MYCBP2	E3 ubiquitin-protein ligase MYCBP2	O75592	Endosome	6.4		6	5.14724	74.6226
881		RNF10	RING finger protein 10	Q8N5U6		0.4		1	5.14897	13.4988
882		TSSC1	Protein TSSC1	Q53HC9	Large Protein Complex	55		6	5.15188	408.898
883		WDR45B	WD repeat domain phosphoinositide-interacting protein 3	Q5MNZ6		1.9		6	5.15296	682.713
884		NSUN2	tRNA (cytosine(34)-C(5))-methyltransferase	Q08J23	Large Protein Complex	75.4		6	5.15522	3647.04
885		VPS53	Vacuolar protein sorting-associated protein 53 homolog	Q5VIR6-4	Large Protein Complex	53.7		6	5.15614	301.422
886		PARP9	Poly [ADP-ribose] polymerase 9	Q8IXQ6-2	Large Protein Complex	16.7		5	5.15838	86.5304
887		CNOT11	CCR4-NOT transcription complex subunit 11	Q9UKZ1	Large Protein Complex	78.2	Large Protein Complex	6	5.16333	493.303
888		ZCCHC3	Zinc finger CCHC domain-containing protein 3	Q9NUD5	Large Protein Complex	48.8		3	5.16453	69.3865
889		TRIP4	Activating signal cointegrator 1	Q15650	Large Protein Complex	68		6	5.16546	455.395
890		TP53RK	TP53-regulating kinase	Q96S44	Large Protein Complex	24.3		3	5.16822	34.5392
891		CLTA	Clathrin light chain A	P09496-2	Large Protein Complex	18	Large Protein Complex	6	5.16934	5661.33
892		FHL2	Four and a half LIM domains protein 2	Q14192	Large Protein Complex	89.8		6	5.17059	1988.5
893		MOB1A	MOB kinase activator 1A	Q9H8S9	Large Protein Complex	79		6	5.17423	764.548
894		DOCK10	Dedicator of cytokinesis protein 10	Q96BY6-3		1.7		6	5.17899	22.8482
895		METTL2B	Methyltransferase-like protein 2B	Q6P1Q9	Large Protein Complex	91.2		6	5.18116	73.0415
896		OPHN1	Oligophrenin-1	O60890	Large Protein Complex	16.9		5	5.1822	28.5986
897		PFDN4	Prefoldin subunit 4	Q9NQP4		0.7		2	5.18285	622.77
898		SRP19	Signal recognition particle 19 kDa protein	P09132	ER	8.3		6	5.18429	1921.44
899		ARFGAP2	ADP-ribosylation factor GTPase-activating protein 2	Q8N6H7	Large Protein Complex	80.3		6	5.1855	400.716
900		VPS54	Vacuolar protein sorting-associated protein 54	Q9P1Q0	Ergic/cisGolgi	4.9		3	5.18625	10.6178
901		CKAP2L	Cytoskeleton-associated protein 2-like	Q8IYA6	Large Protein Complex	5.6		2	5.18711	18.8883
902		SWAP70	Switch-associated protein 70	Q9UH65	Large Protein Complex	78.8		6	5.19155	697.251
903		ATL3	Atlastin-3	Q6DD88		3.7	ER_Tubular	6	5.19451	6911.5
904		NACA	Nascent polypeptide-associated complex subunit alpha, muscle-specific form;Nascent polypeptide-associated complex subunit alpha	E9PAV3	Large Protein Complex	82		6	5.19566	1516.82
905		CACYBP	Calcyclin-binding protein	Q9HB71	Large Protein Complex	78.1		6	5.19611	12530.6
906		DDX3X;DDX3Y	ATP-dependent RNA helicase DDX3X;ATP-dependent RNA helicase DDX3Y	O00571	Large Protein Complex	28.1		6	5.19875	13849.3
907		CHMP3	Charged multivesicular body protein 3	Q9Y3E7	Large Protein Complex	5		3	5.19909	147.978
908		SMAD5	Mothers against decapentaplegic homolog 5	Q99717	Large Protein Complex	26.8		3	5.19914	63.2511
909		DAPK3	Death-associated protein kinase 3	O43293	Large Protein Complex	82.9		6	5.20197	173.665
910		NCDN	Neurochondrin	Q9UBB6		0.9		2	5.20403	26.0701
911		MAP2K3	Dual specificity mitogen-activated protein kinase kinase 3	P46734	Large Protein Complex	91.6		6	5.20417	364.962
912		ATP6AP1	V-type proton ATPase subunit S1	Q15904	ER	4.5	Endosome	6	5.20443	1560.11
913		PIK3R2	Phosphatidylinositol 3-kinase regulatory subunit beta	O00459	Large Protein Complex	53.3		4	5.20665	22.9269
914		PDCD2	Programmed cell death protein 2	Q16342	Large Protein Complex	8.1		3	5.20963	69.0235
915		FBXW11	F-box/WD repeat-containing protein 11	Q9UKB1	Large Protein Complex	43		6	5.2107	67.6455
916		STRN	Striatin	O43815		1.8		6	5.21097	327.447
917		STAU2	Double-stranded RNA-binding protein Staufen homolog 2	Q9NUL3	Large Protein Complex	57.7		6	5.21301	1164.69
918		SEC22A	Vesicle-trafficking protein SEC22a	Q96IW7		1.3		6	5.21394	154.352
919		SLC7A2	Cationic amino acid transporter 2	P52569	Plasma membrane	6.7		5	5.21726	147.257
920		PARVA	Alpha-parvin	Q9NVD7	Large Protein Complex	72.5		6	5.22127	1726.82
921		FAM114A2	Protein FAM114A2	Q9NRY5	Large Protein Complex	64		6	5.22141	180.003
922		WRN	Werner syndrome ATP-dependent helicase	Q14191		1.3		1	5.22156	11.4573
923		EIF4A1	Eukaryotic initiation factor 4A-I	P60842	Large Protein Complex	76.6	Large Protein Complex	6	5.22293	30977.8
924		CNOT3	CCR4-NOT transcription complex subunit 3	O75175	Large Protein Complex	83.4	Large Protein Complex	6	5.22317	1986.98
925		MTMR12	Myotubularin-related protein 12	Q9C0I1	Large Protein Complex	89.6		6	5.22456	51.0117
926		NPEPL1	Probable aminopeptidase NPEPL1	Q8NDH3	Large Protein Complex	27.1		6	5.22707	102.131
927		RPA1	Replication protein A 70 kDa DNA-binding subunit;Replication protein A 70 kDa DNA-binding subunit, N-terminally processed	P27694	Large Protein Complex	75.4		6	5.22789	795.887
928		BPTF	Nucleosome-remodeling factor subunit BPTF	Q12830	Large Protein Complex	9.9		3	5.2281	7.36481
929		PUM1	Pumilio homolog 1	Q14671		1.9		1	5.22917	48.2438
930		RAB5B	Ras-related protein Rab-5B	P61020		0.8		6	5.22975	1742.79
931		RNGTT	mRNA-capping enzyme;Polynucleotide 5-triphosphatase;mRNA guanylyltransferase	O60942	Large Protein Complex	91.3		6	5.23121	27.2761
932		SACS	Sacsin	Q9NZJ4	Large Protein Complex	43.5		6	5.23151	57.9317
933		FAM102B	Protein FAM102B	Q5T8I3		2.4		1	5.23274	16.2545
934		ATP7B	Copper-transporting ATPase 2;WND/140 kDa	P35670	Plasma membrane	7		6	5.23451	29.3013
935		PAN3	PAB-dependent poly(A)-specific ribonuclease subunit PAN3	Q58A45-3		0.6		1	5.23539	35.4572
936		TNFRSF10A	Tumor necrosis factor receptor superfamily member 10A	O00220	Plasma membrane	84.9		6	5.23619	184.982
937		DENND5B	DENN domain-containing protein 5B	Q6ZUT9		1		1	5.23752	5.56745
938		PFKP	ATP-dependent 6-phosphofructokinase, platelet type	Q01813	Large Protein Complex	85.7		6	5.2378	1928.3
939		LUZP1	Leucine zipper protein 1	Q86V48	Large Protein Complex	93.9		6	5.23799	735.765
940		ABCC2	Canalicular multispecific organic anion transporter 1	Q92887	Plasma membrane	78.5	Plasma membrane	6	5.23929	300.372
941		VPS51	Vacuolar protein sorting-associated protein 51 homolog	Q9UID3	Large Protein Complex	68.5		6	5.2415	203.078
942		MARCKSL1	MARCKS-related protein	P49006	Plasma membrane	68.7		6	5.24411	6216.41
943		RPS10	40S ribosomal protein S10	P46783	Large Protein Complex	73.3		6	5.24558	46094.9
944		MVD	Diphosphomevalonate decarboxylase	P53602	Large Protein Complex	75		6	5.24636	156.617
945		CNOT7	CCR4-NOT transcription complex subunit 7	Q9UIV1	Large Protein Complex	75.3	Large Protein Complex	6	5.2464	771.163
946		RPS19	40S ribosomal protein S19	P39019	Large Protein Complex	63.4	Large Protein Complex	6	5.24814	72224.4
947		TFPI	Tissue factor pathway inhibitor	P10646	Plasma membrane	38.8		6	5.24874	286.6
948		CLINT1	Clathrin interactor 1	Q14677-3	Large Protein Complex	56.4		6	5.24944	1636.94
949		RNF213	E3 ubiquitin-protein ligase RNF213	Q63HN8		0		6	5.25257	261.401
950		WIPF1	WAS/WASL-interacting protein family member 1	O43516	Large Protein Complex	89.9		6	5.25674	154.904
951		SRGAP2	SLIT-ROBO Rho GTPase-activating protein 2	O75044	Large Protein Complex	88.2		6	5.26003	127.37
952		CELF1	CUGBP Elav-like family member 1	Q92879	Large Protein Complex	95		6	5.26061	3987.31
953		CLTC	Clathrin heavy chain 1	Q00610-2	Large Protein Complex	19	Large Protein Complex	6	5.26107	4686.29
954		SEC31A	Protein transport protein Sec31A	O94979	Large Protein Complex	93.4	Large Protein Complex	6	5.26469	3244.86
955		ZC3H7B	Zinc finger CCCH domain-containing protein 7B	Q9UGR2-2	Large Protein Complex	61.8		6	5.26552	644.704
956		OBSL1	Obscurin-like protein 1	O75147	Large Protein Complex	79.1		6	5.26749	33.1764
957		RPS15	40S ribosomal protein S15	P62841	Large Protein Complex	63.3	Large Protein Complex	6	5.26789	25900.1
958		PTTG1	Securin	O95997		0.7		1	5.26876	37.563
959		VPS52	Vacuolar protein sorting-associated protein 52 homolog	Q8N1B4	Large Protein Complex	58		6	5.27151	364.639
960		ANKRD28	Serine/threonine-protein phosphatase 6 regulatory ankyrin repeat subunit A	O15084	Large Protein Complex	46.7		6	5.27172	46.072
961		RPS18	40S ribosomal protein S18	P62269	Large Protein Complex	69.8	Large Protein Complex	6	5.27261	85099.1
962		RPSA	40S ribosomal protein SA	P08865	Large Protein Complex	66.4		6	5.27264	58161.2
963		SRP72	Signal recognition particle subunit SRP72	O76094	ER	13.6	ER	6	5.27341	4376.42
964		GID8	Glucose-induced degradation protein 8 homolog	Q9NWU2	Large Protein Complex	15.7		4	5.27441	82.3107
965		ASCC2	Activating signal cointegrator 1 complex subunit 2	Q9H1I8	Large Protein Complex	82.1		6	5.27484	293.636
966		USP46	Ubiquitin carboxyl-terminal hydrolase 46	P62068-2		0.6		4	5.27624	38.9595
967		BLMH	Bleomycin hydrolase	Q13867		2.4		6	5.27636	131.664
968		RPS16	40S ribosomal protein S16	P62249	Large Protein Complex	68.5	Large Protein Complex	6	5.27776	57074.9
969		RPS2	40S ribosomal protein S2	P15880	Large Protein Complex	62.6	Large Protein Complex	6	5.28121	57608.4
970		MTMR2	Myotubularin-related protein 2	Q13614	Large Protein Complex	84.7		6	5.28605	147.708
971		KTI12	Protein KTI12 homolog	Q96EK9	Large Protein Complex	80.3		6	5.2862	80.3909
972		SLC18B1	MFS-type transporter SLC18B1	Q6NT16		1.5		1	5.28742	46.4933
973		ZMYM4	Zinc finger MYM-type protein 4	Q5VZL5		0.7		1	5.28873	5.19948
974		RPS25	40S ribosomal protein S25	P62851	Large Protein Complex	60.3	Large Protein Complex	6	5.29028	107723
975		OSBPL3	Oxysterol-binding protein-related protein 3	Q9H4L5	ER_Tubular	21		6	5.2905	88.4837
976		MYO9B	Unconventional myosin-IXb	Q13459		1.5		4	5.29184	4.70363
977		RPS5	40S ribosomal protein S5;40S ribosomal protein S5, N-terminally processed	P46782	Large Protein Complex	73.6	Large Protein Complex	6	5.29354	43585.5
978		GTF2B	Transcription initiation factor IIB	Q00403	Large Protein Complex	87.8		6	5.29507	359.462
979		LAMP1	Lysosome-associated membrane glycoprotein 1	P11279	Lysosome	85.7	Lysosome	6	5.29751	7945.91
980		RPS24	40S ribosomal protein S24	P62847	Large Protein Complex	59	Large Protein Complex	6	5.30076	60404.5
981		RPS21	40S ribosomal protein S21	P63220	Large Protein Complex	63	Large Protein Complex	6	5.30456	85826.2
982		RPS3	40S ribosomal protein S3	P23396	Large Protein Complex	71	Large Protein Complex	6	5.30606	69321.8
983		CLUH	Clustered mitochondria protein homolog	O75153	Large Protein Complex	48		6	5.30649	474.616
984		EIF4A2	Eukaryotic initiation factor 4A-II;Eukaryotic initiation factor 4A-II, N-terminally processed	Q14240	Large Protein Complex	61.5	Large Protein Complex	6	5.30702	592.583
985		VPS13C	Vacuolar protein sorting-associated protein 13C	Q709C8	Large Protein Complex	53.9		6	5.3095	63.8157
986		RTCA	RNA 3-terminal phosphate cyclase	O00442	Large Protein Complex	16.5		6	5.31166	572.145
987		RPL22	60S ribosomal protein L22	P35268	Large Protein Complex	60.7		6	5.3126	70238.8
988		RPS28	40S ribosomal protein S28	P62857	Large Protein Complex	66.6	Large Protein Complex	6	5.31577	111213
989		CDC123	Cell division cycle protein 123 homolog	O75794	Large Protein Complex	81.3		6	5.31886	459.91
990		NOSIP	Nitric oxide synthase-interacting protein	Q9Y314	Large Protein Complex	93.9		6	5.31949	1428.36
991		SHROOM3	Protein Shroom3	Q8TF72		0.9		1	5.32016	5.26947
992		KIF1B	Kinesin-like protein KIF1B	O60333-2	Large Protein Complex	81.8		6	5.32034	25.8275
993		RPS4X;RPS4Y2	40S ribosomal protein S4, X isoform;40S ribosomal protein S4, Y isoform 2	P62701	Large Protein Complex	70.2		6	5.32077	57261.5
994		RPS9	40S ribosomal protein S9	P46781	Large Protein Complex	62.2	Large Protein Complex	6	5.32098	69473.7
995		RPS26;RPS26P11	40S ribosomal protein S26;Putative 40S ribosomal protein S26-like 1	P62854	Large Protein Complex	74.9	Large Protein Complex	6	5.32217	45188.2
996		PAPD7	Non-canonical poly(A) RNA polymerase PAPD7	Q5XG87	Large Protein Complex	12		2	5.32357	26.1534
997		RPS27	40S ribosomal protein S27	P42677	Large Protein Complex	73.9		6	5.32417	18651.1
998		RPS13	40S ribosomal protein S13	P62277	Large Protein Complex	72	Large Protein Complex	6	5.32486	65564.3
999		FAM98A	Protein FAM98A	Q8NCA5	Large Protein Complex	76.4		6	5.32611	1961.45
1000		RPS6	40S ribosomal protein S6	P62753	Large Protein Complex	73.3	Large Protein Complex	6	5.32913	57848.4
1001		RPS15A	40S ribosomal protein S15a	P62244	Large Protein Complex	63		6	5.33302	45636.3
1002		DYNLT3	Dynein light chain Tctex-type 3	P51808	Large Protein Complex	63.8	Large Protein Complex	6	5.33397	2438.29
1003		MOV10	Putative helicase MOV-10	Q9HCE1	Large Protein Complex	43.3		6	5.33421	1982.14
1004		ARHGEF16	Rho guanine nucleotide exchange factor 16	Q5VV41	Large Protein Complex	83.2		6	5.33489	47.1671
1005		METTL13	Methyltransferase-like protein 13	Q8N6R0	Large Protein Complex	91.3		6	5.33598	322.02
1006		RAB26	Ras-related protein Rab-26	Q9ULW5		1.3		1	5.34063	40.0448
1007		FAU	40S ribosomal protein S30	P62861	Large Protein Complex	56.2		6	5.3437	69466.5
1008		CTBS	Di-N-acetylchitobiase	Q01459		2.8		2	5.34503	81.199
1009		TPRG1L	Tumor protein p63-regulated gene 1-like protein	Q5T0D9		1.2		5	5.35165	82.1454
1010		MFSD1	Major facilitator superfamily domain-containing protein 1	Q9H3U5		1.5		1	5.3526	134.341
1011		RPS20	40S ribosomal protein S20	P60866	Large Protein Complex	74.3	Large Protein Complex	6	5.35349	60844.4
1012		PABPC4	Polyadenylate-binding protein 4	Q13310-3	Large Protein Complex	72.8		6	5.35382	9009.96
1013		GNB2L1	Guanine nucleotide-binding protein subunit beta-2-like 1;Guanine nucleotide-binding protein subunit beta-2-like 1, N-terminally processed	P63244	Large Protein Complex	66.3		6	5.35396	61061.7
1014		IPMK	Inositol polyphosphate multikinase	Q8NFU5		1.3		1	5.35493	66.529
1015		BICD2	Protein bicaudal D homolog 2	Q8TD16	Plasma membrane	84.4		6	5.35538	95.1569
1016		ANTXR1	Anthrax toxin receptor 1	Q9H6X2	Plasma membrane	56.8	Plasma membrane	6	5.35832	939.139
1017		WDR35	WD repeat-containing protein 35	Q9P2L0	Large Protein Complex	75.7		6	5.36539	41.8795
1018		SMTN	Smoothelin	P53814	Large Protein Complex	42.4		4	5.36679	11.5513
1019		CCNA2	Cyclin-A2	P20248	Large Protein Complex	79		5	5.36802	106.032
1020		RPS3A	40S ribosomal protein S3a	P61247	Large Protein Complex	69.3	Large Protein Complex	6	5.3696	74886.4
1021		RPS23	40S ribosomal protein S23	P62266	Large Protein Complex	70.6	Large Protein Complex	6	5.3721	49920.5
1022		ZNF706	Zinc finger protein 706	Q9Y5V0	Large Protein Complex	80.9		5	5.37262	4843.03
1023		RPS27L	40S ribosomal protein S27-like	Q71UM5	Large Protein Complex	65.2	Large Protein Complex	6	5.37432	55123.1
1024		RPS8	40S ribosomal protein S8	P62241	Large Protein Complex	69.9	Large Protein Complex	6	5.37538	81273.8
1025		SHKBP1	SH3KBP1-binding protein 1	Q8TBC3	Large Protein Complex	6.9		2	5.37693	8.47686
1026		PEX19	Peroxisomal biogenesis factor 19	P40855	Endosome	5.9		6	5.37926	284.368
1027		MAP1S	Microtubule-associated protein 1S;MAP1S heavy chain;MAP1S light chain	Q66K74	Large Protein Complex	75.4		6	5.38058	51.2408
1028		RPS7	40S ribosomal protein S7	P62081	Large Protein Complex	67.5	Large Protein Complex	6	5.38428	60082.1
1029		RPLP0;RPLP0P6	60S acidic ribosomal protein P0;60S acidic ribosomal protein P0-like	P05388	Large Protein Complex	52.9	Large Protein Complex	6	5.38543	78463.5
1030		APC	Adenomatous polyposis coli protein	P25054	Large Protein Complex	88.4		6	5.38709	27.409
1031		PDPK1;PDPK2P	3-phosphoinositide-dependent protein kinase 1;Putative 3-phosphoinositide-dependent protein kinase 2	O15530	Large Protein Complex	5.4		6	5.38714	119.784
1032		SRP68	Signal recognition particle subunit SRP68	Q9UHB9	ER	20.9	ER	6	5.39206	4400.54
1033		KCTD3	BTB/POZ domain-containing protein KCTD3	Q9Y597	Large Protein Complex	97.1		6	5.39256	99.549
1034		RPL36	60S ribosomal protein L36	Q9Y3U8	Large Protein Complex	64.5	Large Protein Complex	6	5.39336	85749.6
1035		TAX1BP3	Tax1-binding protein 3	O14907	Large Protein Complex	82.6		6	5.39384	953.234
1036		C17orf75	Protein Njmu-R1	Q9HAS0	Large Protein Complex	13		6	5.39494	296.337
1037		CNOT10	CCR4-NOT transcription complex subunit 10	Q9H9A5	Large Protein Complex	75.5	Large Protein Complex	6	5.39753	914.882
1038		RTTN	Rotatin	Q86VV8	Large Protein Complex	77.5		6	5.40069	392.089
1039		UBL4A	Ubiquitin-like protein 4A	P11441	Large Protein Complex	15.8		5	5.40115	160.97
1040		RPA2	Replication protein A 32 kDa subunit	P15927-3	Large Protein Complex	81.4		6	5.40262	381.945
1041		SYDE1	Rho GTPase-activating protein SYDE1	Q6ZW31	Large Protein Complex	4.9		1	5.40409	5.0148
1042		FKBP5	Peptidyl-prolyl cis-trans isomerase FKBP5;Peptidyl-prolyl cis-trans isomerase FKBP5, N-terminally processed	Q13451	Large Protein Complex	12.9		6	5.4079	64.03
1043		TYMS	Thymidylate synthase	P04818	Large Protein Complex	15.6		6	5.40848	534.41
1044		MTUS1	Microtubule-associated tumor suppressor 1	Q9ULD2	Large Protein Complex	62.9		5	5.41015	37.2208
1045		TRAPPC13	Trafficking protein particle complex subunit 13	A5PLN9-4	Large Protein Complex	86	Large Protein Complex	6	5.4107	204.435
1046		TMC6	Transmembrane channel-like protein 6	Q7Z403		1.5		1	5.4116	22.9451
1047		RNF114	E3 ubiquitin-protein ligase RNF114	Q9Y508	Large Protein Complex	13.7		6	5.41171	204.492
1048		GGNBP2	Gametogenetin-binding protein 2	Q9H3C7	Large Protein Complex	62.2		6	5.41211	61.1579
1049		TARBP1	Probable methyltransferase TARBP1	Q13395	Large Protein Complex	83.7		6	5.41237	69.1252
1050		KIF13A	Kinesin-like protein KIF13A	Q9H1H9	Large Protein Complex	58.5		6	5.41361	14.4764
1051		LCMT2	tRNA wybutosine-synthesizing protein 4	O60294		2		2	5.41481	21.6092
1052		WDR11	WD repeat-containing protein 11	Q9BZH6	Large Protein Complex	40.7		6	5.41605	770.061
1053		SECISBP2	Selenocysteine insertion sequence-binding protein 2	Q96T21	Large Protein Complex	73		5	5.4174	49.2796
1054		DENR	Density-regulated protein	O43583	Large Protein Complex	81.5		6	5.42029	1955.01
1055		RPL31	60S ribosomal protein L31	P62899	Large Protein Complex	71.7	Large Protein Complex	6	5.42222	60685
1056		PGD	6-phosphogluconate dehydrogenase, decarboxylating	P52209	Large Protein Complex	5		6	5.42366	1689.97
1057		PIGG	GPI ethanolamine phosphate transferase 2	Q5H8A4	ER_Tubular	8.4		6	5.42386	142.567
1058		RPS11	40S ribosomal protein S11	P62280	Large Protein Complex	69.9	Large Protein Complex	6	5.42452	50699.4
1059		ZFAND6	AN1-type zinc finger protein 6	Q6FIF0	Large Protein Complex	13.8		2	5.42505	85.8995
1060		NDFIP1	NEDD4 family-interacting protein 1	Q9BT67	Endosome	4.3		3	5.42781	234.044
1061		RPL21	60S ribosomal protein L21	P46778	Large Protein Complex	51.6	Large Protein Complex	6	5.42951	68536.4
1062		RPS17	40S ribosomal protein S17	P08708	Large Protein Complex	72	Large Protein Complex	6	5.43204	74942.7
1063		MOB4	MOB-like protein phocein	Q9Y3A3	Large Protein Complex	9.2		6	5.43211	561.129
1064		GNS	N-acetylglucosamine-6-sulfatase	P15586	Lysosome	88.9	Lysosome	6	5.43504	2487.88
1065		RPLP2	60S acidic ribosomal protein P2	P05387	Large Protein Complex	64.2	Large Protein Complex	6	5.43667	125629
1066		LATS1	Serine/threonine-protein kinase LATS1	O95835	Large Protein Complex	6		2	5.44035	10.855
1067		GLMN	Glomulin	Q92990	Large Protein Complex	4.1		6	5.4413	37.9602
1068		RPL35	60S ribosomal protein L35	P42766	Large Protein Complex	67.6	Large Protein Complex	6	5.44532	87687.3
1069		RAB5C	Ras-related protein Rab-5C	P51148		2.4		6	5.4471	14363.7
1070		ARCN1	Coatomer subunit delta	P48444	Large Protein Complex	90.1	Large Protein Complex	6	5.44806	1615.28
1071		COPB1	Coatomer subunit beta	P53618	Large Protein Complex	89.9	Large Protein Complex	6	5.44917	1225.92
1072		DAZAP1	DAZ-associated protein 1	Q96EP5	Large Protein Complex	97.1		6	5.45224	2224.04
1073		RPS14	40S ribosomal protein S14	P62263	Large Protein Complex	76.1	Large Protein Complex	6	5.45299	112199
1074		RPL13A	60S ribosomal protein L13a	P40429	Large Protein Complex	64.3		6	5.45593	48476.6
1075		RPL36AL	60S ribosomal protein L36a-like	Q969Q0	Large Protein Complex	12.2		4	5.46332	8120.22
1076		AGRN	Agrin;Agrin N-terminal 110 kDa subunit;Agrin C-terminal 110 kDa subunit;Agrin C-terminal 90 kDa fragment;Agrin C-terminal 22 kDa fragment	O00468-6		3.7		6	5.46436	313.208
1077		PLIN4	Perilipin-4	Q96Q06	Large Protein Complex	79		6	5.46577	44.4477
1078		RPL12	60S ribosomal protein L12	P30050	Large Protein Complex	53.8	Large Protein Complex	6	5.46712	70134
1079		COMMD3	COMM domain-containing protein 3	Q9UBI1	Large Protein Complex	4.3		2	5.4682	77.6471
1080		C15orf52	Uncharacterized protein C15orf52	Q6ZUT6		0		1	5.4694	79.0222
1081		KPNA4	Importin subunit alpha-3	O00629	Large Protein Complex	90.5		6	5.46973	464.051
1082		ALDH16A1	Aldehyde dehydrogenase family 16 member A1	Q8IZ83	Endosome	43.4		6	5.47127	523.161
1083		CLK3	Dual specificity protein kinase CLK3	P49761	Large Protein Complex	6.8		1	5.47148	17.0548
1084		CKAP2	Cytoskeleton-associated protein 2	Q8WWK9-5	Large Protein Complex	17.1		6	5.47163	226.768
1085		GTF2E1	General transcription factor IIE subunit 1	P29083	Large Protein Complex	92		5	5.47417	50.3573
1086		IPPK	Inositol-pentakisphosphate 2-kinase	Q9H8X2		0.7		6	5.47438	135.957
1087		FANCI	Fanconi anemia group I protein	Q9NVI1	Large Protein Complex	98.9		6	5.47498	135.886
1088		RPL7A	60S ribosomal protein L7a	P62424	Large Protein Complex	62.4	Large Protein Complex	6	5.47615	92454.2
1089		LANCL1	LanC-like protein 1	O43813		0.7		6	5.47711	849.694
1090		RPL18	60S ribosomal protein L18	Q07020	Large Protein Complex	62.1	Large Protein Complex	6	5.48009	72433
1091		SREBF1	Sterol regulatory element-binding protein 1;Processed sterol regulatory element-binding protein 1	P36956	Endosome	4.6		4	5.4809	36.079
1092		PPP2R5E	Serine/threonine-protein phosphatase 2A 56 kDa regulatory subunit epsilon isoform	Q16537	Large Protein Complex	75.8		5	5.4818	56.1412
1093		RPL13	60S ribosomal protein L13	P26373	Large Protein Complex	65.5	Large Protein Complex	6	5.48281	87774.4
1094		SMG6	Telomerase-binding protein EST1A	Q86US8	Large Protein Complex	66.5		6	5.48654	23.742
1095		ELAVL2;ELAVL4	ELAV-like protein 2;ELAV-like protein 4	Q12926	Large Protein Complex	79.7		6	5.48865	692.211
1096		RPL38	60S ribosomal protein L38	P63173	Large Protein Complex	63.5		6	5.48949	53536.4
1097		FAM107B	Protein FAM107B	Q9H098	Large Protein Complex	80.6		6	5.49012	526.912
1098		RPS12	40S ribosomal protein S12	P25398	Large Protein Complex	68	Large Protein Complex	6	5.49099	107465
1099		DIAPH3	Protein diaphanous homolog 3	Q9NSV4	Large Protein Complex	81.5		6	5.49174	471.357
1100		SBF1	Myotubularin-related protein 5	O95248-4	Large Protein Complex	50.9		6	5.49308	24.6428
1101		EIF4G3	Eukaryotic translation initiation factor 4 gamma 3	O43432-3	Large Protein Complex	87.1	Large Protein Complex	6	5.4943	291.707
1102		RPL15	60S ribosomal protein L15	P61313	Large Protein Complex	62.9	Large Protein Complex	6	5.49512	37906.1
1103		LPL	Lipoprotein lipase	P06858		3		4	5.49597	58.9704
1104		COPG1	Coatomer subunit gamma-1	Q9Y678	Large Protein Complex	90.6	Large Protein Complex	6	5.49737	1133.96
1105		TUBG1;TUBG2	Tubulin gamma-1 chain;Tubulin gamma-2 chain	P23258	Large Protein Complex	96.4		6	5.50064	2021.55
1106		SH3PXD2B	SH3 and PX domain-containing protein 2B	A1X283	Large Protein Complex	50.1		6	5.50752	826.049
1107		DSCC1	Sister chromatid cohesion protein DCC1	Q9BVC3	Large Protein Complex	7.8		6	5.50854	143.86
1108		RPL27A	60S ribosomal protein L27a	P46776	Large Protein Complex	65.7	Large Protein Complex	6	5.50856	41459.4
1109		TMEM189	Transmembrane protein 189	A5PLL7		0.9		3	5.512	259.533
1110		RPL7	60S ribosomal protein L7	P18124	Large Protein Complex	59.3	Large Protein Complex	6	5.51397	68729.6
1111		NTPCR	Cancer-related nucleoside-triphosphatase	Q9BSD7	Large Protein Complex	64.7		6	5.5146	1807.67
1112		MED6	Mediator of RNA polymerase II transcription subunit 6	O75586	Large Protein Complex	21.6		2	5.51515	96.8932
1113		RPL19	60S ribosomal protein L19	P84098	Large Protein Complex	61.4	Large Protein Complex	6	5.52492	54340.7
1114		ZNRF2	E3 ubiquitin-protein ligase ZNRF2	Q8NHG8	Large Protein Complex	4.3		4	5.52522	77.5709
1115		MCTS1	Malignant T-cell-amplified sequence 1	Q9ULC4	Large Protein Complex	77.3		6	5.52551	3246.34
1116		RTFDC1	Protein RTF2 homolog	Q9BY42	Large Protein Complex	95.6		6	5.52623	383.298
1117		RPL35A	60S ribosomal protein L35a	P18077	Large Protein Complex	66.5	Large Protein Complex	6	5.53516	76504
1118		RPL30	60S ribosomal protein L30	P62888	Large Protein Complex	66.7	Large Protein Complex	6	5.53646	71824.7
1119		RPL8	60S ribosomal protein L8	P62917	Large Protein Complex	70.8	Large Protein Complex	6	5.53685	66874.1
1120		FBXW8	F-box/WD repeat-containing protein 8	Q8N3Y1	Large Protein Complex	4.6		2	5.53762	46.5743
1121		RPL5	60S ribosomal protein L5	P46777	Large Protein Complex	60.3	Large Protein Complex	6	5.53859	69988.3
1122		RPL29	60S ribosomal protein L29	P47914	Large Protein Complex	57.1	Large Protein Complex	6	5.539	51942.7
1123		ARHGAP35	Rho GTPase-activating protein 35	Q9NRY4	Large Protein Complex	78.1		6	5.53918	52.8694
1124		RAB30	Ras-related protein Rab-30	Q15771	ER_Tubular	14.7		6	5.54193	178.684
1125		FAM91A1	Protein FAM91A1	Q658Y4	Large Protein Complex	16		6	5.54249	375.009
1126		ARRB1	Beta-arrestin-1	P49407-2	Large Protein Complex	69.7		6	5.54459	95.7738
1127		RPL32	60S ribosomal protein L32	P62910	Large Protein Complex	54	Large Protein Complex	6	5.54597	80331.4
1128		FAM195A	Protein FAM195A	Q9BUT9	Large Protein Complex	10.3		3	5.54644	719.82
1129		PLXNA2	Plexin-A2	O75051	Large Protein Complex	12.7	Plasma membrane	5	5.5475	14.3943
1130		RPL34	60S ribosomal protein L34	P49207	Large Protein Complex	53.4		6	5.54756	53217.1
1131		SEC23A	Protein transport protein Sec23A	Q15436	Large Protein Complex	78.5	Large Protein Complex	6	5.54796	2164.99
1132		RPL10A	60S ribosomal protein L10a	P62906	Large Protein Complex	57.7	Large Protein Complex	6	5.54891	69205.5
1133		FKBP3	Peptidyl-prolyl cis-trans isomerase FKBP3	Q00688	Large Protein Complex	61.4		6	5.54997	13706.5
1134		EEF2	Elongation factor 2	P13639	Large Protein Complex	67.9	Large Protein Complex	6	5.54997	45994.9
1135		NCOR2	Nuclear receptor corepressor 2	Q9Y618	Large Protein Complex	68.1		6	5.55018	58.6887
1136		OSBPL10	Oxysterol-binding protein-related protein 10	Q9BXB5		3.3		6	5.55097	201.592
1137		RPS29	40S ribosomal protein S29	P62273	Large Protein Complex	62.4		6	5.55348	30722.7
1138		RPL11	60S ribosomal protein L11	P62913	Large Protein Complex	52.9	Large Protein Complex	6	5.55426	49646.6
1139		TUBGCP4	Gamma-tubulin complex component 4	Q9UGJ1	Large Protein Complex	97.5		6	5.55471	337.935
1140		RPL6	60S ribosomal protein L6	Q02878	Large Protein Complex	60.4	Large Protein Complex	6	5.55552	74750.1
1141		RPL27	60S ribosomal protein L27	P61353	Large Protein Complex	68.6	Large Protein Complex	6	5.56023	56365.5
1142		RPL17	60S ribosomal protein L17	P18621	Large Protein Complex	56.8	Large Protein Complex	6	5.56179	74673.9
1143		DDX59	Probable ATP-dependent RNA helicase DDX59	Q5T1V6	Large Protein Complex	89.2		6	5.56216	87.0006
1144		DGCR14	Protein DGCR14	Q96DF8	Large Protein Complex	17.2		4	5.56399	37.5898
1145		MTSS1L	MTSS1-like protein	Q765P7	Large Protein Complex	22.2		6	5.56485	85.5928
1146		RPA3	Replication protein A 14 kDa subunit	P35244	Large Protein Complex	65.8		6	5.56518	345.452
1147		EIF1	Eukaryotic translation initiation factor 1	P41567	Large Protein Complex	4.2		6	5.56609	13838.1
1148		FAM109B	Sesquipedalian-2	Q6ICB4		0.7		2	5.56883	36.9077
1149		RPL23A	60S ribosomal protein L23a	P62750	Large Protein Complex	67.4	Large Protein Complex	6	5.57176	77234.8
1150		KLC2	Kinesin light chain 2	Q9H0B6	Large Protein Complex	82.2		6	5.57198	227.816
1151		ERI3	ERI1 exoribonuclease 3	O43414	Large Protein Complex	50.9		6	5.57477	169.296
1152		UFM1	Ubiquitin-fold modifier 1	P61960	ER	5.2		6	5.57632	4847.61
1153		RPL37	60S ribosomal protein L37	P61927	Large Protein Complex	60.6		6	5.57661	29588.3
1154		TCIRG1	V-type proton ATPase 116 kDa subunit a isoform 3	Q13488	Lysosome	66.8		6	5.57705	348.491
1155		CEP57	Centrosomal protein of 57 kDa	Q86XR8	Large Protein Complex	16.9		5	5.58236	45.8949
1156		RPL14	60S ribosomal protein L14	P50914	Large Protein Complex	54.2	Large Protein Complex	6	5.58304	68405
1157		RPL23	60S ribosomal protein L23	P62829	Large Protein Complex	62.7	Large Protein Complex	6	5.58356	49387.2
1158		EIF2B1	Translation initiation factor eIF-2B subunit alpha	Q14232	Large Protein Complex	85.2	Large Protein Complex	6	5.58462	884.947
1159		RPL4	60S ribosomal protein L4	P36578	Large Protein Complex	66.8	Large Protein Complex	6	5.58496	71503
1160		TCEA1	Transcription elongation factor A protein 1	P23193	Large Protein Complex	83.9		6	5.59262	2761.17
1161		RALGAPB	Ral GTPase-activating protein subunit beta	Q86X10	Large Protein Complex	80		6	5.59348	27.5117
1162		RPL22L1	60S ribosomal protein L22-like 1	Q6P5R6	Large Protein Complex	20.7		6	5.59958	4296.71
1163		STK38	Serine/threonine-protein kinase 38	Q15208	Large Protein Complex	79.5		6	5.60134	83.8747
1164		USP43	Ubiquitin carboxyl-terminal hydrolase 43	Q70EL4	Large Protein Complex	84.4		6	5.60403	38.1227
1165		RPL9	60S ribosomal protein L9	P32969	Large Protein Complex	56.5	Large Protein Complex	6	5.60668	44285.3
1166		NDE1	Nuclear distribution protein nudE homolog 1	Q9NXR1	Large Protein Complex	77		5	5.60697	98.9899
1167		RPL28	60S ribosomal protein L28	P46779	Large Protein Complex	66.6	Large Protein Complex	6	5.60834	56620.1
1168		KPNA2	Importin subunit alpha-1	P52292	Large Protein Complex	88.4		6	5.61246	1073.59
1169		EIF1AD	Probable RNA-binding protein EIF1AD	Q8N9N8		0.3		1	5.61329	70.7
1170		RPL3	60S ribosomal protein L3	P39023	Large Protein Complex	65.3	Large Protein Complex	6	5.61463	72046.8
1171		CSF2RA	Granulocyte-macrophage colony-stimulating factor receptor subunit alpha	P15509	Plasma membrane	18.3		3	5.61615	74.6274
1172		PRRC2C	Protein PRRC2C	Q9Y520	Large Protein Complex	79.3		6	5.61648	3296.92
1173		PABPC4	Polyadenylate-binding protein 4	Q13310		0.8		1	5.61748	9.17604
1174		RPL26	60S ribosomal protein L26	P61254	Large Protein Complex	63.8		6	5.61779	81120.5
1175		GET4	Golgi to ER traffic protein 4 homolog	Q7L5D6	Large Protein Complex	68.6		6	5.61899	67.1645
1176		MED31	Mediator of RNA polymerase II transcription subunit 31	Q9Y3C7	Large Protein Complex	5.2		1	5.62267	85.6621
1177		DHX36	ATP-dependent RNA helicase DHX36	Q9H2U1	Large Protein Complex	79.7		6	5.62627	1525.54
1178		PARVB	Beta-parvin	Q9HBI1	Large Protein Complex	7.4		2	5.63024	17.0228
1179		MED22	Mediator of RNA polymerase II transcription subunit 22	Q15528		2.8		1	5.63042	68.817
1180		NRBF2	Nuclear receptor-binding factor 2	Q96F24	Large Protein Complex	5		1	5.63141	25.5782
1181		KPNA3	Importin subunit alpha-4	O00505	Large Protein Complex	82.4		6	5.63269	260.53
1182		PCBP1	Poly(rC)-binding protein 1	Q15365	Large Protein Complex	84		6	5.6371	8335.7
1183		NCK1	Cytoplasmic protein NCK1	P16333	Large Protein Complex	87.3		6	5.64077	311.262
1184		SPNS1	Protein spinster homolog 1	Q9H2V7	Lysosome	51		6	5.64418	354.075
1185		UACA	Uveal autoantigen with coiled-coil domains and ankyrin repeats	Q9BZF9	Large Protein Complex	13.1		6	5.64554	156.978
1186		SLC43A2	Large neutral amino acids transporter small subunit 4	Q8N370	Plasma membrane	12.5	Plasma membrane	6	5.64572	60.509
1187		PURA	Transcriptional activator protein Pur-alpha	Q00577	Large Protein Complex	61.6		6	5.64642	2491.82
1188		PPP1R13L	RelA-associated inhibitor	Q8WUF5	Large Protein Complex	48.4		6	5.64654	72.4291
1189		RPL18A	60S ribosomal protein L18a	Q02543	Large Protein Complex	54.2	Large Protein Complex	6	5.64892	48638.2
1190		PLEKHA5	Pleckstrin homology domain-containing family A member 5	Q9HAU0	Large Protein Complex	12.1		2	5.64946	18.8347
1191		RAB9A	Ras-related protein Rab-9A	P51151	ER	5.5	Endosome	6	5.64969	2730.6
1192		CDC42BPA	Serine/threonine-protein kinase MRCK alpha	Q5VT25	Large Protein Complex	69.6		6	5.65249	175.676
1193		OAS3	2-5-oligoadenylate synthase 3	Q9Y6K5	Large Protein Complex	76.5		6	5.65858	958.998
1194		MAPK1	Mitogen-activated protein kinase 1	P28482	Large Protein Complex	59.1		6	5.66009	293.169
1195		STRIP1	Striatin-interacting protein 1	Q5VSL9	Large Protein Complex	16.6		6	5.6652	59.1138
1196		ITGA5	Integrin alpha-5;Integrin alpha-5 heavy chain;Integrin alpha-5 light chain	P08648	Plasma membrane	52.1		6	5.6666	179.328
1197		RPL24	60S ribosomal protein L24	P83731	Large Protein Complex	53.1	Large Protein Complex	6	5.66669	68791
1198		RPL37A	60S ribosomal protein L37a	P61513	Large Protein Complex	50.9	Large Protein Complex	6	5.66796	70119.4
1199		ARHGAP5	Rho GTPase-activating protein 5	Q13017	Large Protein Complex	75.2		6	5.66913	27.329
1200		EXOC8	Exocyst complex component 8	Q8IYI6	Large Protein Complex	71	Large Protein Complex	6	5.67107	230.827
1201		RANBP9	Ran-binding protein 9	Q96S59	Large Protein Complex	17.8		3	5.67276	20.9888
1202		COMMD4	COMM domain-containing protein 4	Q9H0A8	Large Protein Complex	51.4		6	5.67549	81.9996
1203		EXOC5	Exocyst complex component 5	O00471	Large Protein Complex	43.2	Large Protein Complex	6	5.67728	380.826
1204		PSEN1	Presenilin-1;Presenilin-1 NTF subunit;Presenilin-1 CTF subunit;Presenilin-1 CTF12	P49768	Plasma membrane	80.4		6	5.68221	489.085
1205		NCSTN	Nicastrin	Q92542		1.8		6	5.68988	1619.19
1206		TOMM34	Mitochondrial import receptor subunit TOM34	Q15785	Large Protein Complex	90.4		6	5.69385	1005.68
1207		RASAL2	Ras GTPase-activating protein nGAP	Q9UJF2-2	Large Protein Complex	89.1		6	5.69593	98.5767
1208		CKAP5	Cytoskeleton-associated protein 5	Q14008	Large Protein Complex	82.1		6	5.69718	1896.56
1209		C1orf123	UPF0587 protein C1orf123	Q9NWV4		0.1		1	5.69941	47.2429
1210		THUMPD3	THUMP domain-containing protein 3	Q9BV44		0.6		1	5.69958	103.261
1211		TPRKB	EKC/KEOPS complex subunit TPRKB	Q9Y3C4		0.7		1	5.70005	27.6972
1212		SART3	Squamous cell carcinoma antigen recognized by T-cells 3	Q15020	Large Protein Complex	86.8		6	5.70059	166.139
1213		AQR	Intron-binding protein aquarius	O60306	Large Protein Complex	74.5		6	5.70185	156.602
1214		BTF3	Transcription factor BTF3	P20290	Large Protein Complex	79.9		6	5.7033	19512.1
1215		NF1	Neurofibromin;Neurofibromin truncated	P21359	Large Protein Complex	91.2		6	5.70385	213.557
1216		PIN1	Peptidyl-prolyl cis-trans isomerase NIMA-interacting 1	Q13526	Large Protein Complex	67.3		6	5.70666	495.056
1217		PRMT1	Protein arginine N-methyltransferase 1	Q99873-4	Large Protein Complex	19		6	5.71097	1158.29
1218		ALKBH2	Alpha-ketoglutarate-dependent dioxygenase alkB homolog 2	Q6NS38	Large Protein Complex	43.9		5	5.71623	171.094
1219		RBX1	E3 ubiquitin-protein ligase RBX1;E3 ubiquitin-protein ligase RBX1, N-terminally processed	P62877	Large Protein Complex	84.5		6	5.71933	1959.02
1220		DTX3L	E3 ubiquitin-protein ligase DTX3L	Q8TDB6	Large Protein Complex	75.7		6	5.72166	302.653
1221		PTPRJ	Receptor-type tyrosine-protein phosphatase eta	Q12913	Plasma membrane	72.7	Plasma membrane	6	5.72227	306.035
1222		CCDC138	Coiled-coil domain-containing protein 138	Q96M89		0		1	5.7236	10.1326
1223		EXOC4	Exocyst complex component 4	Q96A65	Large Protein Complex	76.1	Large Protein Complex	6	5.72707	340.433
1224		NOB1	RNA-binding protein NOB1	Q9ULX3	Large Protein Complex	91.3		6	5.73109	1306.97
1225		RSF1	Remodeling and spacing factor 1	Q96T23	Large Protein Complex	6.1		2	5.7313	10.3854
1226		WDR59	WD repeat-containing protein 59	Q6PJI9	Large Protein Complex	45.6		3	5.73244	46.9474
1227		RPL10	60S ribosomal protein L10	P27635	Large Protein Complex	65.5		6	5.73383	67796.1
1228		PTPN11	Tyrosine-protein phosphatase non-receptor type 11	Q06124		2.6		6	5.73388	426.914
1229		EXOC2	Exocyst complex component 2	Q96KP1	Large Protein Complex	54.8	Large Protein Complex	6	5.74028	316.29
1230		RAVER2	Ribonucleoprotein PTB-binding 2	Q9HCJ3	Large Protein Complex	52.4		6	5.74232	52.4148
1231		KLHDC4	Kelch domain-containing protein 4	Q8TBB5	Large Protein Complex	89		6	5.74236	222.571
1232		AP1B1	AP-1 complex subunit beta-1	Q10567-3	Large Protein Complex	27.4	Large Protein Complex	6	5.74533	3281.79
1233		LRRC16A	Leucine-rich repeat-containing protein 16A	Q5VZK9	Large Protein Complex	84		6	5.74574	652.905
1234		NCL	Nucleolin	P19338	Large Protein Complex	95.8		6	5.74654	29048.9
1235		MAGED2	Melanoma-associated antigen D2	Q9UNF1	Large Protein Complex	65.3		6	5.74729	561.816
1236		COPG2	Coatomer subunit gamma-2	Q9UBF2	Large Protein Complex	61.8	Large Protein Complex	6	5.7477	84.6158
1237		CEP350	Centrosome-associated protein 350	Q5VT06	Large Protein Complex	71.1		6	5.74787	27.9577
1238		GRIPAP1	GRIP1-associated protein 1	Q4V328	Large Protein Complex	58.5		6	5.7495	36.3846
1239		RALGAPA1	Ral GTPase-activating protein subunit alpha-1	Q6GYQ0	Large Protein Complex	79.5		6	5.75068	19.6554
1240		SORD	Sorbitol dehydrogenase	Q00796	Large Protein Complex	7.8		6	5.75761	255.463
1241		PRPSAP2	Phosphoribosyl pyrophosphate synthase-associated protein 2	O60256	Large Protein Complex	48.8		5	5.75848	116.706
1242		RPL36A	60S ribosomal protein L36a	P83881	Large Protein Complex	52.6		6	5.75864	58683.1
1243		TTC7A	Tetratricopeptide repeat protein 7A	Q9ULT0	Large Protein Complex	49.9		5	5.76578	19.1518
1244		LSG1	Large subunit GTPase 1 homolog	Q9H089	ER	17.8		6	5.76689	1184.56
1245		ARHGAP10	Rho GTPase-activating protein 10	A1A4S6	Large Protein Complex	18.5		6	5.76785	47.3792
1246		EXOC7	Exocyst complex component 7	Q9UPT5-6	Large Protein Complex	44.5	Large Protein Complex	6	5.768	375.376
1247		MINK1	Misshapen-like kinase 1	Q8N4C8	Large Protein Complex	13.6		6	5.77302	38.5133
1248		COL12A1	Collagen alpha-1(XII) chain	Q99715	ER	9.2	ER	6	5.77458	393.594
1249		CD2BP2	CD2 antigen cytoplasmic tail-binding protein 2	O95400	Large Protein Complex	24.1		6	5.77994	210.629
1250		FGD1	FYVE, RhoGEF and PH domain-containing protein 1	P98174		2.5		1	5.78133	5.17963
1251		FBXL18	F-box/LRR-repeat protein 18	Q96ME1	Large Protein Complex	78.3		6	5.79054	45.9443
1252		CARS	Cysteine--tRNA ligase, cytoplasmic	P49589-3	Large Protein Complex	96.4		6	5.79251	1057.68
1253		MARVELD1	MARVEL domain-containing protein 1	Q9BSK0	Plasma membrane	10.3		3	5.79254	443.296
1254		URI1	Unconventional prefoldin RPB5 interactor 1	O94763	Large Protein Complex	71.8		6	5.79445	1513.97
1255		RTCB	tRNA-splicing ligase RtcB homolog	Q9Y3I0	Large Protein Complex	84.5		6	5.79524	9704.78
1256		VARS	Valine--tRNA ligase	P26640	Large Protein Complex	81.7		6	5.79615	2349.86
1257		EXOC1	Exocyst complex component 1	Q9NV70	Large Protein Complex	57.3	Large Protein Complex	6	5.79687	290.038
1258		SEC24D	Protein transport protein Sec24D	O94855	Large Protein Complex	92.8	Large Protein Complex	6	5.79906	285.532
1259		MTHFD1	C-1-tetrahydrofolate synthase, cytoplasmic;Methylenetetrahydrofolate dehydrogenase;Methenyltetrahydrofolate cyclohydrolase;Formyltetrahydrofolate synthetase;C-1-tetrahydrofolate synthase, cytoplasmic, N-terminally processed	P11586	Large Protein Complex	76.9		6	5.80081	17478.6
1260		INPPL1	Phosphatidylinositol 3,4,5-trisphosphate 5-phosphatase 2	O15357	Large Protein Complex	85.1		6	5.80606	85.8929
1261		PDCD10	Programmed cell death protein 10	Q9BUL8	Large Protein Complex	82.8		6	5.80809	2125.53
1262		DYRK1A	Dual specificity tyrosine-phosphorylation-regulated kinase 1A	Q13627	Large Protein Complex	43.2		3	5.80832	24.3188
1263		STK26	Serine/threonine-protein kinase 26	Q9P289	Large Protein Complex	76.9		6	5.8119	1655.97
1264		RAB7A	Ras-related protein Rab-7a	P51149	ER	12.8		6	5.81295	25743.1
1265		EIF2AK4	Eukaryotic translation initiation factor 2-alpha kinase 4	Q9P2K8	Large Protein Complex	79.2	Large Protein Complex	6	5.81299	269.401
1266		EFCAB14	EF-hand calcium-binding domain-containing protein 14	O75071	Large Protein Complex	5.5		6	5.81332	29.703
1267		WDR26	WD repeat-containing protein 26	Q9H7D7-2	Large Protein Complex	60.6		5	5.81531	39.0845
1268		OXSR1	Serine/threonine-protein kinase OSR1	O95747	Large Protein Complex	81.3		6	5.81533	246.42
1269		MRFAP1	MORF4 family-associated protein 1	Q9Y605		2.7		1	5.82206	274.728
1270		UBLCP1	Ubiquitin-like domain-containing CTD phosphatase 1	Q8WVY7	Large Protein Complex	56.9		6	5.82559	142.02
1271		GTPBP1	GTP-binding protein 1	O00178	Large Protein Complex	76.7		6	5.82616	425.636
1272		TRIP10	Cdc42-interacting protein 4	Q15642-2	Large Protein Complex	89.9		6	5.82701	361.079
1273		MICAL2	Protein-methionine sulfoxide oxidase MICAL2	O94851-6		1		4	5.82819	33.6376
1274		CETN2	Centrin-2	P41208	Large Protein Complex	9.8		2	5.83351	114.542
1275		UXT	Protein UXT	Q9UBK9	Large Protein Complex	68.2		5	5.8346	512.053
1276		MTM1	Myotubularin	Q13496	Large Protein Complex	67.5		6	5.83636	44.4979
1277		ASNA1	ATPase ASNA1	O43681		1.4		6	5.84412	606.094
1278		APOBEC3C	DNA dC->dU-editing enzyme APOBEC-3C	Q9NRW3	Large Protein Complex	48.4		6	5.84554	1093.61
1279		PDE3B	cGMP-inhibited 3,5-cyclic phosphodiesterase B	Q13370		0.6		5	5.84669	68.5525
1280		PRIM1	DNA primase small subunit	P49642	Large Protein Complex	42.6		6	5.84833	63.0978
1281		CHTF18	Chromosome transmission fidelity protein 18 homolog	Q8WVB6-2	Large Protein Complex	19		6	5.84892	129.631
1282		BLM	Bloom syndrome protein	P54132		2.2		1	5.85189	76.5866
1283		TEX30	Testis-expressed sequence 30 protein	Q5JUR7	Large Protein Complex	76.7		5	5.85204	263.864
1284		FER	Tyrosine-protein kinase Fer	P16591	Large Protein Complex	80		6	5.85348	83.9453
1285		PPIA	Peptidyl-prolyl cis-trans isomerase A;Peptidyl-prolyl cis-trans isomerase A, N-terminally processed	P62937	Large Protein Complex	72.1		6	5.86253	40971
1286		EXOC3	Exocyst complex component 3	O60645	Large Protein Complex	80.2	Large Protein Complex	6	5.86296	244.196
1287		PRRC2C	Protein PRRC2C	Q9Y520-4		3.8		2	5.86478	3.87373
1288		PRPS2	Ribose-phosphate pyrophosphokinase 2	P11908	Large Protein Complex	42.5		6	5.86526	111.656
1289		ROCK1	Rho-associated protein kinase 1	Q13464	Large Protein Complex	85.1		6	5.86906	35.3742
1290		CA9	Carbonic anhydrase 9	Q16790		1		2	5.87112	80.0778
1291		SLMAP	Sarcolemmal membrane-associated protein	Q14BN4	ER	4	ER	6	5.8747	203.475
1292		G3BP1	Ras GTPase-activating protein-binding protein 1	Q13283	Large Protein Complex	50.1		6	5.87642	26733.3
1293		COPZ1	Coatomer subunit zeta-1	P61923	Large Protein Complex	97.1	Large Protein Complex	6	5.87791	1275.13
1294		PRRC1	Protein PRRC1	Q96M27	Large Protein Complex	75.1		6	5.87931	1496.75
1295		DERA	Deoxyribose-phosphate aldolase	Q9Y315	Endosome	45.3		6	5.88414	614.128
1296		CD2AP	CD2-associated protein	Q9Y5K6	Large Protein Complex	96.3		6	5.8919	1042.85
1297		ASPM	Abnormal spindle-like microcephaly-associated protein	Q8IZT6	Large Protein Complex	57.8		6	5.89563	28.6886
1298		DNAJC8	DnaJ homolog subfamily C member 8	O75937	Large Protein Complex	98.8		6	5.89569	2376.68
1299		PICALM	Phosphatidylinositol-binding clathrin assembly protein	Q13492	Large Protein Complex	66.3		6	5.89574	1056.84
1300		SMAD2	Mothers against decapentaplegic homolog 2	Q15796	Large Protein Complex	82.8		6	5.89598	145.367
1301		POLD1	DNA polymerase delta catalytic subunit	P28340	Large Protein Complex	92.4		6	5.90138	54.4638
1302		IFIT1	Interferon-induced protein with tetratricopeptide repeats 1	P09914		2.6		1	5.90366	37.2212
1303		CTNNB1	Catenin beta-1	P35222		2.5		6	5.90887	167.406
1304		ARPC1B	Actin-related protein 2/3 complex subunit 1B	O15143	Large Protein Complex	86.9	Large Protein Complex	6	5.91309	4562.02
1305		HARS	Histidine--tRNA ligase, cytoplasmic	P12081	Large Protein Complex	56.8		6	5.91661	2332.73
1306		BZW2	Basic leucine zipper and W2 domain-containing protein 2	Q9Y6E2	Large Protein Complex	85.7		6	5.91673	6514.61
1307		MZT2A	Mitotic-spindle organizing protein 2A	Q6P582	Large Protein Complex	95.9		6	5.91803	638.505
1308		STAU1	Double-stranded RNA-binding protein Staufen homolog 1	O95793	Large Protein Complex	84.5		6	5.92104	283.24
1309		ATP11A	Probable phospholipid-transporting ATPase IH	P98196	Plasma membrane	11.2		6	5.92186	117.088
1310		SERBP1	Plasminogen activator inhibitor 1 RNA-binding protein	Q8NC51-3	Large Protein Complex	77.1		6	5.92208	9080.89
1311		GMNN	Geminin	O75496	Large Protein Complex	7.7		2	5.92499	80.3884
1312		RNASEH2A	Ribonuclease H2 subunit A	O75792	Large Protein Complex	90.5		6	5.92514	216.912
1313		AHCYL1	Putative adenosylhomocysteinase 2	O43865		3.8		6	5.92548	346.043
1314		PRRC2B	Protein PRRC2B	Q5JSZ5	Large Protein Complex	79.9		6	5.93375	331.894
1315		HABP4	Intracellular hyaluronan-binding protein 4	Q5JVS0	Large Protein Complex	75.5		5	5.93381	73.1884
1316		DDX1	ATP-dependent RNA helicase DDX1	Q92499	Large Protein Complex	84.7		6	5.93693	7201.29
1317		EXOC6	Exocyst complex component 6	Q8TAG9	Large Protein Complex	71.9	Large Protein Complex	6	5.93918	58.8433
1318		GTF2E2	Transcription initiation factor IIE subunit beta	P29084	Large Protein Complex	94.2		6	5.94406	233.006
1319		MLF2	Myeloid leukemia factor 2	Q15773	Large Protein Complex	12.9		2	5.94443	83.7824
1320		PRKAA1	5-AMP-activated protein kinase catalytic subunit alpha-1	Q13131-2	Large Protein Complex	68.3		6	5.94732	86.7314
1321		PLEC	Plectin	Q15149-4	Large Protein Complex	9.7		2	5.95259	7.5898
1322		ZYG11B	Protein zyg-11 homolog B	Q9C0D3		0		1	5.9541	4.79516
1323		SLC17A5	Sialin	Q9NRA2	Lysosome	75.7		6	5.95724	109.073
1324		MAP4K4	Mitogen-activated protein kinase kinase kinase kinase 4	O95819-3		3.8		6	5.95895	351.97
1325		MAEA	Macrophage erythroblast attacher	Q7L5Y9		3.4		2	5.96016	19.3636
1326		PPAT	Amidophosphoribosyltransferase	Q06203	Large Protein Complex	46.2		6	5.96243	54.4595
1327		NEFH	Neurofilament heavy polypeptide	P12036		0.6		1	5.96588	5.0059
1328		SLC38A9	Sodium-coupled neutral amino acid transporter 9	Q8NBW4	Lysosome	19		4	5.97091	64.0269
1329		HBS1L	HBS1-like protein	Q9Y450	Large Protein Complex	75.4		6	5.97169	312.432
1330		ASAP2	Arf-GAP with SH3 domain, ANK repeat and PH domain-containing protein 2	O43150-2	Large Protein Complex	31.8		6	5.97184	18.4478
1331		RBM3	RNA-binding protein 3	P98179	Large Protein Complex	97		6	5.9719	3197.15
1332		SARS	Serine--tRNA ligase, cytoplasmic	P49591	Large Protein Complex	91.8		6	5.97262	2726.2
1333		PFKL	ATP-dependent 6-phosphofructokinase, liver type	P17858	Large Protein Complex	62.6		6	5.97391	336.028
1334		ABCE1	ATP-binding cassette sub-family E member 1	P61221	Large Protein Complex	72.8		6	5.97441	3356.16
1335		FAM114A1	Protein NOXP20	Q8IWE2		2.1		3	5.97492	35.6579
1336		SKP2	S-phase kinase-associated protein 2	Q13309	Large Protein Complex	5		1	5.97518	6.41417
1337		UBE2S	Ubiquitin-conjugating enzyme E2 S	Q16763	Large Protein Complex	73.4		5	5.97531	215.941
1338		HECTD4	Probable E3 ubiquitin-protein ligase HECTD4	Q9Y4D8	Large Protein Complex	18.4		6	5.97634	12.8301
1339		FBXL6	F-box/LRR-repeat protein 6	Q8N531		0.9		1	5.97742	18.0271
1340		NMD3	60S ribosomal export protein NMD3	Q96D46		0.9		6	5.97987	881.614
1341		SH3KBP1	SH3 domain-containing kinase-binding protein 1	Q96B97	Large Protein Complex	90.3		6	5.98148	1125.88
1342		DCAF7	DDB1- and CUL4-associated factor 7	P61962	Large Protein Complex	43.7		5	5.98409	95.2911
1343		SNAP47	Synaptosomal-associated protein 47	Q5SQN1	Large Protein Complex	15.2		5	5.98572	32.7818
1344		LRRFIP1	Leucine-rich repeat flightless-interacting protein 1	Q32MZ4-3	Large Protein Complex	82.8		6	5.9924	498.676
1345		C4orf27	UPF0609 protein C4orf27	Q9NWY4	Large Protein Complex	79.3		5	5.99475	71.0646
1346		CWF19L2	CWF19-like protein 2	Q2TBE0	Large Protein Complex	71.8		5	6.00257	39.401
1347		MSN	Moesin	P26038	Plasma membrane	92.3		6	6.00637	24586.1
1348		ATG9A	Autophagy-related protein 9A	Q7Z3C6	Endosome	4.9	Endosome	6	6.01014	237.617
1349		ARPC2	Actin-related protein 2/3 complex subunit 2	O15144	Large Protein Complex	88.9	Large Protein Complex	6	6.01092	3297.06
1350		TRAPPC12	Trafficking protein particle complex subunit 12	Q8WVT3	Large Protein Complex	89		6	6.01312	274.877
1351		TMED7	Transmembrane emp24 domain-containing protein 7	Q9Y3B3		0.9	Ergic/cisGolgi	6	6.01403	7015.35
1352		EIF2S3;EIF2S3L	Eukaryotic translation initiation factor 2 subunit 3;Putative eukaryotic translation initiation factor 2 subunit 3-like protein	P41091	Large Protein Complex	89.6		6	6.01647	17426.7
1353		POLR2E	DNA-directed RNA polymerases I, II, and III subunit RPABC1	P19388	Large Protein Complex	98.3		6	6.01812	677.608
1354		ARAP1	Arf-GAP with Rho-GAP domain, ANK repeat and PH domain-containing protein 1	Q96P48	Large Protein Complex	60.4		5	6.01841	16.5095
1355		AP4E1	AP-4 complex subunit epsilon-1	Q9UPM8	Large Protein Complex	11.2		2	6.02265	6.19664
1356		LSM1	U6 snRNA-associated Sm-like protein LSm1	O15116	Large Protein Complex	11.9		2	6.02494	252.695
1357		PBDC1	Protein PBDC1	Q9BVG4	Large Protein Complex	33.5		5	6.02625	261.737
1358		TMCC1	Transmembrane and coiled-coil domains protein 1	O94876		0		1	6.02655	10.6652
1359		SEC24B	Protein transport protein Sec24B	O95487	Large Protein Complex	93.9	Large Protein Complex	6	6.02986	788.762
1360		BZW1	Basic leucine zipper and W2 domain-containing protein 1	Q7L1Q6	Large Protein Complex	81.6		6	6.03459	10674.5
1361		MAP7D3	MAP7 domain-containing protein 3	Q8IWC1	Large Protein Complex	85		6	6.03702	350.501
1362		TMA16	Translation machinery-associated protein 16	Q96EY4	Large Protein Complex	12.9		6	6.03702	795.131
1363		PRPS1	Ribose-phosphate pyrophosphokinase 1	P60891	Large Protein Complex	53.9		6	6.04012	750.839
1364		TRIM26	Tripartite motif-containing protein 26	Q12899	Large Protein Complex	93.5		6	6.04256	39.4287
1365		ROCK2	Rho-associated protein kinase 2	O75116	Large Protein Complex	70.1		6	6.04357	612.197
1366		AKAP9	A-kinase anchor protein 9	Q99996-3	Large Protein Complex	84.8		6	6.04439	36.6577
1367		BLOC1S5	Biogenesis of lysosome-related organelles complex 1 subunit 5	Q8TDH9	Endosome	4.4		5	6.0482	225.485
1368		TRAPPC11	Trafficking protein particle complex subunit 11	Q7Z392	Large Protein Complex	81.3	Large Protein Complex	6	6.04947	223.541
1369		IFI16	Gamma-interferon-inducible protein 16	Q16666		1.6		1	6.04983	9.73535
1370		ITPRIPL2	Inositol 1,4,5-trisphosphate receptor-interacting protein-like 2	Q3MIP1		1.8		4	6.05249	33.9182
1371		ZCCHC11	Terminal uridylyltransferase 4	Q5TAX3	Large Protein Complex	89.1		6	6.05409	141.732
1372		PRKAR1A	cAMP-dependent protein kinase type I-alpha regulatory subunit;cAMP-dependent protein kinase type I-alpha regulatory subunit, N-terminally processed	P10644	Large Protein Complex	16.8		6	6.0562	215.312
1373		SPATS2L	SPATS2-like protein	Q9NUQ6	Large Protein Complex	82.1		6	6.05779	712.767
1374		FGFR1OP	FGFR1 oncogene partner	O95684	Large Protein Complex	84.8		6	6.05917	151.393
1375		TRMT112	Multifunctional methyltransferase subunit TRM112-like protein	Q9UI30	Large Protein Complex	76		6	6.0595	1228.35
1376		DYNLL1	Dynein light chain 1, cytoplasmic	P63167	Large Protein Complex	89.8		6	6.06214	10271.4
1377		YWHAG	14-3-3 protein gamma;14-3-3 protein gamma, N-terminally processed	P61981	Large Protein Complex	87.2	Large Protein Complex	6	6.06337	4398.47
1378		LRRC40	Leucine-rich repeat-containing protein 40	Q9H9A6	Large Protein Complex	91.4		6	6.06683	299.145
1379		CIRBP	Cold-inducible RNA-binding protein	Q14011	Large Protein Complex	93.6		6	6.07083	1735.17
1380		ATM	Serine-protein kinase ATM	Q13315	Large Protein Complex	16		2	6.07199	5.28838
1381		NRDE2	Protein NRDE2 homolog	Q9H7Z3	Large Protein Complex	6.1		1	6.07224	5.61273
1382		CNOT6	CCR4-NOT transcription complex subunit 6	Q9ULM6	Large Protein Complex	62.7		5	6.07348	74.002
1383		EIF5	Eukaryotic translation initiation factor 5	P55010	Large Protein Complex	96.7		6	6.07394	3475.62
1384		SCYL1	N-terminal kinase-like protein	Q96KG9	Large Protein Complex	83.1		6	6.07611	710.322
1385		FAM76B	Protein FAM76B	Q5HYJ3	Large Protein Complex	46.7		4	6.07693	84.7874
1386		ARPC4	Actin-related protein 2/3 complex subunit 4	P59998	Large Protein Complex	88.9	Large Protein Complex	6	6.0793	5155.67
1387		SMARCAL1	SWI/SNF-related matrix-associated actin-dependent regulator of chromatin subfamily A-like protein 1	Q9NZC9	Large Protein Complex	85.4		6	6.07945	51.8153
1388		SERBP1	Plasminogen activator inhibitor 1 RNA-binding protein	Q8NC51	Large Protein Complex	77.5		6	6.08003	50907.1
1389		TRAPPC8	Trafficking protein particle complex subunit 8	Q9Y2L5	Large Protein Complex	82.2	Large Protein Complex	6	6.08029	275.822
1390		ARPC3	Actin-related protein 2/3 complex subunit 3	O15145	Large Protein Complex	87.5	Large Protein Complex	6	6.0823	3927.29
1391		PARP12	Poly [ADP-ribose] polymerase 12	Q9H0J9		1.8		6	6.08518	373.217
1392		PSME4	Proteasome activator complex subunit 4	Q14997	Large Protein Complex	12.1		4	6.08558	12.5671
1393		UNK	RING finger protein unkempt homolog	Q9C0B0	Large Protein Complex	71.4		6	6.09086	497.961
1394		SRP54	Signal recognition particle 54 kDa protein	P61011	ER	54	ER	6	6.09489	2859.41
1395		C14orf166	UPF0568 protein C14orf166	Q9Y224	Large Protein Complex	82		6	6.09537	6334.49
1396		PPIE	Peptidyl-prolyl cis-trans isomerase E	Q9UNP9	Large Protein Complex	78.4		6	6.09542	212.205
1397		APLP2	Amyloid-like protein 2	Q06481	Endosome	44.5		6	6.09624	788.808
1398		YWHAH	14-3-3 protein eta	Q04917	Large Protein Complex	86.9	Large Protein Complex	6	6.10057	1544.51
1399		LARP4B	La-related protein 4B	Q92615	Large Protein Complex	81.9		6	6.10213	1558.55
1400		ISOC1	Isochorismatase domain-containing protein 1	Q96CN7		0.5		4	6.10338	171.953
1401		PPP1R35	Protein phosphatase 1 regulatory subunit 35	Q8TAP8	Large Protein Complex	4.2		1	6.1039	60.8372
1402		RNASEH2B	Ribonuclease H2 subunit B	Q5TBB1	Large Protein Complex	91.8		6	6.1056	258.964
1403		TTK	Dual specificity protein kinase TTK	P33981	Large Protein Complex	84.5		6	6.10591	126.445
1404		ACTR3	Actin-related protein 3	P61158	Large Protein Complex	88		6	6.10715	5454.6
1405		SERPINE2	Glia-derived nexin	P07093-2		0.8		6	6.10791	100.908
1406		FAM83D	Protein FAM83D	Q9H4H8	Large Protein Complex	91.8		6	6.10813	113.415
1407		ACTR8	Actin-related protein 8	Q9H981	Large Protein Complex	12.4		2	6.10826	6.39224
1408		EXOC6B	Exocyst complex component 6B	Q9Y2D4	Large Protein Complex	8.5	Large Protein Complex	6	6.10832	62.3176
1409		BCAR3	Breast cancer anti-estrogen resistance protein 3	O75815	Large Protein Complex	59.6		5	6.10965	27.7996
1410		MYO5C	Unconventional myosin-Vc	Q9NQX4	Large Protein Complex	84.1		6	6.11471	92.9345
1411		ZC3H7A	Zinc finger CCCH domain-containing protein 7A	Q8IWR0	Large Protein Complex	43.1		6	6.11692	1368.26
1412		ARHGEF5	Rho guanine nucleotide exchange factor 5	Q12774	Large Protein Complex	9.7		3	6.11707	13.5724
1413		ALDOC	Fructose-bisphosphate aldolase C	P09972	Plasma membrane	61.1		6	6.11878	3609.5
1414		PPP6C	Serine/threonine-protein phosphatase 6 catalytic subunit;Serine/threonine-protein phosphatase 6 catalytic subunit, N-terminally processed	O00743-3	Large Protein Complex	51.3		6	6.12277	128.093
1415		FAM193B	Protein FAM193B	Q96PV7		0.7		1	6.12646	15.8799
1416		CCDC186	Coiled-coil domain-containing protein 186	Q7Z3E2		1.5		2	6.12842	7.22387
1417		PRMT5	Protein arginine N-methyltransferase 5;Protein arginine N-methyltransferase 5, N-terminally processed	O14744	Large Protein Complex	57.8		6	6.13211	254.639
1418		DAB2IP	Disabled homolog 2-interacting protein	Q5VWQ8	Large Protein Complex	21.8		5	6.13271	15.706
1419		EPRS	Bifunctional glutamate/proline--tRNA ligase;Glutamate--tRNA ligase;Proline--tRNA ligase	P07814	Large Protein Complex	16.2	Large Protein Complex	6	6.13915	7111.93
1420		TTC39C	Tetratricopeptide repeat protein 39C	Q8N584	Large Protein Complex	19.4		2	6.1446	13.3147
1421		GPN1	GPN-loop GTPase 1	Q9HCN4	Large Protein Complex	9.7		2	6.14659	46.9925
1422		DONSON	Protein downstream neighbor of Son	Q9NYP3		0.5		2	6.15024	13.1409
1423		KATNA1	Katanin p60 ATPase-containing subunit A1	O75449	Large Protein Complex	66.4		5	6.15198	49.7629
1424		BUD31	Protein BUD31 homolog	P41223	Large Protein Complex	96.6		6	6.15249	1691.75
1425		PPP2CB	Serine/threonine-protein phosphatase 2A catalytic subunit beta isoform	P62714	Large Protein Complex	48.7	Large Protein Complex	6	6.15373	788.054
1426		ERC1	ELKS/Rab6-interacting/CAST family member 1	Q8IUD2	Large Protein Complex	93		6	6.15473	627.187
1427		POLB	DNA polymerase beta	P06746	Large Protein Complex	67		5	6.15504	94.8594
1428		TLK2	Serine/threonine-protein kinase tousled-like 2	Q86UE8-3	Large Protein Complex	54		4	6.1585	110.469
1429		SLAIN2	SLAIN motif-containing protein 2	Q9P270	Large Protein Complex	80.7		6	6.16284	310.61
1430		PPP2R5A	Serine/threonine-protein phosphatase 2A 56 kDa regulatory subunit alpha isoform	Q15172	Large Protein Complex	73.2		6	6.16432	46.7157
1431		CD81	CD81 antigen	P60033	Plasma membrane	89.4		6	6.16437	2041.44
1432		ESPL1	Separin	Q14674	Large Protein Complex	92.3		6	6.16751	38.2179
1433		VPS13D	Vacuolar protein sorting-associated protein 13D	Q5THJ4	Large Protein Complex	43.7		6	6.17219	28.3199
1434		ARPC5	Actin-related protein 2/3 complex subunit 5	O15511	Large Protein Complex	88.8	Large Protein Complex	6	6.17261	3071.48
1435		TGOLN2	Trans-Golgi network integral membrane protein 2	O43493		1.9		6	6.17815	1116.5
1436		ANKHD1	Ankyrin repeat and KH domain-containing protein 1	Q8IWZ3-6	Large Protein Complex	91.1		6	6.17863	266.442
1437		DDX46	Probable ATP-dependent RNA helicase DDX46	Q7L014	Large Protein Complex	64.3		6	6.17905	1037.79
1438		VPS25	Vacuolar protein-sorting-associated protein 25	Q9BRG1	Large Protein Complex	20.7		3	6.17954	186.585
1439		G6PD	Glucose-6-phosphate 1-dehydrogenase	P11413		0.6		6	6.17974	1441.25
1440		IKBKAP	Elongator complex protein 1	O95163	Large Protein Complex	85.7		6	6.18193	169.675
1441		RAB3GAP2	Rab3 GTPase-activating protein non-catalytic subunit	Q9H2M9	Large Protein Complex	30.2		6	6.18437	134.65
1442		IGFBP7	Insulin-like growth factor-binding protein 7	Q16270	Plasma membrane	4.8		6	6.1858	324.208
1443		BCAR1	Breast cancer anti-estrogen resistance protein 1	P56945	Large Protein Complex	63		6	6.18643	34.0043
1444		FMNL2	Formin-like protein 2	Q96PY5		0.6		6	6.18679	153.492
1445		FAM192A	Protein FAM192A	Q9GZU8		0		1	6.18872	43.7094
1446		APEX1	DNA-(apurinic or apyrimidinic site) lyase;DNA-(apurinic or apyrimidinic site) lyase, mitochondrial	P27695	Large Protein Complex	97.4		6	6.19347	8723.95
1447		VPS36	Vacuolar protein-sorting-associated protein 36	Q86VN1	Large Protein Complex	91.4		6	6.19716	132.002
1448		PCM1	Pericentriolar material 1 protein	Q15154	Large Protein Complex	85.9		6	6.19912	303.658
1449		FAM133B	Protein FAM133B	Q5BKY9	Large Protein Complex	6.3		4	6.2067	204.866
1450		LIPA	Lysosomal acid lipase/cholesteryl ester hydrolase	P38571	Lysosome	51.8	Lysosome	5	6.20741	344.278
1451		ACTR2	Actin-related protein 2	P61160	Large Protein Complex	87.8		6	6.20874	5316.97
1452		AHI1	Jouberin	Q8N157	Large Protein Complex	5.2		2	6.2096	12.6603
1453		STAMBP	STAM-binding protein	O95630		0		1	6.21157	21.4671
1454		HEATR5A	HEAT repeat-containing protein 5A	Q86XA9		2		1	6.21366	3.26989
1455		DSP	Desmoplakin	P15924	Large Protein Complex	84.3		6	6.2159	3052.79
1456		UNC45A	Protein unc-45 homolog A	Q9H3U1-2	Large Protein Complex	85		6	6.21677	239.538
1457		BASP1	Brain acid soluble protein 1	P80723	Plasma membrane	28.1	Plasma membrane	6	6.21696	106074
1458		UPP1	Uridine phosphorylase 1	Q16831	Large Protein Complex	62.3		6	6.2223	939.67
1459		ZC3H8	Zinc finger CCCH domain-containing protein 8	Q8N5P1	Large Protein Complex	72.2		5	6.2226	209.678
1460		PRKAG1	5-AMP-activated protein kinase subunit gamma-1	P54619	Large Protein Complex	22.6		4	6.22339	38.165
1461		DYNLL2	Dynein light chain 2, cytoplasmic	Q96FJ2	Large Protein Complex	85.3		6	6.22441	324.334
1462		ARFGAP1	ADP-ribosylation factor GTPase-activating protein 1	Q8N6T3	Large Protein Complex	17.8		6	6.22516	1170.98
1463		PLXNB1	Plexin-B1	O43157		0		2	6.22717	21.4766
1464		ABCB6	ATP-binding cassette sub-family B member 6, mitochondrial	Q9NP58	Lysosome	74.5		6	6.22738	1004.68
1465		HSBP1	Heat shock factor-binding protein 1	O75506	Large Protein Complex	82.9		6	6.22783	471.065
1466		CDC45	Cell division control protein 45 homolog	O75419	Large Protein Complex	50.6		5	6.23078	29.2233
1467		CETN3	Centrin-3	O15182	Large Protein Complex	15.1		6	6.23333	182.085
1468		SYNJ1	Synaptojanin-1	O43426	Large Protein Complex	87.2		6	6.23454	18.4656
1469		UBE2V2	Ubiquitin-conjugating enzyme E2 variant 2	Q15819	Large Protein Complex	72.5		6	6.2356	1328.64
1470		OSTF1	Osteoclast-stimulating factor 1	Q92882	Large Protein Complex	4		1	6.23651	40.7519
1471		ITM2B	Integral membrane protein 2B;BRI2, membrane form;BRI2 intracellular domain;BRI2C, soluble form;Bri23 peptide	Q9Y287		0.9		2	6.23732	288.654
1472		TBL1X	F-box-like/WD repeat-containing protein TBL1X	O60907	Large Protein Complex	43.1		6	6.23905	219.898
1473		OVCA2	Ovarian cancer-associated gene 2 protein	Q8WZ82		0.3		1	6.24089	117.14
1474		STRN4	Striatin-4	Q9NRL3	Large Protein Complex	59.1		6	6.24284	150.822
1475		SHMT1	Serine hydroxymethyltransferase, cytosolic	P34896-2	Large Protein Complex	78.9		6	6.24289	1388.7
1476		HMGB2	High mobility group protein B2	P26583	Large Protein Complex	88.7		6	6.24587	11231.8
1477		XAB2	Pre-mRNA-splicing factor SYF1	Q9HCS7	Large Protein Complex	69		6	6.24934	230.351
1478		PPID	Peptidyl-prolyl cis-trans isomerase D	Q08752	Large Protein Complex	74.3		6	6.25249	230.618
1479		DNAJC9	DnaJ homolog subfamily C member 9	Q8WXX5	Large Protein Complex	85.5		6	6.25443	1071.35
1480		YWHAB	14-3-3 protein beta/alpha;14-3-3 protein beta/alpha, N-terminally processed	P31946	Large Protein Complex	77.1	Large Protein Complex	6	6.25577	3118.67
1481		BIN1	Myc box-dependent-interacting protein 1	O00499	Large Protein Complex	88.5		6	6.25785	354.955
1482		MMP12	Macrophage metalloelastase	P39900		0		1	6.26211	4.08628
1483		UBE2N;UBE2NL	Ubiquitin-conjugating enzyme E2 N;Putative ubiquitin-conjugating enzyme E2 N-like	P61088	Large Protein Complex	82.6		6	6.26573	3406.1
1484		HSPBP1	Hsp70-binding protein 1	Q9NZL4	Large Protein Complex	17.2		6	6.2664	361.685
1485		PTK2	Focal adhesion kinase 1	Q05397	Large Protein Complex	86.2		6	6.26992	179.943
1486		ARIH1	E3 ubiquitin-protein ligase ARIH1	Q9Y4X5	Large Protein Complex	53.8		3	6.27307	36.0937
1487		CAPRIN1	Caprin-1	Q14444	Large Protein Complex	54.8		6	6.27321	27404.4
1488		NCKAP5L	Nck-associated protein 5-like	Q9HCH0	Large Protein Complex	14.2		3	6.27339	30.7986
1489		PRPSAP1	Phosphoribosyl pyrophosphate synthase-associated protein 1	Q14558-2	Large Protein Complex	62.2		6	6.27643	162.157
1490		TRIM29	Tripartite motif-containing protein 29	Q14134	Large Protein Complex	72		6	6.27765	643.602
1491		CHTF8	Chromosome transmission fidelity protein 8 homolog	P0CG13	Large Protein Complex	10.5		6	6.27877	284.406
1492		DHX34	Probable ATP-dependent RNA helicase DHX34	Q14147	Large Protein Complex	67.6		6	6.27935	52.0605
1493		HMGB3	High mobility group protein B3	O15347	Large Protein Complex	90.8		6	6.28123	2941.2
1494		EIF4E	Eukaryotic translation initiation factor 4E	P06730	Large Protein Complex	73	Large Protein Complex	6	6.28226	6599.6
1495		KPNB1	Importin subunit beta-1	Q14974	Large Protein Complex	58.7		6	6.28459	2409.97
1496		TIMP1	Metalloproteinase inhibitor 1	P01033	Plasma membrane	20.3		6	6.2861	286.229
1497		GEMIN6	Gem-associated protein 6	Q8WXD5		1.6		3	6.28769	180.132
1498		UNC119B	Protein unc-119 homolog B	A6NIH7		0.9		1	6.2878	23.3937
1499		CTDNEP1	CTD nuclear envelope phosphatase 1	O95476		0.8		2	6.29187	80.5835
1500		PTBP1	Polypyrimidine tract-binding protein 1	P26599	Large Protein Complex	93.3		6	6.29191	14580
1501		TRIM2	Tripartite motif-containing protein 2	Q9C040		0.8		1	6.29802	16.8768
1502		KIF1C	Kinesin-like protein KIF1C	O43896	Large Protein Complex	73.9		6	6.29815	106.727
1503		CDC42BPB	Serine/threonine-protein kinase MRCK beta	Q9Y5S2	Large Protein Complex	50.8		6	6.29887	224.509
1504		KIAA1279	KIF1-binding protein	Q96EK5	Large Protein Complex	55.8		6	6.3024	56.7248
1505		DHX29	ATP-dependent RNA helicase DHX29	Q7Z478	Large Protein Complex	66.5		6	6.30273	1492.62
1506		CUTC	Copper homeostasis protein cutC homolog	Q9NTM9	Large Protein Complex	52.6		5	6.3052	233.726
1507		ST5	Suppression of tumorigenicity 5 protein	P78524	Large Protein Complex	89.5		6	6.30554	21.8515
1508		NEDD1	Protein NEDD1	Q8NHV4	Large Protein Complex	80.4		6	6.30556	597.964
1509		RELA	Transcription factor p65	Q04206		0.4		1	6.30625	112.648
1510		SMG9	Protein SMG9	Q9H0W8	Large Protein Complex	88.4		6	6.30835	279.937
1511		UBE2V1	Ubiquitin-conjugating enzyme E2 variant 1	Q13404	Large Protein Complex	62.1		6	6.31256	742.897
1512		HLTF	Helicase-like transcription factor	Q14527	Large Protein Complex	85.7		6	6.31334	173.372
1513		UPF3A	Regulator of nonsense transcripts 3A	Q9H1J1		3.3		1	6.31364	11.5973
1514		CSTF2T	Cleavage stimulation factor subunit 2 tau variant	Q9H0L4		1.3		1	6.31367	6.77289
1515		EIF4G1	0	Q04637-3	Large Protein Complex	87.2	Large Protein Complex	6	6.31556	8480.23
1516		HGH1	Protein HGH1 homolog	Q9BTY7	Large Protein Complex	45		6	6.31753	91.3884
1517		FAM160B1	Protein FAM160B1	Q5W0V3	Large Protein Complex	51		5	6.31935	18.224
1518		MICA	MHC class I polypeptide-related sequence A	Q29983		2.8		1	6.3201	209.926
1519		PI4KB	Phosphatidylinositol 4-kinase beta	Q9UBF8-2		1.4		1	6.32712	9.07573
1520		SSX2IP	Afadin- and alpha-actinin-binding protein	Q9Y2D8	Large Protein Complex	83.8		6	6.32827	96.7911
1521		CKMT1A	Creatine kinase U-type, mitochondrial	P12532	Large Protein Complex	7.9		6	6.32853	197.88
1522		EIF4G1	0	Q04637-8	Large Protein Complex	76.5		5	6.32913	81.0563
1523		CDK5	Cyclin-dependent-like kinase 5	Q00535	Large Protein Complex	50.5		6	6.33057	103.205
1524		EP300	Histone acetyltransferase p300	Q09472	Large Protein Complex	58.2		4	6.33294	14.24
1525		GPS2	G protein pathway suppressor 2	Q13227	Large Protein Complex	16.8		4	6.33829	73.6516
1526		DTD1	D-tyrosyl-tRNA(Tyr) deacylase 1	Q8TEA8	Large Protein Complex	85.9		6	6.33963	578.849
1527		OLFML2A	Olfactomedin-like protein 2A	Q68BL7		0.5		3	6.34015	41.7388
1528		ZAK	Mitogen-activated protein kinase kinase kinase MLT	Q9NYL2	Large Protein Complex	79		6	6.3422	418.667
1529		ENSA	Alpha-endosulfine	O43768	Large Protein Complex	52.7		6	6.34309	640.836
1530		SKP1	S-phase kinase-associated protein 1	P63208	Large Protein Complex	75.3		6	6.34321	2572.67
1531		CTSZ	Cathepsin Z	Q9UBR2	Lysosome	90.1	Lysosome	6	6.34369	9077.72
1532		RRAGA;RRAGB	Ras-related GTP-binding protein A;Ras-related GTP-binding protein B	Q7L523		0.4		2	6.34605	115.407
1533		KPNA1	Importin subunit alpha-5;Importin subunit alpha-5, N-terminally processed	P52294	Large Protein Complex	83.6		6	6.3468	329.885
1534		TBK1	Serine/threonine-protein kinase TBK1	Q9UHD2	Large Protein Complex	26.5		4	6.35269	18.0037
1535		ARSB	Arylsulfatase B	P15848	Lysosome	50.5	Lysosome	6	6.35328	223.072
1536		ZGPAT	Zinc finger CCCH-type with G patch domain-containing protein	Q8N5A5-2	Large Protein Complex	48.7		6	6.35626	24.152
1537		BLOC1S3	Biogenesis of lysosome-related organelles complex 1 subunit 3	Q6QNY0		1.7	Endosome	4	6.35971	140.633
1538		CUL1	Cullin-1	Q13616	Large Protein Complex	86		6	6.36324	630.867
1539		SPC24	Kinetochore protein Spc24	Q8NBT2		3.8		2	6.36495	167.22
1540		PLA2G15	Group XV phospholipase A2	Q8NCC3	Lysosome	15.1		4	6.36655	190.935
1541		WDR77	Methylosome protein 50	Q9BQA1	Large Protein Complex	55.2		6	6.36853	447.159
1542		SLC35F6	Solute carrier family 35 member F6	Q8N357	Lysosome	8		3	6.36867	548.064
1543		GRB2	Growth factor receptor-bound protein 2	P62993	Large Protein Complex	17.1		6	6.36954	588.791
1544		CDV3	Protein CDV3 homolog	Q9UKY7	Large Protein Complex	74.8		6	6.37017	7665.05
1545		HERC5	E3 ISG15--protein ligase HERC5	Q9UII4	Large Protein Complex	58.7		6	6.37123	235.07
1546		SH3D19	SH3 domain-containing protein 19	Q5HYK7	Large Protein Complex	92.7		6	6.37672	265.47
1547		SMC2	Structural maintenance of chromosomes protein 2	O95347	Large Protein Complex	95.3	Large Protein Complex	6	6.37879	2383.41
1548		ASAP1	Arf-GAP with SH3 domain, ANK repeat and PH domain-containing protein 1	Q9ULH1	Large Protein Complex	78.3		6	6.38105	58.652
1549		DTNBP1	Dysbindin	Q96EV8	Endosome	9.2		5	6.38584	285.911
1550		YWHAE	14-3-3 protein epsilon	P62258	Large Protein Complex	78	Large Protein Complex	6	6.38681	15209.6
1551		PPP2R1B	Serine/threonine-protein phosphatase 2A 65 kDa regulatory subunit A beta isoform	P30154	Large Protein Complex	74.4	Large Protein Complex	6	6.39105	65.552
1552		NARS	Asparagine--tRNA ligase, cytoplasmic	O43776	Large Protein Complex	17.7		6	6.39557	680.693
1553		AARSD1	Alanyl-tRNA editing protein Aarsd1	Q9BTE6		1.2		1	6.39917	31.9336
1554		NAF1	H/ACA ribonucleoprotein complex non-core subunit NAF1	Q96HR8	Large Protein Complex	30		3	6.39972	88.4221
1555		CWF19L1	CWF19-like protein 1	Q69YN2	Large Protein Complex	85.3		6	6.40004	669.36
1556		CD83	CD83 antigen	Q01151		0		1	6.40022	112.693
1557		MIOS	WD repeat-containing protein mio	Q9NXC5	Large Protein Complex	83.7		6	6.40105	182.627
1558		NDC1	Nucleoporin NDC1	Q9BTX1		0.9		6	6.40252	666.99
1559		SLFN5	Schlafen family member 5	Q08AF3	Large Protein Complex	81.2		6	6.40295	52.394
1560		SPC25	Kinetochore protein Spc25	Q9HBM1	Large Protein Complex	12.1		5	6.40342	130.826
1561		TRIM25	E3 ubiquitin/ISG15 ligase TRIM25	Q14258	Large Protein Complex	68.6		6	6.40564	7167.33
1562		PPP2CA	Serine/threonine-protein phosphatase 2A catalytic subunit alpha isoform	P67775	Large Protein Complex	4.2		1	6.4067	179.482
1563		ST13;ST13P5	Hsc70-interacting protein;Putative protein FAM10A5	P50502	Large Protein Complex	43.4		6	6.40787	3699.76
1564		TXLNA	Alpha-taxilin	P40222	Large Protein Complex	54.9		6	6.40925	5022.74
1565		ESYT1	Extended synaptotagmin-1	Q9BSJ8-2	ER	9.4		4	6.4107	7.91494
1566		SZT2	Protein SZT2	Q5T011		0.5		1	6.41123	10.9007
1567		MARS	Methionine--tRNA ligase, cytoplasmic	P56192	Large Protein Complex	43.1	Large Protein Complex	6	6.41129	4379.12
1568		PIK3C2B	Phosphatidylinositol 4-phosphate 3-kinase C2 domain-containing subunit beta	O00750	Large Protein Complex	66.8		6	6.41143	64.9495
1569		PPIL2	Peptidyl-prolyl cis-trans isomerase-like 2	Q13356	Large Protein Complex	90		6	6.41197	131.211
1570		FERMT2	Fermitin family homolog 2	Q96AC1		1.7		6	6.41264	1435.44
1571		MED14	Mediator of RNA polymerase II transcription subunit 14	O60244	Large Protein Complex	43.8		4	6.41328	29.0047
1572		MYCBP	C-Myc-binding protein	Q99417	Large Protein Complex	89.1		6	6.4195	700.521
1573		POLR3B	DNA-directed RNA polymerase III subunit RPC2	Q9NW08	Large Protein Complex	96.7		6	6.42058	35.0032
1574		MPLKIP	M-phase-specific PLK1-interacting protein	Q8TAP9	Large Protein Complex	42.1		3	6.42214	86.391
1575		FRG1	Protein FRG1	Q14331	Large Protein Complex	89.1		6	6.42294	390.924
1576		ORAI1	Calcium release-activated calcium channel protein 1	Q96D31	Plasma membrane	74.1		5	6.42449	293.23
1577		ARPC1A	Actin-related protein 2/3 complex subunit 1A	Q92747	Large Protein Complex	91.7	Large Protein Complex	6	6.42542	554.685
1578		KLHL7	Kelch-like protein 7	Q8IXQ5		0.7		1	6.42833	11.7818
1579		EFNB1	Ephrin-B1	P98172		1.1		1	6.43462	47.1843
1580		MUC16	Mucin-16	Q8WXI7		0.6		2	6.43719	2.28415
1581		BUB1B	Mitotic checkpoint serine/threonine-protein kinase BUB1 beta	O60566	Large Protein Complex	15.4		3	6.43742	5.62505
1582		SH3RF1	E3 ubiquitin-protein ligase SH3RF1	Q7Z6J0	Large Protein Complex	79.2		5	6.44022	23.0689
1583		ARFGEF2	Brefeldin A-inhibited guanine nucleotide-exchange protein 2	Q9Y6D5	Large Protein Complex	82.8		6	6.4467	23.6199
1584		ANXA6	Annexin A6	P08133		3.4		6	6.44715	438.157
1585		EIF4B	Eukaryotic translation initiation factor 4B	P23588	Large Protein Complex	85.1	Large Protein Complex	6	6.44822	12217.1
1586		EEF1D	Elongation factor 1-delta	P29692-2	Large Protein Complex	92.9	Large Protein Complex	6	6.44831	17065.6
1587		UHRF1BP1	UHRF1-binding protein 1	Q6BDS2	Large Protein Complex	82.2		6	6.45088	17.2893
1588		ARHGAP18	Rho GTPase-activating protein 18	Q8N392	Large Protein Complex	5.7		2	6.45276	10.0444
1589		SPAG1	Sperm-associated antigen 1	Q07617	Plasma membrane	46.4		6	6.45494	63.843
1590		ATG16L1	Autophagy-related protein 16-1	Q676U5	Large Protein Complex	16.9		3	6.4591	25.0346
1591		TARS	Threonine--tRNA ligase, cytoplasmic	P26639	Large Protein Complex	14		6	6.45925	1685.2
1592		MED17	Mediator of RNA polymerase II transcription subunit 17	Q9NVC6	Large Protein Complex	43.1		4	6.45926	88.2378
1593		NDC80	Kinetochore protein NDC80 homolog	O14777	Large Protein Complex	13.6		6	6.46092	263.634
1594		RAB33B	Ras-related protein Rab-33B	Q9H082	Plasma membrane	6.1		6	6.46211	295.5
1595		XRN1	5-3 exoribonuclease 1	Q8IZH2	Large Protein Complex	85.9		6	6.46546	277.992
1596		EIF2S1	Eukaryotic translation initiation factor 2 subunit 1	P05198	Large Protein Complex	84.3		6	6.46602	12459.2
1597		DENND4C	DENN domain-containing protein 4C	Q5VZ89	Large Protein Complex	81.8		6	6.46786	74.3349
1598		AAAS	Aladin	Q9NRG9		0.5		6	6.46858	758.668
1599		EIF2B2	Translation initiation factor eIF-2B subunit beta	P49770	Large Protein Complex	47.4	Large Protein Complex	6	6.47047	651.754
1600		EIF3F	Eukaryotic translation initiation factor 3 subunit F	O00303	Large Protein Complex	66.8	Large Protein Complex	6	6.47213	13721.7
1601		HECTD1	E3 ubiquitin-protein ligase HECTD1	Q9ULT8		1.4		2	6.47684	3.54405
1602		TCEB1	Transcription elongation factor B polypeptide 1	Q15369	Large Protein Complex	22.5		6	6.48381	1269.55
1603		PODXL2	Podocalyxin-like protein 2	Q9NZ53	Plasma membrane	89.6		6	6.48394	236.668
1604		EDRF1	Erythroid differentiation-related factor 1	Q3B7T1	Large Protein Complex	23.5		4	6.48562	57.0119
1605		DLG5	Disks large homolog 5	Q8TDM6	Large Protein Complex	68.4		6	6.48583	63.9753
1606		FGD4	FYVE, RhoGEF and PH domain-containing protein 4	Q96M96	Large Protein Complex	10.6		4	6.48639	16.908
1607		CAMK2D	Calcium/calmodulin-dependent protein kinase type II subunit delta	Q13557	Large Protein Complex	92.5		6	6.48826	403.409
1608		ZNF830	Zinc finger protein 830	Q96NB3	Large Protein Complex	46		5	6.49492	86.3176
1609		RARS	Arginine--tRNA ligase, cytoplasmic	P54136	Large Protein Complex	18.6	Large Protein Complex	6	6.49765	4246.78
1610		IBTK	Inhibitor of Bruton tyrosine kinase	Q9P2D0	Large Protein Complex	78.6		6	6.50456	300.868
1611		KAT6B	Histone acetyltransferase KAT6B	Q8WYB5	Large Protein Complex	6.2		1	6.50471	4.90122
1612		SLCO4A1	Solute carrier organic anion transporter family member 4A1	Q96BD0	Plasma membrane	89.9	Plasma membrane	6	6.50662	408.683
1613		ELP3	Elongator complex protein 3	Q9H9T3	Large Protein Complex	88.1		6	6.50725	82.5223
1614		UPF3B	Regulator of nonsense transcripts 3B	Q9BZI7	Large Protein Complex	92.5		6	6.50726	926.414
1615		AAK1	AP2-associated protein kinase 1	Q2M2I8	Large Protein Complex	86.6		6	6.50848	106.333
1616		ZCCHC17	Nucleolar protein of 40 kDa	Q9NP64	Large Protein Complex	8.7		4	6.51067	142.188
1617		TUBGCP2	Gamma-tubulin complex component 2	Q9BSJ2	Large Protein Complex	85.6		6	6.51097	1083.83
1618		ZRSR2	U2 small nuclear ribonucleoprotein auxiliary factor 35 kDa subunit-related protein 2	Q15696		1.3		1	6.5136	3246.32
1619		PRKCI	Protein kinase C iota type	P41743	Large Protein Complex	46.6		6	6.51721	47.33
1620		DYNC2H1	Cytoplasmic dynein 2 heavy chain 1	Q8NCM8		1.2		2	6.51933	9.58714
1621		DBR1	Lariat debranching enzyme	Q9UK59	Large Protein Complex	88.7		6	6.52399	451.8
1622		RSRC1	Serine/Arginine-related protein 53	Q96IZ7	Large Protein Complex	59.8		5	6.52806	126.197
1623		MAP7	Ensconsin	Q14244	Large Protein Complex	81.3		6	6.53028	3173.18
1624		SLC31A1	High affinity copper uptake protein 1	O15431	Plasma membrane	17.6		6	6.53204	6600.84
1625		EIF3M	Eukaryotic translation initiation factor 3 subunit M	Q7L2H7	Large Protein Complex	59.6	Large Protein Complex	6	6.53689	5662.07
1626		PARG	Poly(ADP-ribose) glycohydrolase	Q86W56	Large Protein Complex	82.2		5	6.54048	23.8815
1627		BAG6	Large proline-rich protein BAG6	P46379	Large Protein Complex	75		6	6.54208	92.5588
1628		ZC3H13	Zinc finger CCCH domain-containing protein 13	Q5T200		3.9		1	6.54327	9.4013
1629		EEF1D	Elongation factor 1-delta	P29692	Large Protein Complex	87.3		6	6.5436	5306.48
1630		PPP6R3	Serine/threonine-protein phosphatase 6 regulatory subunit 3	Q5H9R7	Large Protein Complex	47.6		6	6.54489	29.972
1631		PLBD2	Putative phospholipase B-like 2;Putative phospholipase B-like 2 32 kDa form;Putative phospholipase B-like 2 45 kDa form	Q8NHP8	Lysosome	88.5	Lysosome	6	6.54955	567.79
1632		EEF1E1	Eukaryotic translation elongation factor 1 epsilon-1	O43324	Large Protein Complex	45.6		6	6.55113	5528.74
1633		METAP2	Methionine aminopeptidase 2	P50579	Large Protein Complex	89.4		6	6.55131	4650.83
1634		PARD3	Partitioning defective 3 homolog	Q8TEW0	Large Protein Complex	82.7		6	6.5515	41.356
1635		RPS6KA4	Ribosomal protein S6 kinase alpha-4	O75676	Large Protein Complex	66.9		4	6.55319	22.4228
1636		PRDX1	Peroxiredoxin-1	Q06830	Large Protein Complex	20.8		6	6.55485	22065.3
1637		IARS	Isoleucine--tRNA ligase, cytoplasmic	P41252	Large Protein Complex	45.4	Large Protein Complex	6	6.55656	3991.92
1638		GRAMD1A	GRAM domain-containing protein 1A	Q96CP6	ER	15.5		6	6.55691	115.909
1639		PBXIP1	Pre-B-cell leukemia transcription factor-interacting protein 1	Q96AQ6	ER	8.8		5	6.55723	219.708
1640		ARL6IP4	ADP-ribosylation factor-like protein 6-interacting protein 4	Q66PJ3-2	Large Protein Complex	25		6	6.5595	626.773
1641		MAPK3	Mitogen-activated protein kinase 3	P27361	Large Protein Complex	46.1		4	6.56193	26.229
1642		RAD54B	DNA repair and recombination protein RAD54B	Q9Y620	Large Protein Complex	85.6		6	6.56262	84.5993
1643		CCDC84	Coiled-coil domain-containing protein 84	Q86UT8	Large Protein Complex	4.3		2	6.56315	66.1167
1644		SMC4	Structural maintenance of chromosomes protein 4	Q9NTJ3	Large Protein Complex	93	Large Protein Complex	6	6.56335	2243.46
1645		TKT	Transketolase	P29401-2	Large Protein Complex	11.9		6	6.56852	7212.79
1646		PACS1	Phosphofurin acidic cluster sorting protein 1	Q6VY07	Large Protein Complex	91.4		6	6.57274	132.455
1647		CCT4	T-complex protein 1 subunit delta	P50991	Large Protein Complex	80.7	Large Protein Complex	6	6.57295	14167.1
1648		UBE3C	Ubiquitin-protein ligase E3C	Q15386	Large Protein Complex	58.5		4	6.57377	8.85442
1649		ELP2	Elongator complex protein 2	Q6IA86	Large Protein Complex	84.1		5	6.57783	58.0806
1650		C18orf32	UPF0729 protein C18orf32	Q8TCD1		1.9		1	6.57817	747.463
1651		PRIM2	DNA primase large subunit	P49643	Large Protein Complex	40.5		6	6.57978	36.8096
1652		RNASEH2C	Ribonuclease H2 subunit C	Q8TDP1	Large Protein Complex	57.6		4	6.57979	86.166
1653		CDT1	DNA replication factor Cdt1	Q9H211		2.1		1	6.5815	28.3944
1654		MLH1	DNA mismatch repair protein Mlh1	P40692	Large Protein Complex	95.1		6	6.58986	157.207
1655		THYN1	Thymocyte nuclear protein 1	Q9P016	Large Protein Complex	90.9		6	6.59192	497.237
1656		RAB42	Putative Ras-related protein Rab-42	Q8N4Z0	ER	12.3		6	6.59435	475.907
1657		FEN1	Flap endonuclease 1	P39748	Large Protein Complex	89.5		6	6.59618	8020.34
1658		TARDBP	TAR DNA-binding protein 43	Q13148	Large Protein Complex	91.7		6	6.59652	1734.71
1659		ZDHHC20	Probable palmitoyltransferase ZDHHC20	Q5W0Z9		0.2		1	6.60048	70.2096
1660		LARS	Leucine--tRNA ligase, cytoplasmic	Q9P2J5	Large Protein Complex	47.8	Large Protein Complex	6	6.60095	2818.06
1661		SLC39A14	Zinc transporter ZIP14	Q15043	Plasma membrane	85.6	Plasma membrane	6	6.60121	1432.22
1662		ANKRD52	Serine/threonine-protein phosphatase 6 regulatory ankyrin repeat subunit C	Q8NB46		0.6		1	6.60346	11.4212
1663		NHSL1	NHS-like protein 1	Q5SYE7-2	Large Protein Complex	75.1		6	6.6035	86.7334
1664		SOGA1	Protein SOGA1;N-terminal form;C-terminal 80 kDa form	O94964-2	Large Protein Complex	44.7		4	6.60359	14.2083
1665		ARHGAP17	Rho GTPase-activating protein 17	Q68EM7	Large Protein Complex	90.7		6	6.6047	1056.39
1666		CDC42EP4	Cdc42 effector protein 4	Q9H3Q1	Large Protein Complex	68.5		6	6.60627	483.707
1667		PPP2R1A	Serine/threonine-protein phosphatase 2A 65 kDa regulatory subunit A alpha isoform	P30153	Large Protein Complex	79	Large Protein Complex	6	6.60722	1452.04
1668		CRIP1	Cysteine-rich protein 1	P50238	Large Protein Complex	60.1		6	6.61025	6862.52
1669		CCDC59	Thyroid transcription factor 1-associated protein 26	Q9P031	Large Protein Complex	51.6		5	6.61296	307.031
1670		ELAVL1	ELAV-like protein 1	Q15717	Large Protein Complex	96.4		6	6.61612	5281.18
1671		UBFD1	Ubiquitin domain-containing protein UBFD1	O14562	Large Protein Complex	75.4		6	6.61852	144.361
1672		METTL16	Methyltransferase-like protein 16	Q86W50	Large Protein Complex	95.2		6	6.62038	148.34
1673		PYGO2	Pygopus homolog 2	Q9BRQ0		0.8		2	6.62101	35.283
1674		TP53BP2	Apoptosis-stimulating of p53 protein 2	Q13625	Large Protein Complex	89.4		6	6.62137	66.5431
1675		RND3	Rho-related GTP-binding protein RhoE	P61587		0.4		1	6.62379	53.5722
1676		EIF3B	Eukaryotic translation initiation factor 3 subunit B	P55884	Large Protein Complex	64.2	Large Protein Complex	6	6.62393	7970.14
1677		SPTB	Spectrin beta chain, erythrocytic	P11277	Large Protein Complex	55.5		5	6.625	9.00807
1678		NCAPD2	Condensin complex subunit 1	Q15021	Large Protein Complex	81.1		6	6.6267	916.658
1679		NABP2	SOSS complex subunit B1	Q9BQ15	Large Protein Complex	98.3		6	6.62703	169.573
1680		ISY1	Pre-mRNA-splicing factor ISY1 homolog	Q9ULR0-1	Large Protein Complex	75.3		6	6.62774	276.064
1681		CPD	Carboxypeptidase D	O75976	Plasma membrane	6.3		6	6.62781	981.943
1682		TRIM14	Tripartite motif-containing protein 14	Q14142		0.6		6	6.62784	120.316
1683		ARFGEF1	Brefeldin A-inhibited guanine nucleotide-exchange protein 1	Q9Y6D6	Large Protein Complex	68.9		6	6.6284	139.353
1684		MPG	DNA-3-methyladenine glycosylase	P29372-4	Large Protein Complex	95.8		6	6.63055	531.334
1685		DDAH2	N(G),N(G)-dimethylarginine dimethylaminohydrolase 2	O95865		0.4		2	6.63182	61.4145
1686		ME1	NADP-dependent malic enzyme	P48163	Large Protein Complex	14.6		6	6.63301	90.1832
1687		EIF2A	Eukaryotic translation initiation factor 2A;Eukaryotic translation initiation factor 2A, N-terminally processed	Q9BY44	Large Protein Complex	80.2	Large Protein Complex	6	6.63377	6981.55
1688		MAP2K6	Dual specificity mitogen-activated protein kinase kinase 6	P52564	Large Protein Complex	9.4		3	6.63622	25.6675
1689		MID1	E3 ubiquitin-protein ligase Midline-1	O15344	Large Protein Complex	50.5		6	6.64004	593.76
1690		AIMP1	Aminoacyl tRNA synthase complex-interacting multifunctional protein 1;Endothelial monocyte-activating polypeptide 2	Q12904	Large Protein Complex	28.1	Large Protein Complex	6	6.64147	5345.67
1691		USP9X	Probable ubiquitin carboxyl-terminal hydrolase FAF-X	Q93008	Large Protein Complex	74.2		6	6.64473	51.5246
1692		HAUS3	HAUS augmin-like complex subunit 3	Q68CZ6	Large Protein Complex	17.8		6	6.64706	56.6483
1693		NUF2	Kinetochore protein Nuf2	Q9BZD4	Large Protein Complex	10.7		6	6.64707	227.98
1694		SREBF2	Sterol regulatory element-binding protein 2;Processed sterol regulatory element-binding protein 2	Q12772		0		2	6.64719	30.0724
1695		DESI2	Desumoylating isopeptidase 2	Q9BSY9		0.3		2	6.64883	143.152
1696		MADD	MAP kinase-activating death domain protein	Q8WXG6-3	Large Protein Complex	5.8		1	6.64888	5.37928
1697		USP10	Ubiquitin carboxyl-terminal hydrolase 10	Q14694	Large Protein Complex	60.6		6	6.64938	3252.51
1698		LDHB	L-lactate dehydrogenase B chain	P07195		1.8		6	6.64961	15105.9
1699		MED23	Mediator of RNA polymerase II transcription subunit 23	Q9ULK4-3	Large Protein Complex	15.4		2	6.65073	11.4747
1700		NOTCH1	Neurogenic locus notch homolog protein 1;Notch 1 extracellular truncation;Notch 1 intracellular domain	P46531		0		1	6.65159	7.60772
1701		SNX14	Sorting nexin-14	Q9Y5W7		2.8		2	6.65351	14.5535
1702		ZCCHC6	Terminal uridylyltransferase 7	Q5VYS8	Large Protein Complex	19.1		6	6.6538	121.769
1703		CCDC132	Coiled-coil domain-containing protein 132	Q96JG6	Large Protein Complex	86.4		6	6.654	228.032
1704		EIF3G	Eukaryotic translation initiation factor 3 subunit G	O75821	Large Protein Complex	70.9	Large Protein Complex	6	6.65476	7948
1705		GRWD1	Glutamate-rich WD repeat-containing protein 1	Q9BQ67	Large Protein Complex	98.5		6	6.6563	974.525
1706		PTPN3	Tyrosine-protein phosphatase non-receptor type 3	P26045		1.9		1	6.65835	10.535
1707		PPP1CC	Serine/threonine-protein phosphatase PP1-gamma catalytic subunit	P36873-2	Large Protein Complex	87.6		6	6.66323	490.375
1708		RBM12	RNA-binding protein 12	Q9NTZ6	Large Protein Complex	80.2		6	6.66366	375.375
1709		SUPT6H	Transcription elongation factor SPT6	Q7KZ85-2	Large Protein Complex	22		3	6.66699	93.2054
1710		CLSTN1	Calsyntenin-1;Soluble Alc-alpha;CTF1-alpha	O94985-2	Plasma membrane	15.5		6	6.6678	58.372
1711		TAF2	Transcription initiation factor TFIID subunit 2	Q6P1X5	Large Protein Complex	87.8		6	6.66795	94.8777
1712		C8orf33	UPF0488 protein C8orf33	Q9H7E9	Large Protein Complex	91.5		6	6.67414	1804.81
1713		HAUS8	HAUS augmin-like complex subunit 8	Q9BT25	Large Protein Complex	7.8		3	6.67589	110.526
1714		CCDC88A	Girdin	Q3V6T2	Large Protein Complex	22.3		4	6.67712	14.137
1715		HERC2	E3 ubiquitin-protein ligase HERC2	O95714		0.5		6	6.67836	33.4269
1716		DNAJC17	DnaJ homolog subfamily C member 17	Q9NVM6	Large Protein Complex	93.2		6	6.67874	148.689
1717		KCTD15	BTB/POZ domain-containing protein KCTD15	Q96SI1	Large Protein Complex	61.6		5	6.67935	88.5273
1718		UROD	Uroporphyrinogen decarboxylase	P06132		1.2		1	6.68612	25.6513
1719		EPDR1	Mammalian ependymin-related protein 1	Q9UM22		0.9		2	6.68879	167.95
1720		SETD3	Histone-lysine N-methyltransferase setd3	Q86TU7	Large Protein Complex	61.4		6	6.69007	1160.4
1721		LAMC1	Laminin subunit gamma-1	P11047	ER	42.4		6	6.69125	659.543
1722		PSMA7	Proteasome subunit alpha type-7	O14818	Large Protein Complex	45.8	Large Protein Complex	6	6.69337	3880.8
1723		ERI1	3-5 exoribonuclease 1	Q8IV48	Large Protein Complex	88.5		6	6.69367	193.371
1724		STRN3	Striatin-3	Q13033	Large Protein Complex	78.4		6	6.69466	118.728
1725		ECT2	Protein ECT2	Q9H8V3	Large Protein Complex	88.6		6	6.69536	121.492
1726		ESYT1	Extended synaptotagmin-1	Q9BSJ8	ER	6.1		6	6.6956	4280.24
1727		POLR1D	DNA-directed RNA polymerases I and III subunit RPAC2	Q9Y2S0	Large Protein Complex	45.1		4	6.69579	365.072
1728		DDX6	Probable ATP-dependent RNA helicase DDX6	P26196	Large Protein Complex	66.3		6	6.69593	8199.34
1729		TARBP2	RISC-loading complex subunit TARBP2	Q15633-2	Large Protein Complex	79		6	6.69633	839.498
1730		EIF2B3	Translation initiation factor eIF-2B subunit gamma	Q9NR50	Large Protein Complex	63.4	Large Protein Complex	6	6.69693	614.694
1731		PPP6R1	Serine/threonine-protein phosphatase 6 regulatory subunit 1	Q9UPN7	Large Protein Complex	48.3		5	6.69774	47.5331
1732		ULBP3	NKG2D ligand 3	Q9BZM4		2.6		1	6.69785	75.0381
1733		DCAF8	DDB1- and CUL4-associated factor 8	Q5TAQ9		0.8		1	6.70021	14.1448
1734		NSMCE2	E3 SUMO-protein ligase NSE2	Q96MF7	Large Protein Complex	57.1		6	6.70925	101.071
1735		TPRN	Taperin	Q4KMQ1		3.9		1	6.70958	18.6323
1736		SENP6	Sentrin-specific protease 6	Q9GZR1	Large Protein Complex	12.7		2	6.71146	10.584
1737		DNAAF5	Dynein assembly factor 5, axonemal	Q86Y56	Large Protein Complex	54.4		6	6.71354	70.9674
1738		MON1A	Vacuolar fusion protein MON1 homolog A	Q86VX9		0.4		1	6.71357	15.2876
1739		FAM193A	Protein FAM193A	P78312-2	Large Protein Complex	18.8		4	6.71378	47.076
1740		HEXIM1	Protein HEXIM1	O94992	Large Protein Complex	65.2		6	6.71594	244.494
1741		TTYH3	Protein tweety homolog 3	Q9C0H2	Lysosome	6.8		6	6.71838	208.787
1742		DOCK1	Dedicator of cytokinesis protein 1	Q14185	Large Protein Complex	65.6		6	6.72807	140.811
1743		NUDT16L1	Protein syndesmos	Q9BRJ7	Large Protein Complex	95.7		6	6.72977	208.176
1744		KIAA0100	Protein KIAA0100	Q14667	ER	39.2		6	6.7298	29.4856
1745		CCDC43	Coiled-coil domain-containing protein 43	Q96MW1	Large Protein Complex	22.7		6	6.73045	120.616
1746		TRMT2A	tRNA (uracil-5-)-methyltransferase homolog A	Q8IZ69	Large Protein Complex	89.1		6	6.73456	165.118
1747		ZNF346	Zinc finger protein 346	Q9UL40	Large Protein Complex	65.2		4	6.73504	328.406
1748		TPD52L2	Tumor protein D54	O43399	Large Protein Complex	4.6		6	6.73717	7034.29
1749		ARPC5L	Actin-related protein 2/3 complex subunit 5-like protein	Q9BPX5	Large Protein Complex	90.9	Large Protein Complex	6	6.74546	1978.33
1750		AIMP2	Aminoacyl tRNA synthase complex-interacting multifunctional protein 2	Q13155	Large Protein Complex	47.8	Large Protein Complex	6	6.74953	3769.86
1751		YWHAZ	14-3-3 protein zeta/delta	P63104	Large Protein Complex	65.1	Large Protein Complex	6	6.74996	9709.88
1752		TXLNG	Gamma-taxilin	Q9NUQ3	Large Protein Complex	52.2		6	6.75433	4486.01
1753		TSR3	Ribosome biogenesis protein TSR3 homolog	Q9UJK0	Large Protein Complex	72.5		5	6.75519	127.383
1754		QARS	Glutamine--tRNA ligase	P47897		0.7		6	6.75613	2617.9
1755		CSNK2A2	Casein kinase II subunit alpha	P19784	Large Protein Complex	76.6	Large Protein Complex	6	6.75763	380.276
1756		GNPNAT1	Glucosamine 6-phosphate N-acetyltransferase	Q96EK6	Large Protein Complex	52.1		6	6.75899	498.517
1757		NAV2	Neuron navigator 2	Q8IVL1-2	Large Protein Complex	89.8		6	6.75971	24.2823
1758		PIGH	Phosphatidylinositol N-acetylglucosaminyltransferase subunit H	Q14442		0		1	6.76345	141.143
1759		DUSP12	Dual specificity protein phosphatase 12	Q9UNI6		2.4		6	6.76392	464.477
1760		HN1L	Hematological and neurological expressed 1-like protein	Q9H910	Large Protein Complex	57		6	6.76768	1051.38
1761		PLAA	Phospholipase A-2-activating protein	Q9Y263		0.8		6	6.77209	225.347
1762		NCAPH	Condensin complex subunit 2	Q15003	Large Protein Complex	75.2		6	6.77427	1243.2
1763		MFSD10	Major facilitator superfamily domain-containing protein 10	Q14728		0.4		5	6.7746	192.812
1764		RPL26L1	60S ribosomal protein L26-like 1	Q9UNX3	Large Protein Complex	14		4	6.77707	1532.35
1765		MAPKAP1	Target of rapamycin complex 2 subunit MAPKAP1	Q9BPZ7	Large Protein Complex	12.3		3	6.78194	36.9562
1766		TBL1XR1	F-box-like/WD repeat-containing protein TBL1XR1	Q9BZK7	Large Protein Complex	19		6	6.78509	297.714
1767		EIF2S2	Eukaryotic translation initiation factor 2 subunit 2	P20042	Large Protein Complex	86		6	6.78904	17207.7
1768		TXNDC9	Thioredoxin domain-containing protein 9	O14530	Large Protein Complex	75.7		6	6.79385	341.751
1769		PDCL3	Phosducin-like protein 3	Q9H2J4	Large Protein Complex	61.1		6	6.79578	121.73
1770		POLR3D	DNA-directed RNA polymerase III subunit RPC4	P05423	Large Protein Complex	9.3		2	6.79856	25.8584
1771		ANKZF1	Ankyrin repeat and zinc finger domain-containing protein 1	Q9H8Y5	Large Protein Complex	86.7		6	6.79873	434.384
1772		UBR4	E3 ubiquitin-protein ligase UBR4	Q5T4S7-2	Large Protein Complex	55.7		6	6.80533	54.0333
1773		ARMC8	Armadillo repeat-containing protein 8	Q8IUR7	Large Protein Complex	16.8		3	6.80606	8.98637
1774		CMTR1	Cap-specific mRNA (nucleoside-2-O-)-methyltransferase 1	Q8N1G2	Large Protein Complex	89.1		6	6.80676	36.4743
1775		LTBR	Tumor necrosis factor receptor superfamily member 3	P36941		3.7		6	6.80713	293.535
1776		DDX60L	Probable ATP-dependent RNA helicase DDX60-like	Q5H9U9	Large Protein Complex	77.6		5	6.80777	26.7477
1777		UPF2	Regulator of nonsense transcripts 2	Q9HAU5	Large Protein Complex	82.8		6	6.80787	294.726
1778		CUL2	Cullin-2	Q13617	Large Protein Complex	82.5		6	6.81357	91.2117
1779		PHLDB1	Pleckstrin homology-like domain family B member 1	Q86UU1-2	Large Protein Complex	91		6	6.81398	59.3225
1780		CRKL	Crk-like protein	P46109		0.7		4	6.81418	227.145
1781		XRCC6	X-ray repair cross-complementing protein 6	P12956	Large Protein Complex	88.3		6	6.81419	9565.81
1782		LIFR	Leukemia inhibitory factor receptor	P42702		2.7		6	6.81568	458.57
1783		RFC2	Replication factor C subunit 2	P35250	Large Protein Complex	94.9	Large Protein Complex	6	6.8167	886.361
1784		NCAPG	Condensin complex subunit 3	Q9BPX3	Large Protein Complex	77.4		6	6.81702	1255.36
1785		PRKRA	Interferon-inducible double-stranded RNA-dependent protein kinase activator A	O75569	Large Protein Complex	76.3		6	6.8183	929.998
1786		C3	Complement C3;Complement C3 beta chain;C3-beta-c;Complement C3 alpha chain;C3a anaphylatoxin;Acylation stimulating protein;Complement C3b alpha chain;Complement C3c alpha chain fragment 1;Complement C3dg fragment;Complement C3g fragment;Complement C3d fragment;Complement C3f fragment;Complement C3c alpha chain fragment 2	P01024		0.1		1	6.81888	5.32076
1787		VTN	Vitronectin;Vitronectin V65 subunit;Vitronectin V10 subunit;Somatomedin-B	P04004		1		2	6.81903	81.0481
1788		ADRBK1	Beta-adrenergic receptor kinase 1	P25098		0		1	6.81927	12.4867
1789		WNK1	Serine/threonine-protein kinase WNK1	Q9H4A3-5	Large Protein Complex	51.4		6	6.81984	199.627
1790		EIF3I	Eukaryotic translation initiation factor 3 subunit I	Q13347	Large Protein Complex	64.4	Large Protein Complex	6	6.82054	7878.47
1791		LARP1	La-related protein 1	Q6PKG0	Large Protein Complex	77.4		6	6.82298	2944.62
1792		TMEM2	Transmembrane protein 2	Q9UHN6	Plasma membrane	61.7		6	6.82311	80.148
1793		EFNA1	Ephrin-A1;Ephrin-A1, secreted form	P20827	Plasma membrane	7.6		5	6.82594	160.05
1794		C1orf122	Uncharacterized protein C1orf122	Q6ZSJ8	Large Protein Complex	19.7		5	6.82683	907.735
1795		PMS2	Mismatch repair endonuclease PMS2	P54278	Large Protein Complex	94.2		6	6.8274	190.915
1796		TUBGCP3	Gamma-tubulin complex component 3	Q96CW5	Large Protein Complex	80.5		6	6.82947	532.015
1797		DNASE2	Deoxyribonuclease-2-alpha	O00115	Lysosome	88.1	Lysosome	6	6.82997	2257.99
1798		CYSTM1	Cysteine-rich and transmembrane domain-containing protein 1	Q9H1C7	Plasma membrane	22.9		4	6.83163	1891.25
1799		TCEB2	Transcription elongation factor B polypeptide 2	Q15370	Large Protein Complex	18.6		6	6.83572	588.781
1800		NMRAL1	NmrA-like family domain-containing protein 1	Q9HBL8	Large Protein Complex	4.6		2	6.83723	21.3257
1801		METAP1	Methionine aminopeptidase 1	P53582	Large Protein Complex	28		6	6.83803	2680.88
1802		EIF3E	Eukaryotic translation initiation factor 3 subunit E	P60228	Large Protein Complex	65.4	Large Protein Complex	6	6.84191	6475.78
1803		BCL9L	B-cell CLL/lymphoma 9-like protein	Q86UU0	Large Protein Complex	23.4		5	6.84284	26.0899
1804		DNASE1L1	Deoxyribonuclease-1-like 1	P49184		3.4		1	6.84318	25.407
1805		TBC1D23	TBC1 domain family member 23	Q9NUY8	Golgi	5.9		6	6.84358	84.6093
1806		NAA35	N-alpha-acetyltransferase 35, NatC auxiliary subunit	Q5VZE5	Large Protein Complex	64.7		6	6.84941	473.766
1807		PELO	Protein pelota homolog	Q9BRX2	Large Protein Complex	49.3		6	6.85101	1415.98
1808		ZCCHC2	Zinc finger CCHC domain-containing protein 2	Q9C0B9		1.4		1	6.85248	7.30001
1809		CAMSAP3	Calmodulin-regulated spectrin-associated protein 3	Q9P1Y5	Large Protein Complex	81.4		6	6.8547	25.9334
1810		RFC4	Replication factor C subunit 4	P35249	Large Protein Complex	96	Large Protein Complex	6	6.85541	1089.91
1811		ARL6IP5	PRA1 family protein 3	O75915	ER	54.4		6	6.85798	5946.32
1812		FAM129B	Niban-like protein 1	Q96TA1	Large Protein Complex	79		6	6.85947	1300.7
1813		BLOC1S4	Biogenesis of lysosome-related organelles complex 1 subunit 4	Q9NUP1		2.2		2	6.86052	126.787
1814		VAT1	Synaptic vesicle membrane protein VAT-1 homolog	Q99536	Large Protein Complex	16.4		6	6.86139	4845.84
1815		EIF3C;EIF3CL	Eukaryotic translation initiation factor 3 subunit C;Eukaryotic translation initiation factor 3 subunit C-like protein	Q99613	Large Protein Complex	65	Large Protein Complex	6	6.86507	8221.64
1816		ESYT2	Extended synaptotagmin-2	A0FGR8-6		1.4		6	6.86547	2054.72
1817		STEAP3	Metalloreductase STEAP3	Q658P3-2	Plasma membrane	79.9		6	6.86713	507.408
1818		GMPR2	GMP reductase 2	Q9P2T1		0.8		3	6.86731	26.6003
1819		HMMR	Hyaluronan mediated motility receptor	O75330	Large Protein Complex	78		6	6.86776	160.976
1820		FLYWCH2	FLYWCH family member 2	Q96CP2	Large Protein Complex	48.6		6	6.87102	987.386
1821		NDRG3	Protein NDRG3	Q9UGV2		0.4		3	6.8722	55.2542
1822		WBSCR22	Probable 18S rRNA (guanine-N(7))-methyltransferase	O43709	Large Protein Complex	90.9		6	6.8727	329.424
1823		POLR3E	DNA-directed RNA polymerase III subunit RPC5	Q9NVU0	Large Protein Complex	16.4		4	6.87445	14.994
1824		LAMP2	Lysosome-associated membrane glycoprotein 2	P13473-2	Lysosome	87.4	Lysosome	6	6.87914	2244.91
1825		STX3	Syntaxin-3	Q13277	Plasma membrane	93	Plasma membrane	6	6.88135	466.821
1826		WARS	Tryptophan--tRNA ligase, cytoplasmic;T1-TrpRS;T2-TrpRS	P23381	Large Protein Complex	25.3		6	6.88142	1951.35
1827		RFC3	Replication factor C subunit 3	P40938	Large Protein Complex	94.6	Large Protein Complex	6	6.88554	1011.2
1828		POLR2C	DNA-directed RNA polymerase II subunit RPB3	P19387		1.3		1	6.88881	72.6757
1829		ARHGAP1	Rho GTPase-activating protein 1	Q07960	Large Protein Complex	71.2		6	6.88907	483.164
1830		RFC5	Replication factor C subunit 5	P40937	Large Protein Complex	93.2	Large Protein Complex	6	6.89053	898.995
1831		RRM1	Ribonucleoside-diphosphate reductase large subunit	P23921	Large Protein Complex	91.4		6	6.89222	3251.65
1832		HAUS5	HAUS augmin-like complex subunit 5	O94927	Large Protein Complex	83.4		6	6.89246	89.2873
1833		EIF3H	Eukaryotic translation initiation factor 3 subunit H	O15372	Large Protein Complex	54.9	Large Protein Complex	6	6.89254	5976.4
1834		TRIOBP	TRIO and F-actin-binding protein	Q9H2D6		1.9		6	6.89397	124.007
1835		MVK	Mevalonate kinase	Q03426	Large Protein Complex	12.7		4	6.89426	47.484
1836		COPS7A	COP9 signalosome complex subunit 7a	Q9UBW8	Large Protein Complex	71.9	Large Protein Complex	6	6.89542	165.309
1837		RNF5	E3 ubiquitin-protein ligase RNF5	Q99942	ER	4.3		5	6.89681	1231.51
1838		HIP1R	Huntingtin-interacting protein 1-related protein	O75146	Large Protein Complex	26.8		6	6.90002	174.476
1839		EML2	Echinoderm microtubule-associated protein-like 2	O95834-3	Large Protein Complex	9.6		6	6.90029	50.5251
1840		RAB3GAP1	Rab3 GTPase-activating protein catalytic subunit	Q15042	Large Protein Complex	16.9		6	6.90212	120.863
1841		EIF3K	Eukaryotic translation initiation factor 3 subunit K	Q9UBQ5	Large Protein Complex	57.5	Large Protein Complex	6	6.90344	5658.99
1842		TPD52	Tumor protein D52	P55327-4	Large Protein Complex	9.7		6	6.90598	2305.03
1843		EIF2AK2	Interferon-induced, double-stranded RNA-activated protein kinase	P19525	Large Protein Complex	64.6	Large Protein Complex	6	6.9102	4810.41
1844		ORC6	Origin recognition complex subunit 6	Q9Y5N6	Large Protein Complex	90.5		6	6.91418	38.7688
1845		TCF3	Transcription factor E2-alpha	P15923		0.7		1	6.91768	8.82818
1846		CAMK2G	Calcium/calmodulin-dependent protein kinase type II subunit gamma	Q13555-8	Large Protein Complex	96.9		6	6.91778	1527.68
1847		CSNK2B	Casein kinase II subunit beta	P67870	Large Protein Complex	80.9	Large Protein Complex	6	6.92139	620.458
1848		RICTOR	Rapamycin-insensitive companion of mTOR	Q6R327	Large Protein Complex	87.4		6	6.9232	125.223
1849		PPP1CA	Serine/threonine-protein phosphatase PP1-alpha catalytic subunit	P62136	Large Protein Complex	96.5		6	6.92457	1462.22
1850		RCC2	Protein RCC2	Q9P258	Large Protein Complex	93.1		6	6.92745	4105.77
1851		STAMBPL1	AMSH-like protease	Q96FJ0		2.7		1	6.93129	23.8514
1852		CAST	Calpastatin	P20810-6	Large Protein Complex	88.9		6	6.93276	3420.7
1853		NAV1	Neuron navigator 1	Q8NEY1	Large Protein Complex	90.5		6	6.93334	329.88
1854		CXorf56	UPF0428 protein CXorf56	Q9H5V9	Large Protein Complex	85.2		6	6.93385	227.702
1855		CSNK1G3	Casein kinase I isoform gamma-3	Q9Y6M4-3	Plasma membrane	98.4		6	6.93432	305.992
1856		XRCC5	X-ray repair cross-complementing protein 5	P13010	Large Protein Complex	85.2		6	6.93493	9942.74
1857		KPNA6	Importin subunit alpha-7	O60684	Large Protein Complex	63.9		6	6.93998	113.371
1858		OGT	UDP-N-acetylglucosamine--peptide N-acetylglucosaminyltransferase 110 kDa subunit	O15294	Large Protein Complex	80.8		6	6.94061	111.397
1859		PACSIN3	Protein kinase C and casein kinase substrate in neurons protein 3	Q9UKS6		3.1		6	6.94135	4134.57
1860		GPS1	COP9 signalosome complex subunit 1	Q13098-7	Large Protein Complex	64.5		6	6.94175	281.408
1861		PSRC1	Proline/serine-rich coiled-coil protein 1	Q6PGN9-2	Large Protein Complex	59.7		5	6.94457	106.685
1862		WDR70	WD repeat-containing protein 70	Q9NW82	Large Protein Complex	45.2		6	6.94543	133.596
1863		EIF2B4	Translation initiation factor eIF-2B subunit delta	Q9UI10	Large Protein Complex	79.2	Large Protein Complex	6	6.9455	379.592
1864		MGRN1	E3 ubiquitin-protein ligase MGRN1	O60291	Plasma membrane	4		2	6.94618	49.3084
1865		HNRNPLL	Heterogeneous nuclear ribonucleoprotein L-like	Q8WVV9	Large Protein Complex	81.1	Large Protein Complex	6	6.94638	543.38
1866		BMP1	Bone morphogenetic protein 1	P13497	ER	7.8		2	6.94816	11.8462
1867		PTBP2	Polypyrimidine tract-binding protein 2	Q9UKA9	Large Protein Complex	80.2		4	6.94916	97.3801
1868		EIF3D	Eukaryotic translation initiation factor 3 subunit D	O15371	Large Protein Complex	67.2	Large Protein Complex	6	6.9521	7376.12
1869		MB21D1	Cyclic GMP-AMP synthase	Q8N884	Large Protein Complex	93.1		6	6.95419	404.085
1870		POP4	Ribonuclease P protein subunit p29	O95707	Large Protein Complex	4.4		1	6.95423	87.2491
1871		DICER1	Endoribonuclease Dicer	Q9UPY3	Large Protein Complex	16.9		4	6.96397	33.7511
1872		KCT2	Keratinocyte-associated transmembrane protein 2	Q8NC54		0.2		5	6.964	209.257
1873		EIF2B5	Translation initiation factor eIF-2B subunit epsilon	Q13144	Large Protein Complex	53.4	Large Protein Complex	6	6.96587	322.991
1874		NBAS	Neuroblastoma-amplified sequence	A2RRP1	ER	16.8	ER	6	6.96702	185.193
1875		PINX1	PIN2/TERF1-interacting telomerase inhibitor 1	Q96BK5	Large Protein Complex	80.5		5	6.97346	136.059
1876		CEP290	Centrosomal protein of 290 kDa	O15078	Large Protein Complex	73.1		6	6.97501	36.4681
1877		APP	Amyloid beta A4 protein;N-APP;Soluble APP-alpha;Soluble APP-beta;C99;Beta-amyloid protein 42;Beta-amyloid protein 40;C83;P3(42);P3(40);C80;Gamma-secretase C-terminal fragment 59;Gamma-secretase C-terminal fragment 57;Gamma-secretase C-terminal fragment 50;C31	P05067		1.6	Endosome	6	6.97512	1044.13
1878		RAB10	Ras-related protein Rab-10	P61026	Golgi	4.2		6	6.97514	6897.68
1879		PKN1	Serine/threonine-protein kinase N1	Q16512	Large Protein Complex	19.3		4	6.97521	13.5681
1880		OTUD7B	OTU domain-containing protein 7B	Q6GQQ9	Large Protein Complex	13.4		3	6.97688	12.7131
1881		ATP13A3	Probable cation-transporting ATPase 13A3	Q9H7F0	Plasma membrane	92.9		6	6.97815	109.175
1882		VPS4A	Vacuolar protein sorting-associated protein 4A	Q9UN37		0.3		6	6.98214	115.88
1883		CASC5	Protein CASC5	Q8NG31	Large Protein Complex	21.2		3	6.98257	5.92459
1884		EIF3L	Eukaryotic translation initiation factor 3 subunit L	Q9Y262	Large Protein Complex	59.5	Large Protein Complex	6	6.9861	10238
1885		PSMA4	Proteasome subunit alpha type-4	P25789	Large Protein Complex	43.3	Large Protein Complex	6	6.98701	2296.93
1886		PLAUR	Urokinase plasminogen activator surface receptor	Q03405	Plasma membrane	85.9	Plasma membrane	5	6.99396	402.505
1887		RNMT	mRNA cap guanine-N7 methyltransferase	O43148	Large Protein Complex	75		6	6.99478	93.258
1888		NPM3	Nucleoplasmin-3	O75607	Large Protein Complex	87.5		6	6.99732	2095.53
1889		CLU	Clusterin;Clusterin beta chain;Clusterin alpha chain	P10909		1.1		6	7.00351	1247.67
1890		MDH1	Malate dehydrogenase, cytoplasmic	P40925-3	Large Protein Complex	5.9		6	7.0051	1898.2
1891		NAA25	N-alpha-acetyltransferase 25, NatB auxiliary subunit	Q14CX7	Large Protein Complex	66.5		6	7.00527	1365.48
1892		IFT20	Intraflagellar transport protein 20 homolog	Q8IY31		1.5		1	7.00663	86.2514
1893		BIRC6	Baculoviral IAP repeat-containing protein 6	Q9NR09	Large Protein Complex	58.4		6	7.00779	6.25099
1894		PPP3R1	Calcineurin subunit B type 1	P63098		0.5		6	7.00927	249.843
1895		KIF1B	Kinesin-like protein KIF1B	O60333-3	Large Protein Complex	60		4	7.00995	23.8795
1896		PPM1H	Protein phosphatase 1H	Q9ULR3	Large Protein Complex	10.7		6	7.01113	114.123
1897		FAM177A1	Protein FAM177A1	Q8N128		0.8		6	7.01223	272.549
1898		MMS19	MMS19 nucleotide excision repair protein homolog	Q96T76	Large Protein Complex	65.1		6	7.01246	57.8663
1899		EEF1G	Elongation factor 1-gamma	P26641	Large Protein Complex	90.6	Large Protein Complex	6	7.01295	27485.3
1900		NEK9	Serine/threonine-protein kinase Nek9	Q8TD19	Large Protein Complex	21.8		4	7.02064	26.5849
1901		PRSS8	Prostasin;Prostasin light chain;Prostasin heavy chain	Q16651	Plasma membrane	15.1		2	7.02101	113.451
1902		PSMG1	Proteasome assembly chaperone 1	O95456	Large Protein Complex	12.3		6	7.02166	172.878
1903		CDC37	Hsp90 co-chaperone Cdc37;Hsp90 co-chaperone Cdc37, N-terminally processed	Q16543	Large Protein Complex	10.9		6	7.02511	752.562
1904		AAMP	Angio-associated migratory cell protein	Q13685	Large Protein Complex	5.2		2	7.03072	34.5906
1905		INF2	Inverted formin-2	Q27J81		1.7		6	7.03081	415.653
1906		FLJ45252	Uncharacterized protein FLJ45252	Q6ZSR9	Large Protein Complex	79.5		6	7.03126	151.798
1907		MON2	Protein MON2 homolog	Q7Z3U7	Large Protein Complex	52.9		5	7.03205	6.6329
1908		DPP9	Dipeptidyl peptidase 9	Q86TI2		1.3		1	7.03509	7.35329
1909		ABL1	Tyrosine-protein kinase ABL1	P00519	Large Protein Complex	5.3		4	7.03664	12.4324
1910		CLASP1	CLIP-associating protein 1	Q7Z460-4	Large Protein Complex	86.7		6	7.03696	642.813
1911		CEP131	Centrosomal protein of 131 kDa	Q9UPN4-2	Large Protein Complex	82.2		6	7.03738	337.474
1912		ELMO2	Engulfment and cell motility protein 2	Q96JJ3	Large Protein Complex	71.1		6	7.0388	519.689
1913		FOLR1	Folate receptor alpha	P15328	Plasma membrane	98.2	Plasma membrane	6	7.04193	795.63
1914		CASC3	Protein CASC3	O15234	Large Protein Complex	79		6	7.04475	230.557
1915		PSMA5	Proteasome subunit alpha type-5	P28066	Large Protein Complex	26.8	Large Protein Complex	6	7.04516	4029.04
1916		USO1	General vesicular transport factor p115	O60763	Plasma membrane	7.2		6	7.04547	1069.77
1917		HMG20B	SWI/SNF-related matrix-associated actin-dependent regulator of chromatin subfamily E member 1-related	Q9P0W2	Large Protein Complex	89.6		6	7.04688	73.7414
1918		MSLN	Mesothelin;Megakaryocyte-potentiating factor;Mesothelin, cleaved form	Q13421-4	Plasma membrane	68.2		6	7.04747	528.475
1919		EIF3A	Eukaryotic translation initiation factor 3 subunit A	Q14152	Large Protein Complex	74.2	Large Protein Complex	6	7.04865	9957.94
1920		MORF4L2	Mortality factor 4-like protein 2	Q15014	Large Protein Complex	91		6	7.0491	439.178
1921		HECTD3	E3 ubiquitin-protein ligase HECTD3	Q5T447		0.3		1	7.04919	3.04854
1922		EPHA5	Ephrin type-A receptor 5	P54756	Plasma membrane	9.1		2	7.04934	15.5035
1923		NAA20	N-alpha-acetyltransferase 20	P61599	Large Protein Complex	68.2		6	7.04948	1966.23
1924		CTSV	Cathepsin L2	O60911	Lysosome	9.8		2	7.05008	41.454
1925		CHPF2	Chondroitin sulfate glucuronyltransferase	Q9P2E5		2.7		2	7.0526	34.6755
1926		NAA30	N-alpha-acetyltransferase 30	Q147X3	Large Protein Complex	74.2		6	7.05311	329.215
1927		CAD	CAD protein;Glutamine-dependent carbamoyl-phosphate synthase;Aspartate carbamoyltransferase;Dihydroorotase	P27708	Large Protein Complex	28.8		6	7.05417	128.174
1928		KIF2A	Kinesin-like protein KIF2A	O00139	Large Protein Complex	89.6		6	7.05601	782.305
1929		UNC50	Protein unc-50 homolog	Q53HI1		1.5		2	7.05807	300.502
1930		XPNPEP1	Xaa-Pro aminopeptidase 1	Q9NQW7-3		0.9		3	7.05866	22.2436
1931		AVL9	Late secretory pathway protein AVL9 homolog	Q8NBF6	Large Protein Complex	41.6		4	7.05911	31.2818
1932		LSM14B	Protein LSM14 homolog B	Q9BX40	Large Protein Complex	69.1		6	7.0635	1205.56
1933		CLIC1	Chloride intracellular channel protein 1	O00299		3.1		6	7.06448	2659.78
1934		VCPIP1	Deubiquitinating protein VCIP135	Q96JH7	Large Protein Complex	14.4		5	7.06463	9.20402
1935		CST3	Cystatin-C	P01034		2.1		4	7.06628	163.046
1936		PEX5	Peroxisomal targeting signal 1 receptor	P50542		0		3	7.06633	25.5606
1937		TGFB1	Transforming growth factor beta-1;Latency-associated peptide	P01137	ER	73.7		6	7.07063	341.328
1938		EIF4A3	Eukaryotic initiation factor 4A-III;Eukaryotic initiation factor 4A-III, N-terminally processed	P38919	Large Protein Complex	93.9	Large Protein Complex	6	7.07565	14543.6
1939		NUMB	Protein numb homolog	P49757	Plasma membrane	27.3		6	7.07919	448.624
1940		GAK	Cyclin-G-associated kinase	O14976	Large Protein Complex	84.2		6	7.07994	38.4559
1941		ATR	Serine/threonine-protein kinase ATR	Q13535	Large Protein Complex	73.6		4	7.08187	9.33606
1942		PGK1	Phosphoglycerate kinase 1	P00558	Large Protein Complex	35.7		6	7.08243	6344.26
1943		KLC1	Kinesin light chain 1	Q07866-6	Large Protein Complex	27.9		6	7.08263	187.754
1944		ATP2C1	Calcium-transporting ATPase type 2C member 1	P98194-7		0.7	Golgi	6	7.08573	1052.48
1945		ARFIP1	Arfaptin-1	P53367	Large Protein Complex	81.2		6	7.0918	281.102
1946		APEX2	DNA-(apurinic or apyrimidinic site) lyase 2	Q9UBZ4		1.2		1	7.09792	19.9301
1947		GTF2H2;GTF2H2C	General transcription factor IIH subunit 2;General transcription factor IIH subunit 2-like protein	Q13888	Large Protein Complex	73.5		6	7.10464	105.703
1948		KIF2C	Kinesin-like protein KIF2C	Q99661	Large Protein Complex	92.1		6	7.10791	812.454
1949		SMG1	Serine/threonine-protein kinase SMG1	Q96Q15	Large Protein Complex	80.5		6	7.10816	132.633
1950		DDX23	Probable ATP-dependent RNA helicase DDX23	Q9BUQ8	Large Protein Complex	91.5		6	7.10853	1092.73
1951		PSMA1	Proteasome subunit alpha type-1	P25786	Large Protein Complex	56.1	Large Protein Complex	6	7.12046	2633.33
1952		COPS3	COP9 signalosome complex subunit 3	Q9UNS2	Large Protein Complex	61.6	Large Protein Complex	6	7.12137	213.495
1953		COPS6	COP9 signalosome complex subunit 6	Q7L5N1	Large Protein Complex	67.5	Large Protein Complex	6	7.12412	233.163
1954		NAA16	N-alpha-acetyltransferase 16, NatA auxiliary subunit	Q6N069	Large Protein Complex	67.2		6	7.12468	96.7643
1955		EIF2D	Eukaryotic translation initiation factor 2D	P41214	Large Protein Complex	85.4		6	7.12561	850.959
1956		PAPOLG	Poly(A) polymerase gamma	Q9BWT3	Large Protein Complex	5.5		2	7.12564	17.7433
1957		MNAT1	CDK-activating kinase assembly factor MAT1	P51948	Large Protein Complex	34		4	7.12733	111.86
1958		GORAB	RAB6-interacting golgin	Q5T7V8		3		6	7.13026	628.018
1959		ERCC3	TFIIH basal transcription factor complex helicase XPB subunit	P19447	Large Protein Complex	75.9		6	7.134	231.2
1960		UTP23	rRNA-processing protein UTP23 homolog	Q9BRU9	Large Protein Complex	47.4		4	7.1359	273.573
1961		COPS2	COP9 signalosome complex subunit 2	P61201	Large Protein Complex	51.8	Large Protein Complex	6	7.13969	285.588
1962		STON2	Stonin-2	Q8WXE9	Plasma membrane	47.3		4	7.14093	47.0968
1963		QKI	Protein quaking	Q96PU8	Large Protein Complex	86.1		6	7.14265	343.288
1964		RAB22A	Ras-related protein Rab-22A	Q9UL26	Plasma membrane	17.9		6	7.14342	402.625
1965		FKBP1A	Peptidyl-prolyl cis-trans isomerase FKBP1A	P62942		1.5		4	7.14562	706.814
1966		TUBGCP5	Gamma-tubulin complex component 5	Q96RT8	Large Protein Complex	71.1		6	7.14856	47.6308
1967		C19orf53	Leydig cell tumor 10 kDa protein homolog	Q9UNZ5	Large Protein Complex	44.3		6	7.14962	2436.93
1968		YTHDC2	Probable ATP-dependent RNA helicase YTHDC2	Q9H6S0	Large Protein Complex	76.2		6	7.15157	407.3
1969		TMEM59	Transmembrane protein 59	Q9BXS4	Lysosome	42.4		6	7.15524	214.259
1970		CEP170	Centrosomal protein of 170 kDa	Q5SW79	Large Protein Complex	81.5		6	7.15943	244.701
1971		PPP1CB	Serine/threonine-protein phosphatase PP1-beta catalytic subunit	P62140	Large Protein Complex	87.9		6	7.16176	4928.19
1972		TMEM87A	Transmembrane protein 87A	Q8NBN3		1.2		6	7.16432	905.416
1973		SLC5A6	Sodium-dependent multivitamin transporter	Q9Y289	Plasma membrane	98		6	7.16496	134.366
1974		LLGL1	Lethal(2) giant larvae protein homolog 1	Q15334		2.3		6	7.16498	273.54
1975		NSRP1	Nuclear speckle splicing regulatory protein 1	Q9H0G5	Large Protein Complex	92.5		6	7.16613	251.235
1976		LARP7	La-related protein 7	Q4G0J3	Large Protein Complex	59.9		6	7.16781	52.5942
1977		TMEM248	Transmembrane protein 248	Q9NWD8		0.3		1	7.17109	34.5392
1978		IGSF8	Immunoglobulin superfamily member 8	Q969P0	Plasma membrane	97.9	Plasma membrane	6	7.17116	344.12
1979		EEF1B2	Elongation factor 1-beta	P24534	Large Protein Complex	89	Large Protein Complex	6	7.17316	21720
1980		USP14	Ubiquitin carboxyl-terminal hydrolase 14	P54578	Large Protein Complex	31.2		6	7.17433	891.525
1981		SMG8	Protein SMG8	Q8ND04	Large Protein Complex	76.9		6	7.18226	508.358
1982		ASS1	Argininosuccinate synthase	P00966	Large Protein Complex	19.8		6	7.18295	6829
1983		GTF2F2	General transcription factor IIF subunit 2	P13984	Large Protein Complex	90.6		6	7.18785	830.316
1984		PYGL	Glycogen phosphorylase, liver form	P06737	Large Protein Complex	6.7	Large Protein Complex	6	7.19018	105.079
1985		MED29	Mediator of RNA polymerase II transcription subunit 29	Q9NX70	Large Protein Complex	67		6	7.19037	90.8781
1986		BRAP	BRCA1-associated protein	Q7Z569	Large Protein Complex	69.5		6	7.19201	208.868
1987		SREK1IP1	Protein SREK1IP1	Q8N9Q2	Large Protein Complex	7.6		5	7.19275	473.954
1988		HAUS4	HAUS augmin-like complex subunit 4	Q9H6D7	Large Protein Complex	60.5		6	7.19346	116.039
1989		C9orf78	Uncharacterized protein C9orf78	Q9NZ63	Large Protein Complex	68.4		6	7.19779	87.1708
1990		TPD52L2	Tumor protein D54	O43399-2		1.9		2	7.1991	117.946
1991		PFKM	ATP-dependent 6-phosphofructokinase, muscle type	P08237	Large Protein Complex	83.9		6	7.20071	3882.83
1992		PLXNA1	Plexin-A1	Q9UIW2	Plasma membrane	84.7	Plasma membrane	6	7.20532	304.754
1993		PTTG1IP	Pituitary tumor-transforming gene 1 protein-interacting protein	P53801	Lysosome	21		4	7.20617	1477.86
1994		CPNE3	Copine-3	O75131	Large Protein Complex	47.7		6	7.20812	346.743
1995		CCNT1	Cyclin-T1	O60563	Large Protein Complex	89.6		6	7.20877	212.394
1996		HUS1	Checkpoint protein HUS1	O60921		1		2	7.21151	45.9724
1997		TSR1	Pre-rRNA-processing protein TSR1 homolog	Q2NL82	Large Protein Complex	51.6		6	7.21321	348.13
1998		ABR	Active breakpoint cluster region-related protein	Q12979-2		1.9		1	7.21452	8.50084
1999		UBA5	Ubiquitin-like modifier-activating enzyme 5	Q9GZZ9	Large Protein Complex	24.4		6	7.21626	108.632
[truncated: 3,267 more rows]

## Sheet: Profile plotter
	Query		Protein name								Protein ID		Organellar Prediction:			Prediction Confidence:
	vps26a		Vacuolar protein sorting-associated protein 26A								O75436		Endosome			Very High																																	2nd Query
																																								Query		3K	6K	12K	24K	80K			#N/A
																																								O75436	Map 1	-1.63798	0.133575	1.20124	0.822605	-0.326307
																																									Map 2	-1.67762	0.132942	1.27907	0.80609	-0.518636
																																									Map 3	-1.72212	-0.136979	1.20294	0.967589	-0.320196
																																									Map 4	-1.56701	-0.0801119	1.25157	0.859117	-0.254594
													Show median of:																												Map 5	-1.46514	0.328	1.30686	0.49072	-0.397803
																	Toggle:																								Map 6	-1.91823	0.26453	1.37176	0.339272	-0.495081
													Plasma membrane		0		1=show, 0 = hide																								Median	-1.6578	0.133258	1.26532	0.814347	-0.362055
													Peroxisome		0
													Mitochondrion		0
													Lysosome		0
													Golgi		0
													Ergic/cisGolgi		0																										11	12	13	14	15
													ER_high curvature		0																										16	17	18	19	20
													ER		0																										21	22	23	24	25
													Endosome		0																										26	27	28	29	30
													Query:	vps26a	1																										31	32	33	34	35
																																									36	37	38	39	40

													Query 2:		0		Here, you may enter a further query gene name to compare profiles.
																																										3K	5.4K	12.2K	24K	78.4K
																																								Plasma membrane
																																								Peroxisome
													The graph shows the median enrichment/depletion profile of the query protein over the five differential fractions (low-speed to high speed pellet).																											Mitochondrion
													The median profiles of organellar marker proteins can be switched on and off for comparison with the query.																											Lysosome
																																								Golgi
																																								Ergic/cisGolgi
																																								ER_hig curvature
																																								ER
																																								Endosome
																																									vps26a	-1.6578	0.133258	1.26532	0.814347	-0.362055

																																										0	0	0	0	0
[truncated: 6 more columns]

## Sheet: NOC split
	Query		Protein name								Protein ID
	vps26a		Vacuolar protein sorting-associated protein 26A								O75436
																																							Distribution evaluation:			O/C
																																							Estimates are based on			6		replicate measurements.
																																															Localisation:
																																															Key to ONC Localisation Prediction:
																																															N	Mostly nuclear
															Global distribution :																																C	Mostly cytosolic
																																															O	Mostly organellar
															Organellar with cytosolic pool																																O/C	Organellar with cytosolic pool
																																															N/C	Nucelar with cytosolic pool
																																															B	Broadly distributed
																																															Organellar with cytosolic pool
																																															Abundance:
																																															10	Very low
																																															30	Low
																																															70	Medium
																																															90	High
																																															100	Very high
																																															Very high

## Sheet: Batch Prediction
Batch Submission Predictor

Please enter Queries (gene names or Uniprot IDs) into cells B6-B505 (500 entries max):
																																																Query Type:
Query :		Protein names	Gene name	Lead ID	In Marker Set?	Top Prediction	Score	Confidence	Detected in how many maps?	Cytosolic Pool	NOC Loclisation Prediction	Copy number/cell	Abundance Percentile	Cellular Concentra-tion (nM)	PPM of total cellular protein mass		Key to NOC Localisation Prediction:																															Gene name?	Lead ID?
1	SLC11A2	Natural resistance-associated macrophage protein 2	SLC11A2	P49281-3		Endosome	93.4	Very High	6	0	O	22018.9	29	13.6213	4.42911		N	mostly nuclear																														1	0
2	SLC12A2	Solute carrier family 12 member 2	SLC12A2	P55011		Plasma membrane	45.1	High	6	0.0192801	O	106086	54.4	65.6267	43.3524		O	mostly organellar																														1	0
3	SLC12A3	Solute carrier family 12 member 3	SLC12A3	P55017		Endosome	76	Very High	6	0	O	14538.9	23.3	8.99402	5.11381		C	mostly cytosolic																														1	0
4	SLC12A4	Solute carrier family 12 member 4	SLC12A4	Q9UP95		Endosome	11.2	Medium	6	0.069805	O	71934.9	47.4	44.5003	26.9814		O/C	organellar with cytosolic pool																														1	0
5	SLC12A6	Solute carrier family 12 member 6	SLC12A6	Q9UHW9-2		Endosome	19.6	High	6	0	O	28369.5	32.7	17.5499	10.7678		N/C	nucelar with cytosolic pool																														1	0
6	SLC12A7	Solute carrier family 12 member 7	SLC12A7	Q9Y666	Plasma membrane	Plasma membrane	72.8	Very High	4	0	O	12546.2	21.6	7.76133	4.64537		B	broad distribution																														1	0
7	SLC12A9	Solute carrier family 12 member 9	SLC12A9	Q9BXP2		Endosome	67.7	Very High	6	0	O	3693.55	9.1	2.2849	1.10358																																	1	0
8	SLC15A4	Solute carrier family 15 member 4	SLC15A4	Q8N697					0	0	O	6914.63	14.6	4.27753	1.33349																																	1	0
9	SLC16A1	Monocarboxylate transporter 1	SLC16A1	P53985	Plasma membrane	Plasma membrane	94.9	Very High	6	0	O	1.04511e+06	86.2	646.525	175.267		Summed contribution																															1	0
10	SLC16A3	Monocarboxylate transporter 4	SLC16A3	O15427	Plasma membrane	Plasma membrane	97	Very High	6	0.00104912	O	1.30945e+06	88.2	810.049	201.38		of all selected proteins																															1	0
11	SLC16A6	Monocarboxylate transporter 7	SLC16A6	O15403		Plasma membrane	3.2	Low	3	0	O	14159.2	22.9	8.75916	2.52635		to total cellular protein mass:			9369.76	ppm																											1	0
12	SLC17A5	Sialin	SLC17A5	Q9NRA2		Lysosome	75.7	Very High	6	0	O	8899.5	17.4	5.50541	1.5117					0.936976	%																											1	0
13	SLC18B1	MFS-type transporter SLC18B1	SLC18B1	Q6NT16		Endosome	1.5	Low	1	0	O	3525.39	8.6	2.18087	0.535585																																	1	0
14	SLC19A1	Folate transporter 1	SLC19A1	P41440		Plasma membrane	17.3	High	5	0	O	51104.4	41.8	31.6142	10.3059																																	1	0
15	SLC19A2	Thiamine transporter 1	SLC19A2	O60779		Plasma membrane	42.2	High	4	0	O	12858.5	21.8	7.95451	2.21456																																	1	0
16	SLC1A3	Excitatory amino acid transporter 1	SLC1A3	P43003		Plasma membrane	16.2	High	6	0	O	91685.3	51.7	56.7183	16.98																																	1	0
17	SLC1A4	Neutral amino acid transporter A	SLC1A4	P43007		Plasma membrane	96.2	Very High	6	0	O	271228	69	167.787	46.9848																																	1	0
18	SLC1A5	Neutral amino acid transporter B(0)	SLC1A5	Q15758	Plasma membrane	Plasma membrane	92.2	Very High	6	0.000422606	O	1.01144e+06	85.9	625.699	177.967																																	1	0
19	SLC20A1	Sodium-dependent phosphate transporter 1	SLC20A1	Q8WUM9		Plasma membrane	46.6	High	6	0	O	17316.1	25.5	10.7121	3.96744																																	1	0
20	SLC20A2	Sodium-dependent phosphate transporter 2	SLC20A2	Q08357		Endosome	0.5	Very Low	1	0	O	4771.88	11.2	2.95198	1.04426																																	1	0
21	SLC22A18	Solute carrier family 22 member 18	SLC22A18	Q96BI1		ER	19.5	High	5	0	O	41760.1	38.6	25.8337	5.82201																																	1	0
22	SLC22A5	Solute carrier family 22 member 5	SLC22A5	O76082					0	0	O	2983.66	7.4	1.84575	0.582058																																	1	0
23	SLC25A1	Tricarboxylate transport protein, mitochondrial	SLC25A1	P53007	Mitochondrion	Mitochondrion	32.7	High	6	0	O	1.17436e+06	87.2	726.481	124.173																																	1	0
24	SLC25A10	Mitochondrial dicarboxylate carrier	SLC25A10	Q9UBX3	Mitochondrion	Mitochondrion	29.4	High	6	0	O	1.24971e+06	87.8	773.097	121.535																																	1	0
25	SLC25A11	Mitochondrial 2-oxoglutarate/malate carrier protein	SLC25A11	Q02978	Mitochondrion	Mitochondrion	28.9	High	6	0	O	1.20247e+06	87.5	743.869	127.329																																	1	0
26	SLC25A12	Calcium-binding mitochondrial carrier protein Aralar1	SLC25A12	O75746		Mitochondrion	15	Medium	6	0	O	116813	55.9	72.2629	27.1497																																	1	0
27	SLC25A13	Calcium-binding mitochondrial carrier protein Aralar2	SLC25A13	Q9UJS0	Mitochondrion	Mitochondrion	31.1	High	6	0	O	907658	84.9	561.494	209.304																																	1	0
28	SLC25A14	Brain mitochondrial carrier protein 1	SLC25A14	O95258					0	0	O	4615.25	10.9	2.85508	0.519413																																	1	0
29	SLC25A15	Mitochondrial ornithine transporter 1	SLC25A15	Q9Y619		Mitochondrion	10.1	Medium	3	0	O	98465.7	53	60.913	10.0209																																	1	0
30	SLC25A16	Graves disease carrier protein	SLC25A16	P16260					0	0	O	10790.6	19.8	6.67529	1.21515																																	1	0
31	SLC25A17	Peroxisomal membrane protein PMP34	SLC25A17	O43808	Peroxisome	Peroxisome	4.5	Medium	5	0	O	106762	54.5	66.0452	11.4727																																	1	0
32	SLC25A19	Mitochondrial thiamine pyrophosphate carrier	SLC25A19	Q9HC21		Mitochondrion	2.9	Low	6	0	O	115062	55.6	71.1795	12.7026																																	1	0
33	SLC25A20	Mitochondrial carnitine/acylcarnitine carrier protein	SLC25A20	O43772					0	0	O	50315.6	41.4	31.1262	5.15303																																	1	0
34	SLC25A21	Mitochondrial 2-oxodicarboxylate carrier	SLC25A21	Q9BQT8					0	0	O	7364.56	15.2	4.55586	0.762478																																	1	0
35	SLC25A22	Mitochondrial glutamate carrier 1	SLC25A22	Q9H936	Mitochondrion	Mitochondrion	35.7	High	6	0	O	487782	77.4	301.752	52.2714																																	1	0
36	SLC25A23	Calcium-binding mitochondrial carrier protein SCaMC-3	SLC25A23	Q9BV35					0	0	O	752.124	1.1	0.465278	0.122469																																	1	0
37	SLC25A24	Calcium-binding mitochondrial carrier protein SCaMC-1	SLC25A24	Q6NUK1	Mitochondrion	Mitochondrion	26.3	High	6	0	O	1.18808e+06	87.4	734.971	197.066																																	1	0
38	SLC25A25	Calcium-binding mitochondrial carrier protein SCaMC-2	SLC25A25	Q6KCM7-3		Mitochondrion	0.4	Very Low	1	0	O	46481.3	40.3	28.7543	8.21959																																	1	0
39	SLC25A26	S-adenosylmethionine mitochondrial carrier protein	SLC25A26	Q70HW3					0	0	O	2236.36	5.5	1.38346	0.20427																																	1	0
40	SLC25A28	Mitoferrin-2	SLC25A28	Q96A46					0	0	O	5592.43	12.6	3.45959	0.682762																																	1	0
41	SLC25A29	Mitochondrial basic amino acids transporter	SLC25A29	Q8N8R3					0	0	O	42702.7	38.9	26.4168	4.25641																																	1	0
42	SLC25A3	Phosphate carrier protein, mitochondrial	SLC25A3	Q00325-2	Mitochondrion	Mitochondrion	26.5	High	6	0.000660972	O	4.47975e+06	95.8	2771.26	556.486																																	1	0
43	SLC25A30	Kidney mitochondrial carrier protein 1	SLC25A30	Q5SVS4					0	0	O	15469.6	24.1	9.56981	1.56175																																	1	0
44	SLC25A32	Mitochondrial folate transporter/carrier	SLC25A32	Q9H2D1		Mitochondrion	19.4	High	6	0	O	190021	63.3	117.551	20.9164																																	1	0
45	SLC25A33	Solute carrier family 25 member 33	SLC25A33	Q9BSK2					0	0	O	30315.8	33.8	18.7539	3.33397																																	1	0
46	SLC25A35	Solute carrier family 25 member 35	SLC25A35	Q3KQZ1		Mitochondrion	3.7	Low	2	0	O	27476.9	32.2	16.9978	2.7708																																	1	0
47	SLC25A36	Solute carrier family 25 member 36	SLC25A36	Q96CQ1					0	0	O	14563.3	23.3	9.00912	1.55211																																	1	0
48	SLC25A39	Solute carrier family 25 member 39	SLC25A39	Q9BZJ4					0	0	O	838.698	1.2	0.518835	0.102334																																	1	0
49	SLC25A4	ADP/ATP translocase 1	SLC25A4	P12235		Mitochondrion	30	High	6	0	O	294864	70.3	182.408	30.3092																																	1	0
50	SLC25A40	Solute carrier family 25 member 40	SLC25A40	Q8TBP6		Mitochondrion	3.9	Low	3	0	O	46273.4	40.2	28.6256	5.48437																																	1	0
51	SLC25A44	Solute carrier family 25 member 44	SLC25A44	Q96H78					0	0	O	8593.06	16.9	5.31584	0.945474																																	1	0
52	SLC25A46	Solute carrier family 25 member 46	SLC25A46	Q96AG3		Mitochondrion	0.9	Very Low	1	0	O	21536.3	28.6	13.3228	3.0914																																	1	0
53	SLC25A5	ADP/ATP translocase 2;ADP/ATP translocase 2, N-terminally processed	SLC25A5	P05141	Mitochondrion	Mitochondrion	30.6	High	6	0.000567396	O	1.3674e+07	98.8	8459	1396.54																																	1	0
54	SLC25A51;SLC25A52	Solute carrier family 25 member 51;Solute carrier family 25 member 52	SLC25A51;SLC25A52	Q9H1U9					0	0	O	2453.8	6.1	1.51797	0.256865																																	1	0
55	SLC25A6	ADP/ATP translocase 3;ADP/ATP translocase 3, N-terminally processed	SLC25A6	P12236	Mitochondrion	Mitochondrion	29.2	High	6	0.000372698	O	2.89985e+06	93.8	1793.91	296.292																																	1	0
56	SLC26A11	Sodium-independent sulfate anion transporter	SLC26A11	Q86WA9					0	0	O	2449.8	6	1.51549	0.49731																																	1	0
57	SLC26A2	Sulfate transporter	SLC26A2	P50443		Plasma membrane	15.1	Medium	4	0	O	24892.5	30.7	15.399	6.31946																																	1	0
58	SLC26A6	Solute carrier family 26 member 6	SLC26A6	Q9BXS9		Plasma membrane	5.8	Medium	1	0	O	17827.9	26	11.0287	4.5983																																	1	0
59	SLC27A1	Long-chain fatty acid transport protein 1	SLC27A1	Q6PCB7		ER	0.4	Very Low	1	0.0544887	O	10920.8	19.9	6.75583	2.41415																																	1	0
60	SLC27A2	Very long-chain acyl-CoA synthetase	SLC27A2	O14975	ER	ER	84.8	Very High	6	0.00316399	O	765733	83.2	473.697	167.378																																	1	0
61	SLC27A4	Long-chain fatty acid transport protein 4	SLC27A4	Q6P1M0		ER	81.2	Very High	6	0.00754999	O	84272.4	50.3	52.1326	18.8797																																	1	0
62	SLC29A1	Equilibrative nucleoside transporter 1	SLC29A1	Q99808	Plasma membrane	Plasma membrane	89	Very High	6	0	O	275511	69.2	170.436	43.0135																																	1	0
63	SLC29A2	Equilibrative nucleoside transporter 2	SLC29A2	Q14542		Plasma membrane	74.3	Very High	5	0	O	14326.3	23.1	8.86254	2.23189																																	1	0
64	SLC2A1	Solute carrier family 2, facilitated glucose transporter member 1	SLC2A1	P11166	Plasma membrane	Plasma membrane	91.5	Very High	6	0	O	330584	72.2	204.506	55.5827																																	1	0
65	SLC2A3;SLC2A14	Solute carrier family 2, facilitated glucose transporter member 3;Solute carrier family 2, facilitated glucose transporter member 14	SLC2A3;SLC2A14	P11169	Plasma membrane	Plasma membrane	99.3	Very High	6	0.000260438	O	645123	80.9	399.085	108.149																																	1	0
66	SLC2A6	Solute carrier family 2, facilitated glucose transporter member 6	SLC2A6	Q9UGQ3					0	0	O	2975.91	7.4	1.84096	0.504573																																	1	0
67	SLC2A8	Solute carrier family 2, facilitated glucose transporter member 8	SLC2A8	Q9NY64					0	0	O	1993.51	4.7	1.23322	0.314944																																	1	0
68	SLC30A1	Zinc transporter 1	SLC30A1	Q9Y6M5	Plasma membrane	Plasma membrane	95.9	Very High	6	0	O	756049	83	467.707	129.976																																	1	0
69	SLC30A5	Zinc transporter 5	SLC30A5	Q8TAD4		Golgi	75.9	Very High	6	0	O	49316.6	41.2	30.5081	12.8857																																	1	0
70	SLC30A6	Zinc transporter 6	SLC30A6	Q6NXT4		Golgi	13.9	Medium	6	0	O	46633.6	40.3	28.8485	7.41045																																	1	0
71	SLC30A7	Zinc transporter 7	SLC30A7	Q8NEW0		Large Protein Complex	2.6	Low	6	0.0756259	O	181448	62.6	112.247	23.4803																																	1	0
72	SLC30A9	Zinc transporter 9	SLC30A9	Q6PML9					0	0	O	20864.5	28.1	12.9072	4.11978																																	1	0
73	SLC31A1	High affinity copper uptake protein 1	SLC31A1	O15431		Plasma membrane	17.6	High	6	0	O	408170	75.1	252.502	26.7617																																	1	0
74	SLC33A1	Acetyl-coenzyme A transporter 1	SLC33A1	O00400		ER	76	Very High	6	0	O	88872.3	51.2	54.9781	16.8282																																	1	0
75	SLC35A1	CMP-sialic acid transporter	SLC35A1	P78382		Golgi	3.5	Low	3	0.177906	O/C	11649.8	20.7	7.20683	1.332																																	1	0
76	SLC35A2	UDP-galactose translocator	SLC35A2	P78381					0	0	O	16783.1	25.2	10.3824	2.15523																																	1	0
77	SLC35A3	UDP-N-acetylglucosamine transporter	SLC35A3	Q9Y2D2		No Prediction	0	Very Low	2	0	O	29776	33.5	18.4201	3.33099																																	1	0
78	SLC35B2	Adenosine 3-phospho 5-phosphosulfate transporter 1	SLC35B2	Q8TB61	Golgi	Golgi	5.9	Medium	6	0.00318154	O	371271	73.7	229.675	54.8415																																	1	0
79	SLC35B3	Adenosine 3-phospho 5-phosphosulfate transporter 2	SLC35B3	Q9H1N7					0	0	O	5881.48	13.1	3.6384	0.815344																																	1	0
80	SLC35B4	UDP-xylose and UDP-N-acetylglucosamine transporter	SLC35B4	Q969S0-2					0	0	O	2011.6	4.8	1.24441	0.160958																																	1	0
81	SLC35C1	GDP-fucose transporter 1	SLC35C1	Q96A29-2		Golgi	1.6	Low	2	0	O	13142.4	22	8.13013	1.56214																																	1	0
82	SLC35C2	Solute carrier family 35 member C2	SLC35C2	Q9NQQ7					0	0.306611	O/C	2408.83	5.9	1.49014	0.302773																																	1	0
83	SLC35E1	Solute carrier family 35 member E1	SLC35E1	Q96K37		Golgi	20.6	High	6	0	O	74970.2	48.2	46.378	10.435																																	1	0
84	SLC35E2B	Solute carrier family 35 member E2B	SLC35E2B	P0CK96					0	0	O	885.158	1.4	0.547576	0.120466																																	1	0
85	SLC35F2	Solute carrier family 35 member F2	SLC35F2	Q8IXU6		Endosome	42.4	High	6	0	O	44741.4	39.7	27.6779	5.73218																																	1	0
86	SLC35F5	Solute carrier family 35 member F5	SLC35F5	Q8WV83					0	0	O	1320.65	2.5	0.816983	0.241767																																	1	0
87	SLC35F6	Solute carrier family 35 member F6	SLC35F6	Q8N357		Lysosome	8	Medium	3	0	O	48346.2	40.8	29.9079	6.04417																																	1	0
88	SLC37A1	Glycerol-3-phosphate transporter	SLC37A1	P57057					0	0	O	2256.73	5.5	1.39606	0.404439																																	1	0
89	SLC37A4	Glucose-6-phosphate translocase	SLC37A4	O43826		ER	12	Medium	4	0	O	22213.3	29.2	13.7416	3.2015																																	1	0
90	SLC38A1	Sodium-coupled neutral amino acid transporter 1	SLC38A1	Q9H2H9		Ergic/cisGolgi	1	Low	6	0.0290022	O	695447	82	430.217	116.851																																	1	0
91	SLC38A10	Putative sodium-coupled neutral amino acid transporter 10	SLC38A10	Q9HBR0		Plasma membrane	8.2	Medium	6	0.0974483	O	7826.17	15.9	4.84142	2.91379																																	1	0
92	SLC38A2	Sodium-coupled neutral amino acid transporter 2	SLC38A2	Q96QD8		Endosome	0.5	Very Low	6	0.0816248	O	1.12813e+06	86.9	697.881	196.489																																	1	0
93	SLC38A7	Putative sodium-coupled neutral amino acid transporter 7	SLC38A7	Q9NVC3		Lysosome	35.1	High	5	0	O	26637.6	31.7	16.4786	4.1377																																	1	0
94	SLC38A9	Sodium-coupled neutral amino acid transporter 9	SLC38A9	Q8NBW4		Lysosome	19	High	4	0	O	5300.09	12.1	3.27874	1.05082																																	1	0
95	SLC39A1	Zinc transporter ZIP1	SLC39A1	Q9NY26-2					0	0	O	51674.1	42	31.9666	3.78948																																	1	0
96	SLC39A10	Zinc transporter ZIP10	SLC39A10	Q9ULF5		Plasma membrane	94.8	Very High	6	0	O	159367	60.6	98.5879	46.6369																																	1	0
97	SLC39A11	Zinc transporter ZIP11	SLC39A11	Q8N1S5		Endosome	1.5	Low	5	0.556004	O/C	76651.5	48.6	47.4182	8.43475																																	1	0
98	SLC39A13	Zinc transporter ZIP13	SLC39A13	Q96H72					0	0	O	830.533	1.2	0.513784	0.100723																																	1	0
99	SLC39A14	Zinc transporter ZIP14	SLC39A14	Q15043	Plasma membrane	Plasma membrane	85.6	Very High	6	0.00119256	O	166341	61.2	102.902	28.0345																																	1	0
100	SLC39A6	Zinc transporter ZIP6	SLC39A6	Q13433	Plasma membrane	Plasma membrane	94.9	Very High	6	0	O	48470.6	40.9	29.9849	12.8153																																	1	0
101	SLC39A7	Zinc transporter SLC39A7	SLC39A7	Q92504		ER	28.9	High	5	0	O	104342	54.1	64.5479	16.257																																	1	0
102	SLC39A8	Zinc transporter ZIP8	SLC39A8	Q9C0K1					0	0	O	5458.49	12.4	3.37672	0.842198																																	1	0
103	SLC39A9	Zinc transporter ZIP9	SLC39A9	Q9NUM3-3		Golgi	3.4	Low	1	0.152229	O/C	2203.19	5.3	1.36294	0.168665																																	1	0
104	SLC3A2	4F2 cell-surface antigen heavy chain	SLC3A2	P08195-2	Plasma membrane	Plasma membrane	95	Very High	6	0.00622269	O	1.51923e+07	99	9398.26	2736.71																																	3	0
105	P08195	4F2 cell-surface antigen heavy chain	SLC3A2	P08195		Plasma membrane	89.2	Very High	6	0	O	225813	66.1	139.692	47.732																																	0	1
106	P08195-3	4F2 cell-surface antigen heavy chain	SLC3A2	P08195-3					0	0	O	16114.4	24.7	9.96872	3.09675																																	0	1
107	SLC41A1	Solute carrier family 41 member 1	SLC41A1	Q8IVJ1					0	0	O	1037.18	1.8	0.641621	0.177021																																	1	0
108	SLC41A3	Solute carrier family 41 member 3	SLC41A3	Q96GZ6-6					0	0	O	5281.09	12	3.26699	0.774914																																	1	0
109	SLC43A1	Large neutral amino acids transporter small subunit 3	SLC43A1	O75387		Plasma membrane	47.5	High	4	0	O	27826.3	32.4	17.2139	5.31812																																	1	0
110	SLC43A2	Large neutral amino acids transporter small subunit 4	SLC43A2	Q8N370	Plasma membrane	Plasma membrane	12.5	Medium	6	0	O	4704.63	11.1	2.91037	0.917716																																	1	0
111	SLC43A3	Solute carrier family 43 member 3	SLC43A3	Q8NBI5		Plasma membrane	89.9	Very High	6	0	O	348824	72.8	215.789	59.1321																																	2	0
112	SLC43A3	Solute carrier family 43 member 3	SLC43A3	Q8NBI5		Plasma membrane	89.9	Very High	6	0	O	348824	72.8	215.789	59.1321																																	2	0
113	SLC44A1	Choline transporter-like protein 1	SLC44A1	Q8WWI5		Large Protein Complex	0.4	Very Low	2	0	O	18498.7	26.5	11.4437	4.21549																																	1	0
114	SLC44A2	Choline transporter-like protein 2	SLC44A2	Q8IWA5		Plasma membrane	97.2	Very High	6	0	O	85773.5	50.6	53.0612	21.3652																																	1	0
115	SLC46A1	Proton-coupled folate transporter	SLC46A1	Q96NT5					0	0	O	18568.5	26.6	11.4868	2.87304																																	1	0
116	SLC47A1	Multidrug and toxin extrusion protein 1	SLC47A1	Q96FL8					0	0	O	3272.44	8	2.02439	0.62995																																	1	0
117	SLC4A1AP	Kanadaptin	SLC4A1AP	Q9BWU0		Large Protein Complex	17.3	High	6	0.722635	N/C	239715	67.2	148.293	66.1864																																	1	0
118	SLC4A2	Anion exchange protein 2	SLC4A2	P04920		Plasma membrane	6.2	Medium	6	0	O	116268	55.7	71.9252	49.5231																																	1	0
119	SLC4A7	Sodium bicarbonate cotransporter 3	SLC4A7	Q9Y6M7-6	Plasma membrane	Plasma membrane	46.7	High	6	0.0102426	O	98250.5	52.9	60.7797	38.9014																																	1	0
120	SLC52A2	Solute carrier family 52, riboflavin transporter, member 2	SLC52A2	Q9HAB3		Plasma membrane	0.8	Very Low	1	0	O	40079.8	38.1	24.7941	5.70387																																	1	0
121	SLC5A3	Sodium/myo-inositol cotransporter	SLC5A3	P53794		Plasma membrane	79.1	Very High	6	0	O	26745	31.8	16.545	6.62612																																	1	0
122	SLC5A6	Sodium-dependent multivitamin transporter	SLC5A6	Q9Y289		Plasma membrane	98	Very High	6	0	O	18357	26.4	11.3561	3.91727																																	1	0
123	SLC6A6	Sodium- and chloride-dependent taurine transporter	SLC6A6	P31641		Plasma membrane	1.5	Low	1	0	O	28147.5	32.6	17.4126	6.11044																																	1	0
124	SLC6A9	Sodium- and chloride-dependent glycine transporter 1	SLC6A9	P48067-2		Plasma membrane	83	Very High	6	0	O	75014.9	48.2	46.4057	16.4603																																	1	0
125	SLC7A1	High affinity cationic amino acid transporter 1	SLC7A1	P30825	Plasma membrane	Plasma membrane	22.4	High	6	0.0013673	O	110900	55	68.6048	23.3195																																	1	0
126	SLC7A11	Cystine/glutamate transporter	SLC7A11	Q9UPY5		Plasma membrane	64.8	Very High	5	0	O	76200.8	48.6	47.1393	13.1292																																	1	0
127	SLC7A2	Cationic amino acid transporter 2	SLC7A2	P52569		Plasma membrane	6.7	Medium	5	0	O	27064	32	16.7423	6.03029																																	1	0
128	SLC7A5	Large neutral amino acids transporter small subunit 1	SLC7A5	Q01650	Plasma membrane	Plasma membrane	94.1	Very High	6	0.00481713	O	3.6135e+06	94.9	2235.38	617.968																																	1	0
129	SLC7A6	Y+L amino acid transporter 2	SLC7A6	Q92536					0	0	O	14492.3	23.2	8.96523	2.56029																																	1	0
130	SLC7A6OS	Probable RNA polymerase II nuclear localization protein SLC7A6OS	SLC7A6OS	Q96CW6					0	0.995107	C	70070.2	47	43.3468	7.63015																																	1	0
131	SLC8B1	Sodium/potassium/calcium exchanger 6, mitochondrial	SLC8B1	Q6J4K2					0	0	O	495.458	0.5	0.3065	0.0989347																																	1	0
132	SLC9A1	Sodium/hydrogen exchanger 1	SLC9A1	P19634		Plasma membrane	0.4	Very Low	3	0	O	14738.7	23.4	9.11765	4.15872																																	1	0
133	SLC9A3R1	Na(+)/H(+) exchange regulatory cofactor NHE-RF1	SLC9A3R1	O14745		Plasma membrane	73.9	Very High	6	0.656739	B	2.26915e+06	92.3	1403.74	274.19																																	1	0
134	SLC9A3R2	Na(+)/H(+) exchange regulatory cofactor NHE-RF2	SLC9A3R2	Q15599		Plasma membrane	98.6	Very High	6	0.0177283	O	554871	79.1	343.254	64.5374																																	2	0
135	SLC9A3R2	Na(+)/H(+) exchange regulatory cofactor NHE-RF2	SLC9A3R2	Q15599		Plasma membrane	98.6	Very High	6	0.0177283	O	554871	79.1	343.254	64.5374																																	2	0
136	SLC9A6	Sodium/hydrogen exchanger 6	SLC9A6	Q92581-2		Endosome	69.4	Very High	6	0	O	5915.47	13.2	3.65943	1.43289																																	1	0
137	SLC9A8	Sodium/hydrogen exchanger 8	SLC9A8	Q9Y2E8					0	0	O	2027.77	4.8	1.25441	0.412413																																	1	0
138	SLCO3A1	Solute carrier organic anion transporter family member 3A1	SLCO3A1	Q9UIG8					0	0	O	6233.16	13.6	3.85595	1.48341																																	1	0
139	SLCO4A1	Solute carrier organic anion transporter family member 4A1	SLCO4A1	Q96BD0	Plasma membrane	Plasma membrane	89.9	Very High	6	0	O	56681.1	43.5	35.064	13.6023																																	1	0
140																																																0	0
141																																																0	0
142																																																0	0
143																																																0	0
144																																																0	0
145																																																0	0
146																																																0	0
147																																																0	0
148																																																0	0
149																																																0	0
150																																																0	0
151																																																0	0
152																																																0	0
153																																																0	0
154																																																0	0
155																																																0	0
156																																																0	0
157																																																0	0
158																																																0	0
159																																																0	0
160																																																0	0
161																																																0	0
162																																																0	0
163																																																0	0
164																																																0	0
165																																																0	0
166																																																0	0
167																																																0	0
168																																																0	0
169																																																0	0
170																																																0	0
171																																																0	0
172																																																0	0
173																																																0	0
174																																																0	0
175																																																0	0
176																																																0	0
177																																																0	0
178																																																0	0
179																																																0	0
180																																																0	0
181																																																0	0
182																																																0	0
183																																																0	0
184																																																0	0
185																																																0	0
186																																																0	0
187																																																0	0
188																																																0	0
189																																																0	0
190																																																0	0
191																																																0	0
192																																																0	0
193																																																0	0
194																																																0	0
195																																																0	0
196																																																0	0
197																																																0	0
198																																																0	0
199																																																0	0
200																																																0	0
201																																																0	0
202																																																0	0
203																																																0	0
204																																																0	0
205																																																0	0
206																																																0	0
207																																																0	0
208																																																0	0
209																																																0	0
210																																																0	0
211																																																0	0
212																																																0	0
213																																																0	0
214																																																0	0
215																																																0	0
216																																																0	0
217																																																0	0
218																																																0	0
219																																																0	0
220																																																0	0
221																																																0	0
222																																																0	0
223																																																0	0
224																																																0	0
225																																																0	0
226																																																0	0
227																																																0	0
228																																																0	0
229																																																0	0
230																																																0	0
231																																																0	0
232																																																0	0
233																																																0	0
234																																																0	0
235																																																0	0
236																																																0	0
237																																																0	0
238																																																0	0
239																																																0	0
240																																																0	0
241																																																0	0
242																																																0	0
243																																																0	0
244																																																0	0
245																																																0	0
246																																																0	0
247																																																0	0
248																																																0	0
249																																																0	0
250																																																0	0
251																																																0	0
252																																																0	0
253																																																0	0
254																																																0	0
255																																																0	0
256																																																0	0
257																																																0	0
258																																																0	0
259																																																0	0
260																																																0	0
261																																																0	0
262																																																0	0
263																																																0	0
264																																																0	0
265																																																0	0
266																																																0	0
267																																																0	0
268																																																0	0
269																																																0	0
270																																																0	0
271																																																0	0
272																																																0	0
273																																																0	0
274																																																0	0
275																																																0	0
276																																																0	0
277																																																0	0
278																																																0	0
279																																																0	0
280																																																0	0
281																																																0	0
282																																																0	0
283																																																0	0
284																																																0	0
285																																																0	0
286																																																0	0
287																																																0	0
288																																																0	0
289																																																0	0
290																																																0	0
291																																																0	0
292																																																0	0
293																																																0	0
294																																																0	0
295																																																0	0
296																																																0	0
297																																																0	0
298																																																0	0
299																																																0	0
300																																																0	0
301																																																0	0
302																																																0	0
303																																																0	0
304																																																0	0
305																																																0	0
306																																																0	0
307																																																0	0
308																																																0	0
309																																																0	0
310																																																0	0
311																																																0	0
312																																																0	0
313																																																0	0
314																																																0	0
315																																																0	0
316																																																0	0
317																																																0	0
318																																																0	0
319																																																0	0
320																																																0	0
321																																																0	0
322																																																0	0
323																																																0	0
324																																																0	0
325																																																0	0
326																																																0	0
327																																																0	0
328																																																0	0
329																																																0	0
330																																																0	0
331																																																0	0
332																																																0	0
333																																																0	0
334																																																0	0
335																																																0	0
336																																																0	0
337																																																0	0
338																																																0	0
339																																																0	0
340																																																0	0
341																																																0	0
342																																																0	0
343																																																0	0
344																																																0	0
345																																																0	0
346																																																0	0
347																																																0	0
348																																																0	0
349																																																0	0
350																																																0	0
351																																																0	0
352																																																0	0
353																																																0	0
354																																																0	0
355																																																0	0
356																																																0	0
357																																																0	0
358																																																0	0
359																																																0	0
360																																																0	0
361																																																0	0
362																																																0	0
363																																																0	0
364																																																0	0
365																																																0	0
366																																																0	0
367																																																0	0
368																																																0	0
369																																																0	0
370																																																0	0
371																																																0	0
372																																																0	0
373																																																0	0
374																																																0	0
375																																																0	0
376																																																0	0
377																																																0	0
378																																																0	0
379																																																0	0
380																																																0	0
381																																																0	0
382																																																0	0
383																																																0	0
384																																																0	0
385																																																0	0
386																																																0	0
387																																																0	0
388																																																0	0
389																																																0	0
390																																																0	0
391																																																0	0
392																																																0	0
393																																																0	0
394																																																0	0
395																																																0	0
396																																																0	0
397																																																0	0
398																																																0	0
399																																																0	0
400																																																0	0
401																																																0	0
402																																																0	0
403																																																0	0
404																																																0	0
405																																																0	0
406																																																0	0
407																																																0	0
408																																																0	0
409																																																0	0
410																																																0	0
411																																																0	0
412																																																0	0
413																																																0	0
414																																																0	0
415																																																0	0
416																																																0	0
417																																																0	0
418																																																0	0
419																																																0	0
420																																																0	0
421																																																0	0
422																																																0	0
423																																																0	0
424																																																0	0
425																																																0	0
426																																																0	0
427																																																0	0
428																																																0	0
429																																																0	0
430																																																0	0
431																																																0	0
432																																																0	0
433																																																0	0
434																																																0	0
435																																																0	0
436																																																0	0
437																																																0	0
438																																																0	0
439																																																0	0
440																																																0	0
441																																																0	0
442																																																0	0
443																																																0	0
444																																																0	0
445																																																0	0
446																																																0	0
447																																																0	0
448																																																0	0
449																																																0	0
450																																																0	0
451																																																0	0
452																																																0	0
453																																																0	0
454																																																0	0
455																																																0	0
456																																																0	0
457																																																0	0
458																																																0	0
459																																																0	0
460																																																0	0
461																																																0	0
462																																																0	0
463																																																0	0
464																																																0	0
465																																																0	0
466																																																0	0
467																																																0	0
468																																																0	0
469																																																0	0
470																																																0	0
471																																																0	0
472																																																0	0
473																																																0	0
474																																																0	0
475																																																0	0
476																																																0	0
477																																																0	0
478																																																0	0
479																																																0	0
480																																																0	0
481																																																0	0
482																																																0	0
483																																																0	0
484																																																0	0
485																																																0	0
486																																																0	0
487																																																0	0
488																																																0	0
489																																																0	0
490																																																0	0
491																																																0	0
492																																																0	0
493																																																0	0
494																																																0	0
495																																																0	0
496																																																0	0
497																																																0	0
498																																																0	0
499																																																0	0
500																																																0	0
[truncated: 1 more columns]

## Sheet: Database
Gene names	Lead protein ID	Protein name
AAAS	Q9NRG9	Aladin
AACS	Q86V21	Acetoacetyl-CoA synthetase
AAED1	Q7RTV5	Thioredoxin-like protein AAED1
AAGAB	Q6PD74	Alpha- and gamma-adaptin-binding protein p34
AAK1	Q2M2I8	AP2-associated protein kinase 1
AAMDC	Q9H7C9	Mth938 domain-containing protein
AAMP	Q13685	Angio-associated migratory cell protein
AAR2	Q9Y312	Protein AAR2 homolog
AARS	P49588	Alanine--tRNA ligase, cytoplasmic
AARS2	Q5JTZ9	Alanine--tRNA ligase, mitochondrial
AARSD1	Q9BTE6	Alanyl-tRNA editing protein Aarsd1
AASDH	Q4L235	Acyl-CoA synthetase family member 4
AASDHPPT	Q9NRN7	L-aminoadipate-semialdehyde dehydrogenase-phosphopantetheinyl transferase
AATF	Q9NY61	Protein AATF
AATK	Q6ZMQ8	Serine/threonine-protein kinase LMTK1
ABCA2	Q9BZC7	ATP-binding cassette sub-family A member 2
ABCA5	Q8WWZ7	ATP-binding cassette sub-family A member 5
ABCB1	P08183	Multidrug resistance protein 1
ABCB10	Q9NRK6	ATP-binding cassette sub-family B member 10, mitochondrial
ABCB6	Q9NP58	ATP-binding cassette sub-family B member 6, mitochondrial
ABCB7	O75027	ATP-binding cassette sub-family B member 7, mitochondrial
ABCB8	Q9NUT2	ATP-binding cassette sub-family B member 8, mitochondrial
ABCC1	P33527	Multidrug resistance-associated protein 1
ABCC10	Q5T3U5	Multidrug resistance-associated protein 7
ABCC2	Q92887	Canalicular multispecific organic anion transporter 1
ABCC3	O15438	Canalicular multispecific organic anion transporter 2
ABCC4	O15439	Multidrug resistance-associated protein 4
ABCC5	O15440	Multidrug resistance-associated protein 5
ABCD1	P33897	ATP-binding cassette sub-family D member 1
ABCD3	P28288	ATP-binding cassette sub-family D member 3
ABCD4	O14678	ATP-binding cassette sub-family D member 4
ABCE1	P61221	ATP-binding cassette sub-family E member 1
ABCF1	Q8NE71	ATP-binding cassette sub-family F member 1
ABCF2	Q9UG63	ATP-binding cassette sub-family F member 2
ABCF3	Q9NUQ8	ATP-binding cassette sub-family F member 3
ABCG2	Q9UNQ0	ATP-binding cassette sub-family G member 2
ABHD10	Q9NUJ1	Mycophenolic acid acyl-glucuronide esterase, mitochondrial
ABHD11	Q8NFV4	Alpha/beta hydrolase domain-containing protein 11
ABHD12	Q8N2K0	Monoacylglycerol lipase ABHD12
ABHD14B	Q96IU4	Alpha/beta hydrolase domain-containing protein 14B
ABHD15	Q6UXT9	Abhydrolase domain-containing protein 15
ABHD16A	O95870	Abhydrolase domain-containing protein 16A
ABHD17A	Q96GS6	Alpha/beta hydrolase domain-containing protein 17A
ABHD17B	Q5VST6	Alpha/beta hydrolase domain-containing protein 17B
ABHD3	Q8WU67	Phospholipase ABHD3
ABHD5	Q8WTS1	1-acylglycerol-3-phosphate O-acyltransferase ABHD5
ABHD6	Q9BV23	Monoacylglycerol lipase ABHD6
ABI1	Q8IZP0	Abl interactor 1
ABI2	Q9NYB9	Abl interactor 2
ABL1	P00519	Tyrosine-protein kinase ABL1
ABL2	P42684	Abelson tyrosine-protein kinase 2
ABLIM1	O14639	Actin-binding LIM protein 1
ABR	Q12979-2	Active breakpoint cluster region-related protein
ABT1	Q9ULW3	Activator of basal transcription 1
ABTB2	Q8N961	Ankyrin repeat and BTB/POZ domain-containing protein 2
ACAA1	P09110	3-ketoacyl-CoA thiolase, peroxisomal
ACAA2	P42765	3-ketoacyl-CoA thiolase, mitochondrial
ACACA	Q13085	Acetyl-CoA carboxylase 1
ACAD10	Q6JQN1	Acyl-CoA dehydrogenase family member 10
ACAD11	Q709F0	Acyl-CoA dehydrogenase family member 11
ACAD8	Q9UKU7	Isobutyryl-CoA dehydrogenase, mitochondrial
ACAD9	Q9H845	Acyl-CoA dehydrogenase family member 9, mitochondrial
ACADM	P11310	Medium-chain specific acyl-CoA dehydrogenase, mitochondrial
ACADS	P16219	Short-chain specific acyl-CoA dehydrogenase, mitochondrial
ACADSB	P45954	Short/branched chain specific acyl-CoA dehydrogenase, mitochondrial
ACADVL	P49748-3	Very long-chain specific acyl-CoA dehydrogenase, mitochondrial
ACAP2	Q15057	Arf-GAP with coiled-coil, ANK repeat and PH domain-containing protein 2
ACAT1	P24752	Acetyl-CoA acetyltransferase, mitochondrial
ACAT2	Q9BWD1	Acetyl-CoA acetyltransferase, cytosolic
ACBD3	Q9H3P7	Golgi resident protein GCP60
ACBD5	Q5T8D3-3	Acyl-CoA-binding domain-containing protein 5
ACBD6	Q9BR61	Acyl-CoA-binding domain-containing protein 6
ACD	Q96AP0	Adrenocortical dysplasia protein homolog
ACIN1	Q9UKV3	Apoptotic chromatin condensation inducer in the nucleus
ACIN1	Q9UKV3-5	Apoptotic chromatin condensation inducer in the nucleus
ACLY	P53396	ATP-citrate synthase
ACO1	P21399	Cytoplasmic aconitate hydratase
ACO2	Q99798	Aconitate hydratase, mitochondrial
ACOT1;ACOT2	Q86TX2	Acyl-coenzyme A thioesterase 1
ACOT11	Q8WXI4-2	Acyl-coenzyme A thioesterase 11
ACOT13	Q9NPJ3	Acyl-coenzyme A thioesterase 13
ACOT7	O00154-4	Cytosolic acyl coenzyme A thioester hydrolase
ACOT8	O14734	Acyl-coenzyme A thioesterase 8
ACOT9	Q9Y305	Acyl-coenzyme A thioesterase 9, mitochondrial
ACOX1	Q15067	Peroxisomal acyl-coenzyme A oxidase 1
ACOX3	O15254	Peroxisomal acyl-coenzyme A oxidase 3
ACP1	P24666	Low molecular weight phosphotyrosine protein phosphatase
ACP1	P24666-2	Low molecular weight phosphotyrosine protein phosphatase
ACP2	P11117	Lysosomal acid phosphatase
ACSF2	Q96CM8	Acyl-CoA synthetase family member 2, mitochondrial
ACSF3	Q4G176	Acyl-CoA synthetase family member 3, mitochondrial
ACSL1	P33121	Long-chain-fatty-acid--CoA ligase 1
ACSL3	O95573	Long-chain-fatty-acid--CoA ligase 3
ACSL4	O60488	Long-chain-fatty-acid--CoA ligase 4
ACSS2	Q9NR19	Acetyl-coenzyme A synthetase, cytoplasmic
ACTA1	P68133	Actin, alpha skeletal muscle
ACTB	P60709	Actin, cytoplasmic 1
ACTBL2	Q562R1	Beta-actin-like protein 2
ACTG1	P63261	Actin, cytoplasmic 2
ACTL6A	O96019	Actin-like protein 6A
ACTL8	Q9H568	Actin-like protein 8
ACTN1	P12814	Alpha-actinin-1
ACTN4	O43707	Alpha-actinin-4
ACTR10	Q9NZ32	Actin-related protein 10
ACTR1A	P61163	Alpha-centractin
ACTR1B	P42025	Beta-centractin
ACTR2	P61160	Actin-related protein 2
ACTR3	P61158	Actin-related protein 3
ACTR3B	Q9P1U1	Actin-related protein 3B
ACTR5	Q9H9F9	Actin-related protein 5
ACTR6	Q9GZN1	Actin-related protein 6
ACTR8	Q9H981	Actin-related protein 8
ACVR1	Q04771	Activin receptor type-1
ACY1	Q03154	Aminoacylase-1
ACYP1	P07311	Acylphosphatase-1
ACYP2	P14621	Acylphosphatase-2
ADA	P00813	Adenosine deaminase
ADAL	Q6DHV7	Adenosine deaminase-like protein
ADAM10	O14672	Disintegrin and metalloproteinase domain-containing protein 10
ADAM15	Q13444	Disintegrin and metalloproteinase domain-containing protein 15
ADAM17	P78536	Disintegrin and metalloproteinase domain-containing protein 17
ADAM22	Q9P0K1	Disintegrin and metalloproteinase domain-containing protein 22
ADAM9	Q13443	Disintegrin and metalloproteinase domain-containing protein 9
ADAMTS1	Q9UHI8	A disintegrin and metalloproteinase with thrombospondin motifs 1
ADAMTS3	O15072	A disintegrin and metalloproteinase with thrombospondin motifs 3
ADAMTSL4	Q6UY14	ADAMTS-like protein 4
ADAR	P55265	Double-stranded RNA-specific adenosine deaminase
ADAR	P55265-3	Double-stranded RNA-specific adenosine deaminase
ADARB1	P78563	Double-stranded RNA-specific editase 1
ADARB2	Q9NS39	Double-stranded RNA-specific editase B2
ADAT1	Q9BUB4	tRNA-specific adenosine deaminase 1
ADAT2	Q7Z6V5	tRNA-specific adenosine deaminase 2
ADAT3	Q96EY9	Probable inactive tRNA-specific adenosine deaminase-like protein 3
ADCK1	Q86TW2	Uncharacterized aarF domain-containing protein kinase 1
ADCK2	Q7Z695	Uncharacterized aarF domain-containing protein kinase 2
ADCK3	Q8NI60	Atypical kinase ADCK3, mitochondrial
ADCK4	Q96D53	AarF domain-containing protein kinase 4
ADCK5	Q3MIX3	Uncharacterized aarF domain-containing protein kinase 5
ADCY3	O60266	Adenylate cyclase type 3
ADCY6	O43306	Adenylate cyclase type 6
ADCY9	O60503	Adenylate cyclase type 9
ADD1	P35611-2	Alpha-adducin
ADD3	Q9UEY8	Gamma-adducin
ADD3	Q9UEY8-2	Gamma-adducin
ADH5	P11766	Alcohol dehydrogenase class-3
ADI1	Q9BV57	1,2-dihydroxy-3-keto-5-methylthiopentene dioxygenase
ADIPOR1	Q96A54	Adiponectin receptor protein 1
ADIPOR2	Q86V24	Adiponectin receptor protein 2
ADIRF	Q15847	Adipogenesis regulatory factor
ADK	P55263	Adenosine kinase
ADNP	Q9H2P0	Activity-dependent neuroprotector homeobox protein
ADNP2	Q6IQ32	ADNP homeobox protein 2
ADO	Q96SZ5	2-aminoethanethiol dioxygenase
ADPGK	Q9BRR6	ADP-dependent glucokinase
ADPRHL2	Q9NX46	Poly(ADP-ribose) glycohydrolase ARH3
ADRBK1	P25098	Beta-adrenergic receptor kinase 1
ADRM1	Q16186	Proteasomal ubiquitin receptor ADRM1
ADSL	P30566	Adenylosuccinate lyase
ADSS	P30520	Adenylosuccinate synthetase isozyme 2
AEBP2	Q6ZN18	Zinc finger protein AEBP2
AEN	Q8WTP8	Apoptosis-enhancing nuclease
AES	Q08117	Amino-terminal enhancer of split
AFAP1	Q8N556	Actin filament-associated protein 1
AFF1	P51825-2	AF4/FMR2 family member 1
AFF4	Q9UHB7	AF4/FMR2 family member 4
AFG3L2	Q9Y4W6	AFG3-like protein 2
AFMID	Q63HM1	Kynurenine formamidase
AFTPH	Q6ULP2	Aftiphilin
AGA	P20933	N(4)-(beta-N-acetylglucosaminyl)-L-asparaginase
AGAP1	Q9UPQ3	Arf-GAP with GTPase, ANK repeat and PH domain-containing protein 1
AGAP3	Q96P47	Arf-GAP with GTPase, ANK repeat and PH domain-containing protein 3
AGFG1	P52594	Arf-GAP domain and FG repeat-containing protein 1
AGFG2	O95081	Arf-GAP domain and FG repeat-containing protein 2
AGGF1	Q8N302	Angiogenic factor with G patch and FHA domains 1
AGK	Q53H12	Acylglycerol kinase, mitochondrial
AGL	P35573	Glycogen debranching enzyme
AGO1	Q9UL18	Protein argonaute-1
AGO2	Q9UKV8	Protein argonaute-2
AGO3	Q9H9G7	Protein argonaute-3
AGPAT1	Q99943	1-acyl-sn-glycerol-3-phosphate acyltransferase alpha
AGPAT2	O15120	1-acyl-sn-glycerol-3-phosphate acyltransferase beta
AGPAT3	Q9NRZ7	1-acyl-sn-glycerol-3-phosphate acyltransferase gamma
AGPAT5	Q9NUQ2	1-acyl-sn-glycerol-3-phosphate acyltransferase epsilon
AGPAT6	Q86UL3	Glycerol-3-phosphate acyltransferase 4
AGPAT9	Q53EU6	Glycerol-3-phosphate acyltransferase 3
AGPS	O00116	Alkyldihydroxyacetonephosphate synthase, peroxisomal
AGR2	O95994	Anterior gradient protein 2 homolog
AGRN	O00468-6	Agrin
AGTPBP1	Q9UPW5	Cytosolic carboxypeptidase 1
AGTRAP	Q6RW13	Type-1 angiotensin II receptor-associated protein
AHCTF1	Q8WYP5	Protein ELYS
AHCY	P23526	Adenosylhomocysteinase
AHCYL1	O43865	Putative adenosylhomocysteinase 2
AHCYL2	Q96HN2-2	Putative adenosylhomocysteinase 3
AHDC1	Q5TGY3	AT-hook DNA-binding motif-containing protein 1
AHI1	Q8N157	Jouberin
AHNAK	Q09666	Neuroblast differentiation-associated protein AHNAK
AHNAK2	Q8IVF2-3	Protein AHNAK2
AHR	P35869	Aryl hydrocarbon receptor
AHSA1	O95433	Activator of 90 kDa heat shock protein ATPase homolog 1
AIDA	Q96BJ3	Axin interactor, dorsalization-associated protein
AIF1L	Q9BQI0	Allograft inflammatory factor 1-like
AIFM1	O95831	Apoptosis-inducing factor 1, mitochondrial
AIFM2	Q9BRQ8	Apoptosis-inducing factor 2
AIMP1	Q12904	Aminoacyl tRNA synthase complex-interacting multifunctional protein 1
AIMP2	Q13155	Aminoacyl tRNA synthase complex-interacting multifunctional protein 2
AIP	O00170	AH receptor-interacting protein
AJUBA	Q96IF1	LIM domain-containing protein ajuba
AK1	P00568	Adenylate kinase isoenzyme 1
AK2	P54819	Adenylate kinase 2, mitochondrial
AK3	Q9UIJ7	GTP:AMP phosphotransferase AK3, mitochondrial
AK4	P27144	Adenylate kinase 4, mitochondrial
AK6	Q9Y3D8	Adenylate kinase isoenzyme 6
AKAP1	Q92667	A-kinase anchor protein 1, mitochondrial
AKAP10	O43572	A-kinase anchor protein 10, mitochondrial
AKAP11	Q9UKA4	A-kinase anchor protein 11
AKAP13	Q12802	A-kinase anchor protein 13
AKAP17A	Q02040	A-kinase anchor protein 17A
AKAP2	Q9Y2D5-6	A-kinase anchor protein 2
AKAP8	O43823	A-kinase anchor protein 8
AKAP8L	Q9ULX6	A-kinase anchor protein 8-like
AKAP9	Q99996-3	A-kinase anchor protein 9
AKIRIN2	Q53H80	Akirin-2
AKR1A1	P14550	Alcohol dehydrogenase [NADP(+)]
AKR1B1	P15121	Aldose reductase
AKR1B15;AKR1B10	C9JRZ8	Aldo-keto reductase family 1 member B15
AKR7A2	O43488	Aflatoxin B1 aldehyde reductase member 2
AKT1	P31749	RAC-alpha serine/threonine-protein kinase
AKT1S1	Q96B36	Proline-rich AKT1 substrate 1
AKT2	P31751	RAC-beta serine/threonine-protein kinase
AKTIP	Q9H8T0	AKT-interacting protein
ALAD	P13716	Delta-aminolevulinic acid dehydratase
ALAS1	P13196	5-aminolevulinate synthase, nonspecific, mitochondrial
ALCAM	Q13740	CD166 antigen
ALDH16A1	Q8IZ83	Aldehyde dehydrogenase family 16 member A1
ALDH18A1	P54886	Delta-1-pyrroline-5-carboxylate synthase
ALDH1A2	O94788-3	Retinal dehydrogenase 2
ALDH1A3	P47895	Aldehyde dehydrogenase family 1 member A3
ALDH1B1	P30837	Aldehyde dehydrogenase X, mitochondrial
ALDH1L1	O75891	Cytosolic 10-formyltetrahydrofolate dehydrogenase
ALDH1L2	Q3SY69	Mitochondrial 10-formyltetrahydrofolate dehydrogenase
ALDH3A1	P30838	Aldehyde dehydrogenase, dimeric NADP-preferring
ALDH3A2	P51648	Fatty aldehyde dehydrogenase
ALDH3B1	P43353	Aldehyde dehydrogenase family 3 member B1
ALDH4A1	P30038	Delta-1-pyrroline-5-carboxylate dehydrogenase, mitochondrial
ALDH5A1	P51649	Succinate-semialdehyde dehydrogenase, mitochondrial
ALDH6A1	Q02252	Methylmalonate-semialdehyde dehydrogenase [acylating], mitochondrial
ALDH7A1	P49419-2	Alpha-aminoadipic semialdehyde dehydrogenase
ALDH9A1	P49189	4-trimethylaminobutyraldehyde dehydrogenase
ALDOA	P04075	Fructose-bisphosphate aldolase A
ALDOA	P04075-2	Fructose-bisphosphate aldolase A
ALDOC	P09972	Fructose-bisphosphate aldolase C
ALG1	Q9BT22	Chitobiosyldiphosphodolichol beta-mannosyltransferase
ALG10	Q5BKT4	Dol-P-Glc:Glc(2)Man(9)GlcNAc(2)-PP-Dol alpha-1,2-glucosyltransferase
ALG11	Q2TAA5	GDP-Man:Man(3)GlcNAc(2)-PP-Dol alpha-1,2-mannosyltransferase
ALG12	Q9BV10	Dol-P-Man:Man(7)GlcNAc(2)-PP-Dol alpha-1,6-mannosyltransferase
ALG13	Q9NP73	Putative bifunctional UDP-N-acetylglucosamine transferase and deubiquitinase ALG13
ALG14	Q96F25	UDP-N-acetylglucosamine transferase subunit ALG14 homolog
ALG2	Q9H553	Alpha-1,3/1,6-mannosyltransferase ALG2
ALG3	Q92685	Dol-P-Man:Man(5)GlcNAc(2)-PP-Dol alpha-1,3-mannosyltransferase
ALG5	Q9Y673	Dolichyl-phosphate beta-glucosyltransferase
ALG6	Q9Y672	Dolichyl pyrophosphate Man9GlcNAc2 alpha-1,3-glucosyltransferase
ALG8	Q9BVK2	Probable dolichyl pyrophosphate Glc1Man9GlcNAc2 alpha-1,3-glucosyltransferase
ALG9	Q9H6U8	Alpha-1,2-mannosyltransferase ALG9
ALKBH1	Q13686	Alkylated DNA repair protein alkB homolog 1
ALKBH2	Q6NS38	Alpha-ketoglutarate-dependent dioxygenase alkB homolog 2
ALKBH3	Q96Q83	Alpha-ketoglutarate-dependent dioxygenase alkB homolog 3
ALKBH4	Q9NXW9	Alpha-ketoglutarate-dependent dioxygenase alkB homolog 4
ALKBH5	Q6P6C2	RNA demethylase ALKBH5
ALKBH7	Q9BT30	Alpha-ketoglutarate-dependent dioxygenase alkB homolog 7, mitochondrial
ALKBH8	Q96BT7	Alkylated DNA repair protein alkB homolog 8
ALMS1	Q8TCU4	Alstrom syndrome protein 1
ALPI	P09923	Intestinal-type alkaline phosphatase
ALPK2	Q86TB3	Alpha-protein kinase 2
ALPL	P05186	Alkaline phosphatase, tissue-nonspecific isozyme
ALPP;ALPPL2	P05187	Alkaline phosphatase, placental type
ALYREF	Q86V81	THO complex subunit 4
AMACR	Q9UHK6	Alpha-methylacyl-CoA racemase
AMBRA1	Q9C0C7	Activating molecule in BECN1-regulated autophagy protein 1
AMD1	P17707	S-adenosylmethionine decarboxylase proenzyme
AMDHD2	Q9Y303	Putative N-acetylglucosamine-6-phosphate deacetylase
AMFR	Q9UKV5	E3 ubiquitin-protein ligase AMFR
AMMECR1L	Q6DCA0	AMMECR1-like protein
AMOTL1	Q8IY63-2	Angiomotin-like protein 1
AMOTL2	Q9Y2J4	Angiomotin-like protein 2
AMPD2	Q01433	AMP deaminase 2
AMZ2	Q86W34	Archaemetzincin-2
ANAPC1	Q9H1A4	Anaphase-promoting complex subunit 1
ANAPC10	Q9UM13	Anaphase-promoting complex subunit 10
ANAPC11	Q9NYG5	Anaphase-promoting complex subunit 11
ANAPC13	Q9BS18	Anaphase-promoting complex subunit 13
ANAPC15	P60006	Anaphase-promoting complex subunit 15
ANAPC16	Q96DE5	Anaphase-promoting complex subunit 16
ANAPC2	Q9UJX6	Anaphase-promoting complex subunit 2
ANAPC4	Q9UJX5	Anaphase-promoting complex subunit 4
ANAPC5	Q9UJX4	Anaphase-promoting complex subunit 5
ANAPC7	Q9UJX3	Anaphase-promoting complex subunit 7
ANGEL2	Q5VTE6	Protein angel homolog 2
ANKFY1	Q9P2R3	Rabankyrin-5
ANKH	Q9HCJ1	Progressive ankylosis protein homolog
ANKHD1	Q8IWZ3-6	Ankyrin repeat and KH domain-containing protein 1
ANKIB1	Q9P2G1	Ankyrin repeat and IBR domain-containing protein 1
ANKLE2	Q86XL3	Ankyrin repeat and LEM domain-containing protein 2
ANKMY2	Q8IV38	Ankyrin repeat and MYND domain-containing protein 2
ANKRD10	Q9NXR5	Ankyrin repeat domain-containing protein 10
ANKRD11	Q6UB99	Ankyrin repeat domain-containing protein 11
ANKRD13A	Q8IZ07	Ankyrin repeat domain-containing protein 13A
ANKRD13C	Q8N6S4	Ankyrin repeat domain-containing protein 13C
ANKRD16	Q6P6B7	Ankyrin repeat domain-containing protein 16
ANKRD17	O75179	Ankyrin repeat domain-containing protein 17
ANKRD2	Q9GZV1	Ankyrin repeat domain-containing protein 2
ANKRD26	Q9UPS8	Ankyrin repeat domain-containing protein 26
ANKRD27	Q96NW4	Ankyrin repeat domain-containing protein 27
ANKRD28	O15084	Serine/threonine-protein phosphatase 6 regulatory ankyrin repeat subunit A
ANKRD32	Q9BQI6	Ankyrin repeat domain-containing protein 32
ANKRD39	Q53RE8	Ankyrin repeat domain-containing protein 39
ANKRD40	Q6AI12	Ankyrin repeat domain-containing protein 40
ANKRD44	Q8N8A2	Serine/threonine-protein phosphatase 6 regulatory ankyrin repeat subunit B
ANKRD46	Q86W74	Ankyrin repeat domain-containing protein 46
ANKRD49	Q8WVL7	Ankyrin repeat domain-containing protein 49
ANKRD50	Q9ULJ7	Ankyrin repeat domain-containing protein 50
ANKRD52	Q8NB46	Serine/threonine-protein phosphatase 6 regulatory ankyrin repeat subunit C
ANKRD54	Q6NXT1	Ankyrin repeat domain-containing protein 54
ANKS1A	Q92625	Ankyrin repeat and SAM domain-containing protein 1A
ANKS6	Q68DC2	Ankyrin repeat and SAM domain-containing protein 6
ANKZF1	Q9H8Y5	Ankyrin repeat and zinc finger domain-containing protein 1
ANLN	Q9NQW6	Actin-binding protein anillin
ANO10	Q9NW15	Anoctamin-10
ANO6	Q4KMQ2	Anoctamin-6
ANO8	Q9HCE9	Anoctamin-8
ANP32A	P39687	Acidic leucine-rich nuclear phosphoprotein 32 family member A
ANP32B	Q92688	Acidic leucine-rich nuclear phosphoprotein 32 family member B
ANP32E	Q9BTT0	Acidic leucine-rich nuclear phosphoprotein 32 family member E
ANTXR1	Q9H6X2	Anthrax toxin receptor 1
ANXA1	P04083	Annexin A1
ANXA11	P50995	Annexin A11
ANXA2;ANXA2P2	P07355	Annexin A2
ANXA3	P12429	Annexin A3
ANXA4	P09525	Annexin A4
ANXA5	P08758	Annexin A5
ANXA6	P08133	Annexin A6
ANXA7	P20073	Annexin A7
ANXA8L2;ANXA8	Q5VT79	Annexin A8-like protein 2
AP1AR	Q63HQ0	AP-1 complex-associated regulatory protein
AP1B1	Q10567-3	AP-1 complex subunit beta-1
AP1G1	O43747	AP-1 complex subunit gamma-1
AP1G2	O75843	AP-1 complex subunit gamma-like 2
AP1M1	Q9BXS5	AP-1 complex subunit mu-1
AP1S1	P61966	AP-1 complex subunit sigma-1A
AP1S2	P56377	AP-1 complex subunit sigma-2
AP1S3	Q96PC3	AP-1 complex subunit sigma-3
AP2A1	O95782	AP-2 complex subunit alpha-1
AP2A2	O94973	AP-2 complex subunit alpha-2
AP2B1	P63010	AP-2 complex subunit beta
AP2M1	Q96CW1	AP-2 complex subunit mu
AP2S1	P53680	AP-2 complex subunit sigma
AP3B1	O00203	AP-3 complex subunit beta-1
AP3D1	O14617-5	AP-3 complex subunit delta-1
AP3D1	O14617-2	AP-3 complex subunit delta-1
AP3M1	Q9Y2T2	AP-3 complex subunit mu-1
AP3S1	Q92572	AP-3 complex subunit sigma-1
AP3S2	P59780	AP-3 complex subunit sigma-2
AP4B1	Q9Y6B7	AP-4 complex subunit beta-1
AP4E1	Q9UPM8	AP-4 complex subunit epsilon-1
AP4M1	O00189	AP-4 complex subunit mu-1
AP4S1	Q9Y587-2	AP-4 complex subunit sigma-1
AP5B1	Q2VPB7	AP-5 complex subunit beta-1
AP5M1	Q9H0R1	AP-5 complex subunit mu-1
AP5S1	Q9NUS5	AP-5 complex subunit sigma-1
AP5Z1	O43299	AP-5 complex subunit zeta-1
APAF1	O14727	Apoptotic protease-activating factor 1
APBA3	O96018	Amyloid beta A4 precursor protein-binding family A member 3
APBB2	Q92870	Amyloid beta A4 precursor protein-binding family B member 2
APC	P25054	Adenomatous polyposis coli protein
APEH	P13798	Acylamino-acid-releasing enzyme
APEX1	P27695	DNA-(apurinic or apyrimidinic site) lyase
APEX2	Q9UBZ4	DNA-(apurinic or apyrimidinic site) lyase 2
APH1A	Q96BI3	Gamma-secretase subunit APH-1A
API5	Q9BZZ5-2	Apoptosis inhibitor 5
API5	Q9BZZ5	Apoptosis inhibitor 5
APIP	Q96GX9	Methylthioribulose-1-phosphate dehydratase
APITD1	Q8N2Z9	Centromere protein S
APLP2	Q06481	Amyloid-like protein 2
APMAP	Q9HDC9	Adipocyte plasma membrane-associated protein
APOA1BP	Q8NCW5	NAD(P)H-hydrate epimerase
APOBEC3B	Q9UH17	DNA dC->dU-editing enzyme APOBEC-3B
APOBEC3C	Q9NRW3	DNA dC->dU-editing enzyme APOBEC-3C
APOL2	Q9BQE5	Apolipoprotein L2
APOO	Q9BUR5	Apolipoprotein O
APOOL	Q6UXV4	MICOS complex subunit MIC27
APOPT1	Q96IL0	Apoptogenic protein 1, mitochondrial
APP	P05067	Amyloid beta A4 protein
APPBP2	Q92624	Amyloid protein-binding protein 2
APPL1	Q9UKG1	DCC-interacting protein 13-alpha
APPL2	Q8NEU8	DCC-interacting protein 13-beta
APRT	P07741	Adenine phosphoribosyltransferase
APTX	Q7Z2E3	Aprataxin
AQR	O60306	Intron-binding protein aquarius
ARAF	P10398	Serine/threonine-protein kinase A-Raf
ARAP1	Q96P48	Arf-GAP with Rho-GAP domain, ANK repeat and PH domain-containing protein 1
ARAP3	Q8WWN8	Arf-GAP with Rho-GAP domain, ANK repeat and PH domain-containing protein 3
ARCN1	P48444	Coatomer subunit delta
ARF1	P84077	ADP-ribosylation factor 1
ARF3	P61204	ADP-ribosylation factor 3
ARF4	P18085	ADP-ribosylation factor 4
ARF5	P84085	ADP-ribosylation factor 5
ARF6	P62330	ADP-ribosylation factor 6
ARFGAP1	Q8N6T3	ADP-ribosylation factor GTPase-activating protein 1
ARFGAP2	Q8N6H7	ADP-ribosylation factor GTPase-activating protein 2
ARFGAP3	Q9NP61	ADP-ribosylation factor GTPase-activating protein 3
ARFGEF1	Q9Y6D6	Brefeldin A-inhibited guanine nucleotide-exchange protein 1
ARFGEF2	Q9Y6D5	Brefeldin A-inhibited guanine nucleotide-exchange protein 2
ARFIP1	P53367	Arfaptin-1
ARFIP1	P53367-2	Arfaptin-1
ARFIP2	P53365	Arfaptin-2
ARFRP1	Q13795	ADP-ribosylation factor-related protein 1
ARGLU1	Q9NWB6	Arginine and glutamate-rich protein 1
ARHGAP1	Q07960	Rho GTPase-activating protein 1
ARHGAP10	A1A4S6	Rho GTPase-activating protein 10
ARHGAP11A	Q6P4F7	Rho GTPase-activating protein 11A
ARHGAP12	Q8IWW6	Rho GTPase-activating protein 12
ARHGAP17	Q68EM7	Rho GTPase-activating protein 17
ARHGAP18	Q8N392	Rho GTPase-activating protein 18
ARHGAP19	Q14CB8	Rho GTPase-activating protein 19
ARHGAP21	Q5T5U3	Rho GTPase-activating protein 21
ARHGAP23	Q9P227	Rho GTPase-activating protein 23
ARHGAP26	Q9UNA1	Rho GTPase-activating protein 26
ARHGAP27	Q6ZUM4	Rho GTPase-activating protein 27
ARHGAP28	Q9P2N2	Rho GTPase-activating protein 28
ARHGAP29	Q52LW3	Rho GTPase-activating protein 29
ARHGAP32	A7KAX9	Rho GTPase-activating protein 32
ARHGAP35	Q9NRY4	Rho GTPase-activating protein 35
ARHGAP39	Q9C0H5-2	Rho GTPase-activating protein 39
ARHGAP4	P98171	Rho GTPase-activating protein 4
ARHGAP42	A6NI28	Rho GTPase-activating protein 42
ARHGAP5	Q13017	Rho GTPase-activating protein 5
ARHGDIA	P52565	Rho GDP-dissociation inhibitor 1
ARHGDIB	P52566	Rho GDP-dissociation inhibitor 2
ARHGEF1	Q92888-3	Rho guanine nucleotide exchange factor 1
ARHGEF10	O15013	Rho guanine nucleotide exchange factor 10
ARHGEF11	O15085-2	Rho guanine nucleotide exchange factor 11
ARHGEF12	Q9NZN5-2	Rho guanine nucleotide exchange factor 12
ARHGEF16	Q5VV41	Rho guanine nucleotide exchange factor 16
ARHGEF17	Q96PE2	Rho guanine nucleotide exchange factor 17
ARHGEF18	Q6ZSZ5	Rho guanine nucleotide exchange factor 18
ARHGEF2	Q92974	Rho guanine nucleotide exchange factor 2
ARHGEF28	Q8N1W1	Rho guanine nucleotide exchange factor 28
ARHGEF3	Q9NR81	Rho guanine nucleotide exchange factor 3
ARHGEF35	A5YM69	Rho guanine nucleotide exchange factor 35
ARHGEF40	Q8TER5	Rho guanine nucleotide exchange factor 40
ARHGEF5	Q12774	Rho guanine nucleotide exchange factor 5
ARHGEF7	Q14155-1	Rho guanine nucleotide exchange factor 7
ARID1A	O14497	AT-rich interactive domain-containing protein 1A
ARID1B	Q8NFD5	AT-rich interactive domain-containing protein 1B
ARID2	Q68CP9	AT-rich interactive domain-containing protein 2
ARID3A	Q99856	AT-rich interactive domain-containing protein 3A
ARID4A	P29374	AT-rich interactive domain-containing protein 4A
ARID4B	Q4LE39	AT-rich interactive domain-containing protein 4B
ARID5B	Q14865	AT-rich interactive domain-containing protein 5B
ARIH1	Q9Y4X5	E3 ubiquitin-protein ligase ARIH1
ARIH2	O95376	E3 ubiquitin-protein ligase ARIH2
ARL1	P40616	ADP-ribosylation factor-like protein 1
ARL13B	Q3SXY8	ADP-ribosylation factor-like protein 13B
ARL14EP	Q8N8R7	ARL14 effector protein
ARL15	Q9NXU5	ADP-ribosylation factor-like protein 15
ARL2	P36404	ADP-ribosylation factor-like protein 2
ARL2BP	Q9Y2Y0	ADP-ribosylation factor-like protein 2-binding protein
ARL3	P36405	ADP-ribosylation factor-like protein 3
ARL4D	P49703	ADP-ribosylation factor-like protein 4D
ARL5B;ARL5A	Q96KC2	ADP-ribosylation factor-like protein 5B
ARL6	Q9H0F7	ADP-ribosylation factor-like protein 6
ARL6IP1	Q15041	ADP-ribosylation factor-like protein 6-interacting protein 1
ARL6IP4	Q66PJ3-2	ADP-ribosylation factor-like protein 6-interacting protein 4
ARL6IP5	O75915	PRA1 family protein 3
ARL6IP6	Q8N6S5	ADP-ribosylation factor-like protein 6-interacting protein 6
ARL8A	Q96BM9	ADP-ribosylation factor-like protein 8A
ARL8B	Q9NVJ2	ADP-ribosylation factor-like protein 8B
ARMC1	Q9NVT9	Armadillo repeat-containing protein 1
ARMC10	Q8N2F6	Armadillo repeat-containing protein 10
ARMC10	Q8N2F6-2	Armadillo repeat-containing protein 10
ARMC5	Q96C12	Armadillo repeat-containing protein 5
ARMC6	Q6NXE6	Armadillo repeat-containing protein 6
ARMC8	Q8IUR7	Armadillo repeat-containing protein 8
ARMC9	Q7Z3E5	LisH domain-containing protein ARMC9
ARMT1	Q9H993	Protein-glutamate O-methyltransferase
ARNT	P27540	Aryl hydrocarbon receptor nuclear translocator
ARNTL	O00327	Aryl hydrocarbon receptor nuclear translocator-like protein 1
ARPC1A	Q92747	Actin-related protein 2/3 complex subunit 1A
ARPC1B	O15143	Actin-related protein 2/3 complex subunit 1B
ARPC2	O15144	Actin-related protein 2/3 complex subunit 2
ARPC3	O15145	Actin-related protein 2/3 complex subunit 3
ARPC4	P59998	Actin-related protein 2/3 complex subunit 4
ARPC5	O15511	Actin-related protein 2/3 complex subunit 5
ARPC5L	Q9BPX5	Actin-related protein 2/3 complex subunit 5-like protein
ARPIN	Q7Z6K5-2	Arpin
ARPP19	P56211	cAMP-regulated phosphoprotein 19
ARR3	P36575-2	Arrestin-C
ARRB1	P49407-2	Beta-arrestin-1
ARRB2	P32121	Beta-arrestin-2
ARRDC1	Q8N5I2	Arrestin domain-containing protein 1
ARSA	P15289	Arylsulfatase A
ARSB	P15848	Arylsulfatase B
ARSK	Q6UWY0	Arylsulfatase K
ARV1	Q9H2C2	Protein ARV1
ARVCF	O00192	Armadillo repeat protein deleted in velo-cardio-facial syndrome
ASAH1	Q13510	Acid ceramidase
ASAP1	Q9ULH1	Arf-GAP with SH3 domain, ANK repeat and PH domain-containing protein 1
ASAP2	O43150-2	Arf-GAP with SH3 domain, ANK repeat and PH domain-containing protein 2
ASAP3	Q8TDY4	Arf-GAP with SH3 domain, ANK repeat and PH domain-containing protein 3
ASB1	Q9Y576	Ankyrin repeat and SOCS box protein 1
ASB13	Q8WXK3	Ankyrin repeat and SOCS box protein 13
ASB3	Q9Y575	Ankyrin repeat and SOCS box protein 3
ASB6	Q9NWX5	Ankyrin repeat and SOCS box protein 6
ASB7	Q9H672	Ankyrin repeat and SOCS box protein 7
ASB9	Q96DX5	Ankyrin repeat and SOCS box protein 9
ASCC1	Q8N9N2-2	Activating signal cointegrator 1 complex subunit 1
ASCC2	Q9H1I8	Activating signal cointegrator 1 complex subunit 2
ASCC3	Q8N3C0	Activating signal cointegrator 1 complex subunit 3
ASF1A	Q9Y294	Histone chaperone ASF1A
ASF1B	Q9NVP2	Histone chaperone ASF1B
ASH1L	Q9NR48-2	Histone-lysine N-methyltransferase ASH1L
ASH2L	Q9UBL3	Set1/Ash2 histone methyltransferase complex subunit ASH2
ASL	P04424	Argininosuccinate lyase
ASMTL	O95671	N-acetylserotonin O-methyltransferase-like protein
ASNA1	O43681	ATPase ASNA1
ASNS	P08243	Asparagine synthetase [glutamine-hydrolyzing]
ASNSD1	Q9NWL6	Asparagine synthetase domain-containing protein 1
ASPH	Q12797	Aspartyl/asparaginyl beta-hydroxylase
ASPHD1	Q5U4P2	Aspartate beta-hydroxylase domain-containing protein 1
ASPM	Q8IZT6	Abnormal spindle-like microcephaly-associated protein
ASPSCR1	Q9BZE9-2	Tether containing UBX domain for GLUT4
ASRGL1	Q7L266	Isoaspartyl peptidase/L-asparaginase
ASS1	P00966	Argininosuccinate synthase
ASTE1	Q2TB18	Protein asteroid homolog 1
ASUN	Q9NVM9	Protein asunder homolog
ASXL1	Q8IXJ9	Putative Polycomb group protein ASXL1
ASXL2	Q76L83	Putative Polycomb group protein ASXL2
ATAD1	Q8NBU5	ATPase family AAA domain-containing protein 1
ATAD2	Q6PL18	ATPase family AAA domain-containing protein 2
ATAD2B	Q9ULI0	ATPase family AAA domain-containing protein 2B
ATAD3A	Q9NVI7-2	ATPase family AAA domain-containing protein 3A
ATAD3B	Q5T9A4	ATPase family AAA domain-containing protein 3B
ATAD5	Q96QE3	ATPase family AAA domain-containing protein 5
ATE1	O95260-2	Arginyl-tRNA--protein transferase 1
ATE1	O95260	Arginyl-tRNA--protein transferase 1
ATF1	P18846	Cyclic AMP-dependent transcription factor ATF-1
ATF2	P15336-5	Cyclic AMP-dependent transcription factor ATF-2
ATF3	P18847	Cyclic AMP-dependent transcription factor ATF-3
ATF4	P18848	Cyclic AMP-dependent transcription factor ATF-4
ATF6	P18850	Cyclic AMP-dependent transcription factor ATF-6 alpha
ATF6B	Q99941	Cyclic AMP-dependent transcription factor ATF-6 beta
ATF7	P17544-2	Cyclic AMP-dependent transcription factor ATF-7
ATF7IP	Q6VMQ6	Activating transcription factor 7-interacting protein 1
ATG101	Q9BSB4	Autophagy-related protein 101
ATG12	O94817	Ubiquitin-like protein ATG12
ATG13	O75143	Autophagy-related protein 13
ATG16L1	Q676U5	Autophagy-related protein 16-1
ATG2A	Q2TAZ0	Autophagy-related protein 2 homolog A
ATG2B	Q96BY7	Autophagy-related protein 2 homolog B
ATG3	Q9NT62	Ubiquitin-like-conjugating enzyme ATG3
ATG4A	Q8WYN0	Cysteine protease ATG4A
ATG4B	Q9Y4P1	Cysteine protease ATG4B
ATG4C	Q96DT6	Cysteine protease ATG4C
ATG5	Q9H1Y0	Autophagy protein 5
ATG7	O95352	Ubiquitin-like modifier-activating enzyme ATG7
ATG9A	Q7Z3C6	Autophagy-related protein 9A
ATIC	P31939	Bifunctional purine biosynthesis protein PURH
ATL2	Q8NHH9	Atlastin-2
ATL3	Q6DD88	Atlastin-3
ATM	Q13315	Serine-protein kinase ATM
ATN1	P54259	Atrophin-1
ATOX1	O00244	Copper transport protein ATOX1
ATP11A	P98196	Probable phospholipid-transporting ATPase IH
ATP11B	Q9Y2G3	Probable phospholipid-transporting ATPase IF
ATP11C	Q8NB49	Phospholipid-transporting ATPase IG
ATP13A1	Q9HD20	Manganese-transporting ATPase 13A1
ATP13A2	Q9NQ11	Probable cation-transporting ATPase 13A2
ATP13A3	Q9H7F0	Probable cation-transporting ATPase 13A3
ATP1A1	P05023	Sodium/potassium-transporting ATPase subunit alpha-1
ATP1B1	P05026	Sodium/potassium-transporting ATPase subunit beta-1
ATP1B3	P54709	Sodium/potassium-transporting ATPase subunit beta-3
ATP2A2	P16615	Sarcoplasmic/endoplasmic reticulum calcium ATPase 2
ATP2B1	P20020	Plasma membrane calcium-transporting ATPase 1
ATP2B3	Q16720	Plasma membrane calcium-transporting ATPase 3
ATP2B4	P23634	Plasma membrane calcium-transporting ATPase 4
ATP2C1	P98194-7	Calcium-transporting ATPase type 2C member 1
ATP2C1	P98194	Calcium-transporting ATPase type 2C member 1
ATP5A1	P25705	ATP synthase subunit alpha, mitochondrial
ATP5B	P06576	ATP synthase subunit beta, mitochondrial
ATP5C1	P36542	ATP synthase subunit gamma, mitochondrial
ATP5D	P30049	ATP synthase subunit delta, mitochondrial
ATP5E	P56381	ATP synthase subunit epsilon, mitochondrial
ATP5F1	P24539	ATP synthase F(0) complex subunit B1, mitochondrial
ATP5H	O75947	ATP synthase subunit d, mitochondrial
ATP5I	P56385	ATP synthase subunit e, mitochondrial
ATP5J	P18859	ATP synthase-coupling factor 6, mitochondrial
ATP5J2	P56134	ATP synthase subunit f, mitochondrial
ATP5L	O75964	ATP synthase subunit g, mitochondrial
ATP5O	P48047	ATP synthase subunit O, mitochondrial
ATP5S	Q99766	ATP synthase subunit s, mitochondrial
ATP5SL	Q9NW81	ATP synthase subunit s-like protein
ATP6AP1	Q15904	V-type proton ATPase subunit S1
ATP6AP2	O75787	Renin receptor
ATP6V0A1	Q93050-3	V-type proton ATPase 116 kDa subunit a isoform 1
ATP6V0A2	Q9Y487	V-type proton ATPase 116 kDa subunit a isoform 2
ATP6V0A4	Q9HBG4	V-type proton ATPase 116 kDa subunit a isoform 4
ATP6V0C	P27449	V-type proton ATPase 16 kDa proteolipid subunit
ATP6V0D1	P61421	V-type proton ATPase subunit d 1
ATP6V1A	P38606	V-type proton ATPase catalytic subunit A
ATP6V1B2	P21281	V-type proton ATPase subunit B, brain isoform
ATP6V1C1	P21283	V-type proton ATPase subunit C 1
ATP6V1D	Q9Y5K8	V-type proton ATPase subunit D
ATP6V1E1	P36543	V-type proton ATPase subunit E 1
ATP6V1F	Q16864	V-type proton ATPase subunit F
ATP6V1G1	O75348	V-type proton ATPase subunit G 1
ATP6V1H	Q9UI12	V-type proton ATPase subunit H
ATP7A	Q04656	Copper-transporting ATPase 1
ATP7B	P35670	Copper-transporting ATPase 2
ATP9A	O75110	Probable phospholipid-transporting ATPase IIA
ATP9B	O43861	Probable phospholipid-transporting ATPase IIB
ATPAF1	Q5TC12	ATP synthase mitochondrial F1 complex assembly factor 1
ATPAF2	Q8N5M1	ATP synthase mitochondrial F1 complex assembly factor 2
ATPIF1	Q9UII2	ATPase inhibitor, mitochondrial
ATR	Q13535	Serine/threonine-protein kinase ATR
ATRAID	Q6UW56	All-trans retinoic acid-induced differentiation factor
ATRIP	Q8WXE1	ATR-interacting protein
ATRN	O75882	Attractin
ATRX	P46100	Transcriptional regulator ATRX
ATRX	P46100-4	Transcriptional regulator ATRX
ATRX	P46100-6	Transcriptional regulator ATRX
ATXN1	P54253	Ataxin-1
ATXN10	Q9UBB4	Ataxin-10
ATXN1L	P0C7T5	Ataxin-1-like
ATXN2	Q99700	Ataxin-2
ATXN2L	Q8WWM7	Ataxin-2-like protein
ATXN2L	Q8WWM7-9	Ataxin-2-like protein
ATXN3	P54252	Ataxin-3
ATXN7	O15265	Ataxin-7
ATXN7L2	Q5T6C5	Ataxin-7-like protein 2
ATXN7L3	Q14CW9	Ataxin-7-like protein 3
ATXN7L3B	Q96GX2	Putative ataxin-7-like protein 3B
AUH	Q13825	Methylglutaconyl-CoA hydratase, mitochondrial
AUP1	Q9Y679	Ancient ubiquitous protein 1
AURKA	O14965	Aurora kinase A
AURKAIP1	Q9NWT8	Aurora kinase A-interacting protein
AURKB	Q96GD4	Aurora kinase B
AVEN	Q9NQS1	Cell death regulator Aven
AVL9	Q8NBF6	Late secretory pathway protein AVL9 homolog
AXIN1	O15169	Axin-1
AXL	P30530	Tyrosine-protein kinase receptor UFO
AZI2	Q9H6S1	5-azacytidine-induced protein 2
AZIN1	O14977	Antizyme inhibitor 1
B2M	P61769	Beta-2-microglobulin
B3GALNT2	Q8NCR0	UDP-GalNAc:beta-1,3-N-acetylgalactosaminyltransferase 2
B3GALT6	Q96L58	Beta-1,3-galactosyltransferase 6
B3GALTL	Q6Y288	Beta-1,3-glucosyltransferase
B3GAT3	O94766	Galactosylgalactosylxylosylprotein 3-beta-glucuronosyltransferase 3
B3GNT2	Q9NY97	N-acetyllactosaminide beta-1,3-N-acetylglucosaminyltransferase 2
B3GNTL1	Q67FW5	UDP-GlcNAc:betaGal beta-1,3-N-acetylglucosaminyltransferase-like protein 1
B4GALT1	P15291-2	Beta-1,4-galactosyltransferase 1
B4GALT2	O60909	Beta-1,4-galactosyltransferase 2
B4GALT3	O60512	Beta-1,4-galactosyltransferase 3
B4GALT4	O60513	Beta-1,4-galactosyltransferase 4
B4GALT5	O43286	Beta-1,4-galactosyltransferase 5
B4GALT7	Q9UBV7	Beta-1,4-galactosyltransferase 7
B4GAT1	O43505	Beta-1,4-glucuronyltransferase 1
BABAM1	Q9NWV8	BRISC and BRCA1-A complex member 1
BACE2	Q9Y5Z0	Beta-secretase 2
BACH1	O14867	Transcription regulator protein BACH1
BAD	Q92934	Bcl2-associated agonist of cell death
BAG1	Q99933	BAG family molecular chaperone regulator 1
BAG2	O95816	BAG family molecular chaperone regulator 2
BAG3	O95817	BAG family molecular chaperone regulator 3
BAG4	O95429	BAG family molecular chaperone regulator 4
BAG5	Q9UL15	BAG family molecular chaperone regulator 5
BAG6	P46379	Large proline-rich protein BAG6
BAHCC1	Q9P281	BAH and coiled-coil domain-containing protein 1
BAHD1	Q8TBE0	Bromo adjacent homology domain-containing 1 protein
BAIAP2	Q9UQB8-5	Brain-specific angiogenesis inhibitor 1-associated protein 2
BAIAP2L1	Q9UHR4	Brain-specific angiogenesis inhibitor 1-associated protein 2-like protein 1
BAK1	Q16611	Bcl-2 homologous antagonist/killer
BAMBI	Q13145	BMP and activin membrane-bound inhibitor homolog
BANF1	O75531	Barrier-to-autointegration factor
BANP	Q8N9N5	Protein BANP
BAP1	Q92560	Ubiquitin carboxyl-terminal hydrolase BAP1
BAP18	Q8IXM2	Chromatin complexes subunit BAP18
BAP18	Q8IXM2-2	Chromatin complexes subunit BAP18
BARD1	Q99728	BRCA1-associated RING domain protein 1
BARX1	Q9HBU1	Homeobox protein BarH-like 1
BASP1	P80723	Brain acid soluble protein 1
BAX	Q07812	Apoptosis regulator BAX
BAZ1A	Q9NRL2	Bromodomain adjacent to zinc finger domain protein 1A
BAZ1B	Q9UIG0	Tyrosine-protein kinase BAZ1B
BAZ2A	Q9UIF9	Bromodomain adjacent to zinc finger domain protein 2A
BAZ2B	Q9UIF8	Bromodomain adjacent to zinc finger domain protein 2B
BBC3	Q9BXH1	Bcl-2-binding component 3
BBS4	Q96RK4	Bardet-Biedl syndrome 4 protein
BBX	Q8WY36	HMG box transcription factor BBX
BCAM	P50895	Basal cell adhesion molecule
BCAP29	Q9UHQ4	B-cell receptor-associated protein 29
BCAP31	P51572-2	B-cell receptor-associated protein 31
BCAR1	P56945	Breast cancer anti-estrogen resistance protein 1
BCAR3	O75815	Breast cancer anti-estrogen resistance protein 3
BCAS2	O75934	Pre-mRNA-splicing factor SPF27
BCAS3	Q9H6U6	Breast carcinoma-amplified sequence 3
BCAT2	O15382	Branched-chain-amino-acid aminotransferase, mitochondrial
BCCIP	Q9P287	BRCA2 and CDKN1A-interacting protein
BCCIP	Q9P287-2	BRCA2 and CDKN1A-interacting protein
BCDIN3D	Q7Z5W3	Pre-miRNA 5-monophosphate methyltransferase
BCKDHA	P12694	2-oxoisovalerate dehydrogenase subunit alpha, mitochondrial
BCKDHB	P21953	2-oxoisovalerate dehydrogenase subunit beta, mitochondrial
BCKDK	O14874	[3-methyl-2-oxobutanoate dehydrogenase [lipoamide]] kinase, mitochondrial
BCL10	O95999	B-cell lymphoma/leukemia 10
BCL2	P10415	Apoptosis regulator Bcl-2
BCL2L1	Q07817	Bcl-2-like protein 1
BCL2L12	Q9HB09	Bcl-2-like protein 12
BCL2L13	Q9BXK5	Bcl-2-like protein 13
BCL2L2	Q92843-2	Bcl-2-like protein 2
BCL3	P20749	B-cell lymphoma 3 protein
BCL6	P41182	B-cell lymphoma 6 protein
BCL7A	Q4VC05-2	B-cell CLL/lymphoma 7 protein family member A
BCL7A	Q4VC05	B-cell CLL/lymphoma 7 protein family member A
BCL7B	Q9BQE9	B-cell CLL/lymphoma 7 protein family member B
BCL7C	Q8WUZ0	B-cell CLL/lymphoma 7 protein family member C
BCL9	O00512	B-cell CLL/lymphoma 9 protein
BCL9L	Q86UU0	B-cell CLL/lymphoma 9-like protein
BCLAF1	Q9NYF8	Bcl-2-associated transcription factor 1
BCLAF1	Q9NYF8-3	Bcl-2-associated transcription factor 1
BCOR	Q6W2J9	BCL-6 corepressor
BCORL1	Q5H9F3-3	BCL-6 corepressor-like protein 1
BCR	P11274	Breakpoint cluster region protein
BCS1L	Q9Y276	Mitochondrial chaperone BCS1
BDH2	Q9BUT1	3-hydroxybutyrate dehydrogenase type 2
BDP1	A6H8Y1	Transcription factor TFIIIB component B homolog
BECN1	Q14457	Beclin-1
BEGAIN	Q9BUH8	Brain-enriched guanylate kinase-associated protein
BEND3	Q5T5X7	BEN domain-containing protein 3
BET1	O15155	BET1 homolog
BET1L	Q9NYM9	BET1-like protein
BFAR	Q9NZS9	Bifunctional apoptosis regulator
BHLHE40	O14503	Class E basic helix-loop-helix protein 40
BICC1	Q9H694	Protein bicaudal C homolog 1
BICD1	Q96G01	Protein bicaudal D homolog 1
BICD2	Q8TD16	Protein bicaudal D homolog 2
BID	P55957	BH3-interacting domain death agonist
BIN1	O00499	Myc box-dependent-interacting protein 1
BIN3	Q9NQY0	Bridging integrator 3
BIRC2	Q13490	Baculoviral IAP repeat-containing protein 2
BIRC5	O15392	Baculoviral IAP repeat-containing protein 5
BIRC6	Q9NR09	Baculoviral IAP repeat-containing protein 6
BLM	P54132	Bloom syndrome protein
BLMH	Q13867	Bleomycin hydrolase
BLOC1S1	P78537	Biogenesis of lysosome-related organelles complex 1 subunit 1
BLOC1S2	Q6QNY1	Biogenesis of lysosome-related organelles complex 1 subunit 2
BLOC1S3	Q6QNY0	Biogenesis of lysosome-related organelles complex 1 subunit 3
BLOC1S4	Q9NUP1	Biogenesis of lysosome-related organelles complex 1 subunit 4
BLOC1S5	Q8TDH9	Biogenesis of lysosome-related organelles complex 1 subunit 5
BLOC1S6	Q9UL45	Biogenesis of lysosome-related organelles complex 1 subunit 6
BLVRA	P53004	Biliverdin reductase A
BLVRB	P30043	Flavin reductase (NADPH)
BLZF1	Q9H2G9	Golgin-45
BMI1	P35226	Polycomb complex protein BMI-1
BMP1	P13497	Bone morphogenetic protein 1
BMP2	P12643	Bone morphogenetic protein 2
BMP2K	Q9NSY1	BMP-2-inducible protein kinase
BMP6	P22004	Bone morphogenetic protein 6
BMPR1A	P36894	Bone morphogenetic protein receptor type-1A
BMS1	Q14692	Ribosome biogenesis protein BMS1 homolog
BNC2	Q6ZN30	Zinc finger protein basonuclin-2
BNIP1	Q12981	Vesicle transport protein SEC20
BNIP2	Q12982-2	BCL2/adenovirus E1B 19 kDa protein-interacting protein 2
BNIP3	Q12983	BCL2/adenovirus E1B 19 kDa protein-interacting protein 3
BNIP3L	O60238	BCL2/adenovirus E1B 19 kDa protein-interacting protein 3-like
BOD1	Q96IK1	Biorientation of chromosomes in cell division protein 1
BOD1L1	Q8NFC6	Biorientation of chromosomes in cell division protein 1-like 1
BOLA1	Q9Y3E2	BolA-like protein 1
BOLA2	Q9H3K6	BolA-like protein 2
BOLA3	Q53S33	BolA-like protein 3
BOP	Q7L3V2	Protein Bop
BOP1	Q14137	Ribosome biogenesis protein BOP1
BORA	Q6PGQ7	Protein aurora borealis
BPGM	P07738	Bisphosphoglycerate mutase
BPHL	Q86WA6	Valacyclovir hydrolase
BPNT1	O95861	3(2),5-bisphosphate nucleotidase 1
BPTF	Q12830	Nucleosome-remodeling factor subunit BPTF
BRAF	P15056	Serine/threonine-protein kinase B-raf
BRAP	Q7Z569	BRCA1-associated protein
BRAT1	Q6PJG6	BRCA1-associated ATM activator 1
BRCA1	P38398	Breast cancer type 1 susceptibility protein
BRCA2	P51587	Breast cancer type 2 susceptibility protein
BRCC3	P46736	Lys-63-specific deubiquitinase BRCC36
BRD1	O95696-2	Bromodomain-containing protein 1
BRD1	O95696	Bromodomain-containing protein 1
BRD2	P25440	Bromodomain-containing protein 2
BRD3	Q15059	Bromodomain-containing protein 3
BRD4	O60885	Bromodomain-containing protein 4
BRD7	Q9NPI1	Bromodomain-containing protein 7
BRD7	Q9NPI1-2	Bromodomain-containing protein 7
BRD8	Q9H0E9-2	Bromodomain-containing protein 8
BRD9	Q9H8M2	Bromodomain-containing protein 9
BRE	Q9NXR7	BRCA1-A complex subunit BRE
BRF1	Q92994	Transcription factor IIIB 90 kDa subunit
BRF2	Q9HAW0	Transcription factor IIIB 50 kDa subunit
BRI3	O95415	Brain protein I3
BRI3BP	Q8WY22	BRI3-binding protein
BRIP1	Q9BX63	Fanconi anemia group J protein
BRIX1	Q8TDN6	Ribosome biogenesis protein BRX1 homolog
BRK1	Q8WUW1	Protein BRICK1
BRMS1	Q9HCU9	Breast cancer metastasis-suppressor 1
BRMS1L	Q5PSV4	Breast cancer metastasis-suppressor 1-like protein
BROX	Q5VW32	BRO1 domain-containing protein BROX
BRPF1	P55201	Peregrin
BRPF3	Q9ULD4	Bromodomain and PHD finger-containing protein 3
BRWD1	Q9NSI6-2	Bromodomain and WD repeat-containing protein 1
BRWD3	Q6RI45	Bromodomain and WD repeat-containing protein 3
BSCL2	Q96G97	Seipin
BSDC1	Q9NW68	BSD domain-containing protein 1
BSG	P35613	Basigin
BST2	Q10589	Bone marrow stromal antigen 2
BTAF1	O14981	TATA-binding protein-associated factor 172
BTBD1	Q9H0C5	BTB/POZ domain-containing protein 1
BTBD10	Q9BSF8	BTB/POZ domain-containing protein 10
BTBD2	Q9BX70	BTB/POZ domain-containing protein 2
BTBD3	Q9Y2F9-2	BTB/POZ domain-containing protein 3
BTD	P43251	Biotinidase
BTF3	P20290	Transcription factor BTF3
BTF3L4	Q96K17	Transcription factor BTF3 homolog 4
BTG3	Q14201	Protein BTG3
BTN2A1	Q7KYR7	Butyrophilin subfamily 2 member A1
BTN3A2	P78410	Butyrophilin subfamily 3 member A2
BUB1	O43683	Mitotic checkpoint serine/threonine-protein kinase BUB1
BUB1B	O60566	Mitotic checkpoint serine/threonine-protein kinase BUB1 beta
BUB3	O43684	Mitotic checkpoint protein BUB3
BUD13	Q9BRD0	BUD13 homolog
BUD31	P41223	Protein BUD31 homolog
BYSL	Q13895	Bystin
BZW1	Q7L1Q6	Basic leucine zipper and W2 domain-containing protein 1
BZW2	Q9Y6E2	Basic leucine zipper and W2 domain-containing protein 2
C10orf12	Q8N655	Uncharacterized protein C10orf12
C10orf32	Q96B45	UPF0693 protein C10orf32
C10orf76	Q5T2E6	UPF0668 protein C10orf76
C10orf88	Q9H8K7	Uncharacterized protein C10orf88
C11orf49	Q9H6J7	UPF0705 protein C11orf49
C11orf54	Q9H0W9	Ester hydrolase C11orf54
C11orf57	Q6ZUT1	Uncharacterized protein C11orf57
C11orf68	Q9H3H3-2	UPF0696 protein C11orf68
C11orf73	Q53FT3	Protein Hikeshi
C11orf84	Q9BUA3	Uncharacterized protein C11orf84
C11orf98	E9PRG8	Uncharacterized protein C11orf98
C12orf10	Q9HB07	UPF0160 protein MYG1, mitochondrial
C12orf29	Q8N999	Uncharacterized protein C12orf29
C12orf4	Q9NQ89	Protein C12orf4
C12orf43	Q96C57	Uncharacterized protein C12orf43
C12orf45	Q8N5I9	Uncharacterized protein C12orf45
C12orf57	Q99622	Protein C10
C12orf65	Q9H3J6	Probable peptide chain release factor C12orf65, mitochondrial
C12orf66	Q96MD2	UPF0536 protein C12orf66
C12orf73	Q69YU5	Uncharacterized protein C12orf73
C14orf1	Q9UKR5	Probable ergosterol biosynthetic protein 28
C14orf119	Q9NWQ9	Uncharacterized protein C14orf119
C14orf142	Q9BXV9	Uncharacterized protein C14orf142
C14orf166	Q9Y224	UPF0568 protein C14orf166
C14orf80	Q86SX3	Uncharacterized protein C14orf80
C14orf93	Q9H972	Uncharacterized protein C14orf93
C15orf39	Q6ZRI6	Uncharacterized protein C15orf39
C15orf40	Q8WUR7	UPF0235 protein C15orf40
C15orf41	Q9Y2V0	Uncharacterized protein C15orf41
C15orf52	Q6ZUT6	Uncharacterized protein C15orf52
C15orf57	Q9BV29	Uncharacterized protein C15orf57
C15orf61	A6NNL5	Uncharacterized protein C15orf61
C16orf13	Q96S19	UPF0585 protein C16orf13
C16orf58	Q96GQ5	RUS1 family protein C16orf58
C16orf59	Q7L2K0	Uncharacterized protein C16orf59
C16orf70	Q9BSU1	UPF0183 protein C16orf70
C16orf72	Q14CZ0	UPF0472 protein C16orf72
C16orf87	Q6PH81	UPF0547 protein C16orf87
C17orf53	Q8N3J3	Uncharacterized protein C17orf53
C17orf59	Q96GS4	Uncharacterized protein C17orf59
C17orf62	Q9BQA9	Uncharacterized protein C17orf62
C17orf75	Q9HAS0	Protein Njmu-R1
C17orf80	Q9BSJ5	Uncharacterized protein C17orf80
C17orf85	Q53F19	Uncharacterized protein C17orf85
C17orf96	A6NHQ4	Uncharacterized protein C17orf96
C18orf21	Q32NC0	UPF0711 protein C18orf21
C18orf25	Q96B23-2	Uncharacterized protein C18orf25
C18orf32	Q8TCD1	UPF0729 protein C18orf32
C18orf8	Q96DM3	Uncharacterized protein C18orf8
C19orf12	Q9NSK7	Protein C19orf12
C19orf25	Q9UFG5	UPF0449 protein C19orf25
C19orf43	Q9BQ61	Uncharacterized protein C19orf43
C19orf47	Q8N9M1	Uncharacterized protein C19orf47
C19orf52	Q9BSF4	Uncharacterized protein C19orf52
C19orf53	Q9UNZ5	Leydig cell tumor 10 kDa protein homolog
C19orf54	Q5BKX5	UPF0692 protein C19orf54
C19orf66	Q9NUL5	UPF0515 protein C19orf66
C19orf68	Q86XI8	Uncharacterized protein C19orf68
C1D	Q13901	Nuclear nucleic acid-binding protein C1D
C1GALT1	Q9NS00	Glycoprotein-N-acetylgalactosamine 3-beta-galactosyltransferase 1
C1GALT1C1	Q96EU7	C1GALT1-specific chaperone 1
C1orf109	Q9NX04	Uncharacterized protein C1orf109
C1orf112	Q9NSG2	Uncharacterized protein C1orf112
C1orf122	Q6ZSJ8	Uncharacterized protein C1orf122
C1orf123	Q9NWV4	UPF0587 protein C1orf123
C1orf131	Q8NDD1	Uncharacterized protein C1orf131
C1orf174	Q8IYL3	UPF0688 protein C1orf174
C1orf198	Q9H425	Uncharacterized protein C1orf198
C1orf226	A1L170-2	Uncharacterized protein C1orf226
C1orf43	Q9BWL3	Uncharacterized protein C1orf43
C1orf50	Q9BV19	Uncharacterized protein C1orf50
C1orf52	Q8N6N3	UPF0690 protein C1orf52
C1orf53	Q5VUE5	Uncharacterized protein C1orf53
C1QBP	Q07021	Complement component 1 Q subcomponent-binding protein, mitochondrial
C1QL1	O75973	C1q-related factor
C1QTNF6	Q9BXI9	Complement C1q tumor necrosis factor-related protein 6
C1RL	Q9NZP8	Complement C1r subcomponent-like protein
C20orf24	Q9BUV8	Uncharacterized protein C20orf24
C20orf27	Q9GZN8	UPF0687 protein C20orf27
C21orf33	P30042	ES1 protein homolog, mitochondrial
C21orf59	P57076	UPF0769 protein C21orf59
C2CD2	Q9Y426	C2 domain-containing protein 2
C2CD2L	O14523	C2 domain-containing protein 2-like
C2CD3	Q4AC94	C2 domain-containing protein 3
C2CD5	Q86YS7-3	C2 domain-containing protein 5
C2orf43	Q9H6V9	UPF0554 protein C2orf43
C2orf44	Q9H6R7	WD repeat and coiled-coil-containing protein C2orf44
C2orf47	Q8WWC4	Uncharacterized protein C2orf47, mitochondrial
C2orf49	Q9BVC5	Ashwin
C2orf69	Q8N8R5	UPF0565 protein C2orf69
C2orf76	Q3KRA6	UPF0538 protein C2orf76
C3	P01024	Complement C3
C3orf17	Q6NW34	Uncharacterized protein C3orf17
C3orf33	Q6P1S2	Protein C3orf33
C3orf38	Q5JPI3	Uncharacterized protein C3orf38
C3orf58	Q8NDZ4	Deleted in autism protein 1
C4BPB	P20851	C4b-binding protein beta chain
C4orf27	Q9NWY4	UPF0609 protein C4orf27
C4orf29	Q0P651	Uncharacterized protein C4orf29
C4orf3	Q8WVX3	Uncharacterized protein C4orf3
C4orf32	Q8N8J7	Uncharacterized protein C4orf32
C5AR1	P21730	C5a anaphylatoxin chemotactic receptor 1
C5orf22	Q49AR2	UPF0489 protein C5orf22
C5orf24	Q7Z6I8	UPF0461 protein C5orf24
C5orf28	Q0VDI3	Transmembrane protein C5orf28
C5orf30	Q96GV9	UNC119-binding protein C5orf30
C5orf34	Q96MH7	Uncharacterized protein C5orf34
C5orf42	Q9H799	Uncharacterized protein C5orf42
C5orf51	A6NDU8	UPF0600 protein C5orf51
C6orf106	Q9H6K1	Uncharacterized protein C6orf106
C6orf120	Q7Z4R8	UPF0669 protein C6orf120
C6orf136	Q5SQH8-4	Uncharacterized protein C6orf136
C6orf203	Q9P0P8	Uncharacterized protein C6orf203
C6orf47	O95873	Uncharacterized protein C6orf47
C6orf89	Q6UWU4	Bombesin receptor-activated protein C6orf89
C7orf25	Q9BPX7	UPF0415 protein C7orf25
C7orf26	Q96N11	Uncharacterized protein C7orf26
C7orf43	Q8WVR3	Uncharacterized protein C7orf43
C7orf50	Q9BRJ6	Uncharacterized protein C7orf50
C7orf55	Q96HJ9	UPF0562 protein C7orf55
C7orf55;LUC7L2	Q96HJ9-2	UPF0562 protein C7orf55
C8orf33	Q9H7E9	UPF0488 protein C8orf33
C8orf37	Q96NL8	Protein C8orf37
C8orf59	Q8N0T1	Uncharacterized protein C8orf59
C8orf76;ZHX1-C8orf76	Q96K31	Uncharacterized protein C8orf76
C8orf82	Q6P1X6	UPF0598 protein C8orf82
C9orf114	Q5T280	Putative methyltransferase C9orf114
C9orf142	Q9BUH6	Protein PAXX
C9orf156	Q9BU70	Nef-associated protein 1
C9orf16	Q9BUW7	UPF0184 protein C9orf16
C9orf40	Q8IXQ3	Uncharacterized protein C9orf40
C9orf41	Q8N4J0	UPF0586 protein C9orf41
C9orf64	Q5T6V5	UPF0553 protein C9orf64
C9orf78	Q9NZ63	Uncharacterized protein C9orf78
C9orf85	Q96MD7-1	Uncharacterized protein C9orf85
C9orf89	Q96LW7-2	Bcl10-interacting CARD protein
C9orf91	Q5VZI3	Transmembrane protein C9orf91
CA9	Q16790	Carbonic anhydrase 9
CAAP1	Q9H8G2	Caspase activity and apoptosis inhibitor 1
CAB39	Q9Y376	Calcium-binding protein 39
CABIN1	Q9Y6J0	Calcineurin-binding protein cabin-1
CABLES1	Q8TDN4	CDK5 and ABL1 enzyme substrate 1
CACNB2	Q08289	Voltage-dependent L-type calcium channel subunit beta-2
CACNB3	P54284-5	Voltage-dependent L-type calcium channel subunit beta-3
CACTIN	Q8WUQ7	Cactin
CACUL1	Q86Y37	CDK2-associated and cullin domain-containing protein 1
CACYBP	Q9HB71	Calcyclin-binding protein
CAD	P27708	CAD protein
CADM1	Q9BY67	Cell adhesion molecule 1
CADM4	Q8NFZ8	Cell adhesion molecule 4
CALCOCO1	Q9P1Z2	Calcium-binding and coiled-coil domain-containing protein 1
CALCOCO2	Q13137-4	Calcium-binding and coiled-coil domain-containing protein 2
CALD1	Q05682-3	Caldesmon
CALD1	Q05682-5	Caldesmon
CALD1	Q05682	Caldesmon
CALM1	P62158	Calmodulin
CALR	P27797	Calreticulin
CALU	O43852	Calumenin
CALU	O43852-4	Calumenin
CAMK1D	Q8IU85	Calcium/calmodulin-dependent protein kinase type 1D
CAMK2D	Q13557	Calcium/calmodulin-dependent protein kinase type II subunit delta
CAMK2G	Q13555-8	Calcium/calmodulin-dependent protein kinase type II subunit gamma
CAMK2G	Q13555-7	Calcium/calmodulin-dependent protein kinase type II subunit gamma
CAMKK1	Q8N5S9	Calcium/calmodulin-dependent protein kinase kinase 1
CAMKK2	Q96RR4	Calcium/calmodulin-dependent protein kinase kinase 2
CAMKMT	Q7Z624	Calmodulin-lysine N-methyltransferase
CAMLG	P49069	Calcium signal-modulating cyclophilin ligand
CAMSAP1	Q5T5Y3	Calmodulin-regulated spectrin-associated protein 1
CAMSAP2	Q08AD1	Calmodulin-regulated spectrin-associated protein 2
CAMSAP3	Q9P1Y5	Calmodulin-regulated spectrin-associated protein 3
CAND1	Q86VP6	Cullin-associated NEDD8-dissociated protein 1
CANT1	Q8WVQ1	Soluble calcium-activated nucleotidase 1
CANX	P27824	Calnexin
CAP1	Q01518	Adenylyl cyclase-associated protein 1
CAP2	P40123	Adenylyl cyclase-associated protein 2
CAPG	P40121	Macrophage-capping protein
CAPN1	P07384	Calpain-1 catalytic subunit
CAPN15	O75808	Calpain-15
CAPN2	P17655	Calpain-2 catalytic subunit
CAPN7	Q9Y6W3	Calpain-7
CAPNS1	P04632	Calpain small subunit 1
CAPRIN1	Q14444	Caprin-1
CAPZA1	P52907	F-actin-capping protein subunit alpha-1
CAPZA2	P47755	F-actin-capping protein subunit alpha-2
CAPZB	P47756-2	F-actin-capping protein subunit beta
CARD10	Q9BWT7	Caspase recruitment domain-containing protein 10
CARD14	Q9BXL6	Caspase recruitment domain-containing protein 14
CARHSP1	Q9Y2V2	Calcium-regulated heat stable protein 1
CARKD	Q8IW45	ATP-dependent (S)-NAD(P)H-hydrate dehydratase
CARM1	Q86X55	Histone-arginine methyltransferase CARM1
CARS	P49589-3	Cysteine--tRNA ligase, cytoplasmic
CARS	P49589-2	Cysteine--tRNA ligase, cytoplasmic
CARS2	Q9HA77	Probable cysteine--tRNA ligase, mitochondrial
CASC3	O15234	Protein CASC3
CASC4	Q6P4E1	Protein CASC4
CASC5	Q8NG31	Protein CASC5
CASK	O14936-3	Peripheral plasma membrane protein CASK
CASKIN2	Q8WXE0	Caskin-2
CASP1	P29466	Caspase-1
CASP10	Q92851	Caspase-10
CASP2	P42575	Caspase-2
CASP3	P42574	Caspase-3
CASP4	P49662	Caspase-4
CASP6	P55212	Caspase-6
CASP7	P55210	Caspase-7
CASP8	Q14790-9	Caspase-8
CASP8AP2	Q9UKL3	CASP8-associated protein 2
CASP9	P55211	Caspase-9
CAST	P20810-6	Calpastatin
CASZ1	Q86V15	Zinc finger protein castor homolog 1
CAT	P04040	Catalase
CAV1	Q03135	Caveolin-1
CAV1	Q03135-2	Caveolin-1
CAV2	P51636	Caveolin-2
CBFB	Q13951-2	Core-binding factor subunit beta
CBFB	Q13951	Core-binding factor subunit beta
CBL	P22681	E3 ubiquitin-protein ligase CBL
CBLL1	Q75N03	E3 ubiquitin-protein ligase Hakai
CBR1	P16152	Carbonyl reductase [NADPH] 1
CBR3	O75828	Carbonyl reductase [NADPH] 3
CBR4	Q8N4T8	Carbonyl reductase family member 4
CBS	P35520	Cystathionine beta-synthase
CBWD2	Q8IUF1	COBW domain-containing protein 2
CBX1	P83916	Chromobox protein homolog 1
CBX2	Q14781	Chromobox protein homolog 2
CBX3	Q13185	Chromobox protein homolog 3
CBX4	O00257	E3 SUMO-protein ligase CBX4
CBX5	P45973	Chromobox protein homolog 5
CBX6	O95503	Chromobox protein homolog 6
CBX8	Q9HC52	Chromobox protein homolog 8
CC2D1A	Q6P1N0	Coiled-coil and C2 domain-containing protein 1A
CC2D1B	Q5T0F9-2	Coiled-coil and C2 domain-containing protein 1B
CC2D2A	Q9P2K1	Coiled-coil and C2 domain-containing protein 2A
CCAR1	Q8IX12	Cell division cycle and apoptosis regulator protein 1
CCAR2	Q8N163	Cell cycle and apoptosis regulator protein 2
CCBL1	Q16773	Kynurenine--oxoglutarate transaminase 1
CCBL2	Q6YP21	Kynurenine--oxoglutarate transaminase 3
CCDC101	Q96ES7	SAGA-associated factor 29 homolog
CCDC102A	Q96A19	Coiled-coil domain-containing protein 102A
CCDC109B	Q9NWR8	Calcium uniporter regulatory subunit MCUb, mitochondrial
CCDC115	Q96NT0	Coiled-coil domain-containing protein 115
CCDC117	Q8IWD4	Coiled-coil domain-containing protein 117
CCDC12	Q8WUD4	Coiled-coil domain-containing protein 12
CCDC120	Q96HB5	Coiled-coil domain-containing protein 120
CCDC124	Q96CT7	Coiled-coil domain-containing protein 124
CCDC127	Q96BQ5	Coiled-coil domain-containing protein 127
CCDC130	P13994	Coiled-coil domain-containing protein 130
CCDC132	Q96JG6	Coiled-coil domain-containing protein 132
CCDC134	Q9H6E4	Coiled-coil domain-containing protein 134
CCDC137	Q6PK04	Coiled-coil domain-containing protein 137
CCDC138	Q96M89	Coiled-coil domain-containing protein 138
CCDC14	Q49A88	Coiled-coil domain-containing protein 14
CCDC167	Q9P0B6	Coiled-coil domain-containing protein 167
CCDC174	Q6PII3	Coiled-coil domain-containing protein 174
CCDC18	Q5T9S5	Coiled-coil domain-containing protein 18
CCDC186	Q7Z3E2	Coiled-coil domain-containing protein 186
CCDC22	O60826	Coiled-coil domain-containing protein 22
CCDC25	Q86WR0	Coiled-coil domain-containing protein 25
CCDC28A	Q8IWP9	Coiled-coil domain-containing protein 28A
CCDC34	Q96HJ3	Coiled-coil domain-containing protein 34
CCDC43	Q96MW1	Coiled-coil domain-containing protein 43
CCDC47	Q96A33	Coiled-coil domain-containing protein 47
CCDC50	Q8IVM0	Coiled-coil domain-containing protein 50
CCDC51	Q96ER9	Coiled-coil domain-containing protein 51
CCDC53	Q9Y3C0	WASH complex subunit CCDC53
CCDC58	Q4VC31	Coiled-coil domain-containing protein 58
CCDC59	Q9P031	Thyroid transcription factor 1-associated protein 26
CCDC6	Q16204	Coiled-coil domain-containing protein 6
CCDC61	Q9Y6R9	Coiled-coil domain-containing protein 61
CCDC71	Q8IV32	Coiled-coil domain-containing protein 71
CCDC71L	Q8N9Z2	Coiled-coil domain-containing protein 71L
CCDC77	Q9BR77	Coiled-coil domain-containing protein 77
CCDC82	Q8N4S0	Coiled-coil domain-containing protein 82
CCDC84	Q86UT8	Coiled-coil domain-containing protein 84
CCDC85C	A6NKD9	Coiled-coil domain-containing protein 85C
CCDC86	Q9H6F5	Coiled-coil domain-containing protein 86
CCDC88A	Q3V6T2	Girdin
CCDC88C	Q9P219	Protein Daple
CCDC9	Q9Y3X0	Coiled-coil domain-containing protein 9
CCDC90B	Q9GZT6	Coiled-coil domain-containing protein 90B, mitochondrial
CCDC91	Q7Z6B0	Coiled-coil domain-containing protein 91
CCDC93	Q567U6	Coiled-coil domain-containing protein 93
CCDC94	Q9BW85	Coiled-coil domain-containing protein 94
CCDC97	Q96F63	Coiled-coil domain-containing protein 97
CCHCR1	Q8TD31	Coiled-coil alpha-helical rod protein 1
CCM2	Q9BSQ5	Cerebral cavernous malformations 2 protein
CCNA2	P20248	Cyclin-A2
CCNB1	P14635	G2/mitotic-specific cyclin-B1
CCNB2	O95067	G2/mitotic-specific cyclin-B2
CCNC	P24863	Cyclin-C
CCND1	P24385	G1/S-specific cyclin-D1
CCND3	P30281	G1/S-specific cyclin-D3
CCNDBP1	O95273	Cyclin-D1-binding protein 1
CCNE2	O96020	G1/S-specific cyclin-E2
CCNF	P41002	Cyclin-F
CCNH	P51946	Cyclin-H
CCNK	O75909	Cyclin-K
CCNL1	Q9UK58	Cyclin-L1
CCNL2	Q96S94	Cyclin-L2
CCNT1	O60563	Cyclin-T1
CCNT2	O60583	Cyclin-T2
CCNY	Q8ND76	Cyclin-Y
CCNYL1	Q8N7R7	Cyclin-Y-like protein 1
CCP110	O43303	Centriolar coiled-coil protein of 110 kDa
CCPG1	Q9ULG6	Cell cycle progression protein 1
CCRN4L	Q9UK39	Nocturnin
CCS	O14618	Copper chaperone for superoxide dismutase
CCSAP	Q6IQ19	Centriole, cilia and spindle-associated protein
CCSMST1	Q4G0I0	Protein CCSMST1
CCT2	P78371	T-complex protein 1 subunit beta
CCT3	P49368	T-complex protein 1 subunit gamma
CCT4	P50991	T-complex protein 1 subunit delta
CCT5	P48643	T-complex protein 1 subunit epsilon
CCT6A	P40227	T-complex protein 1 subunit zeta
CCT7	Q99832	T-complex protein 1 subunit eta
CCT8	P50990	T-complex protein 1 subunit theta
CCZ1;CCZ1B	P86791	Vacuolar fusion protein CCZ1 homolog
CD109	Q6YHK3	CD109 antigen
CD151	P48509	CD151 antigen
CD164	Q04900	Sialomucin core protein 24
CD276	Q5ZPR3	CD276 antigen
CD2AP	Q9Y5K6	CD2-associated protein
CD2BP2	O95400	CD2 antigen cytoplasmic tail-binding protein 2
CD320	Q9NPF0	CD320 antigen
CD3EAP	O15446	DNA-directed RNA polymerase I subunit RPA34
CD44	P16070	CD44 antigen
CD46	P15529-4	Membrane cofactor protein
CD46	P15529	Membrane cofactor protein
CD47	Q08722	Leukocyte surface antigen CD47
CD55	P08174-2	Complement decay-accelerating factor
CD58	P19256-3	Lymphocyte function-associated antigen 3
CD59	P13987	CD59 glycoprotein
CD63	P08962	CD63 antigen
CD70	P32970	CD70 antigen
CD81	P60033	CD81 antigen
CD82	P27701	CD82 antigen
CD83	Q01151	CD83 antigen
CD9	P21926	CD9 antigen
CD97	P48960	CD97 antigen
CD99	P14209	CD99 antigen
CD99L2	Q8TCZ2	CD99 antigen-like protein 2
CDA	P32320	Cytidine deaminase
CDAN1	Q8IWY9	Codanin-1
CDC123	O75794	Cell division cycle protein 123 homolog
CDC16	Q13042	Cell division cycle protein 16 homolog
CDC20	Q12834	Cell division cycle protein 20 homolog
CDC23	Q9UJX2	Cell division cycle protein 23 homolog
CDC25B	P30305-4	M-phase inducer phosphatase 2
CDC25C	P30307	M-phase inducer phosphatase 3
CDC26	Q8NHZ8	Anaphase-promoting complex subunit CDC26
CDC27	P30260	Cell division cycle protein 27 homolog
CDC34	P49427	Ubiquitin-conjugating enzyme E2 R1
CDC37	Q16543	Hsp90 co-chaperone Cdc37
CDC37L1	Q7L3B6	Hsp90 co-chaperone Cdc37-like 1
CDC40	O60508	Pre-mRNA-processing factor 17
CDC42	P60953	Cell division control protein 42 homolog
CDC42BPA	Q5VT25	Serine/threonine-protein kinase MRCK alpha
CDC42BPB	Q9Y5S2	Serine/threonine-protein kinase MRCK beta
CDC42EP1	Q00587	Cdc42 effector protein 1
CDC42EP2	O14613	Cdc42 effector protein 2
CDC42EP4	Q9H3Q1	Cdc42 effector protein 4
CDC42SE2	Q9NRR3	CDC42 small effector protein 2
CDC45	O75419	Cell division control protein 45 homolog
CDC5L	Q99459	Cell division cycle 5-like protein
CDC6	Q99741	Cell division control protein 6 homolog
CDC7	O00311	Cell division cycle 7-related protein kinase
CDC73	Q6P1J9	Parafibromin
CDCA2	Q69YH5	Cell division cycle-associated protein 2
CDCA3	Q99618	Cell division cycle-associated protein 3
CDCA5	Q96FF9	Sororin
CDCA7	Q9BWT1	Cell division cycle-associated protein 7
CDCA7L	Q96GN5	Cell division cycle-associated 7-like protein
CDCA8	Q53HL2	Borealin
CDH10	Q9Y6N8	Cadherin-10
CDIP1	Q9H305	Cell death-inducing p53-target protein 1
CDIPT	O14735	CDP-diacylglycerol--inositol 3-phosphatidyltransferase
CDK1	P06493	Cyclin-dependent kinase 1
CDK10	Q15131	Cyclin-dependent kinase 10
CDK11A	Q9UQ88	Cyclin-dependent kinase 11A
CDK11B;CDK11A	P21127	Cyclin-dependent kinase 11B
CDK12	Q9NYV4	Cyclin-dependent kinase 12
CDK13	Q14004	Cyclin-dependent kinase 13
CDK16	Q00536	Cyclin-dependent kinase 16
CDK17	Q00537	Cyclin-dependent kinase 17
CDK18	Q07002	Cyclin-dependent kinase 18
CDK19	Q9BWU1	Cyclin-dependent kinase 19
CDK2	P24941	Cyclin-dependent kinase 2
CDK2AP1	O14519-2	Cyclin-dependent kinase 2-associated protein 1
CDK4	P11802	Cyclin-dependent kinase 4
CDK5	Q00535	Cyclin-dependent-like kinase 5
CDK5RAP1	Q96SZ6-3	CDK5 regulatory subunit-associated protein 1
CDK5RAP2	Q96SN8	CDK5 regulatory subunit-associated protein 2
CDK5RAP3	Q96JB5	CDK5 regulatory subunit-associated protein 3
CDK6	Q00534	Cyclin-dependent kinase 6
CDK7	P50613	Cyclin-dependent kinase 7
CDK8	P49336	Cyclin-dependent kinase 8
CDK9	P50750-2	Cyclin-dependent kinase 9
CDKAL1	Q5VV42	Threonylcarbamoyladenosine tRNA methylthiotransferase
CDKL5	O76039-2	Cyclin-dependent kinase-like 5
CDKN1B	P46527	Cyclin-dependent kinase inhibitor 1B
CDKN2A	P42771	Cyclin-dependent kinase inhibitor 2A
CDKN2A	Q8N726	Tumor suppressor ARF
CDKN2AIP	Q9NXV6	CDKN2A-interacting protein
CDKN2AIPNL	Q96HQ2	CDKN2AIP N-terminal-like protein
CDPF1	Q6NVV7	Cysteine-rich DPF motif domain-containing protein 1
CDR2	Q01850	Cerebellar degeneration-related protein 2
CDR2L	Q86X02	Cerebellar degeneration-related protein 2-like
CDS2	O95674	Phosphatidate cytidylyltransferase 2
CDT1	Q9H211	DNA replication factor Cdt1
CDV3	Q9UKY7	Protein CDV3 homolog
CDYL	Q9Y232-2	Chromodomain Y-like protein
CDYL2	Q8N8U2	Chromodomain Y-like protein 2
CEBPA	P49715	CCAAT/enhancer-binding protein alpha
CEBPB	P17676	CCAAT/enhancer-binding protein beta
CEBPD	P49716	CCAAT/enhancer-binding protein delta
CEBPG	P53567	CCAAT/enhancer-binding protein gamma
CEBPZ	Q03701	CCAAT/enhancer-binding protein zeta
CEBPZOS	A8MTT3	Protein CEBPZOS
CECR5	Q9BXW7	Cat eye syndrome critical region protein 5
CELF1	Q92879	CUGBP Elav-like family member 1
CELF1	Q92879-4	CUGBP Elav-like family member 1
CELSR1	Q9NYQ6	Cadherin EGF LAG seven-pass G-type receptor 1
CELSR2	Q9HCU4	Cadherin EGF LAG seven-pass G-type receptor 2
CENPB	P07199	Major centromere autoantigen B
CENPC	Q03188	Centromere protein C
CENPE	Q02224	Centromere-associated protein E
CENPF	P49454	Centromere protein F
CENPH	Q9H3R5	Centromere protein H
CENPI	Q92674	Centromere protein I
CENPJ	Q9HC77	Centromere protein J
CENPK	Q9BS16	Centromere protein K
CENPL	Q8N0S6	Centromere protein L
CENPM	Q9NSP4	Centromere protein M
CENPN	Q96H22	Centromere protein N
CENPO	Q9BU64	Centromere protein O
CENPP	Q6IPU0	Centromere protein P
CENPQ	Q7L2Z9	Centromere protein Q
CENPT	Q96BT3	Centromere protein T
CENPU	Q71F23	Centromere protein U
CENPV	Q7Z7K6	Centromere protein V
CENPW	Q5EE01	Centromere protein W
CEP131	Q9UPN4-2	Centrosomal protein of 131 kDa
CEP135	Q66GS9	Centrosomal protein of 135 kDa
CEP152	O94986	Centrosomal protein of 152 kDa
CEP170	Q5SW79	Centrosomal protein of 170 kDa
CEP170B	Q9Y4F5	Centrosomal protein of 170 kDa protein B
CEP192	Q8TEP8-3	Centrosomal protein of 192 kDa
CEP250	Q9BV73	Centrosome-associated protein CEP250
CEP290	O15078	Centrosomal protein of 290 kDa
CEP295	Q9C0D2	Centrosomal protein of 295 kDa
CEP350	Q5VT06	Centrosome-associated protein 350
CEP41	Q9BYV8	Centrosomal protein of 41 kDa
CEP44	Q9C0F1	Centrosomal protein of 44 kDa
CEP55	Q53EZ4	Centrosomal protein of 55 kDa
CEP57	Q86XR8	Centrosomal protein of 57 kDa
CEP57L1	Q8IYX8	Centrosomal protein CEP57L1
CEP63	Q96MT8-3	Centrosomal protein of 63 kDa
CEP68	Q76N32	Centrosomal protein of 68 kDa
CEP72	Q9P209	Centrosomal protein of 72 kDa
CEP76	Q8TAP6	Centrosomal protein of 76 kDa
CEP78	Q5JTW2-2	Centrosomal protein of 78 kDa
CEP83	Q9Y592	Centrosomal protein of 83 kDa
CEP85	Q6P2H3	Centrosomal protein of 85 kDa
CEP97	Q8IW35	Centrosomal protein of 97 kDa
CEPT1	Q9Y6K0	Choline/ethanolaminephosphotransferase 1
CERCAM	Q5T4B2	Probable inactive glycosyltransferase 25 family member 3
CERS2	Q96G23	Ceramide synthase 2
CERS5	Q8N5B7	Ceramide synthase 5
CES1	P23141-3	Liver carboxylesterase 1
CES2	O00748	Cocaine esterase
CES3	Q6UWW8	Carboxylesterase 3
CETN2	P41208	Centrin-2
CETN3	O15182	Centrin-3
CFAP20	Q9Y6A4	Cilia- and flagella-associated protein 20
CFAP36	Q96G28	Cilia- and flagella-associated protein 36
CFAP97	Q9P2B7	Cilia- and flagella-associated protein 97
CFD	P00746	Complement factor D
CFDP1	Q9UEE9	Craniofacial development protein 1
CFL1	P23528	Cofilin-1
CFL2	Q9Y281	Cofilin-2
CGGBP1	Q9UFW8	CGG triplet repeat-binding protein 1
CGN	Q9P2M7	Cingulin
CGRRF1	Q99675	Cell growth regulator with RING finger domain protein 1
CHAC1	Q9BUX1	Glutathione-specific gamma-glutamylcyclotransferase 1
CHAC2	Q8WUX2	Putative glutathione-specific gamma-glutamylcyclotransferase 2
CHAF1A	Q13111	Chromatin assembly factor 1 subunit A
CHAF1B	Q13112	Chromatin assembly factor 1 subunit B
CHAMP1	Q96JM3	Chromosome alignment-maintaining phosphoprotein 1
CHCHD1	Q96BP2	Coiled-coil-helix-coiled-coil-helix domain-containing protein 1
CHCHD10	Q8WYQ3	Coiled-coil-helix-coiled-coil-helix domain-containing protein 10, mitochondrial
CHCHD2;CHCHD2P9	Q9Y6H1	Coiled-coil-helix-coiled-coil-helix domain-containing protein 2
CHCHD3	Q9NX63	MICOS complex subunit MIC19
CHCHD4	Q8N4Q1	Mitochondrial intermembrane space import and assembly protein 40
CHCHD5	Q9BSY4	Coiled-coil-helix-coiled-coil-helix domain-containing protein 5
CHCHD6	Q9BRQ6	MICOS complex subunit MIC25
CHCHD7	Q9BUK0-4	Coiled-coil-helix-coiled-coil-helix domain-containing protein 7
CHD1	O14646	Chromodomain-helicase-DNA-binding protein 1
CHD1L	Q86WJ1	Chromodomain-helicase-DNA-binding protein 1-like
CHD2	O14647	Chromodomain-helicase-DNA-binding protein 2
CHD3	Q12873	Chromodomain-helicase-DNA-binding protein 3
CHD4	Q14839	Chromodomain-helicase-DNA-binding protein 4
CHD6	Q8TD26	Chromodomain-helicase-DNA-binding protein 6
CHD7	Q9P2D1	Chromodomain-helicase-DNA-binding protein 7
CHD8	Q9HCK8	Chromodomain-helicase-DNA-binding protein 8
CHD9	Q3L8U1	Chromodomain-helicase-DNA-binding protein 9
CHDH	Q8NE62	Choline dehydrogenase, mitochondrial
CHEK1	O14757	Serine/threonine-protein kinase Chk1
CHEK2	O96017	Serine/threonine-protein kinase Chk2
CHERP	Q8IWX8	Calcium homeostasis endoplasmic reticulum protein
CHID1	Q9BWS9	Chitinase domain-containing protein 1
CHKA	P35790	Choline kinase alpha
CHKB	Q9Y259	Choline/ethanolamine kinase
CHM	P24386	Rab proteins geranylgeranyltransferase component A 1
CHML	P26374	Rab proteins geranylgeranyltransferase component A 2
CHMP1A	Q9HD42	Charged multivesicular body protein 1a
CHMP1B	Q7LBR1	Charged multivesicular body protein 1b
CHMP2A	O43633	Charged multivesicular body protein 2a
CHMP2B	Q9UQN3	Charged multivesicular body protein 2b
CHMP3	Q9Y3E7	Charged multivesicular body protein 3
CHMP4A	Q9BY43	Charged multivesicular body protein 4a
CHMP4B	Q9H444	Charged multivesicular body protein 4b
CHMP4C	Q96CF2	Charged multivesicular body protein 4c
CHMP5	Q9NZZ3	Charged multivesicular body protein 5
CHMP6	Q96FZ7	Charged multivesicular body protein 6
CHMP7	Q8WUX9	Charged multivesicular body protein 7
CHORDC1	Q9UHD1	Cysteine and histidine-rich domain-containing protein 1
CHP1	Q99653	Calcineurin B homologous protein 1
CHPF	Q8IZ52	Chondroitin sulfate synthase 2
CHPF2	Q9P2E5	Chondroitin sulfate glucuronyltransferase
CHPT1	Q8WUD6	Cholinephosphotransferase 1
CHRAC1	Q9NRG0	Chromatin accessibility complex protein 1
CHST12	Q9NRB3	Carbohydrate sulfotransferase 12
CHST14	Q8NCH0	Carbohydrate sulfotransferase 14
CHST3	Q7LGC8	Carbohydrate sulfotransferase 3
CHSY1	Q86X52	Chondroitin sulfate synthase 1
CHTF18	Q8WVB6-2	Chromosome transmission fidelity protein 18 homolog
CHTF8	P0CG13	Chromosome transmission fidelity protein 8 homolog
CHTF8	P0CG12	Chromosome transmission fidelity protein 8 homolog isoform 2
CHTOP	Q9Y3Y2	Chromatin target of PRMT1 protein
CHUK	O15111	Inhibitor of nuclear factor kappa-B kinase subunit alpha
CHURC1	Q8WUH1	Protein Churchill
CIAO1	O76071	Probable cytosolic iron-sulfur protein assembly protein CIAO1
CIAPIN1	Q6FI81	Anamorsin
CIB1	Q99828	Calcium and integrin-binding protein 1
CIC	Q96RK0	Protein capicua homolog
CINP	Q9BW66	Cyclin-dependent kinase 2-interacting protein
CIR1	Q86X95	Corepressor interacting with RBPJ 1
CIRBP	Q14011	Cold-inducible RNA-binding protein
CIRH1A	Q969X6	Cirhin
CISD1	Q9NZ45	CDGSH iron-sulfur domain-containing protein 1
CISD2	Q8N5K1	CDGSH iron-sulfur domain-containing protein 2
CISD3	P0C7P0	CDGSH iron-sulfur domain-containing protein 3, mitochondrial
CIT	O14578-4	Citron Rho-interacting kinase
CIZ1	Q9ULV3	Cip1-interacting zinc finger protein
CKAP2	Q8WWK9-5	Cytoskeleton-associated protein 2
CKAP2L	Q8IYA6	Cytoskeleton-associated protein 2-like
CKAP4	Q07065	Cytoskeleton-associated protein 4
CKAP5	Q14008	Cytoskeleton-associated protein 5
CKB	P12277	Creatine kinase B-type
CKMT1A	P12532	Creatine kinase U-type, mitochondrial
CKS1B	P61024	Cyclin-dependent kinases regulatory subunit 1
CKS2	P33552	Cyclin-dependent kinases regulatory subunit 2
CLASP1	Q7Z460-4	CLIP-associating protein 1
CLASP1	Q7Z460	CLIP-associating protein 1
CLASP2	O75122-3	CLIP-associating protein 2
CLASP2	O75122	CLIP-associating protein 2
CLASRP	Q8N2M8	CLK4-associating serine/arginine rich protein
CLCC1	Q96S66	Chloride channel CLIC-like protein 1
CLCN2	P51788	Chloride channel protein 2
CLCN3	P51790	H(+)/Cl(-) exchange transporter 3
CLCN5	P51795-2	H(+)/Cl(-) exchange transporter 5
CLCN6	P51797	Chloride transport protein 6
CLCN7	P51798	H(+)/Cl(-) exchange transporter 7
CLDN12	P56749	Claudin-12
CLDND1	Q9NY35	Claudin domain-containing protein 1
CLEC16A	Q2KHT3-2	Protein CLEC16A
CLGN	O14967	Calmegin
CLIC1	O00299	Chloride intracellular channel protein 1
CLIC3	O95833	Chloride intracellular channel protein 3
CLIC4	Q9Y696	Chloride intracellular channel protein 4
CLINT1	Q14677-3	Clathrin interactor 1
CLINT1	Q14677	Clathrin interactor 1
CLIP1	P30622-2	CAP-Gly domain-containing linker protein 1
CLIP2	Q9UDT6	CAP-Gly domain-containing linker protein 2
CLK1	P49759	Dual specificity protein kinase CLK1
CLK2	P49760	Dual specificity protein kinase CLK2
CLK3	P49761	Dual specificity protein kinase CLK3
CLK4	Q9HAZ1	Dual specificity protein kinase CLK4
CLMP	Q9H6B4	CXADR-like membrane protein
CLN3	Q13286	Battenin
CLN5	O75503	Ceroid-lipofuscinosis neuronal protein 5
CLN6	Q9NWW5-2	Ceroid-lipofuscinosis neuronal protein 6
CLN8	Q9UBY8	Protein CLN8
CLNS1A	P54105	Methylosome subunit pICln
CLOCK	O15516	Circadian locomoter output cycles protein kaput
CLP1	Q92989	Polyribonucleotide 5-hydroxyl-kinase Clp1
CLPB	Q9H078-2	Caseinolytic peptidase B protein homolog
CLPP	Q16740	ATP-dependent Clp protease proteolytic subunit, mitochondrial
CLPTM1	O96005	Cleft lip and palate transmembrane protein 1
CLPTM1L	Q96KA5	Cleft lip and palate transmembrane protein 1-like protein
CLPX	O76031	ATP-dependent Clp protease ATP-binding subunit clpX-like, mitochondrial
CLSPN	Q9HAW4	Claspin
CLSTN1	O94985-2	Calsyntenin-1
CLTA	P09496-2	Clathrin light chain A
CLTB	P09497-2	Clathrin light chain B
CLTC	Q00610-2	Clathrin heavy chain 1
CLTCL1	P53675	Clathrin heavy chain 2
CLU	P10909	Clusterin
CLUH	O75153	Clustered mitochondria protein homolog
CMAS	Q8NFW8	N-acylneuraminate cytidylyltransferase
CMBL	Q96DG6	Carboxymethylenebutenolidase homolog
CMC1	Q7Z7K0	COX assembly mitochondrial protein homolog
CMC2	Q9NRP2	COX assembly mitochondrial protein 2 homolog
CMC4	P56277	Cx9C motif-containing protein 4
CMIP	Q8IY22	C-Maf-inducing protein
CMPK1	P30085	UMP-CMP kinase
CMSS1	Q9BQ75	Protein CMSS1
CMTM4	Q8IZR5	CKLF-like MARVEL transmembrane domain-containing protein 4
CMTM6	Q9NX76	CKLF-like MARVEL transmembrane domain-containing protein 6
CMTR1	Q8N1G2	Cap-specific mRNA (nucleoside-2-O-)-methyltransferase 1
CMTR2	Q8IYT2	Cap-specific mRNA (nucleoside-2-O-)-methyltransferase 2
CNBP	P62633-4	Cellular nucleic acid-binding protein
CNBP	P62633	Cellular nucleic acid-binding protein
CNDP2	Q96KP4	Cytosolic non-specific dipeptidase
CNIH4	Q9P003	Protein cornichon homolog 4
CNN2	Q99439	Calponin-2
CNNM2	Q9H8M5	Metal transporter CNNM2
CNNM3	Q8NE01	Metal transporter CNNM3
CNNM4	Q6P4Q7	Metal transporter CNNM4
CNOT1	A5YKK6	CCR4-NOT transcription complex subunit 1
CNOT1	A5YKK6-2	CCR4-NOT transcription complex subunit 1
CNOT10	Q9H9A5	CCR4-NOT transcription complex subunit 10
CNOT11	Q9UKZ1	CCR4-NOT transcription complex subunit 11
CNOT2	Q9NZN8	CCR4-NOT transcription complex subunit 2
CNOT3	O75175	CCR4-NOT transcription complex subunit 3
CNOT4	O95628-8	CCR4-NOT transcription complex subunit 4
CNOT6	Q9ULM6	CCR4-NOT transcription complex subunit 6
CNOT6L	Q96LI5	CCR4-NOT transcription complex subunit 6-like
CNOT7	Q9UIV1	CCR4-NOT transcription complex subunit 7
CNOT8	Q9UFF9	CCR4-NOT transcription complex subunit 8
CNP	P09543	2,3-cyclic-nucleotide 3-phosphodiesterase
CNPY2	Q9Y2B0	Protein canopy homolog 2
CNPY3	Q9BT09	Protein canopy homolog 3
CNPY4	Q8N129	Protein canopy homolog 4
CNST	Q6PJW8	Consortin
CNTLN	Q9NXG0	Centlein
COA1	Q9GZY4	Cytochrome c oxidase assembly factor 1 homolog
COA3	Q9Y2R0	Cytochrome c oxidase assembly factor 3 homolog, mitochondrial
COA4	Q9NYJ1	Cytochrome c oxidase assembly factor 4 homolog, mitochondrial
COA5	Q86WW8	Cytochrome c oxidase assembly factor 5
COA6	Q5JTJ3	Cytochrome c oxidase assembly factor 6 homolog
COA7	Q96BR5	Cytochrome c oxidase assembly factor 7
COASY	Q13057	Bifunctional coenzyme A synthase
COBL	O75128	Protein cordon-bleu
COBLL1	Q53SF7-4	Cordon-bleu protein-like 1
COG1	Q8WTW3	Conserved oligomeric Golgi complex subunit 1
COG2	Q14746	Conserved oligomeric Golgi complex subunit 2
COG3	Q96JB2	Conserved oligomeric Golgi complex subunit 3
COG4	Q9H9E3	Conserved oligomeric Golgi complex subunit 4
COG5	Q9UP83	Conserved oligomeric Golgi complex subunit 5
COG6	Q9Y2V7	Conserved oligomeric Golgi complex subunit 6
COG7	P83436	Conserved oligomeric Golgi complex subunit 7
COG8	Q96MW5	Conserved oligomeric Golgi complex subunit 8
COIL	P38432	Coilin
COL12A1	Q99715	Collagen alpha-1(XII) chain
COL4A1	P02462	Collagen alpha-1(IV) chain
COL4A2	P08572	Collagen alpha-2(IV) chain
COL4A3BP	Q9Y5P4	Collagen type IV alpha-3-binding protein
COL5A1	P20908	Collagen alpha-1(V) chain
COL6A1	P12109	Collagen alpha-1(VI) chain
COL9A3	Q14050	Collagen alpha-3(IX) chain
COLGALT1	Q8NBJ5	Procollagen galactosyltransferase 1
COMMD1	Q8N668	COMM domain-containing protein 1
COMMD10	Q9Y6G5	COMM domain-containing protein 10
COMMD2	Q86X83	COMM domain-containing protein 2
COMMD3	Q9UBI1	COMM domain-containing protein 3
COMMD4	Q9H0A8	COMM domain-containing protein 4
COMMD5	Q9GZQ3	COMM domain-containing protein 5
COMMD6	Q7Z4G1	COMM domain-containing protein 6
COMMD7	Q86VX2	COMM domain-containing protein 7
COMMD8	Q9NX08	COMM domain-containing protein 8
COMMD9	Q9P000	COMM domain-containing protein 9
COMT	P21964	Catechol O-methyltransferase
COMTD1	Q86VU5	Catechol O-methyltransferase domain-containing protein 1
COPA	P53621	Coatomer subunit alpha
COPB1	P53618	Coatomer subunit beta
COPB2	P35606	Coatomer subunit beta
COPE	O14579	Coatomer subunit epsilon
COPG1	Q9Y678	Coatomer subunit gamma-1
COPG2	Q9UBF2	Coatomer subunit gamma-2
COPRS	Q9NQ92	Coordinator of PRMT5 and differentiation stimulator
COPS2	P61201	COP9 signalosome complex subunit 2
COPS3	Q9UNS2	COP9 signalosome complex subunit 3
COPS4	Q9BT78	COP9 signalosome complex subunit 4
COPS5	Q92905	COP9 signalosome complex subunit 5
COPS6	Q7L5N1	COP9 signalosome complex subunit 6
COPS7A	Q9UBW8	COP9 signalosome complex subunit 7a
COPS7B	Q9H9Q2	COP9 signalosome complex subunit 7b
COPS8	Q99627	COP9 signalosome complex subunit 8
COPZ1	P61923	Coatomer subunit zeta-1
COQ10B	Q9H8M1	Coenzyme Q-binding protein COQ10 homolog B, mitochondrial
COQ2	Q96H96	4-hydroxybenzoate polyprenyltransferase, mitochondrial
COQ3	Q9NZJ6	Ubiquinone biosynthesis O-methyltransferase, mitochondrial
COQ4	Q9Y3A0	Ubiquinone biosynthesis protein COQ4 homolog, mitochondrial
COQ5	Q5HYK3	2-methoxy-6-polyprenyl-1,4-benzoquinol methylase, mitochondrial
COQ6	Q9Y2Z9	Ubiquinone biosynthesis monooxygenase COQ6, mitochondrial
COQ7	Q99807	5-demethoxyubiquinone hydroxylase, mitochondrial
COQ9	O75208	Ubiquinone biosynthesis protein COQ9, mitochondrial
CORO1B	Q9BR76	Coronin-1B
CORO1C	Q9ULV4-3	Coronin-1C
CORO2A	Q92828	Coronin-2A
CORO7	P57737-3	Coronin-7
COTL1	Q14019	Coactosin-like protein
COX11	Q9Y6N1	Cytochrome c oxidase assembly protein COX11, mitochondrial
COX15	Q7KZN9	Cytochrome c oxidase assembly protein COX15 homolog
COX16	Q9P0S2	Cytochrome c oxidase assembly protein COX16 homolog, mitochondrial
COX17	Q14061	Cytochrome c oxidase copper chaperone
COX18	Q8N8Q8	Mitochondrial inner membrane protein COX18
COX19	Q49B96	Cytochrome c oxidase assembly protein COX19
COX20	Q5RI15	Cytochrome c oxidase protein 20 homolog
COX4I1	P13073	Cytochrome c oxidase subunit 4 isoform 1, mitochondrial
COX5A	P20674	Cytochrome c oxidase subunit 5A, mitochondrial
COX5B	P10606	Cytochrome c oxidase subunit 5B, mitochondrial
COX6A1	P12074	Cytochrome c oxidase subunit 6A1, mitochondrial
COX6B1	P14854	Cytochrome c oxidase subunit 6B1
COX6C	P09669	Cytochrome c oxidase subunit 6C
COX7A2	P14406	Cytochrome c oxidase subunit 7A2, mitochondrial
COX7A2L	O14548	Cytochrome c oxidase subunit 7A-related protein, mitochondrial
COX7C	P15954	Cytochrome c oxidase subunit 7C, mitochondrial
COX8A	P10176	Cytochrome c oxidase subunit 8A, mitochondrial
CPA4	Q9UI42	Carboxypeptidase A4
CPD	O75976	Carboxypeptidase D
CPEB4	Q17RY0	Cytoplasmic polyadenylation element-binding protein 4
CPLX1	O14810	Complexin-1
CPM	P14384	Carboxypeptidase M
CPNE1	Q99829	Copine-1
CPNE2	Q96FN4	Copine-2
CPNE3	O75131	Copine-3
CPNE8	Q86YQ8	Copine-8
CPOX	P36551	Oxygen-dependent coproporphyrinogen-III oxidase, mitochondrial
CPPED1	Q9BRF8	Serine/threonine-protein phosphatase CPPED1
CPQ	Q9Y646	Carboxypeptidase Q
CPS1	P31327	Carbamoyl-phosphate synthase [ammonia], mitochondrial
CPSF1	Q10570	Cleavage and polyadenylation specificity factor subunit 1
CPSF2	Q9P2I0	Cleavage and polyadenylation specificity factor subunit 2
CPSF3	Q9UKF6	Cleavage and polyadenylation specificity factor subunit 3
CPSF3L	Q5TA45	Integrator complex subunit 11
CPSF4	O95639	Cleavage and polyadenylation specificity factor subunit 4
CPSF6	Q16630-2	Cleavage and polyadenylation specificity factor subunit 6
CPSF7	Q8N684-3	Cleavage and polyadenylation specificity factor subunit 7
CPT1A	P50416	Carnitine O-palmitoyltransferase 1, liver isoform
CPT2	P23786	Carnitine O-palmitoyltransferase 2, mitochondrial
CPTP	Q5TA50	Ceramide-1-phosphate transfer protein
CRABP2	P29373	Cellular retinoic acid-binding protein 2
CRADD	P78560	Death domain-containing protein CRADD
CRAMP1L	Q96RY5	Protein cramped-like
CRAT	P43155	Carnitine O-acetyltransferase
CRBN	Q96SW2	Protein cereblon
CRCP	O75575	DNA-directed RNA polymerase III subunit RPC9
CREB1	P16220	Cyclic AMP-responsive element-binding protein 1
CREB3L2	Q70SY1	Cyclic AMP-responsive element-binding protein 3-like protein 2
CREB3L4	Q8TEY5	Cyclic AMP-responsive element-binding protein 3-like protein 4
CREBBP	Q92793	CREB-binding protein
CREG1	O75629	Protein CREG1
CRELD1	Q96HD1	Cysteine-rich with EGF-like domain protein 1
CRELD2	Q6UXH1	Cysteine-rich with EGF-like domain protein 2
CREM	Q03060-6	cAMP-responsive element modulator
CRIM1	Q9NZV1	Cysteine-rich motor neuron 1 protein
CRIP1	P50238	Cysteine-rich protein 1
CRIP2	P52943	Cysteine-rich protein 2
CRIPT	Q9P021	Cysteine-rich PDZ-binding protein
CRK	P46108	Adapter molecule crk
CRKL	P46109	Crk-like protein
CRLF1	O75462	Cytokine receptor-like factor 1
CRLF3	Q8IUI8	Cytokine receptor-like factor 3
CRLS1	Q9UJA2	Cardiolipin synthase (CMP-forming)
CRNKL1	Q9BZJ0-2	Crooked neck-like protein 1
CROCC	Q5TZA2	Rootletin
CRTAP	O75718	Cartilage-associated protein
CRTC1	Q6UUV9	CREB-regulated transcription coactivator 1
CRTC2	Q53ET0	CREB-regulated transcription coactivator 2
CRTC3	Q6UUV7	CREB-regulated transcription coactivator 3
CRY1	Q16526	Cryptochrome-1
CRYAB	P02511	Alpha-crystallin B chain
CRYBG3	Q68DQ2	Very large A-kinase anchor protein
CRYL1	Q9Y2S2	Lambda-crystallin homolog
CRYZ	Q08257	Quinone oxidoreductase
CRYZL1	O95825	Quinone oxidoreductase-like protein 1
CS	O75390	Citrate synthase, mitochondrial
CSAD	Q9Y600	Cysteine sulfinic acid decarboxylase
CSDE1	O75534	Cold shock domain-containing protein E1
CSDE1	O75534-2	Cold shock domain-containing protein E1
CSE1L	P55060	Exportin-2
CSF2RA	P15509	Granulocyte-macrophage colony-stimulating factor receptor subunit alpha
CSGALNACT1	Q8TDX6	Chondroitin sulfate N-acetylgalactosaminyltransferase 1
CSK	P41240	Tyrosine-protein kinase CSK
CSNK1A1	P48729	Casein kinase I isoform alpha
CSNK1A1	P48729-3	Casein kinase I isoform alpha
CSNK1D	P48730-2	Casein kinase I isoform delta
CSNK1E	P49674	Casein kinase I isoform epsilon
CSNK1G1	Q9HCP0	Casein kinase I isoform gamma-1
CSNK1G2	P78368	Casein kinase I isoform gamma-2
CSNK1G3	Q9Y6M4-3	Casein kinase I isoform gamma-3
CSNK2A1	P68400	Casein kinase II subunit alpha
CSNK2A2	P19784	Casein kinase II subunit alpha
CSNK2B	P67870	Casein kinase II subunit beta
CSPG4	Q6UVK1	Chondroitin sulfate proteoglycan 4
CSPP1	Q1MSJ5	Centrosome and spindle pole-associated protein 1
CSRP1	P21291	Cysteine and glycine-rich protein 1
CSRP2	Q16527	Cysteine and glycine-rich protein 2
CSRP2BP	Q9H8E8	Cysteine-rich protein 2-binding protein
CST3	P01034	Cystatin-C
CSTB	P04080	Cystatin-B
CSTF1	Q05048	Cleavage stimulation factor subunit 1
CSTF2	P33240	Cleavage stimulation factor subunit 2
CSTF2T	Q9H0L4	Cleavage stimulation factor subunit 2 tau variant
CSTF3	Q12996	Cleavage stimulation factor subunit 3
CT83	Q5H943	Kita-kyushu lung cancer antigen 1
CTAG2	O75638	Cancer/testis antigen 2
CTAGE5	O15320	cTAGE family member 5
CTBP1	Q13363	C-terminal-binding protein 1
CTBP2	P56545	C-terminal-binding protein 2
CTBS	Q01459	Di-N-acetylchitobiase
CTCF	P49711	Transcriptional repressor CTCF
CTDNEP1	O95476	CTD nuclear envelope phosphatase 1
CTDP1	Q9Y5B0	RNA polymerase II subunit A C-terminal domain phosphatase
CTDSP1	Q9GZU7-2	Carboxy-terminal domain RNA polymerase II polypeptide A small phosphatase 1
CTDSPL	O15194	CTD small phosphatase-like protein
CTDSPL2	Q05D32	CTD small phosphatase-like protein 2
CTH	P32929	Cystathionine gamma-lyase
CTIF	O43310	CBP80/20-dependent translation initiation factor
CTIF	O43310-2	CBP80/20-dependent translation initiation factor
CTNNA1	P35221	Catenin alpha-1
CTNNAL1	Q9UBT7	Alpha-catulin
CTNNB1	P35222	Catenin beta-1
CTNNBIP1	Q9NSA3	Beta-catenin-interacting protein 1
CTNNBL1	Q8WYA6	Beta-catenin-like protein 1
CTNND1	O60716-3	Catenin delta-1
CTNS	O60931-2	Cystinosin
CTPS1	P17812	CTP synthase 1
CTPS2	Q9NRF8	CTP synthase 2
CTR9	Q6PD62	RNA polymerase-associated protein CTR9 homolog
CTSA	P10619	Lysosomal protective protein
CTSB	P07858	Cathepsin B
CTSC	P53634	Dipeptidyl peptidase 1
CTSD	P07339	Cathepsin D
CTSF	Q9UBX1	Cathepsin F
CTSL	P07711	Cathepsin L1
CTSV	O60911	Cathepsin L2
CTSZ	Q9UBR2	Cathepsin Z
CTTN	Q14247	Src substrate cortactin
CTTNBP2NL	Q9P2B4	CTTNBP2 N-terminal-like protein
CTU1	Q7Z7A3	Cytoplasmic tRNA 2-thiolation protein 1
CTU2	Q2VPK5	Cytoplasmic tRNA 2-thiolation protein 2
CTXN1	P60606	Cortexin-1
CUEDC1	Q9NWM3	CUE domain-containing protein 1
CUEDC2	Q9H467	CUE domain-containing protein 2
CUL1	Q13616	Cullin-1
CUL2	Q13617	Cullin-2
CUL3	Q13618	Cullin-3
CUL4A	Q13619	Cullin-4A
CUL4B	Q13620-1	Cullin-4B
CUL5	Q93034	Cullin-5
CUL7	Q14999-2	Cullin-7
CUL9	Q8IWT3	Cullin-9
CUTA	O60888-3	Protein CutA
CUTC	Q9NTM9	Copper homeostasis protein cutC homolog
CUX1	P39880-3	Homeobox protein cut-like 1
CUX1	Q13948	Protein CASP
CWC15	Q9P013	Spliceosome-associated protein CWC15 homolog
CWC22	Q9HCG8	Pre-mRNA-splicing factor CWC22 homolog
CWC25	Q9NXE8	Pre-mRNA-splicing factor CWC25 homolog
CWC27	Q6UX04	Peptidyl-prolyl cis-trans isomerase CWC27 homolog
CWF19L1	Q69YN2	CWF19-like protein 1
CWF19L2	Q2TBE0	CWF19-like protein 2
CXADR	P78310	Coxsackievirus and adenovirus receptor
CXCR4	P61073	C-X-C chemokine receptor type 4
CXorf22	Q6ZTR5	Uncharacterized protein CXorf22
CXorf23	A2AJT9	Uncharacterized protein CXorf23
CXorf38	Q8TB03	Uncharacterized protein CXorf38
CXorf56	Q9H5V9	UPF0428 protein CXorf56
CXXC1	Q9P0U4	CXXC-type zinc finger protein 1
CXXC5	Q7LFL8	CXXC-type zinc finger protein 5
CYB561	P49447	Cytochrome b561
CYB561D2	O14569	Cytochrome b561 domain-containing protein 2
CYB5B	O43169	Cytochrome b5 type B
CYB5R1	Q9UHQ9	NADH-cytochrome b5 reductase 1
CYB5R3	P00387	NADH-cytochrome b5 reductase 3
CYB5R4	Q7L1T6	Cytochrome b5 reductase 4
CYBA	P13498	Cytochrome b-245 light chain
CYBRD1	Q53TN4	Cytochrome b reductase 1
CYC1	P08574	Cytochrome c1, heme protein, mitochondrial
CYCS	P99999	Cytochrome c
CYFIP1	Q7L576	Cytoplasmic FMR1-interacting protein 1
CYHR1	Q6ZMK1	Cysteine and histidine-rich protein 1
CYP1B1	Q16678	Cytochrome P450 1B1
CYP20A1	Q6UW02	Cytochrome P450 20A1
CYP2S1	Q96SQ9	Cytochrome P450 2S1
CYP51A1	Q16850	Lanosterol 14-alpha demethylase
CYR61	O00622	Protein CYR61
CYSRT1	A8MQ03	Cysteine-rich tail protein 1
CYSTM1	Q9H1C7	Cysteine-rich and transmembrane domain-containing protein 1
CYTH1	Q15438	Cytohesin-1
CYTH3	O43739	Cytohesin-3
D2HGDH	Q8N465	D-2-hydroxyglutarate dehydrogenase, mitochondrial
DAAM1	Q9Y4D1	Disheveled-associated activator of morphogenesis 1
DAB2	P98082	Disabled homolog 2
DAB2IP	Q5VWQ8	Disabled homolog 2-interacting protein
DAD1	P61803	Dolichyl-diphosphooligosaccharide--protein glycosyltransferase subunit DAD1
DAG1	Q14118	Dystroglycan
DAGLB	Q8NCG7	Sn1-specific diacylglycerol lipase beta
DAK	Q3LXA3	Bifunctional ATP-dependent dihydroxyacetone kinase/FAD-AMP lyase (cyclizing)
DALRD3	Q5D0E6	DALR anticodon-binding domain-containing protein 3
DAP	P51397	Death-associated protein 1
DAP3	P51398	28S ribosomal protein S29, mitochondrial
DAPK3	O43293	Death-associated protein kinase 3
DARS	P14868	Aspartate--tRNA ligase, cytoplasmic
DARS2	Q6PI48	Aspartate--tRNA ligase, mitochondrial
DAXX	Q9UER7	Death domain-associated protein 6
DAZAP1	Q96EP5	DAZ-associated protein 1
DAZAP2	Q15038-2	DAZ-associated protein 2 (Deleted in azoospermia-associated protein 2)
DBI	P07108	Acyl-CoA-binding protein
DBN1	Q16643	Drebrin
DBNL	Q9UJU6	Drebrin-like protein
DBNL	Q9UJU6-2	Drebrin-like protein
DBR1	Q9UK59	Lariat debranching enzyme
DBT	P11182	Lipoamide acyltransferase component of branched-chain alpha-keto acid dehydrogenase complex, mitochondrial
DCAF10	Q5QP82	DDB1- and CUL4-associated factor 10
DCAF11	Q8TEB1	DDB1- and CUL4-associated factor 11
DCAF12	Q5T6F0	DDB1- and CUL4-associated factor 12
DCAF13	Q9NV06	DDB1- and CUL4-associated factor 13
DCAF15	Q66K64	DDB1- and CUL4-associated factor 15
DCAF16	Q9NXF7	DDB1- and CUL4-associated factor 16
DCAF6	Q58WW2-3	DDB1- and CUL4-associated factor 6
DCAF7	P61962	DDB1- and CUL4-associated factor 7
DCAF8	Q5TAQ9	DDB1- and CUL4-associated factor 8
DCAKD	Q8WVC6	Dephospho-CoA kinase domain-containing protein
DCBLD1	Q8N8Z6	Discoidin, CUB and LCCL domain-containing protein 1
DCBLD2	Q96PD2	Discoidin, CUB and LCCL domain-containing protein 2
DCK	P27707	Deoxycytidine kinase
DCLK2	Q8N568	Serine/threonine-protein kinase DCLK2
DCLRE1A	Q6PJP8	DNA cross-link repair 1A protein
DCP1A	Q9NPI6	mRNA-decapping enzyme 1A
DCP2	Q8IU60	m7GpppN-mRNA hydrolase
DCPS	Q96C86	m7GpppX diphosphatase
DCTD	P32321	Deoxycytidylate deaminase
DCTN1	Q14203-3	Dynactin subunit 1
DCTN2	Q13561	Dynactin subunit 2
DCTN3	O75935	Dynactin subunit 3
DCTN4	Q9UJW0	Dynactin subunit 4
DCTN5	Q9BTE1	Dynactin subunit 5
DCTN6	O00399	Dynactin subunit 6
DCTPP1	Q9H773	dCTP pyrophosphatase 1
DCUN1D1	Q96GG9	DCN1-like protein 1
DCUN1D3	Q8IWE4	DCN1-like protein 3
DCUN1D4	Q92564	DCN1-like protein 4
DCUN1D5	Q9BTE7	DCN1-like protein 5
DCXR	Q7Z4W1	L-xylulose reductase
DDA1	Q9BW61	DET1- and DDB1-associated protein 1
DDAH1	O94760	N(G),N(G)-dimethylarginine dimethylaminohydrolase 1
DDAH2	O95865	N(G),N(G)-dimethylarginine dimethylaminohydrolase 2
DDB1	Q16531	DNA damage-binding protein 1
DDB2	Q92466	DNA damage-binding protein 2
DDHD1	Q8NEL9	Phospholipase DDHD1
DDHD2	O94830	Phospholipase DDHD2
DDI2	Q5TDH0	Protein DDI1 homolog 2
DDIT4	Q9NX09	DNA damage-inducible transcript 4 protein
DDOST	P39656	Dolichyl-diphosphooligosaccharide--protein glycosyltransferase 48 kDa subunit
DDR1	Q08345-5	Epithelial discoidin domain-containing receptor 1
DDR2	Q16832	Discoidin domain-containing receptor 2
DDRGK1	Q96HY6	DDRGK domain-containing protein 1
DDT;DDTL	P30046	D-dopachrome decarboxylase
DDX1	Q92499	ATP-dependent RNA helicase DDX1
DDX10	Q13206	Probable ATP-dependent RNA helicase DDX10
DDX11	Q96FC9-2	Probable ATP-dependent RNA helicase DDX11
DDX12P	Q92771	Putative ATP-dependent RNA helicase DDX12
DDX17	Q92841	Probable ATP-dependent RNA helicase DDX17
DDX18	Q9NVP1	ATP-dependent RNA helicase DDX18
DDX19A	Q9NUU7	ATP-dependent RNA helicase DDX19A
DDX19B	Q9UMR2	ATP-dependent RNA helicase DDX19B
DDX20	Q9UHI6	Probable ATP-dependent RNA helicase DDX20
DDX21	Q9NR30	Nucleolar RNA helicase 2
DDX23	Q9BUQ8	Probable ATP-dependent RNA helicase DDX23
DDX24	Q9GZR7	ATP-dependent RNA helicase DDX24
DDX27	Q96GQ7	Probable ATP-dependent RNA helicase DDX27
DDX28	Q9NUL7	Probable ATP-dependent RNA helicase DDX28
DDX31	Q9H8H2	Probable ATP-dependent RNA helicase DDX31
DDX39A	O00148	ATP-dependent RNA helicase DDX39A
DDX39B	Q13838	Spliceosome RNA helicase DDX39B
DDX3X;DDX3Y	O00571	ATP-dependent RNA helicase DDX3X
DDX41	Q9UJV9	Probable ATP-dependent RNA helicase DDX41
DDX42	Q86XP3	ATP-dependent RNA helicase DDX42
DDX46	Q7L014	Probable ATP-dependent RNA helicase DDX46
DDX47	Q9H0S4	Probable ATP-dependent RNA helicase DDX47
DDX49	Q9Y6V7	Probable ATP-dependent RNA helicase DDX49
DDX5	P17844	Probable ATP-dependent RNA helicase DDX5
DDX50	Q9BQ39	ATP-dependent RNA helicase DDX50
DDX51	Q8N8A6	ATP-dependent RNA helicase DDX51
DDX52	Q9Y2R4	Probable ATP-dependent RNA helicase DDX52
DDX54	Q8TDD1	ATP-dependent RNA helicase DDX54
DDX55	Q8NHQ9	ATP-dependent RNA helicase DDX55
DDX56	Q9NY93	Probable ATP-dependent RNA helicase DDX56
DDX58	O95786	Probable ATP-dependent RNA helicase DDX58
DDX59	Q5T1V6	Probable ATP-dependent RNA helicase DDX59
DDX6	P26196	Probable ATP-dependent RNA helicase DDX6
DDX60	Q8IY21	Probable ATP-dependent RNA helicase DDX60
DDX60L	Q5H9U9	Probable ATP-dependent RNA helicase DDX60-like
DEAF1	O75398	Deformed epidermal autoregulatory factor 1 homolog
DECR1	Q16698	2,4-dienoyl-CoA reductase, mitochondrial
DECR2	Q9NUI1	Peroxisomal 2,4-dienoyl-CoA reductase
DEDD	O75618	Death effector domain-containing protein
DEF6	Q9H4E7	Differentially expressed in FDCP 6 homolog
DEGS1	O15121	Sphingolipid delta(4)-desaturase DES1
DEK	P35659	Protein DEK
DENND1A	Q8TEH3	DENN domain-containing protein 1A
DENND1B	Q6P3S1-5	DENN domain-containing protein 1B
DENND3	A2RUS2	DENN domain-containing protein 3
DENND4A	Q7Z401-2	C-myc promoter-binding protein
DENND4C	Q5VZ89	DENN domain-containing protein 4C
DENND4C	Q5VZ89-2	DENN domain-containing protein 4C
DENND5A	Q6IQ26	DENN domain-containing protein 5A
DENND5B	Q6ZUT9	DENN domain-containing protein 5B
DENND6A	Q8IWF6	Protein DENND6A
DENR	O43583	Density-regulated protein
DEPDC1	Q5TB30	DEP domain-containing protein 1A
DEPDC5	O75140	DEP domain-containing protein 5
DEPDC7	Q96QD5	DEP domain-containing protein 7
DERA	Q9Y315	Deoxyribose-phosphate aldolase
DERL1	Q9BUN8	Derlin-1
DERL2	Q9GZP9	Derlin-2
DESI1	Q6ICB0	Desumoylating isopeptidase 1
DESI2	Q9BSY9	Desumoylating isopeptidase 2
DFFA	O00273	DNA fragmentation factor subunit alpha
DFFA	O00273-2	DNA fragmentation factor subunit alpha
DFFB	O76075	DNA fragmentation factor subunit beta
DFNA5	O60443	Non-syndromic hearing impairment protein 5
DGAT1	O75907	Diacylglycerol O-acyltransferase 1
DGCR14	Q96DF8	Protein DGCR14
DGCR2	P98153	Integral membrane protein DGCR2/IDD
DGCR8	Q8WYQ5	Microprocessor complex subunit DGCR8
DGKA	P23743	Diacylglycerol kinase alpha
DGKD	Q16760	Diacylglycerol kinase delta
DGKE	P52429	Diacylglycerol kinase epsilon
DGKH	Q86XP1	Diacylglycerol kinase eta
DGKZ	Q13574	Diacylglycerol kinase zeta
DGUOK	Q16854	Deoxyguanosine kinase, mitochondrial
DHCR24	Q15392	Delta(24)-sterol reductase
DHCR7	Q9UBM7	7-dehydrocholesterol reductase
DHDDS	Q86SQ9	Dehydrodolichyl diphosphate syntase complex subunit DHDDS
DHFR	P00374	Dihydrofolate reductase
DHODH	Q02127	Dihydroorotate dehydrogenase (quinone), mitochondrial
DHPS	P49366	Deoxyhypusine synthase
DHRS1	Q96LJ7	Dehydrogenase/reductase SDR family member 1
DHRS11	Q6UWP2	Dehydrogenase/reductase SDR family member 11
DHRS13	Q6UX07	Dehydrogenase/reductase SDR family member 13
DHRS3	O75911	Short-chain dehydrogenase/reductase 3
DHRS4	Q9BTZ2	Dehydrogenase/reductase SDR family member 4
DHRS7	Q9Y394	Dehydrogenase/reductase SDR family member 7
DHRS7B	Q6IAN0	Dehydrogenase/reductase SDR family member 7B
DHRSX	Q8N5I4	Dehydrogenase/reductase SDR family member on chromosome X
DHTKD1	Q96HY7	Probable 2-oxoglutarate dehydrogenase E1 component DHKTD1, mitochondrial
DHX15	O43143	Pre-mRNA-splicing factor ATP-dependent RNA helicase DHX15
DHX16	O60231	Putative pre-mRNA-splicing factor ATP-dependent RNA helicase DHX16
DHX29	Q7Z478	ATP-dependent RNA helicase DHX29
DHX30	Q7L2E3-2	Putative ATP-dependent RNA helicase DHX30
DHX32	Q7L7V1	Putative pre-mRNA-splicing factor ATP-dependent RNA helicase DHX32
DHX33	Q9H6R0	Putative ATP-dependent RNA helicase DHX33
DHX34	Q14147	Probable ATP-dependent RNA helicase DHX34
DHX35	Q9H5Z1	Probable ATP-dependent RNA helicase DHX35
DHX36	Q9H2U1	ATP-dependent RNA helicase DHX36
DHX37	Q8IY37	Probable ATP-dependent RNA helicase DHX37
DHX38	Q92620	Pre-mRNA-splicing factor ATP-dependent RNA helicase PRP16
DHX40	Q8IX18	Probable ATP-dependent RNA helicase DHX40
DHX57	Q6P158	Putative ATP-dependent RNA helicase DHX57
DHX58	Q96C10	Probable ATP-dependent RNA helicase DHX58
DHX8	Q14562	ATP-dependent RNA helicase DHX8
DHX9	Q08211	ATP-dependent RNA helicase A
DIABLO	Q9NR28	Diablo homolog, mitochondrial
DIAPH1	O60610	Protein diaphanous homolog 1
DIAPH3	Q9NSV4	Protein diaphanous homolog 3
DICER1	Q9UPY3	Endoribonuclease Dicer
DIDO1	Q9BTC0	Death-inducer obliterator 1
DIEXF	Q68CQ4	Digestive organ expansion factor homolog
DIMT1	Q9UNQ2	Probable dimethyladenosine transferase
DIP2A	Q14689	Disco-interacting protein 2 homolog A
DIP2B	Q9P265	Disco-interacting protein 2 homolog B
DIRAS1;DIRAS2	O95057	GTP-binding protein Di-Ras1
DIRC2	Q96SL1	Disrupted in renal carcinoma protein 2
DIS3	Q9Y2L1	Exosome complex exonuclease RRP44
DIS3L	Q8TF46	DIS3-like exonuclease 1
DIS3L2	Q8IYB7	DIS3-like exonuclease 2
DISP1	Q96F81	Protein dispatched homolog 1
DIXDC1	Q155Q3	Dixin
DKC1	O60832	H/ACA ribonucleoprotein complex subunit 4
DLAT	P10515	Dihydrolipoyllysine-residue acetyltransferase component of pyruvate dehydrogenase complex, mitochondrial
DLD	P09622	Dihydrolipoyl dehydrogenase, mitochondrial
DLG1	Q12959-4	Disks large homolog 1
DLG1	Q12959-3	Disks large homolog 1
DLG3	Q92796-2	Disks large homolog 3
DLG5	Q8TDM6	Disks large homolog 5
DLGAP4	Q9Y2H0	Disks large-associated protein 4
DLGAP5	Q15398-3	Disks large-associated protein 5
DLGAP5	Q15398	Disks large-associated protein 5
DLST	P36957	Dihydrolipoyllysine-residue succinyltransferase component of 2-oxoglutarate dehydrogenase complex, mitochondrial
DLX1	P56177	Homeobox protein DLX-1
DLX2;DLX5	Q07687	Homeobox protein DLX-2
DLX3	O60479	Homeobox protein DLX-3
DMAP1	Q9NPF5	DNA methyltransferase 1-associated protein 1
DMD	P11532	Dystrophin
DMD	P11532-5	Dystrophin
DMTN	Q08495	Dematin
DMXL1	Q9Y485	DmX-like protein 1
DMXL2	Q8TDJ6	DmX-like protein 2
DNA2	P51530	DNA replication ATP-dependent helicase/nuclease DNA2
DNAAF2	Q9NVR5	Protein kintoun
DNAAF5	Q86Y56	Dynein assembly factor 5, axonemal
DNAJA1	P31689	DnaJ homolog subfamily A member 1
DNAJA2	O60884	DnaJ homolog subfamily A member 2
DNAJA3	Q96EY1	DnaJ homolog subfamily A member 3, mitochondrial
DNAJA3	Q96EY1-2	DnaJ homolog subfamily A member 3, mitochondrial
DNAJB1	P25685	DnaJ homolog subfamily B member 1
DNAJB11	Q9UBS4	DnaJ homolog subfamily B member 11
DNAJB12	Q9NXW2	DnaJ homolog subfamily B member 12
DNAJB14	Q8TBM8	DnaJ homolog subfamily B member 14
DNAJB2	P25686	DnaJ homolog subfamily B member 2
DNAJB4	Q9UDY4	DnaJ homolog subfamily B member 4
DNAJB6	O75190	DnaJ homolog subfamily B member 6
DNAJC1	Q96KC8	DnaJ homolog subfamily C member 1
DNAJC10	Q8IXB1	DnaJ homolog subfamily C member 10
DNAJC11	Q9NVH1	DnaJ homolog subfamily C member 11
DNAJC12	Q9UKB3	DnaJ homolog subfamily C member 12
DNAJC13	O75165	DnaJ homolog subfamily C member 13
DNAJC14	Q6Y2X3	DnaJ homolog subfamily C member 14
DNAJC15	Q9Y5T4	DnaJ homolog subfamily C member 15
DNAJC16	Q9Y2G8	DnaJ homolog subfamily C member 16
DNAJC17	Q9NVM6	DnaJ homolog subfamily C member 17
DNAJC19	Q96DA6	Mitochondrial import inner membrane translocase subunit TIM14
DNAJC2	Q99543	DnaJ homolog subfamily C member 2
DNAJC21	Q5F1R6	DnaJ homolog subfamily C member 21
DNAJC21	Q5F1R6-2	DnaJ homolog subfamily C member 21
DNAJC24	Q6P3W2	DnaJ homolog subfamily C member 24
DNAJC25	Q9H1X3	DnaJ homolog subfamily C member 25
DNAJC3	Q13217	DnaJ homolog subfamily C member 3
DNAJC30	Q96LL9	DnaJ homolog subfamily C member 30
DNAJC5	Q9H3Z4	DnaJ homolog subfamily C member 5
DNAJC6	O75061	Putative tyrosine-protein phosphatase auxilin
DNAJC7	Q99615	DnaJ homolog subfamily C member 7
DNAJC8	O75937	DnaJ homolog subfamily C member 8
DNAJC9	Q8WXX5	DnaJ homolog subfamily C member 9
DNAL1	Q4LDG9	Dynein light chain 1, axonemal
DNASE1L1	P49184	Deoxyribonuclease-1-like 1
DNASE2	O00115	Deoxyribonuclease-2-alpha
DNLZ	Q5SXM8	DNL-type zinc finger protein
DNM1L	O00429	Dynamin-1-like protein
DNM1L	O00429-2	Dynamin-1-like protein
DNM2	P50570	Dynamin-2
DNMBP	Q6XZF7	Dynamin-binding protein
DNMT1	P26358-2	DNA (cytosine-5)-methyltransferase 1
DNMT1	P26358	DNA (cytosine-5)-methyltransferase 1
DNMT3A	Q9Y6K1	DNA (cytosine-5)-methyltransferase 3A
DNMT3B	Q9UBC3	DNA (cytosine-5)-methyltransferase 3B
[truncated: 6,711 more rows]

## Sheet: Master Data
Gene names	Lead protein ID	Majority protein IDs	Protein IDs	Protein names	MS/MS Count	Number of proteins	Mol. weight [kDa]	Sequence length	Sequence lengths	Q-value	Score	Max1	Max2	Max3	Max4	Max5	Max6	Good in how many MNC profiles?	N Intensity MAP1_01K	N Intensity MAP1_cyt	N Intensity MAP1_ref1	N Intensity MAP2_01K	N Intensity MAP2_cyt	N Intensity MAP2_ref1	N Intensity MAP3_1K	N Intensity MAP3_cyt	N Intensity MAP3_ref1	N Intensity MAP4_01K	N Intensity MAP4_cyt	N Intensity MAP4_ref1	N Intensity MAP5_01K	N Intensity MAP5_cyt	N Intensity MAP5_ref1	N Intensity MAP6_01K	N Intensity MAP6_cyt	N Intensity MAP6_ref1	Average 1K	Average Cyt	Average Ref	SD 1K	SD Cyt	SD Ref	Average Ref + 1K	SD Ref + 1K	MNC classifier	Median Copy number	SD upper Copy number	SD lower Copy number	Median conc nM
AAAS	Q9NRG9	Q9NRG9;Q9NRG9-2	Q9NRG9;Q9NRG9-2	Aladin	1113	2	59.573	546	546;513	0	323.31	30	32	29	30	27	26	6	0.615434	0.00459966	0.379966	0.680989	0.0273729	0.291638	0.663313	0.0286264	0.308061	0.629391	0.00512667	0.365482	0.750277	0.0265607	0.223162	0.691698	0.036931	0.271371	0.67185	0.0215362	0.306614	0.0483459	0.0134365	0.0587853	0.978464	0.0134365	O	329871	15987.7	15248.6	204.064
AACS	Q86V21	Q86V21;Q86V21-2	Q86V21;Q86V21-2;Q86V21-3	Acetoacetyl-CoA synthetase	226	3	75.143	672	672;599;270	0	244.88	37	34	31	32	35	31	6	0.0113738	0.988626	0	0.0105515	0.989449	0	0.0160639	0.983936	0	0.0157972	0.984203	0	0.00481261	0.995187	0	0.00596956	0.99403	0	0.0107614	0.989239	0	0.00473802	0.00473802	0	0.0107614	0.00473802	C	293186	14699.7	13997.9	181.37
AAED1	Q7RTV5	Q7RTV5	Q7RTV5	Thioredoxin-like protein AAED1	11	1	24.856	226	226	0.00045788	4.2387	1	1	0	0	2	0	1	0	0	1	0	0	1	0	0	1	0	0	1	0	0	1	0	0	1	0	0	1	0	0	0	1	0	O	2387.16	1998.19	1087.71	1.47675
AAGAB	Q6PD74	Q6PD74	Q6PD74	Alpha- and gamma-adaptin-binding protein p34	60	1	34.593	315	315	0	33.417	10	9	7	10	11	12	6	0	1	0	0	1	0	0	1	0	0	1	0	0.00986331	0.990137	0	0	1	0	0.00164388	0.998356	0	0.00402668	0.00402668	0	0.00164388	0.00402668	C	78901.1	17886.4	14581	48.8098
AAK1	Q2M2I8	Q2M2I8;Q2M2I8-2	Q2M2I8;Q2M2I8-2	AP2-associated protein kinase 1	540	2	103.88	961	961;863	0	174.8	17	19	14	17	16	18	6	0.137022	0.63334	0.229638	0.163815	0.616938	0.219247	0.212026	0.547081	0.240893	0.170696	0.574948	0.254356	0.217048	0.580366	0.202586	0.265504	0.534001	0.200495	0.194352	0.581112	0.224536	0.0461929	0.0385418	0.0213099	0.418888	0.0385418	O/C	50927.4	2608.46	2481.36	31.5047
AAMDC	Q9H7C9	Q9H7C9	Q9H7C9;Q9H7C9-3;Q9H7C9-2	Mth938 domain-containing protein	62	3	13.332	122	122;88;118	0	28.998	11	12	8	9	10	8	6	0.0156354	0.984365	0	0.00851968	0.99148	0	0.0143846	0.985615	0	0.0120201	0.98798	0	0.00482602	0.995174	0	0.00603356	0.993966	0	0.0102366	0.989763	0	0.00445918	0.00445918	0	0.0102366	0.00445918	C	402900	93314.7	75766.6	249.242
AAMP	Q13685	Q13685	Q13685	Angio-associated migratory cell protein	210	1	46.75	434	434	0	131.85	18	27	19	22	22	26	6	0.0170128	0.964838	0.0181493	0.0119906	0.977936	0.010073	0.0419239	0.951883	0.00619301	0.0250514	0.968162	0.00678657	0.0235635	0.968785	0.00765153	0.0226105	0.963528	0.0138617	0.0236921	0.965855	0.0104525	0.0101683	0.0085033	0.00469968	0.0341446	0.0085033	C	329989	59654.9	50521.6	204.138
AAR2	Q9Y312	Q9Y312	Q9Y312	Protein AAR2 homolog	159	1	43.472	384	384	0	150.66	17	16	13	10	15	16	6	0.0715416	0.911955	0.016503	0.0647918	0.924334	0.0108739	0.0471517	0.936184	0.0166643	0.0603269	0.920883	0.0187896	0.0613737	0.921538	0.0170887	0.085469	0.889862	0.0246695	0.0651091	0.917459	0.0174315	0.0127694	0.0156088	0.00444531	0.0825406	0.0156088	C	143320	21386.8	18609.8	88.6607
AARS	P49588	P49588;P49588-2	P49588;P49588-2	Alanine--tRNA ligase, cytoplasmic	3835	2	106.81	968	968;992	0	323.31	244	238	238	262	217	211	6	0.032904	0.951917	0.0151789	0.0290213	0.95077	0.0202086	0.0455893	0.93644	0.0179703	0.0414447	0.940247	0.0183081	0.0192041	0.96968	0.011116	0.0201461	0.969417	0.0104373	0.0313849	0.953079	0.0155365	0.0108217	0.0140761	0.00402751	0.0469214	0.0140761	C	5.24431e+06	390544	363476	3244.23
AARS2	Q5JTZ9	Q5JTZ9	Q5JTZ9	Alanine--tRNA ligase, mitochondrial	1809	1	107.34	985	985	0	323.31	51	46	48	46	43	57	6	0.355617	0.00662239	0.637761	0.323339	0.0018432	0.674817	0.343834	0.00630566	0.64986	0.382907	0.00111919	0.615974	0.376101	0.00708304	0.616816	0.293024	0.0074711	0.699505	0.345804	0.0050741	0.649122	0.0337197	0.00282048	0.033078	0.994926	0.00282048	O	170122	19902.8	17818.2	105.24
AARSD1	Q9BTE6	Q9BTE6;Q9BTE6-2	Q9BTE6;Q9BTE6-2	Alanyl-tRNA editing protein Aarsd1	260	2	45.479	412	412;525	0	237.7	33	19	25	22	28	23	6	0.0523675	0.940023	0.00760941	0.0428136	0.945026	0.0121605	0.033356	0.951817	0.0148269	0.0616008	0.927386	0.0110128	0.031985	0.955846	0.0121688	0.0250777	0.960673	0.0142498	0.0412001	0.946795	0.0120047	0.0137832	0.012045	0.00258298	0.0532048	0.012045	C	330364	29310.5	26921.9	204.369
AASDH	Q4L235	Q4L235;Q4L235-2;Q4L235-3;Q4L235-4	Q4L235;Q4L235-2;Q4L235-3;Q4L235-4	Acyl-CoA synthetase family member 4	18	4	122.6	1098	1098;998;841;857	0	32.549	3	2	4	2	0	2	5	0	1	0	0	1	0	0	1	0	0	1	0	0	1	0	0	1	0	0	1	0	0	0	0	0	0	C	2268.39	1788.6	1000.06	1.40327
AASDHPPT	Q9NRN7	Q9NRN7	Q9NRN7;Q9NRN7-2	L-aminoadipate-semialdehyde dehydrogenase-phosphopantetheinyl transferase	219	2	35.776	309	309;138	0	37.309	21	18	17	16	17	18	6	0.0360678	0.951517	0.0124149	0.0549518	0.939433	0.00561564	0.0501466	0.943234	0.00661891	0.0352827	0.961895	0.00282269	0.0444966	0.933296	0.0222072	0.0617179	0.911775	0.026507	0.0471106	0.940192	0.0126977	0.0105143	0.0171124	0.00965227	0.0598083	0.0171124	C	251657	32105.4	28472.9	155.68
AATF	Q9NY61	Q9NY61	Q9NY61	Protein AATF	220	1	63.132	560	560	0	240.24	27	25	24	19	21	18	6	0.950219	0.0346808	0.0151003	0.945263	0.0416863	0.0130503	0.948582	0.0382339	0.0131844	0.95186	0.0365142	0.011626	0.940096	0.0400032	0.0199008	0.929747	0.0517918	0.0184607	0.944295	0.040485	0.0152204	0.00825705	0.00606701	0.00329226	0.959515	0.00606701	N	238903	69411.3	53784.6	147.791
AATK	Q6ZMQ8	Q6ZMQ8	Q6ZMQ8;Q6ZMQ8-2;Q6ZMQ8-3	Serine/threonine-protein kinase LMTK1	11	3	144.57	1374	1374;446;879	0	8.384	3	2	1	0	4	1	3	0	1	0	0	1	0	0	1	0	0	1	0	0	1	0	0	1	0	0	1	0	0	0	0	0	0	C	1062.16	509.693	344.418	0.65707
ABCA2	Q9BZC7	Q9BZC7;Q9BZC7-3;Q9BZC7-2	Q9BZC7;Q9BZC7-3;Q9BZC7-2;O95477	ATP-binding cassette sub-family A member 2	195	4	269.87	2435	2435;2436;2090;2261	0	143	5	11	5	8	11	12	6	0.25102	0	0.74898	0.316916	0	0.683084	0.217158	0	0.782842	0.197202	0	0.802798	0.159917	0	0.840083	0.21911	0	0.78089	0.226887	0	0.773113	0.0533082	0	0.0533082	1	0	O	3223.6	405.859	360.475	1.99418
ABCA5	Q8WWZ7	Q8WWZ7;Q8WWZ7-2	Q8WWZ7;Q8WWZ7-2;Q8WWZ7-3	ATP-binding cassette sub-family A member 5	21	3	186.51	1642	1642;925;865	0	10.058	2	1	3	3	0	1	3	0.211635	0	0.788365	0.10632	0	0.89368	0.0334425	0	0.966557	0.0605629	0	0.939437	0	0	1	0	0	1	0.0686601	0	0.93134	0.0807396	0	0.0807396	1	0	O	633.832	696.369	331.815	0.392101
ABCB1	P08183	P08183;P08183-2	P08183;P08183-2	Multidrug resistance protein 1	1851	2	141.48	1280	1280;1216	0	323.31	48	52	45	47	49	42	6	0.519336	0	0.480664	0.451009	0	0.548991	0.538555	0	0.461445	0.47861	0	0.52139	0.56294	0	0.43706	0.587963	0	0.412037	0.523069	0	0.476931	0.0514273	0	0.0514273	1	4.96507e-17	O	130277	9778.08	9095.42	80.5914
ABCB10	Q9NRK6	Q9NRK6	Q9NRK6	ATP-binding cassette sub-family B member 10, mitochondrial	700	1	79.147	738	738	0	238.05	22	21	20	19	23	26	6	0.406961	0	0.593039	0.319638	0	0.680362	0.362409	0	0.637591	0.425554	0	0.574446	0.389237	0	0.610763	0.299227	0	0.700773	0.367171	0	0.632829	0.0497536	0	0.0497536	1	4.96507e-17	O	68019.5	4099.19	3866.2	42.0782
ABCB6	Q9NP58	Q9NP58;Q9NP58-4	Q9NP58;Q9NP58-4	ATP-binding cassette sub-family B member 6, mitochondrial	1405	2	93.884	842	842;796	0	323.31	38	36	32	35	27	36	6	0.0757985	0	0.924202	0.0516939	0	0.948306	0.06806	0	0.93194	0.0545013	0	0.945499	0.100901	0	0.899099	0.0735607	0	0.926439	0.0707526	0	0.929247	0.0177589	0	0.0177589	1	0	O	79737.5	7066.57	6491.29	49.3272
ABCB7	O75027	O75027;O75027-2;O75027-3	O75027;O75027-2;O75027-3	ATP-binding cassette sub-family B member 7, mitochondrial	921	3	82.64	752	752;753;712	0	226.46	30	28	26	25	22	23	6	0.376026	0.00382436	0.62015	0.343099	0	0.656901	0.454444	0	0.545556	0.426408	0	0.573592	0.394461	0	0.605539	0.389156	0	0.610844	0.397266	0.000637393	0.602097	0.0389292	0.00156129	0.0385413	0.999363	0.00156129	O	102038	26166.5	20826	63.1228
ABCB8	Q9NUT2	Q9NUT2;Q9NUT2-5;Q9NUT2-4;Q9NUT2-2;Q9NUT2-3	Q9NUT2;Q9NUT2-5;Q9NUT2-4;Q9NUT2-2;Q9NUT2-3	ATP-binding cassette sub-family B member 8, mitochondrial	269	5	79.988	735	735;548;630;718;693	0	81.758	13	13	9	14	11	13	6	0.231822	0	0.768178	0.426459	0	0.573541	0.399872	0	0.600128	0.341738	0	0.658262	0.327796	0	0.672204	0.216553	0	0.783447	0.32404	0	0.67596	0.0855865	0	0.0855865	1	8.59975e-17	O	24008.7	4601.23	3861.23	14.8522
ABCC1	P33527	P33527;P33527-9;P33527-2;P33527-3;P33527-5;P33527-4;P33527-6;P33527-7;P33527-8	P33527;P33527-9;P33527-2;P33527-3;P33527-5;P33527-4;P33527-6;P33527-7;P33527-8	Multidrug resistance-associated protein 1	1927	9	171.59	1531	1531;1541;1472;1475;1416;1466;1407;1410;1351	0	323.31	65	54	57	46	50	58	6	0.537977	0	0.462023	0.523597	0	0.476403	0.541609	0	0.458391	0.565839	0	0.434161	0.638188	0	0.361812	0.680991	0	0.319009	0.581367	0	0.418633	0.0635539	0	0.0635539	1	0	O	112540	20498.9	17340.4	69.6194
ABCC10	Q5T3U5	Q5T3U5;Q5T3U5-2	Q5T3U5;Q5T3U5-2	Multidrug resistance-associated protein 7	11	2	161.63	1492	1492;1464	0.0004603	4.4804	2	1	1	0	0	1	1	0	0.616529	0.383471	0.137436	0.476852	0.385712	0.946994	0.037043	0.0159632	0.428633	0.215311	0.356056	0.0729521	0.652603	0.274445	0	0.562089	0.437911	0.264336	0.426738	0.308926	0.370268	0.246751	0.153185	0.573262	0.246751	O/C	601.278	1533.22	431.901	0.371962
ABCC2	Q92887	Q92887	Q92887	Canalicular multispecific organic anion transporter 1	995	1	174.21	1545	1545	0	244.44	32	28	24	24	27	22	6	0.279951	0	0.720049	0.32255	0	0.67745	0.340438	0	0.659562	0.309847	0	0.690153	0.471925	0.00416526	0.523909	0.243435	0.101789	0.654776	0.328024	0.017659	0.654317	0.0783433	0.0412487	0.0680793	0.982341	0.0412487	O	38020.4	4326.52	3884.49	23.5202
ABCC3	O15438	O15438;O15438-4;O15438-2	O15438;O15438-4;O15438-2;O15438-5;O15438-3	Canalicular multispecific organic anion transporter 2	350	5	169.34	1527	1527;1578;1238;572;510	0	138.92	17	20	22	15	7	9	6	0.397424	0.0303894	0.572186	0.35624	0.101347	0.542413	0.388411	0.0807216	0.530868	0.376437	0.0794363	0.544127	0.588352	0	0.411648	0.620691	0.0887759	0.290534	0.454592	0.063445	0.481963	0.117397	0.0393709	0.109215	0.936555	0.0393709	O	16776.7	4454.02	3519.6	10.3784
ABCC4	O15439	O15439;O15439-2;O15439-3;O15439-4	O15439;O15439-2;O15439-3;O15439-4	Multidrug resistance-associated protein 4	1608	4	149.52	1325	1325;1278;859;784	0	323.31	48	51	49	44	40	40	6	0.499036	0.0516283	0.449335	0.467495	0.0466409	0.485864	0.425182	0.05114	0.523679	0.480082	0	0.519918	0.550836	0.050375	0.398789	0.438383	0.0353746	0.526242	0.476836	0.0391931	0.483971	0.0451961	0.0201422	0.051215	0.960807	0.0201422	O	134814	12095.1	11099.3	83.3989
ABCC5	O15440	O15440;O15440-5	O15440;O15440-5;O15440-4;O15440-3	Multidrug resistance-associated protein 5	392	4	160.66	1437	1437;1394;208;212	0	134.8	19	18	16	15	14	15	6	0.439976	0	0.560024	0.44061	0	0.55939	0.448737	0	0.551263	0.520052	0	0.479948	0.549795	0	0.450205	0.496342	0	0.503658	0.482585	0	0.517415	0.0465474	0	0.0465474	1	0	O	16331.5	1800.11	1621.4	10.103
ABCD1	P33897	P33897	P33897	ATP-binding cassette sub-family D member 1	1030	1	82.936	745	745	0	323.31	28	32	21	23	22	25	6	0.19056	0	0.80944	0.156125	0	0.843875	0.249037	0	0.750963	0.189973	0	0.810027	0.242072	0	0.757928	0.169007	0	0.830993	0.199462	0	0.800538	0.038074	0	0.038074	1	0	O	118856	13453.3	12085.4	73.5262
ABCD3	P28288	P28288;P28288-2	P28288;P28288-2;P28288-3	ATP-binding cassette sub-family D member 3	2970	3	75.475	659	659;549;236	0	323.31	69	66	59	60	60	64	6	0.219617	0	0.780383	0.201707	0.0087035	0.789589	0.242433	0.00564514	0.751922	0.210462	0.00556654	0.783971	0.262708	0.0132861	0.724006	0.257204	0.0124924	0.730303	0.232355	0.00761563	0.760029	0.0253818	0.00496388	0.0286647	0.992384	0.00496388	O	845008	33879.7	32573.7	522.739
ABCD4	O14678	O14678	O14678	ATP-binding cassette sub-family D member 4	20	1	68.597	606	606	0	6.4088	2	1	1	1	1	1	1	0	0	1	0	0	1	0	0	1	0	0	1	0	0	1	0	0	1	0	0	1	0	0	0	1	0	O	758.479	202.018	159.528	0.46921
ABCE1	P61221	P61221	P61221	ATP-binding cassette sub-family E member 1	3038	1	67.314	599	599	0	323.31	56	58	58	58	58	57	6	0.0865744	0.580623	0.332803	0.0726517	0.557566	0.369783	0.086601	0.513684	0.399715	0.0741816	0.540763	0.385055	0.0916616	0.490038	0.4183	0.0853783	0.45599	0.458631	0.0828414	0.523111	0.394048	0.00763051	0.0458131	0.0429231	0.476889	0.0458131	O/C	869881	135506	117243	538.125
ABCF1	Q8NE71	Q8NE71;Q8NE71-2	Q8NE71;Q8NE71-2	ATP-binding cassette sub-family F member 1	3870	2	95.925	845	845;807	0	323.31	70	72	64	71	80	82	6	0.164535	0.567717	0.267749	0.0975401	0.60157	0.30089	0.157887	0.540592	0.301521	0.0959083	0.586294	0.317798	0.199569	0.480649	0.319783	0.140676	0.541084	0.31824	0.142686	0.552984	0.30433	0.0404336	0.0429295	0.0198573	0.447016	0.0429295	O/C	1.54774e+06	70810.4	67712.5	957.464
ABCF2	Q9UG63	Q9UG63;Q9UG63-2	Q9UG63;Q9UG63-2	ATP-binding cassette sub-family F member 2	4879	2	71.289	623	623;634	0	323.31	102	93	83	87	109	105	6	0.0830921	0.45025	0.466658	0.0808107	0.46559	0.453599	0.0847158	0.50615	0.409134	0.0749619	0.459597	0.465442	0.0961974	0.349689	0.554114	0.0943139	0.347541	0.558145	0.085682	0.429803	0.484515	0.00814095	0.0657277	0.0593062	0.570197	0.0657277	O/C	1.3962e+06	134827	122954	863.715
ABCF3	Q9NUQ8	Q9NUQ8;Q9NUQ8-2	Q9NUQ8;Q9NUQ8-2	ATP-binding cassette sub-family F member 3	1384	2	79.744	709	709;703	0	207.8	35	34	29	28	38	38	6	0.0936961	0.731534	0.17477	0.060824	0.729404	0.209771	0.100644	0.71037	0.188986	0.0597895	0.780417	0.159793	0.0689257	0.763726	0.167348	0.0659289	0.774278	0.159793	0.0749681	0.748288	0.176744	0.017656	0.028359	0.0195321	0.251712	0.028359	O/C	370171	37513	34061.3	228.995
ABCG2	Q9UNQ0	Q9UNQ0;Q9UNQ0-2	Q9UNQ0;Q9UNQ0-2	ATP-binding cassette sub-family G member 2	2870	2	72.313	655	655;611	0	323.31	65	55	54	55	52	54	6	0.464265	0	0.535735	0.519811	0	0.480189	0.476332	0	0.523668	0.514798	0	0.485202	0.601894	0	0.398106	0.632647	0	0.367353	0.534958	0	0.465042	0.0679617	0	0.0679617	1	4.96507e-17	O	1.0082e+06	84498.8	77964.5	623.688
ABHD10	Q9NUJ1	Q9NUJ1;Q9NUJ1-2	Q9NUJ1;Q9NUJ1-2;Q9NUJ1-3	Mycophenolic acid acyl-glucuronide esterase, mitochondrial	1119	3	33.932	306	306;149;205	0	227.73	28	39	29	32	29	28	6	0.269324	0.015356	0.71532	0.247029	0.0163565	0.736615	0.242103	0.0144214	0.743476	0.227725	0.00524551	0.76703	0.337476	0.0186891	0.643834	0.3317	0.0357632	0.632537	0.275893	0.0176386	0.706469	0.047424	0.010004	0.0555217	0.982361	0.010004	O	459540	74808.6	64335.4	284.281
ABHD11	Q8NFV4	Q8NFV4;Q8NFV4-4;Q8NFV4-6	Q8NFV4;Q8NFV4-4;Q8NFV4-6;Q8NFV4-5;Q8NFV4-3;Q8NFV4-2	Alpha/beta hydrolase domain-containing protein 11	384	6	34.69	315	315;308;258;145;97;101	0	104.76	12	12	10	15	11	9	6	0.16288	0	0.83712	0.262557	0	0.737443	0.353592	0	0.646408	0.220672	0	0.779328	0.297406	0	0.702594	0.196985	0	0.803015	0.249015	0	0.750985	0.0698445	0	0.0698445	1	0	O	90719.1	13870.4	12030.9	56.1206
ABHD12	Q8N2K0	Q8N2K0;Q8N2K0-2;Q8N2K0-3	Q8N2K0;Q8N2K0-2;Q8N2K0-3	Monoacylglycerol lipase ABHD12	541	3	45.096	398	398;404;360	0	170.52	16	13	13	13	10	13	6	0.403763	0	0.596237	0.343588	0	0.656412	0.45647	0	0.54353	0.413332	0	0.586668	0.435477	0	0.564523	0.396889	0	0.603111	0.408253	0	0.591747	0.0385296	0	0.0385296	1	0	O	96301.5	8080.65	7455.09	59.574
ABHD14B	Q96IU4	Q96IU4	Q96IU4;Q96IU4-2	Alpha/beta hydrolase domain-containing protein 14B	199	2	22.345	210	210;172	0	85.701	19	21	23	28	22	19	6	0.0239953	0.974669	0.00133554	0.00842482	0.990812	0.000763323	0.0224649	0.974901	0.00263391	0.00775059	0.990843	0.00140622	0.00863521	0.990217	0.00114783	0.0109218	0.982427	0.00665137	0.0136988	0.983978	0.00232303	0.00747543	0.00780008	0.00221181	0.0160218	0.00780008	C	1.35342e+06	570885	401520	837.252
ABHD15	Q6UXT9	Q6UXT9	Q6UXT9	Abhydrolase domain-containing protein 15	10	1	51.771	468	468	0	7.6025	2	1	1	0	0	1	1	0	0.921181	0.0788194	0	0.897887	0.102113	0.0781917	0.880688	0.0411199	0	1	0	0	1	0	0	1	0	0.0130319	0.949959	0.0370087	0.0319216	0.0563035	0.0449723	0.0500406	0.0563035	C	10490.5	3353.43	2541.12	6.48958
ABHD16A	O95870	O95870;O95870-2	O95870;O95870-2	Abhydrolase domain-containing protein 16A	1125	2	63.243	558	558;525	0	323.31	40	32	35	32	36	32	6	0.394287	0	0.605713	0.292238	0	0.707762	0.240293	0	0.759707	0.341373	0	0.658627	0.399713	0	0.600287	0.389719	0	0.610281	0.342937	0	0.657063	0.06505	0	0.06505	1	0	O	124850	14104.6	12672.9	77.2348
ABHD17A	Q96GS6	Q96GS6;Q96GS6-2;Q96GS6-3;Q96GS6-4	Q96GS6;Q96GS6-2;Q96GS6-3;Q96GS6-4	Alpha/beta hydrolase domain-containing protein 17A	42	4	33.989	310	310;361;236;176	0	6.273	1	2	3	1	0	0	2	0	0	1	0	0	1	0	0	1	0	0	1				0	0	1	0	0	1	0	0	0	1	0	O	2567.03	1653.63	1005.75	1.58802
ABHD17B	Q5VST6	Q5VST6;Q5VST6-2	Q5VST6;Q5VST6-2	Alpha/beta hydrolase domain-containing protein 17B	272	2	32.214	288	288;293	0	78.488	7	7	8	7	9	7	6	0.0424887	0	0.957511	0.0303299	0	0.96967	0.0370555	0	0.962944	0	0	1	0.0471508	0	0.952849	0.0635995	0	0.9364	0.0367707	0	0.963229	0.0212315	0	0.0212315	1	4.96507e-17	O	27462.3	5759.11	4760.74	16.9887
ABHD3	Q8WU67	Q8WU67	Q8WU67	Phospholipase ABHD3	68	1	46.008	409	409	0	12.18	2	2	2	2	1	4	5	0.332341	0	0.667659	0.44742	0	0.55258	0.4726	0	0.5274	0.465124	0	0.534876	0	0	1	0.223537	0	0.776463	0.323504	0	0.676496	0.18567	0	0.18567	1	4.96507e-17	O	9818.24	10082.9	4974.41	6.07375
ABHD5	Q8WTS1	Q8WTS1	Q8WTS1	1-acylglycerol-3-phosphate O-acyltransferase ABHD5	17	1	39.095	349	349	0	18.432	2	1	1	1	1	1	1	0	0	1	0	0	1	0	0	1	0	0	1	0	0	1	0	0	1	0	0	1	0	0	0	1	0	O	1302.33	246.131	207.008	0.805649
ABHD6	Q9BV23	Q9BV23	Q9BV23	Monoacylglycerol lipase ABHD6	298	1	38.33	337	337	0	121.56	11	10	5	4	6	7	6	0.275197	0	0.724803	0.369273	0	0.630727	0.375011	0	0.624989	0.407182	0	0.592818	0.333988	0	0.666012	0.372891	0	0.627109	0.35559	0	0.64441	0.0457278	0	0.0457278	1	4.96507e-17	O	38580.1	3429.41	3149.46	23.8664
ABI1	Q8IZP0	Q8IZP0;Q8IZP0-3;Q8IZP0-2;Q8IZP0-4;Q8IZP0-5;Q8IZP0-6;Q8IZP0-9;Q8IZP0-10;Q8IZP0-8;Q8IZP0-7;Q8IZP0-12;Q8IZP0-11	Q8IZP0;Q8IZP0-3;Q8IZP0-2;Q8IZP0-4;Q8IZP0-5;Q8IZP0-6;Q8IZP0-9;Q8IZP0-10;Q8IZP0-8;Q8IZP0-7;Q8IZP0-12;Q8IZP0-11	Abl interactor 1	667	12	55.08	508	508;452;446;451;476;480;481;388;393;422;496;329	0	268.43	17	14	15	14	15	16	6	0.272896	0.418815	0.308289	0.142367	0.534591	0.323042	0.21027	0.493994	0.295736	0.252414	0.465923	0.281663	0.212961	0.447018	0.340021	0.177536	0.543102	0.279361	0.211407	0.483907	0.304685	0.0477073	0.0491853	0.0238746	0.516093	0.0491853	O/C	165583	24870.6	21622.9	102.433
ABI2	Q9NYB9	Q9NYB9;Q9NYB9-2;Q9NYB9-4;Q9NYB9-3	Q9NYB9;Q9NYB9-2;Q9NYB9-4;Q9NYB9-3	Abl interactor 2	121	4	55.663	513	513;475;507;401	0	73.942	5	3	5	3	2	2	6	0.183033	0.626337	0.19063	0.0569578	0.540888	0.402154	0.0893694	0.696994	0.213637	0.0827032	0.676914	0.240383	0.10786	0.543344	0.348796	0.147487	0.559094	0.293418	0.111235	0.607262	0.281503	0.0463007	0.0693948	0.0821968	0.392738	0.0693948	O/C	21733.6	4611.93	3804.59	13.4448
ABL1	P00519	P00519;P00519-2	P00519;P00519-2	Tyrosine-protein kinase ABL1	136	2	122.87	1130	1130;1149	0	99.545	10	6	12	8	7	9	6	0.77592	0.0831941	0.140886	0.55554	0.201829	0.242631	0.812197	0.0723436	0.115459	0.45763	0.215223	0.327147	0.648163	0.0742784	0.277558	0.51777	0.114473	0.367757	0.62787	0.12689	0.24524	0.143278	0.0651541	0.100502	0.87311	0.0651541	B	10840	2460.5	2005.33	6.70582
ABL2	P42684	P42684;P42684-6;P42684-7;P42684-5	P42684;P42684-6;P42684-7;P42684-5;P42684-8	Abelson tyrosine-protein kinase 2	517	5	128.34	1182	1182;1161;1058;1079;542	0	128.68	15	20	14	14	22	19	6	0.343242	0.422144	0.234614	0.153193	0.513865	0.332942	0.299882	0.477659	0.222459	0.151783	0.555573	0.292644	0.228472	0.391065	0.380463	0.204288	0.386255	0.409457	0.230143	0.45776	0.312097	0.0779586	0.0691965	0.0761635	0.54224	0.0691965	O/C	30421.2	3125.28	2834.12	18.8192
ABLIM1	O14639	O14639;O14639-2;O14639-5;O14639-3;O14639-6;O14639-4	O14639;O14639-2;O14639-5;O14639-3;O14639-6;O14639-4	Actin-binding LIM protein 1	853	6	87.687	778	778;718;455;427;748;401	0	211.71	23	30	22	24	21	17	6	0.546478	0.239119	0.214403	0.572684	0.158762	0.268554	0.649408	0.111988	0.238604	0.399001	0.345064	0.255934	0.475572	0.366436	0.157992	0.544972	0.119583	0.335444	0.531353	0.223492	0.245155	0.0856596	0.11214	0.0589947	0.776508	0.11214	B	190344	22685.1	20269.4	117.75
ABR	Q12979-2	Q12979-2;Q12979;Q12979-4	Q12979-2;Q12979;Q12979-4;Q12979-3	Active breakpoint cluster region-related protein	172	4	93.706	822	822;859;813;310	0	81.388	23	22	20	19	17	22	6	0.0254768	0.956984	0.0175396	0.0227845	0.960761	0.0164543	0.0304075	0.947712	0.0218807	0.0609232	0.906867	0.0322094	0.0423516	0.929352	0.0282968	0.00367773	0.99349	0.00283223	0.0309369	0.949194	0.0198688	0.0193344	0.0294757	0.0103412	0.0508057	0.0294757	C	86793.4	134606	52768.4	53.6921
ABT1	Q9ULW3	Q9ULW3	Q9ULW3	Activator of basal transcription 1	87	1	31.079	272	272	0	110.69	10	15	10	11	11	13	6	0.892071	0.0982511	0.00967825	0.940824	0.0591763	0	0.950372	0.0496275	0	0.975185	0.0248147	0	0.937544	0.0513668	0.0110889	0.94775	0.0522502	0	0.940624	0.0559144	0.00346119	0.0272296	0.0238489	0.00538057	0.944086	0.0238489	N	122236	10951.2	10050.8	75.6176
ABTB2	Q8N961	Q8N961;Q8N961-2	Q8N961;Q8N961-2	Ankyrin repeat and BTB/POZ domain-containing protein 2	108	2	113.65	1025	1025;839	0	157.97	22	18	14	12	11	20	6	0	0.98943	0.0105701	0	0.988879	0.011121	0	0.997045	0.00295482	0	0.996935	0.00306478	0	0.998653	0.00134736	0	0.994182	0.00581825	0	0.994187	0.00581273	0	0.00415859	0.00415859	0.00581273	0.00415859	C	38459.2	10139.3	8023.88	23.7916
ACAA1	P09110	P09110;P09110-2	P09110;P09110-2	3-ketoacyl-CoA thiolase, peroxisomal	885	2	44.292	424	424;331	0	304.57	24	16	20	21	25	23	6	0.215931	0	0.784069	0.165313	0	0.834687	0.21066	0	0.78934	0.173267	0	0.826733	0.245607	0	0.754393	0.238421	0	0.761579	0.2082	0	0.7918	0.0329786	0	0.0329786	1	4.96507e-17	O	152136	33857.4	27694.2	94.1145
ACAA2	P42765	P42765	P42765	3-ketoacyl-CoA thiolase, mitochondrial	2709	1	41.924	397	397	0	323.31	73	76	69	65	69	65	6	0.334466	0.0154754	0.650058	0.311516	0.0162794	0.672205	0.31866	0.0275036	0.653837	0.356032	0.019221	0.624747	0.325503	0.0333048	0.641192	0.288401	0.0380654	0.673534	0.32243	0.0249749	0.652596	0.0226924	0.00944566	0.018636	0.975025	0.00944566	O	1.52319e+06	193727	171868	942.278
ACACA	Q13085	Q13085;Q13085-4;Q13085-2;Q13085-3	Q13085;Q13085-4;Q13085-2;Q13085-3	Acetyl-CoA carboxylase 1;Biotin carboxylase	1791	4	265.55	2346	2346;2383;2288;2268	0	323.31	171	175	148	145	164	169	6	0.028208	0.934955	0.0368366	0.0233541	0.956626	0.0200203	0.0263281	0.874029	0.0996425	0.023535	0.947158	0.0293066	0.0191579	0.951155	0.0296869	0.0154473	0.946725	0.0378277	0.0226717	0.935108	0.0422201	0.0046855	0.0307613	0.0288523	0.0648918	0.0307613	C	374005	30429.2	28139.7	231.367
ACAD10	Q6JQN1	Q6JQN1;Q6JQN1-5;Q6JQN1-2	Q6JQN1;Q6JQN1-5;Q6JQN1-2;Q6JQN1-3;Q6JQN1-4	Acyl-CoA dehydrogenase family member 10	155	5	118.83	1059	1059;1090;890;492;285	0	121.51	10	6	12	12	8	6	6	0.0828753	0.417252	0.499872	0.0859136	0.488519	0.425567	0.166566	0.507419	0.326015	0.196353	0.432936	0.37071	0.0993347	0.349964	0.550701	0.240952	0	0.759048	0.145332	0.366015	0.488652	0.0659459	0.187793	0.15584	0.633985	0.187793	O/C	10292.9	4289.06	3027.5	6.3674
ACAD11	Q709F0	Q709F0;Q709F0-2;Q709F0-3	Q709F0;Q709F0-2;Q709F0-3	Acyl-CoA dehydrogenase family member 11	375	3	87.282	780	780;676;660	0	94.033	13	10	15	11	7	16	6	0.104877	0	0.895123	0.0657684	0	0.934232	0.0366556	0	0.963344	0.0733312	0	0.926669	0.152328	0	0.847672	0.0888944	0	0.911106	0.0869758	0	0.913024	0.0394034	0	0.0394034	1	1.21619e-16	O	18206.8	9281.73	6147.68	11.263
ACAD8	Q9UKU7	Q9UKU7;Q9UKU7-2;Q9UKU7-3	Q9UKU7;Q9UKU7-2;Q9UKU7-3	Isobutyryl-CoA dehydrogenase, mitochondrial	85	3	45.069	415	415;288;357	0	63.744	5	6	5	3	3	5	6	0.363366	0	0.636634	0.229274	0	0.770726	0.0911816	0	0.908818	0.306779	0	0.693221	0.372418	0	0.627582	0.214916	0	0.785084	0.262989	0	0.737011	0.106708	0	0.106708	1	4.96507e-17	O	7824.23	3684.05	2504.71	4.84022
ACAD9	Q9H845	Q9H845	Q9H845	Acyl-CoA dehydrogenase family member 9, mitochondrial	2105	1	68.76	621	621	0	323.31	49	52	51	49	59	55	6	0.385224	0	0.614776	0.377391	0.00120746	0.621401	0.414306	0.00241353	0.58328	0.40758	0.00108326	0.591337	0.33886	0.000596304	0.660543	0.286663	0.00241082	0.710926	0.368337	0.00128523	0.630377	0.0480831	0.000970904	0.0478841	0.998715	0.000970904	O	571681	46614.8	43100.4	353.653
ACADM	P11310	P11310;P11310-2	P11310;P11310-2	Medium-chain specific acyl-CoA dehydrogenase, mitochondrial	2546	2	46.588	421	421;425	0	323.31	52	57	61	61	59	62	6	0.362931	0.0346975	0.602372	0.336925	0.0295912	0.633484	0.358129	0.0420971	0.599774	0.379885	0.0256906	0.594424	0.371353	0.0417913	0.586856	0.312034	0.0574656	0.6305	0.353543	0.0385556	0.607902	0.0249776	0.0113257	0.0194234	0.961444	0.0113257	O	1.55963e+06	107624	100677	964.821
ACADS	P16219	P16219	P16219;REV__Q8WW52-2;REV__Q8WW52	Short-chain specific acyl-CoA dehydrogenase, mitochondrial	292	3	44.297	412	412;398;585	0	79.027	15	11	8	10	13	12	6	0.288187	0	0.711813	0.27411	0	0.72589	0.337016	0	0.662984	0.392463	0	0.607537	0.362972	0	0.637028	0.286668	0	0.713332	0.323569	0	0.676431	0.0480408	0	0.0480408	1	4.96507e-17	O	39628	11016	8619.83	24.5146
ACADSB	P45954	P45954;P45954-2	P45954;P45954-2	Short/branched chain specific acyl-CoA dehydrogenase, mitochondrial	782	2	47.485	432	432;330	0	323.31	21	18	21	22	19	22	6	0.314053	0.0300457	0.655902	0.375756	0.0266237	0.59762	0.454816	0.0206098	0.524574	0.372715	0.0215833	0.605701	0.357714	0.0482116	0.594075	0.370886	0.0648347	0.564279	0.374323	0.0353181	0.590359	0.0456159	0.0175832	0.0438306	0.964682	0.0175832	O	197316	17707.4	16249.2	122.064
ACADVL	P49748-3	P49748-3;P49748;P49748-2	P49748-3;P49748;P49748-2	Very long-chain specific acyl-CoA dehydrogenase, mitochondrial	4900	3	72.926	678	678;655;633	0	323.31	131	114	114	115	120	115	6	0.343298	0.00409383	0.652608	0.337567	0.00493743	0.657495	0.421767	0.00369627	0.574537	0.422227	0.00356142	0.574211	0.401401	0.00178461	0.596815	0.378928	0.00174616	0.619326	0.384198	0.00330329	0.612499	0.0374929	0.00128433	0.0369678	0.996697	0.00128433	O	1.7836e+06	184432	167148	1103.37
ACAP2	Q15057	Q15057	Q15057	Arf-GAP with coiled-coil, ANK repeat and PH domain-containing protein 2	673	1	88.028	778	778	0	249.81	27	29	29	29	32	33	6	0.0703395	0.804362	0.125298	0.0576048	0.825044	0.117352	0.0640354	0.860811	0.0751532	0.0601312	0.837297	0.102572	0.0907076	0.790839	0.118453	0.0779942	0.813642	0.108364	0.0701354	0.821999	0.107865	0.0124846	0.0249059	0.0179129	0.178001	0.0249059	B	129809	14728.4	13227.5	80.3024
ACAT1	P24752	P24752	P24752;P24752-2	Acetyl-CoA acetyltransferase, mitochondrial	3298	2	45.199	427	427;162	0	323.31	85	67	67	80	69	63	6	0.359953	0.00975759	0.630289	0.409022	0.046837	0.544141	0.43924	0.0363215	0.524438	0.425857	0.0111877	0.562955	0.310387	0.0102668	0.679346	0.374308	0.0423353	0.583357	0.386461	0.0261176	0.587421	0.0479257	0.0175398	0.0578671	0.973882	0.0175398	O	2.91981e+06	424484	370605	1806.25
ACAT2	Q9BWD1	Q9BWD1;Q9BWD1-2	Q9BWD1;Q9BWD1-2	Acetyl-CoA acetyltransferase, cytosolic	469	2	41.35	397	397;426	0	323.31	33	26	27	29	30	34	6	0.032225	0.959601	0.00817434	0.0281198	0.963523	0.00835768	0.0392398	0.952092	0.00866802	0.0298826	0.962716	0.00740104	0.0309133	0.958796	0.0102909	0.0295575	0.963018	0.00742503	0.0316563	0.959957	0.00838617	0.00396091	0.00431337	0.00106278	0.0400425	0.00431337	C	1.45361e+06	267267	225758	899.233
ACBD3	Q9H3P7	Q9H3P7	Q9H3P7	Golgi resident protein GCP60	739	1	60.593	528	528	0	323.31	42	40	40	40	38	36	6	0.087168	0.879919	0.0329132	0.0738613	0.88976	0.0363785	0.0888515	0.881098	0.03005	0.0511585	0.925011	0.0238301	0.0520858	0.924969	0.0229455	0.0726541	0.900793	0.0265525	0.0709632	0.900258	0.0287783	0.0163855	0.0205651	0.00529031	0.0997415	0.0205651	C	582232	9970.75	9802.87	360.18
ACBD5	Q5T8D3-3	Q5T8D3-3;Q5T8D3-2;Q5T8D3-4	Q5T8D3-3;Q5T8D3-2;Q5T8D3-4	Acyl-CoA-binding domain-containing protein 5	1179	3	58.977	525	525;490;416	0	323.31	40	32	34	36	31	32	6	0.257625	0.0205564	0.721818	0.243379	0.0221332	0.734487	0.147061	0.0131498	0.839789	0.165898	0	0.834102	0.237835	0.0235763	0.738588	0.185905	0.0157399	0.798355	0.206284	0.0158593	0.777857	0.0459591	0.00871608	0.0528821	0.984141	0.00871608	O	137495	13013.4	11888.3	85.0568
ACBD6	Q9BR61	Q9BR61	Q9BR61	Acyl-CoA-binding domain-containing protein 6	79	1	31.15	282	282	0	47.035	13	12	11	11	13	16	6	0.0207609	0.979239	0	0.00856102	0.991439	0	0.00453959	0.99546	0	0.0122722	0.987728	0	0.00694861	0.993051	0	0	1	0	0.00884706	0.991153	0	0.00712996	0.00712996	0	0.00884706	0.00712996	C	158819	31316.8	26158.7	98.2489
ACD	Q96AP0	Q96AP0;Q96AP0-2	Q96AP0;Q96AP0-2	Adrenocortical dysplasia protein homolog	50	2	57.733	544	544;541	0	62.364	7	6	5	6	4	6	6	0.593947	0.406053	0	0.547804	0.452196	0	0.545349	0.454651	0	0.422543	0.577457	0	0.149454	0.850546	0	0.737965	0.262035	0	0.49951	0.50049	0	0.199337	0.199337	0	0.49951	0.199337	N/C	16601.2	11646.4	6844.62	10.2698
ACIN1	Q9UKV3	Q9UKV3;Q9UKV3-3;Q9UKV3-2	Q9UKV3;Q9UKV3-3;Q9UKV3-2	Apoptotic chromatin condensation inducer in the nucleus	2414	3	151.86	1341	1341;583;614	0	323.31	115	130	106	101	101	97	6	0.835019	0.0528737	0.112107	0.909124	0.032779	0.058097	0.857018	0.0558873	0.0870943	0.918907	0.0302268	0.0508665	0.87301	0.0528737	0.074116	0.896634	0.0455981	0.0577676	0.881619	0.0450398	0.0733415	0.032321	0.0110497	0.0231197	0.95496	0.0110497	N	646148	92454.2	80881.3	399.72
ACIN1	Q9UKV3-5	Q9UKV3-5	Q9UKV3-5	Apoptotic chromatin condensation inducer in the nucleus	13	1	150.56	1328	1328	0	14.536	3	2	1	1	2	2	4	1	0	0	1	0	0	1	0	0	1	0	0	1	0	0	1	0	0	1	0	0	0	0	0	1	0	N	7892.35	2494.79	1895.59	4.88236
ACLY	P53396	P53396	P53396	ATP-citrate synthase	6135	1	120.84	1101	1101	0	323.31	215	227	222	234	218	217	6	0.0967257	0.858189	0.0450856	0.0761087	0.880086	0.0438058	0.0904731	0.866117	0.0434102	0.0663345	0.895481	0.0381849	0.124537	0.824588	0.0508758	0.104519	0.846718	0.048763	0.0931162	0.861863	0.0450209	0.0207065	0.0249504	0.00445176	0.138137	0.0249504	C	4.29161e+06	240187	227457	2654.87
ACO1	P21399	P21399	P21399	Cytoplasmic aconitate hydratase	788	1	98.398	889	889	0	182.7	65	69	61	57	68	63	6	0.238975	0.749559	0.0114655	0.157707	0.830505	0.0117877	0.014062	0.973014	0.012924	0.0120433	0.976602	0.011355	0.00564229	0.984493	0.0098652	0.0433108	0.946545	0.0101439	0.0786234	0.91012	0.0112569	0.0970991	0.0973157	0.00112159	0.0898803	0.0973157	C	708798	99339.8	87128.5	438.476
ACO2	Q99798	Q99798	Q99798	Aconitate hydratase, mitochondrial	4500	1	85.424	780	780	0	323.31	94	102	96	94	90	98	6	0.351094	0.046847	0.602059	0.363857	0.040463	0.59568	0.367203	0.0452072	0.58759	0.418721	0.0382774	0.543002	0.370603	0.0539115	0.575486	0.352029	0.0581841	0.589787	0.370584	0.0471483	0.582267	0.0248917	0.00767824	0.021186	0.952852	0.00767824	O	1.46268e+06	185658	164746	904.838
ACOT1;ACOT2	Q86TX2	Q86TX2;P49753;P49753-2	Q86TX2;P49753;P49753-2;Q8N9L9	Acyl-coenzyme A thioesterase 1;Acyl-coenzyme A thioesterase 2, mitochondrial	1320	4	46.277	421	421;483;301;421	0	197.35	36	36	32	33	33	35	6	0.159496	0.536552	0.303952	0.204152	0.321957	0.473892	0.187236	0.50342	0.309344	0.183636	0.537417	0.278947	0.179	0.478416	0.342584	0.165117	0.533253	0.301631	0.179773	0.485169	0.335058	0.0160716	0.0833055	0.0710296	0.514831	0.0833055	O/C	565986	158912	124075	350.13
ACOT11	Q8WXI4-2	Q8WXI4-2;Q8WXI4	Q8WXI4-2;Q8WXI4	Acyl-coenzyme A thioesterase 11	17	2	67.152	594	594;607	0	9.987	2	3	2	2	6	2	6	0	1	0	0	1	0	0	1	0	0	1	0	0	1	0	0	1	0	0	1	0	0	0	0	0	0	C	5098	1896.25	1382.15	3.15372
ACOT13	Q9NPJ3	Q9NPJ3;Q9NPJ3-2	Q9NPJ3;Q9NPJ3-2	Acyl-coenzyme A thioesterase 13;Acyl-coenzyme A thioesterase 13, N-terminally processed	924	2	14.96	140	140;117	0	52.164	23	27	22	19	14	23	6	0.309748	0.0738184	0.616434	0.351669	0.0572188	0.591112	0.374696	0.0510773	0.574227	0.406293	0.10994	0.483767	0.368594	0.0744275	0.556979	0.31898	0.0817566	0.599264	0.354997	0.0747063	0.570297	0.0362216	0.0207658	0.0470769	0.925294	0.0207658	O	1.818e+06	440763	354755	1124.65
ACOT7	O00154-4	O00154-4;O00154;O00154-6;O00154-7;O00154-5;O00154-2;O00154-3	O00154-4;O00154;O00154-6;O00154-7;O00154-5;O00154-2;O00154-3	Cytosolic acyl coenzyme A thioester hydrolase	406	7	37.419	338	338;380;329;370;350;246;283	0	177.47	57	55	41	45	47	53	6	0.0208769	0.975329	0.00379372	0.0115002	0.984173	0.00432684	0.0135879	0.982305	0.00410686	0.0136742	0.985071	0.00125502	0.0146275	0.978368	0.00700408	0.0143811	0.980269	0.00534964	0.0147746	0.980919	0.00430603	0.00318606	0.0036856	0.0018963	0.0190807	0.0036856	C	1.05715e+06	122610	109867	653.97
ACOT8	O14734	O14734	O14734	Acyl-coenzyme A thioesterase 8	344	1	35.914	319	319	0	89.047	8	9	9	12	7	8	6	0.251782	0	0.748218	0.154133	0	0.845867	0.0910161	0	0.908984	0.0683584	0	0.931642	0.120872	0	0.879128	0.149748	0	0.850252	0.139318	0	0.860682	0.0643194	0	0.0643194	1	8.59975e-17	O	64436.5	20627.8	15625.7	39.8617
ACOT9	Q9Y305	Q9Y305;Q9Y305-4;Q9Y305-2;Q9Y305-3	Q9Y305;Q9Y305-4;Q9Y305-2;Q9Y305-3	Acyl-coenzyme A thioesterase 9, mitochondrial	1763	4	49.901	439	439;448;406;379	0	240.03	47	44	36	46	42	41	6	0.390437	0.00569688	0.603866	0.377074	0.00430957	0.618616	0.474511	0.00400133	0.521487	0.347535	0.00492637	0.647539	0.341839	0.0102032	0.647958	0.309253	0.0475177	0.64323	0.373441	0.0127758	0.613783	0.0571091	0.0171698	0.0486101	0.987224	0.0171698	O	670596	97353	85011.5	414.843
ACOX1	Q15067	Q15067;Q15067-2;Q15067-3	Q15067;Q15067-2;Q15067-3	Peroxisomal acyl-coenzyme A oxidase 1	2250	3	74.423	660	660;660;622	0	323.31	50	52	51	50	46	48	6	0.241302	0	0.758698	0.214642	0.00140537	0.783953	0.173906	0.00228794	0.823806	0.168071	0.000392726	0.831536	0.425511	0.000894149	0.573595	0.210284	0	0.789716	0.238952	0.000830031	0.760218	0.0953704	0.000897748	0.0952823	0.99917	0.000897748	O	336261	36055.5	32563.9	208.018
ACOX3	O15254	O15254;O15254-2	O15254;O15254-2	Peroxisomal acyl-coenzyme A oxidase 3	71	2	77.628	700	700;624	0	69.103	5	4	5	4	3	1	5	0	0	1	0	0	1	0	0	1	0	0	1	0	0	1	0	0	1	0	0	1	0	0	0	1	0	O	3238.02	2700.62	1472.5	2.0031
ACP1	P24666	P24666;P24666-4;P24666-3	P24666;P24666-4;P24666-3	Low molecular weight phosphotyrosine protein phosphatase	383	3	18.042	158	158;112;124	0	166.11	20	16	18	18	17	16	6	0.144177	0.800928	0.0548948	0.0968318	0.880036	0.0231325	0.125387	0.838625	0.0359886	0.0893216	0.863766	0.0469125	0.0660944	0.896907	0.0369988	0.0394925	0.940165	0.0203427	0.0935507	0.870071	0.0363783	0.0381611	0.0480457	0.0133188	0.129929	0.0480457	C	1.72174e+06	143899	132800	1065.1
ACP1	P24666-2	P24666-2	P24666-2	Low molecular weight phosphotyrosine protein phosphatase	7	1	17.977	158	158	0	8.7087	0	0	1	2	2	1	2							0	1	0	0	1	0	0	1	0	0	1	0	0	1	0	0	0	0	0	0	C	10684.9	9656.07	5072.22	6.60986
ACP2	P11117	P11117	P11117;P11117-2	Lysosomal acid phosphatase	682	2	48.344	423	423;160	0	181.89	21	16	20	20	21	21	6	0.0727365	0	0.927264	0.0795507	0	0.920449	0.0697741	0	0.930226	0.0530449	0	0.946955	0.0302665	0	0.969734	0.0359126	0	0.964087	0.0568809	0	0.943119	0.0204659	0	0.0204659	1	7.02167e-17	O	121887	11685.1	10662.9	75.4017
ACSF2	Q96CM8	Q96CM8;Q96CM8-3;Q96CM8-2;Q96CM8-4	Q96CM8;Q96CM8-3;Q96CM8-2;Q96CM8-4	Acyl-CoA synthetase family member 2, mitochondrial	1316	4	68.124	615	615;602;640;455	0	323.31	37	39	36	35	30	34	6	0.389102	0.00231753	0.60858	0.372599	0.0138191	0.613582	0.404279	0.0139152	0.581806	0.393406	0.00764662	0.598948	0.379053	0.00869257	0.612255	0.317563	0.0127691	0.669668	0.376	0.00986002	0.61414	0.0306922	0.00455484	0.0296458	0.99014	0.00455484	O	203015	59131.1	45793.2	125.589
ACSF3	Q4G176	Q4G176	Q4G176	Acyl-CoA synthetase family member 3, mitochondrial	1127	1	64.129	576	576	0	201.77	24	27	33	33	33	31	6	0.346875	0.00923168	0.643893	0.370131	0.00353405	0.626335	0.400657	0.0037157	0.595627	0.402821	0.00126546	0.595914	0.346177	0.00348664	0.650336	0.282142	0.00619745	0.711661	0.358134	0.00457183	0.637294	0.0447069	0.00276682	0.0431568	0.995428	0.00276682	O	153764	33715.5	27652.3	95.1212
ACSL1	P33121	P33121;P33121-2;P33121-3	P33121;P33121-2;P33121-3;Q9ULC5;Q9ULC5-3;Q9ULC5-4	Long-chain-fatty-acid--CoA ligase 1	12	6	77.942	698	698;688;698;683;739;659	0.0011194	3.2062	2	2	1	1	1	0	2	0	0.416164	0.583836	0	0.318998	0.681002	0	0.655401	0.344599	0	0.546572	0.453428	0	0	1	0	0	1	0	0.322856	0.677144	0	0.274892	0.274892	0.677144	0.274892	O/C	1802.59	1828.96	907.841	1.11512
ACSL3	O95573	O95573	O95573	Long-chain-fatty-acid--CoA ligase 3	3873	1	80.419	720	720	0	323.31	88	80	84	79	77	80	6	0.406207	0.00249525	0.591298	0.417008	0.00156794	0.581425	0.404543	0.00609638	0.58936	0.345668	0.00724855	0.647084	0.366448	0.00470191	0.62885	0.377351	0.00372437	0.618924	0.386204	0.00430573	0.60949	0.0275578	0.00215104	0.0260804	0.995694	0.00215104	O	865127	154707	131238	535.184
ACSL4	O60488	O60488;O60488-2	O60488;O60488-2	Long-chain-fatty-acid--CoA ligase 4	3327	2	79.187	711	711;670	0	323.31	74	62	77	69	66	77	6	0.352887	0.051079	0.596034	0.278826	0.0579573	0.663217	0.330663	0.0717681	0.597569	0.327513	0.0627802	0.609707	0.382665	0.0446879	0.572647	0.403769	0.0498894	0.546341	0.346054	0.0563603	0.597586	0.0443134	0.00987095	0.0392548	0.94364	0.00987095	O	557988	31282.5	29621.8	345.182
ACSS2	Q9NR19	Q9NR19;Q9NR19-2	Q9NR19;Q9NR19-2	Acetyl-coenzyme A synthetase, cytoplasmic	110	2	78.579	701	701;714	0	82.032	20	16	17	21	18	16	6	0.00424382	0.995756	0	0.00316503	0.996835	0	0.00790932	0.992091	0	0	1	0	0	1	0	0	1	0	0.00255303	0.997447	0	0.00320865	0.00320865	0	0.00255303	0.00320865	C	122834	29943.9	24075	75.9875
ACTA1	P68133	P68133	P68133	Actin, alpha skeletal muscle	2187	1	42.051	377	377	0	108.73	64	63	61	58	38	43	6	0.200411	0.663159	0.13643	0.225066	0.619918	0.155016	0.268668	0.599544	0.131788	0.284244	0.604591	0.111165	0.318602	0.540571	0.140828	0.327145	0.526469	0.146386	0.27069	0.592375	0.136935	0.0503809	0.050984	0.0149815	0.407625	0.050984	B	1.00281e+07	1.1341e+06	1.01887e+06	6203.57
ACTB	P60709	P60709	P60709	Actin, cytoplasmic 1;Actin, cytoplasmic 1, N-terminally processed	25393	1	41.736	375	375	0	323.31	850	822	742	841	744	708	6	0.274634	0.575551	0.149815	0.285088	0.581197	0.133715	0.29303	0.55406	0.15291	0.31394	0.541929	0.14413	0.284928	0.577844	0.137228	0.331442	0.533245	0.135313	0.297177	0.560638	0.142185	0.0213383	0.0204195	0.00800696	0.439362	0.0204195	B	1.13975e+08	1.05715e+07	9.67418e+06	70507.3
ACTBL2	Q562R1	Q562R1	Q562R1	Beta-actin-like protein 2	108	1	42.003	376	376	0	10.624	4	2	6	9	5	6	6	0.755754	0.222042	0.0222033	0.0742542	0.846947	0.0787989	0.0401151	0.959885	0	0.0853251	0.875685	0.0389896	0.245696	0.639407	0.114898	0.245178	0.657055	0.0977663	0.241054	0.70017	0.058776	0.267359	0.266067	0.0452868	0.29983	0.266067	N/C	257197	310238	140619	159.107
ACTG1	P63261	P63261	P63261	Actin, cytoplasmic 2;Actin, cytoplasmic 2, N-terminally processed	332	1	41.792	375	375	0	319.31	9	8	8	11	12	11	6	0.31497	0.6026	0.0824302	0.169224	0.608222	0.222554	0.313165	0.576081	0.110754	0.234361	0.653131	0.112508	0.198984	0.679757	0.121259	0.229404	0.672133	0.0984631	0.243351	0.631987	0.124661	0.0595681	0.042177	0.0498105	0.368013	0.042177	B	4.27126e+06	2.54096e+06	1.59318e+06	2642.29
ACTL6A	O96019	O96019;O96019-2	O96019;O96019-2;O94805	Actin-like protein 6A	531	3	47.46	429	429;387;426	0	323.31	40	34	37	36	36	34	6	0.711961	0.277861	0.0101786	0.682902	0.304516	0.0125819	0.761967	0.222992	0.015041	0.727766	0.266164	0.00606985	0.727363	0.247351	0.0252863	0.782703	0.202191	0.0151058	0.732444	0.253512	0.0140439	0.0355507	0.0373031	0.00646802	0.746488	0.0373031	N/C	1.34235e+06	122713	112435	830.401
ACTL8	Q9H568	Q9H568	Q9H568	Actin-like protein 8	317	1	41.36	366	366	0	208.97	19	30	18	26	18	23	6	0.562555	0.413543	0.0239017	0.652547	0.326807	0.0206452	0.455513	0.521317	0.0231704	0.587361	0.39456	0.0180788	0.531554	0.457517	0.0109287	0.62638	0.361944	0.0116757	0.569318	0.412615	0.0180668	0.0706148	0.0694113	0.00563098	0.587385	0.0694113	N/C	344540	53976.1	46665.4	213.139
ACTN1	P12814	P12814;P12814-3;P12814-2;P12814-4	P12814;P12814-3;P12814-2;P12814-4	Alpha-actinin-1	3572	4	103.06	892	892;914;887;930	0	323.31	115	107	97	92	95	93	6	0.196243	0.680727	0.12303	0.261992	0.622787	0.115221	0.196381	0.678513	0.125106	0.257888	0.632761	0.109351	0.248406	0.672333	0.0792603	0.271819	0.665396	0.062785	0.238788	0.658753	0.102459	0.0337498	0.024783	0.025529	0.341247	0.024783	B	1.76137e+06	84986.6	81074.8	1089.62
ACTN4	O43707	O43707;O43707-2;O43707-3	O43707;O43707-2;O43707-3	Alpha-actinin-4	10166	3	104.85	911	911;692;521	0	323.31	242	238	221	245	225	230	6	0.282826	0.591876	0.125299	0.329684	0.549209	0.121108	0.301834	0.571429	0.126737	0.335754	0.54513	0.119116	0.332049	0.576908	0.0910434	0.387875	0.538008	0.0741178	0.328337	0.562093	0.10957	0.0357463	0.0211068	0.0217553	0.437907	0.0211068	B	9.8685e+06	383944	369566	6104.83
ACTR10	Q9NZ32	Q9NZ32	Q9NZ32	Actin-related protein 10	323	1	46.306	417	417	0	154.19	19	19	17	15	16	19	6	0.0311449	0.882444	0.0864112	0.0303245	0.879726	0.0899493	0.0215901	0.887144	0.0912662	0.0367895	0.839045	0.124166	0.0505719	0.894429	0.0549988	0.0422662	0.868145	0.0895888	0.0354479	0.875155	0.0893967	0.0101373	0.0197097	0.0219311	0.124845	0.0197097	C	135464	11882.3	10924.1	83.8006
ACTR1A	P61163	P61163	P61163	Alpha-centractin	1512	1	42.613	376	376	0	323.31	42	43	37	33	35	43	6	0.074264	0.815718	0.110018	0.05529	0.812239	0.132471	0.0760292	0.818726	0.105245	0.0556057	0.841396	0.102998	0.0511276	0.797273	0.1516	0.0655735	0.804562	0.129865	0.0629817	0.814986	0.122033	0.0105673	0.0151129	0.0191469	0.185014	0.0151129	B	1.4717e+06	149650	135838	910.418
ACTR1B	P42025	P42025	P42025	Beta-centractin	414	1	42.293	376	376	0	134.49	19	17	19	18	18	21	6	0.0288905	0.877878	0.0932314	0.0313644	0.855359	0.113276	0.0376689	0.858711	0.10362	0.0412177	0.867916	0.0908662	0.0543876	0.863321	0.0822915	0.0510458	0.853844	0.0951105	0.0407625	0.862838	0.0963994	0.0102999	0.00901204	0.0107546	0.137162	0.00901204	C	217555	30426.9	26693.5	134.583
ACTR2	P61160	P61160;P61160-2	P61160;P61160-2	Actin-related protein 2	1831	2	44.76	394	394;399	0	288.53	39	36	34	37	42	46	6	0.371178	0.499337	0.129485	0.271625	0.562906	0.16547	0.222165	0.589406	0.188429	0.199163	0.64889	0.151947	0.291581	0.577619	0.1308	0.288193	0.561067	0.15074	0.273984	0.573204	0.152812	0.0604103	0.0484148	0.0221924	0.426796	0.0484148	O/C	1.93263e+06	354228	299359	1195.57
ACTR3	P61158	P61158	P61158	Actin-related protein 3	2773	1	47.371	418	418	0	323.31	50	54	50	62	48	53	6	0.283625	0.473779	0.242596	0.310117	0.486494	0.203388	0.20049	0.602663	0.196846	0.31578	0.483193	0.201026	0.305936	0.501734	0.19233	0.285154	0.52018	0.194667	0.283517	0.511341	0.205142	0.042772	0.0476041	0.0187912	0.488659	0.0476041	O/C	2.21893e+06	368211	315806	1372.67
ACTR3B	Q9P1U1	Q9P1U1;Q9P1U1-3;Q9P1U1-2	Q9P1U1;Q9P1U1-3;Q9P1U1-2;Q9C0K3	Actin-related protein 3B	17	4	47.607	418	418;348;330;210	0	25.469	2	1	1	0	1	1	1	0.510286	0	0.489714	0.427205	0	0.572795	0.400259	0	0.599741	0	0	1	0.374928	0.196409	0.428663	0	0.38817	0.61183	0.285446	0.0974298	0.617124	0.225742	0.162663	0.20032	0.90257	0.162663	O	3339.1	1894.72	1208.81	2.06563
ACTR5	Q9H9F9	Q9H9F9	Q9H9F9	Actin-related protein 5	83	1	68.297	607	607	0	71.419	5	8	8	9	9	11	6	0.753324	0.246676	0	0.777747	0.222253	0	0.747484	0.252516	0	0.788298	0.211702	0	0.808762	0.188029	0.00320859	0.730005	0.266355	0.00364034	0.767603	0.231255	0.00114149	0.0291462	0.0291671	0.00177365	0.768745	0.0291671	N/C	34685.3	6079.63	5172.92	21.457
ACTR6	Q9GZN1	Q9GZN1	Q9GZN1;Q9GZN1-2	Actin-related protein 6	76	2	45.81	396	396;183	0	69.66	8	10	11	10	8	9	6	0.894345	0.105655	0	0.907512	0.0924875	0	0.910629	0.0893709	0	0.875586	0.124414	0	0.772788	0.216987	0.0102246	0.73351	0.255355	0.0111349	0.849062	0.147378	0.00355991	0.0763294	0.070923	0.0055225	0.852622	0.070923	B	55565.1	11796	9730.32	34.3737
ACTR8	Q9H981	Q9H981;Q9H981-2;Q9H981-3	Q9H981;Q9H981-2;Q9H981-3	Actin-related protein 8	168	3	70.483	624	624;513;329	0	184.48	19	20	14	16	21	19	6	0.835166	0.158268	0.00656632	0.841401	0.146383	0.0122162	0.880132	0.106728	0.0131404	0.885018	0.105018	0.00996389	0.64618	0.316654	0.0371653	0.642504	0.318157	0.0393391	0.7884	0.191868	0.0197319	0.113365	0.099509	0.0145399	0.808132	0.099509	N/C	61432.4	8662.01	7591.59	38.0033
ACVR1	Q04771	Q04771	Q04771	Activin receptor type-1	21	1	57.152	509	509	0	7.1454	1	3	1	1	1	2	2	0.390927	0	0.609073	0.327517	0	0.672483	0	0	1	0	0	1	0	0	1	0.87027	0	0.12973	0.264786	0	0.735214	0.345483	0	0.345483	1	4.96507e-17	O	704.828	1126.63	433.578	0.436021
ACY1	Q03154	Q03154;Q03154-2;Q03154-4;Q03154-3	Q03154;Q03154-2;Q03154-4;Q03154-3	Aminoacylase-1	105	4	45.884	408	408;336;373;343	0	62.501	17	23	19	15	10	17	6	0.00778443	0.989923	0.00229232	0.00698616	0.991572	0.00144144	0.00936207	0.990638	0	0.00814557	0.989282	0.00257273	0	1	0	0	0.997235	0.00276474	0.00537971	0.993108	0.00151187	0.00423686	0.00442214	0.00125544	0.00689158	0.00442214	C	156030	79004.2	52447.8	96.523
ACYP1	P07311	P07311	P07311;P07311-2	Acylphosphatase-1	75	2	11.261	99	99;55	0	23.245	6	4	7	5	6	6	6	0.112561	0.855576	0.0318636	0.0912499	0.862381	0.0463687	0.107127	0.85703	0.0358433	0.0688696	0.895181	0.0359492	0.0207683	0.954111	0.0251208	0.0606665	0.868248	0.0710855	0.0768736	0.882088	0.0410385	0.0342639	0.0381299	0.0162584	0.117912	0.0381299	C	298351	139662	95130.3	184.566
ACYP2	P14621	P14621	P14621	Acylphosphatase-2	52	1	11.139	99	99	0	45.535	4	7	3	2	2	4	6	0.117516	0.78266	0.0998238	0.105967	0.816907	0.0771259	0.225012	0.6965	0.0784879	0.232506	0.631535	0.135959	0.242261	0.675753	0.0819868	0.0953448	0.835335	0.0693205	0.169768	0.739782	0.0904507	0.0701181	0.0831957	0.0244853	0.260218	0.0831957	N/C	78727.2	47316.2	29553.9	48.7022
ADA	P00813	P00813	P00813	Adenosine deaminase	182	1	40.764	363	363	0	86.709	24	24	20	22	23	27	6	0.0068509	0.991393	0.0017565	0.00353791	0.990134	0.00632762	0.0120293	0.983873	0.00409791	0.00727368	0.989087	0.00363883	0.00266879	0.996202	0.00112927	0.00520047	0.992138	0.00266114	0.00626017	0.990471	0.00326854	0.00334935	0.0040506	0.00186626	0.00952872	0.0040506	C	329333	52146	45017.9	203.731
ADAL	Q6DHV7	Q6DHV7;Q6DHV7-2;Q6DHV7-3	Q6DHV7;Q6DHV7-2;Q6DHV7-3	Adenosine deaminase-like protein	40	3	40.263	355	355;267;328	0	21.474	5	5	6	5	8	8	6	0	1	0	0	1	0	0.0596065	0.940394	0	0	1	0	0	1	0	0	1	0	0.00993441	0.990066	0	0.0243342	0.0243342	0	0.00993441	0.0243342	C	22897.6	8190.19	6032.46	14.1649
ADAM10	O14672	O14672	O14672;O14672-2	Disintegrin and metalloproteinase domain-containing protein 10	1511	2	84.141	748	748;447	0	323.31	41	44	37	37	46	38	6	0.374069	0	0.625931	0.354194	0	0.645806	0.418504	0	0.581496	0.380789	0	0.619211	0.416741	0	0.583259	0.466948	0	0.533052	0.401874	0	0.598126	0.0405545	0	0.0405545	1	0	O	117573	12621.7	11398.1	72.7326
ADAM15	Q13444	Q13444;Q13444-2;Q13444-12;Q13444-5;Q13444-3;Q13444-4;Q13444-8;Q13444-7;Q13444-6;Q13444-9;Q13444-10;Q13444-13	Q13444;Q13444-2;Q13444-12;Q13444-5;Q13444-3;Q13444-4;Q13444-8;Q13444-7;Q13444-6;Q13444-9;Q13444-10;Q13444-13	Disintegrin and metalloproteinase domain-containing protein 15	1142	12	92.958	863	863;814;824;838;862;839;797;821;822;796;772;633	0	271.91	34	31	35	31	30	29	6	0.303301	0	0.696699	0.353251	0	0.646749	0.433763	0	0.566237	0.356999	0	0.643001	0.500359	0	0.499641	0.451521	0	0.548479	0.399866	0	0.600134	0.073826	0	0.073826	1	4.96507e-17	O	86072.5	6675.98	6195.44	53.2461
ADAM17	P78536	P78536;P78536-2	P78536;P78536-2	Disintegrin and metalloproteinase domain-containing protein 17	759	2	93.02	824	824;694	0	196.39	25	23	18	18	25	23	6	0.396788	0.0390524	0.56416	0.432865	0.1208	0.446336	0.44993	0.0891106	0.46096	0.384588	0.127324	0.488088	0.445686	0.171361	0.382953	0.498787	0	0.501213	0.434774	0.0912746	0.473952	0.0410162	0.0626865	0.0604858	0.908725	0.0626865	O	69222.6	7991.28	7164.22	42.8225
ADAM22	Q9P0K1	Q9P0K1;Q9P0K1-2;Q9P0K1-5;Q9P0K1-4;Q9P0K1-3	Q9P0K1;Q9P0K1-2;Q9P0K1-5;Q9P0K1-4;Q9P0K1-3	Disintegrin and metalloproteinase domain-containing protein 22	13	5	100.43	906	906;899;870;823;859	0	6.101	1	1	1	0	1	2	1	0	0	1	0	0	1	0.344629	0	0.655371	0.745891	0	0.254109	0.311819	0	0.688181	0.328633	0	0.671367	0.288495	0	0.711505	0.276035	0	0.276035	1	4.96507e-17	O	1043.08	468.459	323.273	0.645268
ADAM9	Q13443	Q13443;Q13443-2	Q13443;Q13443-2	Disintegrin and metalloproteinase domain-containing protein 9	1797	2	90.555	819	819;655	0	275.08	40	34	31	33	40	42	6	0.367386	0.00882477	0.623789	0.325346	0.00674088	0.667913	0.334908	0.012474	0.652618	0.303602	0.00925763	0.687141	0.394123	0.00663335	0.599244	0.329312	0.00446723	0.666221	0.342446	0.0080663	0.649488	0.0326286	0.00276353	0.0323479	0.991934	0.00276353	O	154881	19547.6	17356.9	95.8126
ADAMTS1	Q9UHI8	Q9UHI8	Q9UHI8	A disintegrin and metalloproteinase with thrombospondin motifs 1	22	1	105.36	967	967	0	14.383	1	1	1	2	2	3	3	0	0.668722	0.331278	0.290227	0.223771	0.486002	0.201758	0.384248	0.413994	0.124052	0.445104	0.430843	0.0328053	0.702965	0.264229	0.172435	0.488199	0.339365	0.13688	0.485502	0.377619	0.10837	0.179585	0.0804623	0.514498	0.179585	O/C	1935.01	598.293	456.994	1.19704
ADAMTS3	O15072	O15072	O15072	A disintegrin and metalloproteinase with thrombospondin motifs 3	20	1	135.6	1205	1205	0.0018837	2.7552	1	2	0	1	0	1	1	0.86056	0	0.13944	0.116407	0	0.883593				0.295807	0	0.704193	0	0	1	0	0	1	0.254555	0	0.745445	0.359731	0	0.359731	1	0	O	2611.83	1704.74	1031.49	1.61573
ADAMTSL4	Q6UY14	Q6UY14;Q6UY14-3;Q6UY14-2	Q6UY14;Q6UY14-3;Q6UY14-2	ADAMTS-like protein 4	33	3	116.54	1074	1074;1097;877	0	27.704	3	1	4	1	2	0	3	0.278863	0	0.721137	0.158976	0	0.841024	0.588173	0	0.411827	0.368666	0	0.631334	0	0	1	0.440579	0	0.559421	0.305876	0	0.694124	0.208638	0	0.208638	1	0	O	914.949	473.527	312.035	0.566007
ADAR	P55265	P55265;P55265-4;P55265-5	P55265;P55265-4;P55265-5	Double-stranded RNA-specific adenosine deaminase	4177	3	136.06	1226	1226;1269;931	0	323.31	163	168	152	149	165	169	6	0.902905	0.0210383	0.0760567	0.913471	0.0198362	0.0666933	0.91112	0.0202857	0.068594	0.926608	0.011564	0.0618281	0.89253	0.0158361	0.0916338	0.89567	0.0162707	0.0880595	0.907051	0.0174718	0.0754776	0.0126319	0.00361243	0.0120873	0.982528	0.00361243	N	1.44784e+06	67694.4	64670.7	895.661
ADAR	P55265-3	P55265-3	P55265-3	Double-stranded RNA-specific adenosine deaminase	23	1	131.17	1181	1181	0	51.201	2	1	1	3	3	4	4	1	0	0	1	0	0	1	0	0	1	0	0	0.926771	0	0.0732289	0.970829	0	0.0291714	0.982933	0	0.0170667	0.0298858	0	0.0298858	1	0	N	2223.47	1663.09	951.44	1.37548
ADARB1	P78563	P78563;P78563-5;P78563-2;P78563-4;P78563-3;P78563-6	P78563;P78563-5;P78563-2;P78563-4;P78563-3;P78563-6	Double-stranded RNA-specific editase 1	328	6	80.762	741	741;790;701;729;714;674	0	222.69	38	30	32	24	32	37	6	0.96292	0.00251175	0.0345686	0.976047	0	0.0239534	0.955208	0.00259825	0.042194	0.974089	0	0.0259107	0.925353	0	0.0746469	0.978934	0	0.0210656	0.962092	0.000851666	0.0370565	0.0201005	0.00131968	0.0199862	0.999148	0.00131968	N	119311	22903.3	19214.8	73.8083
ADARB2	Q9NS39	Q9NS39	Q9NS39;Q9NS39-2	Double-stranded RNA-specific editase B2	70	2	80.621	739	739;248	0	64.194	9	9	9	10	9	7	6	0.703898	0	0.296102	0.944076	0	0.0559241	0.963837	0	0.0361631	0.727049	0	0.272951	0.28883	0	0.71117	0.905205	0	0.094795	0.755482	0	0.244518	0.25402	0	0.25402	1	0	B	40984.2	48840.2	22284.3	25.3536
ADAT1	Q9BUB4	Q9BUB4;Q9BUB4-2	Q9BUB4;Q9BUB4-2	tRNA-specific adenosine deaminase 1	33	2	55.392	502	502;353	0	35.713	4	4	4	4	5	9	6	0.088372	0.911628	0	0.100351	0.899649	0	0.133493	0.866507	0	0	1	0	0.116209	0.883791	0	0	1	0	0.0730707	0.926929	0	0.0585982	0.0585982	0	0.0730707	0.0585982	C	21204	9501.66	6561.43	13.1172
ADAT2	Q7Z6V5	Q7Z6V5;Q7Z6V5-2	Q7Z6V5;Q7Z6V5-2	tRNA-specific adenosine deaminase 2	22	2	21.046	191	191;144	0	34.767	3	5	4	3	4	3	6	0	1	0	0	1	0	0	1	0	0	1	0	0	1	0	0	1	0	0	1	0	0	0	0	0	0	C	36765.8	9664.75	7652.98	22.744
ADAT3	Q96EY9	Q96EY9	Q96EY9	Probable inactive tRNA-specific adenosine deaminase-like protein 3	18	1	38.07	351	351	0	11.631	2	3	3	4	4	2	6	0	1	0	0	1	0	0	1	0	0	1	0	0	1	0	0	1	0	0	1	0	0	0	0	0	0	C	24210.8	7147.73	5518.51	14.9773
ADCK1	Q86TW2	Q86TW2;Q86TW2-2;Q86TW2-3	Q86TW2;Q86TW2-2;Q86TW2-3	Uncharacterized aarF domain-containing protein kinase 1	231	3	60.577	530	530;523;455	0	112.79	7	8	5	7	5	8	6	0.0682234	0	0.931777	0.080487	0	0.919513	0.342998	0	0.657002	0.406414	0	0.593586	0.107611	0	0.892389	0.186263	0	0.813737	0.198666	0	0.801334	0.143817	0	0.143817	1	0	O	13680	6350.96	4337.34	8.46272
ADCK2	Q7Z695	Q7Z695	Q7Z695	Uncharacterized aarF domain-containing protein kinase 2	22	1	68.981	626	626	0	12.033	3	2	1	2	1	2	4	0	0.935342	0.0646583	0	0.806757	0.193243	0	0.783107	0.216893	0	0.937489	0.0625106	0	0.74876	0.25124	0	0.919924	0.080076	0	0.85523	0.14477	0	0.0851552	0.0851552	0.14477	0.0851552	C	3250.79	2413.12	1385.01	2.011
[truncated: 8,575 more rows]
[truncated: 42 more columns]

## Sheet: Calaculator for Neighbourhood
Rank	Gene names	Lead ID	Protein IDs	Majority protein IDs	Protein names	Organelles_V23_12	Organelles_V23_15	Min overall	Mol. weight [kDa]	Sequence length	In how many maps?	log H/L MAP1_03K	log H/L MAP1_06K	log H/L MAP1_12K	log H/L MAP1_24K	log H/L MAP1_80K	log H/L MAP2_03K	log H/L MAP2_06K	log H/L MAP2_12K	log H/L MAP2_24K	log H/L MAP2_80K	log H/L MAP3_03K	log H/L MAP3_06K	log H/L MAP3_12K	log H/L MAP3_24K	log H/L MAP3_80K	log H/L MAP4_03K	log H/L MAP4_06K	log H/L MAP4_12K	log H/L MAP4_24K	log H/L MAP4_80K	log H/L MAP5_03K	log H/L MAP5_06K	log H/L MAP5_12K	log H/L MAP5_24K	log H/L MAP5_80K	log H/L MAP6_03K	log H/L MAP6_06K	log H/L MAP6_12K	log H/L MAP6_24K	log H/L MAP6_80K	Calc Diffs	D1	D2	D3	D4	D5	D6	D7
[truncated: 5,266 more rows]
[truncated: 178 more columns]

[truncated: 1 more sheets: Smartsearch]
