# Supplementary material for: Global, quantitative and dynamic mapping of protein subcellular localization
Source: eLife. 2016 Jun 9;5:e16950. doi: 10.7554/eLife.16950 (PMC4959882; doi:10.7554/eLife.16950)
Supplement: Supplementary file 5. — The quantitative composition of three major compartments, ER, mitochondria, and plasma membrane. DOI: http://dx.doi.org/10.7554/eLife.16950.019 [file elife-16950-supp5.xlsx]

## Sheet: Endoplasmic Reticulum
Gene names	Lead protein ID	Protein names	Prediction Confidence	Mol. weight [kDa]	Copies associated with Endoplasmic Reticulum	Mass associated with Endoplasmic Reticulum (kDa)	% Mass of Endoplasmic Reticulum	Cumulative mass %
HSP90B1	P14625	Endoplasmin	High	92.468	8.68835e+06	8.03394e+08	0.0569413	0.0569413
HSPA5	P11021	78 kDa glucose-regulated protein	High	72.332	1.05536e+07	7.63364e+08	0.0541041	0.111045
P4HB	P07237	Protein disulfide-isomerase	Very High	57.116	1.08668e+07	6.20668e+08	0.0439904	0.155036
CALR	P27797	Calreticulin	High	48.141	1.06917e+07	5.14709e+08	0.0364805	0.191516
PDIA3	P30101	Protein disulfide-isomerase A3	High	56.782	7.60478e+06	4.31814e+08	0.0306052	0.222121
CANX	P27824	Calnexin	Very High	67.567	5.90491e+06	3.98977e+08	0.0282778	0.250399
SERPINH1	P50454	Serpin H1	High	46.44	7.26982e+06	3.3761e+08	0.0239284	0.274328
PPIB	P23284	Peptidyl-prolyl cis-trans isomerase B	Very High	23.742	1.33987e+07	3.18112e+08	0.0225464	0.296874
GANAB	Q14697-2	Neutral alpha-glucosidase AB	Very High	109.44	2.64118e+06	2.89051e+08	0.0204867	0.317361
KTN1	Q86UP2	Kinectin	High	156.27	1.67341e+06	2.61504e+08	0.0185343	0.335895
PDIA4	P13667	Protein disulfide-isomerase A4	High	72.932	3.57389e+06	2.60651e+08	0.0184739	0.354369
RPN1	P04843	Dolichyl-diphosphooligosaccharide--protein glycosyltransferase subunit 1	Very High	68.569	3.19267e+06	2.18918e+08	0.015516	0.369885
CKAP4	Q07065	Cytoskeleton-associated protein 4	Medium	66.022	3.19905e+06	2.11208e+08	0.0149695	0.384855
ATP2A2	P16615	Sarcoplasmic/endoplasmic reticulum calcium ATPase 2	Very High	114.76	1.79003e+06	2.05424e+08	0.0145596	0.399414
PRKCSH	P14314-2	Glucosidase 2 subunit beta	Very High	59.177	3.4016e+06	2.01297e+08	0.0142671	0.413681
POR	P16435	NADPH--cytochrome P450 reductase	Very High	76.689	2.42368e+06	1.8587e+08	0.0131737	0.426855
LRRC59	Q96AG4	Leucine-rich repeat-containing protein 59	Very High	34.93	4.48236e+06	1.56569e+08	0.011097	0.437952
PDIA6	Q15084	Protein disulfide-isomerase A6	High	48.121	3.12083e+06	1.50177e+08	0.010644	0.448596
RRBP1	Q9P2E9	Ribosome-binding protein 1	High	152.47	927295	1.41385e+08	0.0100208	0.458617
HYOU1	Q9Y4L1	Hypoxia up-regulated protein 1	Very High	111.33	1.26765e+06	1.41127e+08	0.0100025	0.468619
RCN1	Q15293	Reticulocalbin-1	High	38.89	3.55028e+06	1.3807e+08	0.00978587	0.478405
TXNDC5	Q8NBS9	Thioredoxin domain-containing protein 5	High	47.628	2.85091e+06	1.35783e+08	0.00962375	0.488029
ITGB1	P05556	Integrin beta-1	Very High	88.414	1.43646e+06	1.27003e+08	0.00900145	0.49703
ASPH	Q12797	Aspartyl/asparaginyl beta-hydroxylase	Very High	85.862	1.45901e+06	1.25274e+08	0.00887888	0.505909
ERP29	P30040	Endoplasmic reticulum resident protein 29	High	28.993	4.26535e+06	1.23665e+08	0.00876488	0.514674
PRDX4	Q13162	Peroxiredoxin-4	Very High	30.54	3.88416e+06	1.18622e+08	0.00840747	0.523081
CALU	O43852	Calumenin	Very High	37.106	3.13181e+06	1.16209e+08	0.00823642	0.531318
SEC22B	O75396	Vesicle-trafficking protein SEC22b	Medium	24.593	4.67732e+06	1.15029e+08	0.00815281	0.539471
RAB7A	P51149	Ras-related protein Rab-7a	Medium	23.489	4.22058e+06	9.91371e+07	0.00702643	0.546497
BCAP31	P51572-2	B-cell receptor-associated protein 31	Very High	34.752	2.50476e+06	8.70455e+07	0.00616943	0.552666
ESYT1	Q9BSJ8	Extended synaptotagmin-1	Medium	122.85	687175	8.44195e+07	0.00598331	0.55865
VAPA	Q9P0L0-2	Vesicle-associated membrane protein-associated protein A	High	32.613	2.57939e+06	8.41215e+07	0.00596218	0.564612
RTN4	Q9NQC3	Reticulon-4	Medium	129.93	618726	8.0391e+07	0.00569778	0.57031
RPN2	P04844	Dolichyl-diphosphooligosaccharide--protein glycosyltransferase subunit 2	Very High	69.283	1.1389e+06	7.89067e+07	0.00559258	0.575902
SEC63	Q9UGP8	Translocation protein SEC63 homolog	High	87.996	831981	7.3211e+07	0.00518889	0.581091
ITPR1	Q14643	Inositol 1,4,5-trisphosphate receptor type 1	Very High	313.93	230047	7.22187e+07	0.00511856	0.58621
ATL3	Q6DD88	Atlastin-3	Low	60.541	1.16129e+06	7.03054e+07	0.00498296	0.591193
ACSL3	O95573	Long-chain-fatty-acid--CoA ligase 3	Very High	80.419	861402	6.92731e+07	0.00490979	0.596102
UGGT1	Q9NYU2	UDP-glucose:glycoprotein glucosyltransferase 1	Very High	177.19	390474	6.9188e+07	0.00490376	0.601006
MTDH	Q86UE4	Protein LYRIC	Very High	63.836	1.07888e+06	6.88712e+07	0.00488131	0.605888
SEC61A1	P61619	Protein transport protein Sec61 subunit alpha isoform 1	High	52.264	1.22839e+06	6.42004e+07	0.00455026	0.610438
NOMO1	Q15155	Nodal modulator 1	High	134.32	477245	6.41035e+07	0.00454339	0.614981
SRPR	P08240	Signal recognition particle receptor subunit alpha	High	69.81	885476	6.18151e+07	0.0043812	0.619362
EPHX1	P07099	Epoxide hydrolase 1	Very High	52.948	1.13598e+06	6.01476e+07	0.00426302	0.623625
SSR4	P51571	Translocon-associated protein subunit delta	High	18.998	3.10279e+06	5.89468e+07	0.00417791	0.627803
SRPRB	Q9Y5M8	Signal recognition particle receptor subunit beta	Very High	29.702	1.96672e+06	5.84156e+07	0.00414026	0.631944
HSPA6;HSPA7	P17066	Heat shock 70 kDa protein 6;Putative heat shock 70 kDa protein 7	Low	71.027	815473	5.79206e+07	0.00410517	0.636049
TECR	Q9NZ01	Very-long-chain enoyl-CoA reductase	Very High	36.034	1.6063e+06	5.78814e+07	0.0041024	0.640151
CNPY2	Q9Y2B0	Protein canopy homolog 2	High	20.652	2.72415e+06	5.62591e+07	0.00398741	0.644139
FKBP10	Q96AY3	Peptidyl-prolyl cis-trans isomerase FKBP10	Very High	64.244	850211	5.4621e+07	0.00387131	0.64801
SRP72	O76094	Signal recognition particle subunit SRP72	Medium	74.605	722752	5.39209e+07	0.00382169	0.651832
PCYOX1	Q9UHG3	Prenylcysteine oxidase 1	Very High	56.639	949827	5.37972e+07	0.00381293	0.655644
SLC27A2	O14975	Very long-chain acyl-CoA synthetase	Very High	70.311	763310	5.36691e+07	0.00380384	0.659448
RAB5C	P51148	Ras-related protein Rab-5C	Low	23.482	2.19275e+06	5.149e+07	0.0036494	0.663098
SRP68	Q9UHB9	Signal recognition particle subunit SRP68	High	70.729	680490	4.81304e+07	0.00341128	0.666509
PLOD2	O00469-2	Procollagen-lysine,2-oxoglutarate 5-dioxygenase 2	High	87.097	551979	4.80758e+07	0.00340741	0.669916
CCDC47	Q96A33	Coiled-coil domain-containing protein 47	High	55.873	849800	4.74809e+07	0.00336525	0.673282
PLOD3	O60568	Procollagen-lysine,2-oxoglutarate 5-dioxygenase 3	Very High	84.784	539404	4.57328e+07	0.00324135	0.676523
NSDHL	Q15738	Sterol-4-alpha-carboxylate 3-dehydrogenase, decarboxylating	Very High	41.9	1.08805e+06	4.55893e+07	0.00323118	0.679754
DDOST	P39656	Dolichyl-diphosphooligosaccharide--protein glycosyltransferase 48 kDa subunit	Very High	50.8	842651	4.28066e+07	0.00303396	0.682788
SEC61B	P60468	Protein transport protein Sec61 subunit beta	Very High	9.9743	4.27636e+06	4.26537e+07	0.00302312	0.685811
SACM1L	Q9NTJ5	Phosphatidylinositide phosphatase SAC1	Very High	66.966	633738	4.24389e+07	0.00300789	0.688819
SSR1	P43307	Translocon-associated protein subunit alpha	Very High	32.235	1.23939e+06	3.99518e+07	0.00283162	0.691651
DNAJB11	Q9UBS4	DnaJ homolog subfamily B member 11	High	40.513	976114	3.95453e+07	0.00280281	0.694454
PTPN1	P18031	Tyrosine-protein phosphatase non-receptor type 1	Very High	49.966	788583	3.94023e+07	0.00279267	0.697246
PLOD1	Q02809	Procollagen-lysine,2-oxoglutarate 5-dioxygenase 1	Very High	83.549	471133	3.93627e+07	0.00278987	0.700036
ALDH3A2	P51648	Fatty aldehyde dehydrogenase	Very High	54.847	715257	3.92297e+07	0.00278044	0.702817
VAPB	O95292	Vesicle-associated membrane protein-associated protein B/C	Very High	27.228	1.4213e+06	3.86993e+07	0.00274284	0.705559
ZMPSTE24	O75844	CAAX prenyl protease 1 homolog	Very High	54.812	694306	3.80563e+07	0.00269727	0.708257
UTS2	O95399	Urotensin-2	High	14.295	2.65392e+06	3.79378e+07	0.00268887	0.710946
MGST1	P10620	Microsomal glutathione S-transferase 1	Very Low	17.598	2.14141e+06	3.76845e+07	0.00267092	0.713617
PGRMC1	O00264	Membrane-associated progesterone receptor component 1	Very High	21.671	1.73642e+06	3.763e+07	0.00266706	0.716284
P4HA1	P13674-2	Prolyl 4-hydroxylase subunit alpha-1	Very High	60.966	616094	3.75608e+07	0.00266215	0.718946
MIA3	Q5JRA6	Melanoma inhibitory activity protein 3	Medium	213.7	171964	3.67486e+07	0.00260459	0.72155
COMT	P21964	Catechol O-methyltransferase	Very High	30.037	1.21507e+06	3.6497e+07	0.00258676	0.724137
COLGALT1	Q8NBJ5	Procollagen galactosyltransferase 1	Very High	71.635	496783	3.5587e+07	0.00252226	0.726659
STT3A	P46977	Dolichyl-diphosphooligosaccharide--protein glycosyltransferase subunit STT3A	Very High	80.529	438647	3.53238e+07	0.0025036	0.729163
BAG2	O95816	BAG family molecular chaperone regulator 2	Very Low	23.772	1.47692e+06	3.51093e+07	0.0024884	0.731651
ITPR3	Q14573	Inositol 1,4,5-trisphosphate receptor type 3	Very High	304.1	114221	3.47346e+07	0.00246185	0.734113
TBL2	Q9Y4P3	Transducin beta-like protein 2	Very High	49.797	696605	3.46888e+07	0.0024586	0.736572
TMEM33	P57088	Transmembrane protein 33	High	27.978	1.22544e+06	3.42853e+07	0.00243	0.739002
ERO1L	Q96HE7	ERO1-like protein alpha	High	54.392	625484	3.40213e+07	0.00241129	0.741413
NCLN	Q969V3	Nicalin	Medium	62.974	537058	3.38207e+07	0.00239707	0.74381
SCD	O00767	Acyl-CoA desaturase	High	41.522	811722	3.37043e+07	0.00238882	0.746199
MLEC	Q14165	Malectin	High	32.233	1.03076e+06	3.32245e+07	0.00235482	0.748554
IKBIP	Q70UQ0-4	Inhibitor of nuclear factor kappa-B kinase-interacting protein	High	43.083	756096	3.25749e+07	0.00230877	0.750863
HMOX2	P30519	Heme oxygenase 2	Very High	36.032	900416	3.24438e+07	0.00229948	0.753162
HACD2	Q6Y1H2	Very-long-chain (3R)-3-hydroxyacyl-CoA dehydratase 2	Very High	28.368	1.14171e+06	3.23882e+07	0.00229554	0.755458
RCN2	Q14257	Reticulocalbin-2	High	36.876	877180	3.23469e+07	0.00229262	0.75775
TMX1	Q9H3N1	Thioredoxin-related transmembrane protein 1	Very High	31.791	1.01295e+06	3.22026e+07	0.00228238	0.760033
DHCR24	Q15392	Delta(24)-sterol reductase	Very High	60.101	529966	3.18515e+07	0.0022575	0.76229
TOR1AIP2	Q8NFQ8	Torsin-1A-interacting protein 2	Very High	51.263	620425	3.18048e+07	0.0022542	0.764544
PON2	Q15165	Serum paraoxonase/arylesterase 2	Very High	39.396	802185	3.16029e+07	0.00223988	0.766784
REEP5	Q00765	Receptor expression-enhancing protein 5	Very High	21.493	1.4637e+06	3.14594e+07	0.00222971	0.769014
HM13	Q8TCT9	Minor histocompatibility antigen H13	Very High	41.488	739554	3.06826e+07	0.00217466	0.771189
ERLIN2	O94905	Erlin-2	Very High	37.839	799677	3.0259e+07	0.00214463	0.773333
EMC1	Q8N766	ER membrane protein complex subunit 1	High	111.76	267276	2.98708e+07	0.00211712	0.77545
LGALS3BP	Q08380	Galectin-3-binding protein	Very High	65.33	449905	2.93923e+07	0.0020832	0.777533
SRP54	P61011	Signal recognition particle 54 kDa protein	Very High	55.704	523823	2.9179e+07	0.00206809	0.779602
MYDGF	Q969H8	Myeloid-derived growth factor	High	18.795	1.52447e+06	2.86524e+07	0.00203077	0.781632
LAMB1	P07942	Laminin subunit beta-1	Very High	198.04	143810	2.84801e+07	0.00201855	0.783651
HACD3	Q9P035	Very-long-chain (3R)-3-hydroxyacyl-CoA dehydratase 3	Very High	43.159	637645	2.75201e+07	0.00195051	0.785601
MANF	P55145	Mesencephalic astrocyte-derived neurotrophic factor	High	20.7	1.31693e+06	2.72605e+07	0.00193211	0.787533
RDH11	Q8TC12	Retinol dehydrogenase 11	Very High	35.386	769292	2.72222e+07	0.00192939	0.789463
TMEM43	Q9BTV4	Transmembrane protein 43	Very High	44.875	595111	2.67056e+07	0.00189278	0.791356
LRPAP1	P30533	Alpha-2-macroglobulin receptor-associated protein	Very High	41.465	633710	2.62768e+07	0.00186239	0.793218
UFL1	O94874	E3 UFM1-protein ligase 1	High	89.594	293108	2.62607e+07	0.00186125	0.795079
ERMP1	Q7Z2K6	Endoplasmic reticulum metallopeptidase 1	Very High	100.23	261756	2.62358e+07	0.00185949	0.796939
CLPTM1L	Q96KA5	Cleft lip and palate transmembrane protein 1-like protein	Very High	62.228	419757	2.61207e+07	0.00185132	0.79879
PRSS56	P0CW18	Serine protease 56	Medium	64.596	394703	2.54962e+07	0.00180707	0.800597
ATP13A1	Q9HD20	Manganese-transporting ATPase 13A1	High	132.95	191165	2.54154e+07	0.00180134	0.802399
WLS	Q5T9L3-2	Protein wntless homolog	Very High	62.551	403560	2.52431e+07	0.00178913	0.804188
TMEM214	Q6NUQ4	Transmembrane protein 214	Very High	77.15	324888	2.50651e+07	0.00177651	0.805964
TXNDC12	O95881	Thioredoxin domain-containing protein 12	Medium	19.206	1.2913e+06	2.48008e+07	0.00175778	0.807722
SPCS2	Q15005	Signal peptidase complex subunit 2	Very High	25.003	990186	2.47576e+07	0.00175472	0.809477
APMAP	Q9HDC9	Adipocyte plasma membrane-associated protein	Very High	46.48	520074	2.4173e+07	0.00171329	0.81119
TMEM109	Q9BVC6	Transmembrane protein 109	Very High	26.21	916478	2.40209e+07	0.0017025	0.812892
SSR3	Q9UNL2	Translocon-associated protein subunit gamma	High	21.08	1.11567e+06	2.35184e+07	0.00166688	0.814559
DPM1	O60762	Dolichol-phosphate mannosyltransferase subunit 1	Very High	29.634	791864	2.34661e+07	0.00166318	0.816223
MESDC2	Q14696	LDLR chaperone MESD	High	26.076	895404	2.33486e+07	0.00165485	0.817877
SCARB1	Q8WTV0-2	Scavenger receptor class B member 1	Very High	56.973	404913	2.30691e+07	0.00163504	0.819512
MBOAT7	Q96N66	Lysophospholipid acyltransferase 7	Very High	52.764	434158	2.29079e+07	0.00162362	0.821136
CISD2	Q8N5K1	CDGSH iron-sulfur domain-containing protein 2	Very High	15.278	1.49784e+06	2.2884e+07	0.00162192	0.822758
LEPRE1	Q32P28	Prolyl 3-hydroxylase 1	Very High	83.393	273202	2.27832e+07	0.00161478	0.824373
STT3B	Q8TCJ2	Dolichyl-diphosphooligosaccharide--protein glycosyltransferase subunit STT3B	High	93.673	240319	2.25114e+07	0.00159552	0.825968
TMX2	Q9Y320	Thioredoxin-related transmembrane protein 2	Very High	34.037	654125	2.22645e+07	0.00157801	0.827546
STIM1	Q13586	Stromal interaction molecule 1	Very High	77.422	269499	2.08652e+07	0.00147884	0.829025
DHCR7	Q9UBM7	7-dehydrocholesterol reductase	Very High	54.489	369805	2.01503e+07	0.00142817	0.830453
SPTLC1	O15269	Serine palmitoyltransferase 1	Very High	52.743	381029	2.00966e+07	0.00142436	0.831878
SPCS3	P61009	Signal peptidase complex subunit 3	Very High	20.313	981751	1.99423e+07	0.00141343	0.833291
LPCAT1	Q8NF37	Lysophosphatidylcholine acyltransferase 1	Very High	59.151	334731	1.97997e+07	0.00140332	0.834694
CLPTM1	O96005	Cleft lip and palate transmembrane protein 1	Very High	76.096	257979	1.96312e+07	0.00139138	0.836086
PGRMC2	O15173	Membrane-associated progesterone receptor component 2	Very High	23.818	815054	1.9413e+07	0.00137591	0.837462
AAAS	Q9NRG9	Aladin	Very Low	59.573	322767	1.92282e+07	0.00136282	0.838824
RETSAT	Q6NUM9	All-trans-retinol 13,14-reductase	Very High	66.819	287595	1.92168e+07	0.00136201	0.840186
RAB18	Q9NP72	Ras-related protein Rab-18	High	22.977	822366	1.88955e+07	0.00133924	0.841526
RAB21	Q9UL25	Ras-related protein Rab-21	High	24.347	772345	1.88043e+07	0.00133277	0.842858
GPX8	Q8TED1	Probable glutathione peroxidase 8	Very High	23.881	783286	1.87057e+07	0.00132578	0.844184
CRTAP	O75718	Cartilage-associated protein	Very High	46.561	400344	1.86404e+07	0.00132116	0.845505
COL12A1	Q99715	Collagen alpha-1(XII) chain	Medium	333.14	55845.4	1.86043e+07	0.0013186	0.846824
RTN3	O95197	Reticulon-3	Very High	112.61	164863	1.85652e+07	0.00131582	0.84814
THEM6	Q8WUY1	Protein THEM6	Very High	23.865	774556	1.84848e+07	0.00131012	0.84945
PIGS	Q96S52	GPI transamidase component PIG-S	Very High	61.655	299705	1.84783e+07	0.00130967	0.85076
LSG1	Q9H089	Large subunit GTPase 1 homolog	High	75.225	242524	1.82439e+07	0.00129305	0.852053
SDF2L1	Q9HCN8	Stromal cell-derived factor 2-like protein 1	High	23.598	757377	1.78726e+07	0.00126674	0.853319
CLCC1	Q96S66	Chloride channel CLIC-like protein 1	Very High	62.022	288135	1.78707e+07	0.0012666	0.854586
CYP51A1	Q16850	Lanosterol 14-alpha demethylase	Very High	56.805	309731	1.75943e+07	0.00124701	0.855833
FKBP9	O95302	Peptidyl-prolyl cis-trans isomerase FKBP9	Very High	63.083	278709	1.75818e+07	0.00124613	0.857079
NCEH1	Q6PIU2	Neutral cholesterol ester hydrolase 1	Very High	45.807	381741	1.74864e+07	0.00123937	0.858319
DNAJC3	Q13217	DnaJ homolog subfamily C member 3	High	57.579	301512	1.73607e+07	0.00123046	0.859549
LAMC1	P11047	Laminin subunit gamma-1	High	177.6	97171	1.72576e+07	0.00122314	0.860772
EBP	Q15125	3-beta-hydroxysteroid-Delta(8),Delta(7)-isomerase	Very High	26.352	652347	1.71907e+07	0.0012184	0.861991
LSS	P48449	Lanosterol synthase	Very High	83.308	200937	1.67396e+07	0.00118644	0.863177
SUMF2	Q8NBJ7	Sulfatase-modifying factor 2	Very High	33.843	491077	1.66195e+07	0.00117792	0.864355
SOAT1	P35610	Sterol O-acyltransferase 1	Very High	64.734	255967	1.65698e+07	0.0011744	0.865529
RCN3	Q96D15	Reticulocalbin-3	High	37.493	438626	1.64454e+07	0.00116558	0.866695
ANKLE2	Q86XL3	Ankyrin repeat and LEM domain-containing protein 2	Very High	104.11	157021	1.63475e+07	0.00115864	0.867854
MOGS	Q13724	Mannosyl-oligosaccharide glucosidase	Very High	91.916	177354	1.63017e+07	0.0011554	0.869009
TAP2	Q03519	Antigen peptide transporter 2	Very High	75.663	215197	1.62824e+07	0.00115403	0.870163
HSD17B11	Q8NBQ5	Estradiol 17-beta-dehydrogenase 11	Very High	32.935	489795	1.61314e+07	0.00114333	0.871306
NCSTN	Q92542	Nicastrin	Low	78.41	201740	1.58185e+07	0.00112115	0.872427
TAP1	Q03518	Antigen peptide transporter 1	Very High	87.217	179905	1.56908e+07	0.0011121	0.87354
AUP1	Q9Y679	Ancient ubiquitous protein 1	Very High	53.028	292915	1.55327e+07	0.0011009	0.87464
CTAGE5	O15320	cTAGE family member 5	Medium	90.995	170400	1.55056e+07	0.00109897	0.875739
SCFD1	Q8WVM8	Sec1 family domain-containing protein 1	Medium	72.379	211786	1.53288e+07	0.00108645	0.876826
DNAJB12	Q9NXW2	DnaJ homolog subfamily B member 12	Very High	41.818	366403	1.53222e+07	0.00108598	0.877912
PIGT	Q969N2	GPI transamidase component PIG-T	Very High	65.699	231617	1.5217e+07	0.00107852	0.87899
ERAP1	Q9NZ08	Endoplasmic reticulum aminopeptidase 1	High	107.23	140920	1.51108e+07	0.00107099	0.880061
FDFT1	P37268	Squalene synthase	Very High	48.115	309602	1.48965e+07	0.0010558	0.881117
FKBP2	P26885	Peptidyl-prolyl cis-trans isomerase FKBP2	Very High	15.649	946272	1.48082e+07	0.00104954	0.882167
TMX3	Q96JJ7	Protein disulfide-isomerase TMX3	Very High	51.871	284497	1.47572e+07	0.00104593	0.883213
DAD1	P61803	Dolichyl-diphosphooligosaccharide--protein glycosyltransferase subunit DAD1	Very High	12.497	1.16911e+06	1.46104e+07	0.00103552	0.884248
HSD17B12	Q53GQ0	Very-long-chain 3-oxoacyl-CoA reductase	Very High	34.324	424169	1.45592e+07	0.00103189	0.88528
ARL6IP1	Q15041	ADP-ribosylation factor-like protein 6-interacting protein 1	Very High	23.362	613058	1.43223e+07	0.0010151	0.886295
ILVBL	A1L0T0	Acetolactate synthase-like protein	Very High	67.867	210280	1.4271e+07	0.00101147	0.887307
NENF	Q9UMX5	Neudesin	High	18.856	750310	1.41478e+07	0.00100274	0.888309
ERLIN1	O75477	Erlin-1	Very High	38.925	361666	1.40778e+07	0.000997779	0.889307
TRAM1	Q15629	Translocating chain-associated membrane protein 1	High	43.071	324636	1.39824e+07	0.000991015	0.890298
CDK5RAP3	Q96JB5	CDK5 regulatory subunit-associated protein 3	High	56.92	245398	1.39681e+07	0.000989998	0.891288
TAPBP	O15533	Tapasin	Very High	47.625	293214	1.39643e+07	0.000989732	0.892278
ATL2	Q8NHH9	Atlastin-2	Very High	66.228	209973	1.39061e+07	0.000985604	0.893263
JAGN1	Q8N5M9	Protein jagunal homolog 1	Very High	21.125	655034	1.38376e+07	0.000980751	0.894244
CERS2	Q96G23	Ceramide synthase 2	Very High	44.876	307640	1.38057e+07	0.000978488	0.895223
SGPL1	O95470	Sphingosine-1-phosphate lyase 1	Very High	63.523	212772	1.35159e+07	0.000957953	0.896181
ECEL1	O95672	Endothelin-converting enzyme-like 1	Very High	87.79	153767	1.34992e+07	0.00095677	0.897137
LBR	Q14739	Lamin-B receptor	Very High	70.702	190593	1.34753e+07	0.000955076	0.898092
DNAJC10	Q8IXB1	DnaJ homolog subfamily C member 10	Very High	91.079	147802	1.34617e+07	0.000954109	0.899047
SDCBP	O00560	Syntenin-1	Low	32.444	414913	1.34614e+07	0.000954092	0.900001
FADS1	O60427	Fatty acid desaturase 1	Very High	51.964	249416	1.29606e+07	0.000918597	0.900919
LEPREL1	Q8IVL5	Prolyl 3-hydroxylase 2	High	80.984	157274	1.27367e+07	0.000902721	0.901822
POFUT1	Q9H488	GDP-fucose protein O-fucosyltransferase 1	High	43.955	285668	1.25565e+07	0.000889955	0.902712
SEC11A	P67812	Signal peptidase complex catalytic subunit SEC11A	Very High	20.625	605438	1.24872e+07	0.000885039	0.903597
RTN1	Q16799	Reticulon-1	Very High	83.617	146508	1.22506e+07	0.000868272	0.904465
TMCO1	Q9UM00	Transmembrane and coiled-coil domain-containing protein 1	High	21.175	578210	1.22436e+07	0.000867776	0.905333
MAGT1	Q9H0U3	Magnesium transporter protein 1	High	38.036	320873	1.22047e+07	0.00086502	0.906198
SPTLC2	O15270	Serine palmitoyltransferase 2	Very High	62.924	191955	1.20786e+07	0.000856081	0.907054
PDIA5	Q14554	Protein disulfide-isomerase A5	High	59.594	198244	1.18142e+07	0.000837339	0.907891
DDRGK1	Q96HY6	DDRGK domain-containing protein 1	Very High	35.61	325522	1.15918e+07	0.000821581	0.908713
RAB32	Q13637	Ras-related protein Rab-32	Low	24.997	459487	1.14858e+07	0.000814066	0.909527
ARL6IP5	O75915	PRA1 family protein 3	Very High	21.614	529678	1.14485e+07	0.00081142	0.910339
IKBIP	Q70UQ0	Inhibitor of nuclear factor kappa-B kinase-interacting protein	Very High	39.309	277883	1.09233e+07	0.000774198	0.911113
EMC7	Q9NPA0	ER membrane protein complex subunit 7	High	26.47	411633	1.08959e+07	0.000772257	0.911885
CRELD2	Q6UXH1	Cysteine-rich with EGF-like domain protein 2	Very High	38.191	280603	1.07165e+07	0.000759541	0.912645
ITGB6	P18564	Integrin beta-6	Very High	85.935	123641	1.06251e+07	0.000753063	0.913398
VRK2	Q86Y07	Serine/threonine-protein kinase VRK2	Very High	58.14	177587	1.03249e+07	0.000731789	0.914129
UBXN4	Q92575	UBX domain-containing protein 4	High	56.777	180077	1.02242e+07	0.000724651	0.914854
DPM3	Q9P2X0-2	Dolichol-phosphate mannosyltransferase subunit 3	Very High	13.277	767377	1.01885e+07	0.000722116	0.915576
NFXL1	Q6ZNB6	NF-X1-type zinc finger protein NFXL1	High	101.34	100324	1.01668e+07	0.000720581	0.916297
OSBPL8	Q9BZF1	Oxysterol-binding protein-related protein 8	High	101.19	98999.8	1.00178e+07	0.00071002	0.917007
EMD	P50402	Emerin	Very High	28.994	344568	9.9904e+06	0.000708078	0.917715
ITPR2	Q14571	Inositol 1,4,5-trisphosphate receptor type 2	High	308.06	32427.5	9.98962e+06	0.000708023	0.918423
SIGMAR1	Q99720	Sigma non-opioid intracellular receptor 1	Very High	25.127	395856	9.94667e+06	0.000704979	0.919128
HSPA13	P48723	Heat shock 70 kDa protein 13	High	51.927	191281	9.93265e+06	0.000703985	0.919832
ADAM10	O14672	Disintegrin and metalloproteinase domain-containing protein 10	Very High	84.141	117573	9.89267e+06	0.000701152	0.920533
EMC2	Q15006	ER membrane protein complex subunit 2	High	34.833	279531	9.73691e+06	0.000690112	0.921223
VAPA	Q9P0L0	Vesicle-associated membrane protein-associated protein A	Medium	27.893	347007	9.67905e+06	0.000686011	0.921909
TMTC3	Q6ZXV5	Transmembrane and TPR repeat-containing protein 3	High	104.01	92126.9	9.58212e+06	0.000679141	0.922588
PXDN	Q92626	Peroxidasin homolog	Very High	165.27	57309.6	9.47156e+06	0.000671305	0.92326
AGRN	O00468-6	Agrin;Agrin N-terminal 110 kDa subunit;Agrin C-terminal 110 kDa subunit;Agrin C-terminal 90 kDa fragment;Agrin C-terminal 22 kDa fragment	Low	214.84	43904.3	9.43239e+06	0.000668529	0.923928
EMC8	O43402	ER membrane protein complex subunit 8	Medium	23.773	394572	9.38015e+06	0.000664827	0.924593
CNPY3	Q9BT09	Protein canopy homolog 3	Medium	30.748	301987	9.2855e+06	0.000658118	0.925251
LCLAT1	Q6UWP7	Lysocardiolipin acyltransferase 1	Very High	48.92	188860	9.23902e+06	0.000654823	0.925906
ELOVL5	Q9NYP7	Elongation of very long chain fatty acids protein 5	Very High	35.293	259937	9.17396e+06	0.000650213	0.926556
FNDC3A	Q9Y2H6	Fibronectin type-III domain-containing protein 3A	High	131.85	68999.8	9.09762e+06	0.000644802	0.927201
TMEM205	Q6UW68	Transmembrane protein 205	Very High	21.198	426613	9.04334e+06	0.000640955	0.927842
LAMA5	O15230	Laminin subunit alpha-5	Medium	399.73	22615.3	9.04e+06	0.000640718	0.928483
ATP6AP1	Q15904	V-type proton ATPase subunit S1	Medium	52.025	173641	9.03365e+06	0.000640268	0.929123
DHRS7	Q9Y394	Dehydrogenase/reductase SDR family member 7	Very High	38.298	235539	9.02066e+06	0.000639347	0.929762
LIFR	P42702	Leukemia inhibitory factor receptor	Low	123.74	72393.8	8.95801e+06	0.000634907	0.930397
RAB9A	P51151	Ras-related protein Rab-9A	Medium	22.837	392211	8.95691e+06	0.000634829	0.931032
FNDC3B	Q53EP0	Fibronectin type III domain-containing protein 3B	Very High	132.89	66829.1	8.88092e+06	0.000629443	0.931661
PIGK	Q92643	GPI-anchor transamidase	Very High	45.251	194891	8.81899e+06	0.000625054	0.932286
METTL7A	Q9H8H3	Methyltransferase-like protein 7A	High	28.319	310708	8.79895e+06	0.000623633	0.93291
UBE2G2	P60604	Ubiquitin-conjugating enzyme E2 G2	Very High	18.566	473418	8.78948e+06	0.000622962	0.933533
SPCS1	Q9Y6A9	Signal peptidase complex subunit 1	High	11.805	723357	8.53923e+06	0.000605226	0.934138
CLU	P10909	Clusterin;Clusterin beta chain;Clusterin alpha chain	Low	52.494	161019	8.45251e+06	0.000599079	0.934737
UGT8	Q16880	2-hydroxyacylsphingosine 1-beta-galactosyltransferase	High	61.437	137188	8.42839e+06	0.000597369	0.935335
KDELC1	Q6UW63	KDEL motif-containing protein 1	High	58.042	145156	8.42514e+06	0.000597139	0.935932
MOSPD2	Q8NHP6	Motile sperm domain-containing protein 2	Very High	59.745	140615	8.40105e+06	0.000595432	0.936527
TGFBR1	P36897	TGF-beta receptor type-1	High	55.959	150049	8.39659e+06	0.000595116	0.937122
PRSS21	Q9Y6M0	Testisin	Very High	34.884	239836	8.36642e+06	0.000592977	0.937715
LPCAT3	Q6P1A2	Lysophospholipid acyltransferase 5	Very High	56.034	148143	8.30106e+06	0.000588345	0.938304
BRI3BP	Q8WY22	BRI3-binding protein	Very High	27.835	291312	8.10866e+06	0.000574708	0.938878
ACBD5	Q5T8D3-3	Acyl-CoA-binding domain-containing protein 5	Medium	58.977	135314	7.98043e+06	0.00056562	0.939444
ABHD16A	O95870	Abhydrolase domain-containing protein 16A	Low	63.243	124850	7.8959e+06	0.000559629	0.940004
ELOVL1	Q9BW60	Elongation of very long chain fatty acids protein 1	Very High	32.662	239907	7.83585e+06	0.000555372	0.940559
VKORC1	Q9BQB6	Vitamin K epoxide reductase complex subunit 1	Very High	18.234	424450	7.73942e+06	0.000548538	0.941108
CDKAL1	Q5VV42	Threonylcarbamoyladenosine tRNA methylthiotransferase	Very High	65.111	118690	7.72805e+06	0.000547733	0.941655
GGCX	P38435	Vitamin K-dependent gamma-carboxylase	Very High	87.56	87579.2	7.66843e+06	0.000543507	0.942199
APOL2	Q9BQE5	Apolipoprotein L2	Very High	37.092	205167	7.61004e+06	0.000539368	0.942738
PNPLA6	Q8IY17	Neuropathy target esterase	High	149.99	50324	7.5481e+06	0.000534978	0.943273
UBAC2	Q8NBM4	Ubiquitin-associated domain-containing protein 2	Very High	38.963	187840	7.31881e+06	0.000518727	0.943792
NBAS	A2RRP1	Neuroblastoma-amplified sequence	High	268.57	27094	7.27664e+06	0.000515738	0.944308
SEC62	Q99442	Translocation protein SEC62	High	45.861	153992	7.06225e+06	0.000500543	0.944808
PREB	Q9HCU5	Prolactin regulatory element-binding protein	High	45.468	154478	7.02381e+06	0.000497819	0.945306
ERLEC1	Q96DZ1	Endoplasmic reticulum lectin 1	Medium	54.858	127682	7.00437e+06	0.000496441	0.945802
ADPGK	Q9BRR6	ADP-dependent glucokinase	Very High	54.088	129359	6.99676e+06	0.000495902	0.946298
SDF2	Q99470	Stromal cell-derived factor 2	Very High	23.026	293736	6.76358e+06	0.000479374	0.946778
PTDSS1	P48651	Phosphatidylserine synthase 1	Very High	55.527	119417	6.63085e+06	0.000469967	0.947248
TEX2	Q8IWB9	Testis-expressed sequence 2 protein	Low	125.3	50307	6.30347e+06	0.000446764	0.947694
DHRS7B	Q6IAN0	Dehydrogenase/reductase SDR family member 7B	Very High	35.119	178339	6.2631e+06	0.000443903	0.948138
ALG6	Q9Y672	Dolichyl pyrophosphate Man9GlcNAc2 alpha-1,3-glucosyltransferase	Very High	58.18	107543	6.25682e+06	0.000443458	0.948582
MXRA7	P84157	Matrix-remodeling-associated protein 7	Very High	21.466	290327	6.23217e+06	0.00044171	0.949023
TOR1A	O14656	Torsin-1A	Very High	37.808	163528	6.18266e+06	0.000438202	0.949462
ALG5	Q9Y673	Dolichyl-phosphate beta-glucosyltransferase	Very High	36.946	167252	6.17928e+06	0.000437962	0.9499
NPTX1	Q15818	Neuronal pentraxin-1	Very High	47.122	130026	6.12707e+06	0.000434262	0.950334
RAB5B	P61020	Ras-related protein Rab-5B	Very Low	23.707	258233	6.12193e+06	0.000433897	0.950768
GPAA1	O43292	Glycosylphosphatidylinositol anchor attachment 1 protein	Very High	67.622	90005	6.08632e+06	0.000431373	0.951199
SLC27A4	Q6P1M0	Long-chain fatty acid transport protein 4	Very High	72.063	83636.2	6.02707e+06	0.000427174	0.951626
ALG8	Q9BVK2	Probable dolichyl pyrophosphate Glc1Man9GlcNAc2 alpha-1,3-glucosyltransferase	High	60.087	100111	6.01536e+06	0.000426344	0.952053
P4HA2	O15460	Prolyl 4-hydroxylase subunit alpha-2	High	60.901	98256.9	5.98394e+06	0.000424117	0.952477
RAB12	Q6IQ22	Ras-related protein Rab-12	Medium	27.248	219460	5.97986e+06	0.000423827	0.952901
ENDOD1	O94919	Endonuclease domain-containing 1 protein	High	55.016	107701	5.92528e+06	0.00041996	0.953321
XXYLT1	Q8NBI6	Xyloside xylosyltransferase 1	Very High	43.806	134509	5.8923e+06	0.000417622	0.953738
KDSR	Q06136	3-ketodihydrosphingosine reductase	Very High	36.187	162699	5.88757e+06	0.000417287	0.954155
UFM1	P61960	Ubiquitin-fold modifier 1	Medium	9.1175	641773	5.85137e+06	0.000414721	0.95457
CALU	O43852-4	Calumenin	Medium	38.078	153397	5.84106e+06	0.00041399	0.954984
BCAP29	Q9UHQ4	B-cell receptor-associated protein 29	Very High	28.32	202527	5.73556e+06	0.000406513	0.955391
EMC3	Q9P0I2	ER membrane protein complex subunit 3	Medium	29.952	181387	5.43291e+06	0.000385062	0.955776
KDELC2	Q7Z4H8	KDEL motif-containing protein 2	Medium	58.572	92424.3	5.41348e+06	0.000383685	0.956159
SLC33A1	O00400	Acetyl-coenzyme A transporter 1	Very High	60.908	88872.3	5.41303e+06	0.000383653	0.956543
CEPT1	Q9Y6K0	Choline/ethanolaminephosphotransferase 1	Very High	46.553	114330	5.32243e+06	0.000377232	0.95692
DNAJC1	Q96KC8	DnaJ homolog subfamily C member 1	High	63.882	82969.5	5.30025e+06	0.00037566	0.957296
ALG1	Q9BT22	Chitobiosyldiphosphodolichol beta-mannosyltransferase	High	52.518	100388	5.27218e+06	0.00037367	0.95767
SLC39A7	Q92504	Zinc transporter SLC39A7	High	50.117	104342	5.22931e+06	0.000370632	0.95804
DEGS1	O15121	Sphingolipid delta(4)-desaturase DES1	Very High	37.866	136167	5.15609e+06	0.000365442	0.958406
SEL1L	Q9UBV2	Protein sel-1 homolog 1	High	88.754	57731.3	5.12388e+06	0.00036316	0.958769
ODR4	Q5SWX8	Protein odr-4 homolog	Very High	51.103	99904.5	5.10542e+06	0.000361851	0.959131
HMOX1	P09601	Heme oxygenase 1	High	32.818	155308	5.09691e+06	0.000361248	0.959492
CHP1	Q99653	Calcineurin B homologous protein 1	High	22.456	225532	5.06455e+06	0.000358954	0.959851
VKORC1L1	Q8N0U8	Vitamin K epoxide reductase complex subunit 1-like protein 1	Very High	19.835	255120	5.0603e+06	0.000358653	0.96021
MGST2	Q99735	Microsomal glutathione S-transferase 2	Very High	16.62	300298	4.99095e+06	0.000353738	0.960563
TMEM97	Q5BJF2	Transmembrane protein 97	Very High	20.848	235244	4.90437e+06	0.000347601	0.960911
PTPN2	P17706	Tyrosine-protein phosphatase non-receptor type 2	Very High	48.473	100361	4.8648e+06	0.000344797	0.961256
SEC61G	P60059	Protein transport protein Sec61 subunit gamma	Very High	7.7412	627917	4.86083e+06	0.000344516	0.9616
CPA4	Q9UI42	Carboxypeptidase A4	Very High	47.351	101756	4.81824e+06	0.000341497	0.961942
SRP19	P09132	Signal recognition particle 19 kDa protein	Medium	16.156	295071	4.76716e+06	0.000337877	0.96228
CHID1	Q9BWS9	Chitinase domain-containing protein 1	Medium	44.94	104611	4.70121e+06	0.000333202	0.962613
DCAKD	Q8WVC6	Dephospho-CoA kinase domain-containing protein	Medium	26.55	176201	4.67814e+06	0.000331567	0.962944
LMF2	Q9BU23	Lipase maturation factor 2	Very High	79.697	57410.4	4.57544e+06	0.000324288	0.963269
PCSK9	Q8NBP7	Proprotein convertase subtilisin/kexin type 9	Very High	74.285	61551.8	4.57238e+06	0.000324071	0.963593
EFEMP1	Q12805	EGF-containing fibulin-like extracellular matrix protein 1	Medium	54.64	81398.9	4.44763e+06	0.00031523	0.963908
NDC1	Q9BTX1	Nucleoporin NDC1	Very Low	76.304	58215.2	4.44206e+06	0.000314835	0.964223
ABHD12	Q8N2K0	Monoacylglycerol lipase ABHD12	Very High	45.096	96301.5	4.34281e+06	0.000307801	0.964531
PEX3	P56589	Peroxisomal biogenesis factor 3	Low	42.139	102189	4.30613e+06	0.000305201	0.964836
LONP2	Q86WA8	Lon protease homolog 2, peroxisomal	Medium	94.615	45030.2	4.26053e+06	0.000301969	0.965138
DNAJC5	Q9H3Z4	DnaJ homolog subfamily C member 5	High	22.149	192021	4.25308e+06	0.000301441	0.965439
ALG2	Q9H553	Alpha-1,3/1,6-mannosyltransferase ALG2	Very High	47.091	89935.3	4.23514e+06	0.000300169	0.965739
MINPP1	Q9UNW1	Multiple inositol polyphosphate phosphatase 1	Very High	55.051	75282	4.14435e+06	0.000293735	0.966033
POGLUT1	Q8NBL1	Protein O-glucosyltransferase 1	Very High	46.189	89307.8	4.12504e+06	0.000292366	0.966326
FBLN1	P23142	Fibulin-1	High	77.213	53267.3	4.11293e+06	0.000291508	0.966617
ATP6AP2	O75787	Renin receptor	High	39.008	103118	4.02243e+06	0.000285094	0.966902
ELMOD2	Q8IZ81	ELMO domain-containing protein 2	Medium	34.96	114507	4.00316e+06	0.000283728	0.967186
SLMAP	Q14BN4	Sarcolemmal membrane-associated protein	Medium	95.197	42010.8	3.9993e+06	0.000283454	0.967469
OSTC	Q9NRP0	Oligosaccharyltransferase complex subunit OSTC	Medium	16.829	237134	3.99072e+06	0.000282846	0.967752
REEP4	Q9H6H4	Receptor expression-enhancing protein 4	Very High	29.395	134864	3.96434e+06	0.000280976	0.968033
TMBIM6	P55061	Bax inhibitor 1	High	26.537	148649	3.94469e+06	0.000279583	0.968313
UFSP2	Q9NUQ7	Ufm1-specific protease 2	Very High	53.261	73541.4	3.91689e+06	0.000277613	0.96859
CDIPT	O14735	CDP-diacylglycerol--inositol 3-phosphatidyltransferase	High	23.539	165801	3.90279e+06	0.000276613	0.968867
TMEM245	Q9H330-2	Transmembrane protein 245	Very High	97.356	39547.7	3.85021e+06	0.000272887	0.96914
SQLE	Q14534	Squalene monooxygenase	High	63.922	60007.4	3.8358e+06	0.000271865	0.969412
REEP6	Q96HR9	Receptor expression-enhancing protein 6	Medium	20.733	184700	3.82939e+06	0.000271411	0.969683
TMEM57	Q8N5G2	Macoilin	Medium	76.177	49795.5	3.79327e+06	0.000268852	0.969952
RFT1	Q96AA3	Protein RFT1 homolog	Very High	60.335	61579.5	3.7154e+06	0.000263332	0.970215
RABL3	Q5HYI8	Rab-like protein 3	Medium	26.422	140414	3.71001e+06	0.00026295	0.970478
C17orf62	Q9BQA9	Uncharacterized protein C17orf62	Low	20.774	178524	3.70866e+06	0.000262855	0.970741
QPCTL	Q9NXS2	Glutaminyl-peptide cyclotransferase-like protein	Very Low	42.924	85967.2	3.69006e+06	0.000261536	0.971003
EMC4	Q5J8M3	ER membrane protein complex subunit 4	Medium	20.086	183228	3.68032e+06	0.000260846	0.971263
ORMDL1	Q9P0S3	ORM1-like protein 1	Medium	17.371	211572	3.67522e+06	0.000260484	0.971524
VMP1	Q96GC9	Vacuole membrane protein 1	Very High	46.237	78360.2	3.62314e+06	0.000256793	0.971781
SGPP1	Q9BX95	Sphingosine-1-phosphate phosphatase 1	Very High	49.107	73388.6	3.60389e+06	0.000255429	0.972036
CYP20A1	Q6UW02	Cytochrome P450 20A1	Very High	52.432	68695.7	3.60185e+06	0.000255284	0.972291
DPAGT1	Q9H3H5	UDP-N-acetylglucosamine--dolichyl-phosphate N-acetylglucosaminephosphotransferase	High	46.089	75681.1	3.48807e+06	0.00024722	0.972539
CNPY4	Q8N129	Protein canopy homolog 4	High	28.309	122772	3.47555e+06	0.000246333	0.972785
USE1	Q9NZ43	Vesicle transport protein USE1	Very High	29.371	118205	3.4718e+06	0.000246067	0.973031
LEMD2	Q8NC56	LEM domain-containing protein 2	High	56.974	60928.8	3.47136e+06	0.000246035	0.973277
TEX264	Q9Y6I9	Testis-expressed sequence 264 protein	Very High	34.188	101536	3.4713e+06	0.000246032	0.973523
MSMO1	Q15800	Methylsterol monooxygenase 1	Very High	35.215	97985.3	3.45055e+06	0.000244561	0.973768
VMA21	Q3ZAQ7	Vacuolar ATPase assembly integral membrane protein VMA21	Medium	11.354	296859	3.37054e+06	0.00023889	0.974007
FAT1	Q14517	Protocadherin Fat 1;Protocadherin Fat 1, nuclear form	Medium	506.27	6607.59	3.34522e+06	0.000237096	0.974244
SENP8	Q96LD8	Sentrin-specific protease 8	Very Low	24.107	136160	3.2824e+06	0.000232643	0.974476
LPGAT1	Q92604	Acyl-CoA:lysophosphatidylglycerol acyltransferase 1	Very High	43.089	75616.6	3.25824e+06	0.000230931	0.974707
LPCAT2	Q7L5N7	Lysophosphatidylcholine acyltransferase 2	High	60.207	53903.4	3.24536e+06	0.000230018	0.974937
WFS1	O76024	Wolframin	High	100.29	32000.6	3.20934e+06	0.000227465	0.975165
CRIM1	Q9NZV1	Cysteine-rich motor neuron 1 protein;Processed cysteine-rich motor neuron 1 protein	Low	113.74	27901.5	3.17352e+06	0.000224926	0.97539
CCDC134	Q9H6E4	Coiled-coil domain-containing protein 134	Very High	26.56	117733	3.12698e+06	0.000221627	0.975611
CLN6	Q9NWW5-2	Ceroid-lipofuscinosis neuronal protein 6	Medium	39.483	78643.5	3.10508e+06	0.000220075	0.975831
TYW1;TYW1B	Q9NV66	S-adenosyl-L-methionine-dependent tRNA 4-demethylwyosine synthase	Very High	83.701	36662.3	3.06867e+06	0.000217495	0.976049
LNP	Q9C0E8	Protein lunapark	High	47.739	63731.7	3.04249e+06	0.000215639	0.976265
PEX1	O43933	Peroxisome biogenesis factor 1	Medium	142.87	21220.9	3.03183e+06	0.000214884	0.976479
BNIP1	Q12981	Vesicle transport protein SEC20	Very High	26.132	113474	2.9653e+06	0.000210168	0.97669
CYP2S1	Q96SQ9	Cytochrome P450 2S1	Very High	55.816	52608.2	2.93638e+06	0.000208119	0.976898
CCPG1	Q9ULG6	Cell cycle progression protein 1	Medium	87.339	33519.5	2.92756e+06	0.000207493	0.977105
UGGT2	Q9NYU1	UDP-glucose:glycoprotein glucosyltransferase 2	Medium	174.73	16687.5	2.91581e+06	0.000206661	0.977312
PIGO	Q8TEQ8	GPI ethanolamine phosphate transferase 3	Very High	118.7	24544.1	2.91339e+06	0.000206489	0.977518
SEMA3B	Q13214	Semaphorin-3B	Very Low	83.121	34785	2.89137e+06	0.000204928	0.977723
DERL1	Q9BUN8	Derlin-1	High	28.8	99146.4	2.85542e+06	0.00020238	0.977926
PIGU	Q9H490	Phosphatidylinositol glycan anchor biosynthesis class U protein	Very High	50.051	56154.1	2.81057e+06	0.000199202	0.978125
FADS3	Q9Y5Q0	Fatty acid desaturase 3	Very High	51.144	54953.9	2.81056e+06	0.000199201	0.978324
GRN	P28799	Granulins;Acrogranin;Paragranulin;Granulin-1;Granulin-2;Granulin-3;Granulin-4;Granulin-5;Granulin-6;Granulin-7	Low	63.544	43956.7	2.79319e+06	0.00019797	0.978522
DHRS13	Q6UX07	Dehydrogenase/reductase SDR family member 13	Very High	40.848	68059.9	2.78011e+06	0.000197043	0.978719
GDE1	Q9NZC3	Glycerophosphodiester phosphodiesterase 1	Very High	37.718	73179.9	2.7602e+06	0.000195632	0.978915
FUCA2	Q9BTY2	Plasma alpha-L-fucosidase	Low	54.066	50669.3	2.73949e+06	0.000194164	0.979109
EMC10	Q5UCC4	ER membrane protein complex subunit 10	Medium	27.347	99869.8	2.73114e+06	0.000193572	0.979302
RAB5A	P20339	Ras-related protein Rab-5A	Low	23.658	115004	2.72076e+06	0.000192836	0.979495
OS9	Q13438	Protein OS-9	Very High	75.561	35911.2	2.71348e+06	0.000192321	0.979688
TGFB1	P01137	Transforming growth factor beta-1;Latency-associated peptide	Very High	44.341	61159.8	2.71189e+06	0.000192207	0.97988
AMFR	Q9UKV5	E3 ubiquitin-protein ligase AMFR	High	72.995	36816.6	2.68743e+06	0.000190474	0.98007
PDZD8	Q8NEN9	PDZ domain-containing protein 8	Medium	128.56	20496.8	2.63507e+06	0.000186763	0.980257
DHRS3	O75911	Short-chain dehydrogenase/reductase 3	High	33.548	78049.7	2.61841e+06	0.000185582	0.980443
LY6K	Q17RY6	Lymphocyte antigen 6K	Low	18.673	138534	2.58685e+06	0.000183345	0.980626
FKBP14	Q9NWM8	Peptidyl-prolyl cis-trans isomerase FKBP14	High	24.171	105604	2.55255e+06	0.000180914	0.980807
SEP15	O60613	15 kDa selenoprotein	High	17.79	142661	2.53793e+06	0.000179878	0.980987
SYVN1	Q86TM6	E3 ubiquitin-protein ligase synoviolin	High	67.684	37220.7	2.51925e+06	0.000178554	0.981165
TMEM259	Q4ZIN3	Membralin	High	67.888	36679.8	2.49012e+06	0.00017649	0.981342
TMEM41B	Q5BJD5	Transmembrane protein 41B	Medium	32.513	75537.9	2.45596e+06	0.000174069	0.981516
C14orf1	Q9UKR5	Probable ergosterol biosynthetic protein 28	Low	15.864	154649	2.45334e+06	0.000173883	0.98169
SERPINI1	Q99574	Neuroserpin	Very High	46.426	52783.9	2.45055e+06	0.000173685	0.981863
CERS5	Q8N5B7	Ceramide synthase 5	High	45.752	53539	2.44952e+06	0.000173612	0.982037
COL4A2	P08572	Collagen alpha-2(IV) chain;Canstatin	Very High	167.55	14599	2.44606e+06	0.000173366	0.98221
SCFD2	Q8WU76	Sec1 family domain-containing protein 2	High	75.126	32337.8	2.42941e+06	0.000172187	0.982383
LEPREL4	Q92791	Synaptonemal complex protein SC65	High	50.381	48199.3	2.42833e+06	0.00017211	0.982555
CDS2	O95674	Phosphatidate cytidylyltransferase 2	Medium	51.417	47212.5	2.42753e+06	0.000172053	0.982727
CYBA	P13498	Cytochrome b-245 light chain	Low	21.012	114382	2.40339e+06	0.000170343	0.982897
AGPAT1	Q99943	1-acyl-sn-glycerol-3-phosphate acyltransferase alpha	Very High	31.716	75637.1	2.39891e+06	0.000170024	0.983067
PBXIP1	Q96AQ6	Pre-B-cell leukemia transcription factor-interacting protein 1	Medium	80.642	29586	2.38587e+06	0.000169101	0.983236
PKMYT1	Q99640	Membrane-associated tyrosine- and threonine-specific cdc2-inhibitory kinase	Very High	54.521	43362.3	2.36415e+06	0.000167561	0.983404
BACE2	Q9Y5Z0	Beta-secretase 2	Medium	56.18	41787.4	2.34761e+06	0.000166389	0.98357
TOR1B	O14657	Torsin-1B	High	37.978	61733.2	2.3445e+06	0.000166169	0.983736
RAB29	O14966	Ras-related protein Rab-7L1	Medium	23.155	101138	2.34185e+06	0.000165981	0.983902
GRAMD1B	Q3KR37	GRAM domain-containing protein 1B	Medium	85.399	27324.7	2.3335e+06	0.000165389	0.984068
ACOT8	O14734	Acyl-coenzyme A thioesterase 8	Medium	35.914	64436.5	2.31417e+06	0.000164019	0.984232
DNAJB14	Q8TBM8	DnaJ homolog subfamily B member 14	High	42.515	54291.4	2.3082e+06	0.000163596	0.984395
GPR89A;GPR89B	B7ZAQ6	Golgi pH regulator A;Golgi pH regulator B	Medium	52.916	43509.5	2.30235e+06	0.000163181	0.984558
C16orf58	Q96GQ5	RUS1 family protein C16orf58	Very High	51.017	45079.7	2.29983e+06	0.000163003	0.984722
TMEM38B	Q9NVV0	Trimeric intracellular cation channel type B	High	32.509	70619.7	2.29578e+06	0.000162715	0.984884
VEZT	Q9HBM0	Vezatin	Medium	88.664	25886.5	2.2952e+06	0.000162675	0.985047
PIGG	Q5H8A4	GPI ethanolamine phosphate transferase 2	Medium	108.17	21115.7	2.28408e+06	0.000161886	0.985209
TMUB1	Q9BVT8	Transmembrane and ubiquitin-like domain-containing protein 1	Medium	26.261	86781.7	2.27898e+06	0.000161524	0.98537
ZW10	O43264	Centromere/kinetochore protein zw10 homolog	Low	88.828	25325.9	2.24965e+06	0.000159446	0.98553
PTDSS2	Q9BVG9	Phosphatidylserine synthase 2	Very High	56.252	39048.9	2.19658e+06	0.000155685	0.985685
SIL1	Q9H173	Nucleotide exchange factor SIL1	Medium	52.084	41869.4	2.18073e+06	0.000154561	0.98584
TMEM131	Q92545	Transmembrane protein 131	High	205.14	10485.5	2.15099e+06	0.000152453	0.985992
OSBPL10	Q9BXB5	Oxysterol-binding protein-related protein 10	Low	83.969	25576.8	2.14766e+06	0.000152217	0.986145
AGPAT3	Q9NRZ7	1-acyl-sn-glycerol-3-phosphate acyltransferase gamma	Very High	43.38	49009.3	2.12602e+06	0.000150684	0.986295
MCTP2	Q6DN12	Multiple C2 and transmembrane domain-containing protein 2	Very High	99.594	21257.3	2.1171e+06	0.000150052	0.986445
GRAMD3	Q96HH9	GRAM domain-containing protein 3	High	47.869	43938	2.10327e+06	0.000149071	0.986594
TTC13	Q8NBP0	Tetratricopeptide repeat protein 13	High	96.812	21549.3	2.08623e+06	0.000147863	0.986742
FSTL3	O95633-2	Follistatin-related protein 3	High	24.96	82750.6	2.06546e+06	0.000146391	0.986889
ST7	Q9NRC1	Suppressor of tumorigenicity 7 protein	High	67.166	30674.5	2.06028e+06	0.000146024	0.987035
TOR3A	Q9H497	Torsin-3A	Very High	46.198	44543.3	2.05781e+06	0.000145849	0.987181
DHRSX	Q8N5I4	Dehydrogenase/reductase SDR family member on chromosome X	High	36.443	56462.4	2.05766e+06	0.000145838	0.987326
LAMB3	Q13751	Laminin subunit beta-3	High	129.57	15611.2	2.02275e+06	0.000143364	0.98747
TTC17	Q96AE7	Tetratricopeptide repeat protein 17	High	129.56	15569.7	2.01721e+06	0.000142971	0.987613
ANO10	Q9NW15	Anoctamin-10	Very High	76.328	26134.9	1.99482e+06	0.000141385	0.987754
EI24	O14681	Etoposide-induced protein 2.4 homolog	Medium	38.964	50972.7	1.9861e+06	0.000140767	0.987895
AGPAT6	Q86UL3	Glycerol-3-phosphate acyltransferase 4	High	52.07	38067.3	1.98216e+06	0.000140488	0.988035
C1QTNF6	Q9BXI9	Complement C1q tumor necrosis factor-related protein 6	Medium	28.668	68107.7	1.95251e+06	0.000138386	0.988174
TMEM258	P61165	Transmembrane protein 258	High	9.0788	214836	1.95046e+06	0.00013824	0.988312
LPCAT4	Q643R3	Lysophospholipid acyltransferase LPCAT4	Medium	57.218	34033.3	1.94732e+06	0.000138018	0.98845
RNF149	Q8NC42	E3 ubiquitin-protein ligase RNF149	Low	43.164	45059.1	1.94493e+06	0.000137849	0.988588
RDH10	Q8IZV5	Retinol dehydrogenase 10	Very High	38.087	50938.5	1.9401e+06	0.000137506	0.988725
HERPUD1	Q15011	Homocysteine-responsive endoplasmic reticulum-resident ubiquitin-like domain member 1 protein	Medium	43.719	44368.3	1.93974e+06	0.000137481	0.988863
ALG9	Q9H6U8	Alpha-1,2-mannosyltransferase ALG9	High	69.863	27647.9	1.93157e+06	0.000136901	0.989
TMEM41A	Q96HV5	Transmembrane protein 41A	Very Low	29.665	64664	1.91826e+06	0.000135958	0.989136
STX18	Q9P2W9	Syntaxin-18	High	38.673	48427	1.87282e+06	0.000132738	0.989268
SLC22A18	Q96BI1	Solute carrier family 22 member 18	High	44.845	41760.1	1.87273e+06	0.000132732	0.989401
LOXL2	Q9Y4K0	Lysyl oxidase homolog 2	Very High	86.724	21404.6	1.8563e+06	0.000131567	0.989533
OSBPL3	Q9H4L5	Oxysterol-binding protein-related protein 3	High	101.22	18215	1.84372e+06	0.000130675	0.989663
C4orf3	Q8WVX3	Uncharacterized protein C4orf3	Very High	7.6035	236534	1.79849e+06	0.000127469	0.989791
PEX6	Q13608	Peroxisome assembly factor 2	Very High	104.06	17179.9	1.78774e+06	0.000126708	0.989918
MOSPD1	Q9UJG1	Motile sperm domain-containing protein 1	High	24.086	73886.4	1.77963e+06	0.000126133	0.990044
EOGT	Q5NDL2	EGF domain-specific O-linked N-acetylglucosamine transferase	High	62.01	28433.4	1.76315e+06	0.000124965	0.990169
GRAMD1A	Q96CP6	GRAM domain-containing protein 1A	Medium	80.679	21837.6	1.76183e+06	0.000124872	0.990294
KRTCAP2	Q8N6L1	Keratinocyte-associated protein 2	Very High	14.678	119894	1.75981e+06	0.000124728	0.990418
G6PC3	Q9BUM1	Glucose-6-phosphatase 3	High	38.734	45317.7	1.75534e+06	0.000124411	0.990543
DPY19L1	Q2PZI1	Probable C-mannosyltransferase DPY19L1	Medium	77.318	22691.1	1.75443e+06	0.000124347	0.990667
TMEM19	Q96HH6	Transmembrane protein 19	Low	36.391	48188.2	1.75362e+06	0.000124289	0.990791
FBXL20	Q96IG2	F-box/LRR-repeat protein 20	Medium	48.423	35829.9	1.73499e+06	0.000122969	0.990914
TMEM208	Q9BTX3	Transmembrane protein 208	Medium	19.642	87754.3	1.72367e+06	0.000122167	0.991037
STBD1	O95210	Starch-binding domain-containing protein 1	Low	39.007	43462.3	1.69533e+06	0.000120158	0.991157
OSMR	Q99650	Oncostatin-M-specific receptor subunit beta	Medium	110.51	15214	1.68129e+06	0.000119163	0.991276
CES3	Q6UWW8	Carboxylesterase 3	Low	62.281	26932.5	1.67738e+06	0.000118886	0.991395
RNF5	Q99942	E3 ubiquitin-protein ligase RNF5	Medium	19.881	84360.1	1.67716e+06	0.00011887	0.991514
DNAJC25	Q9H1X3	DnaJ homolog subfamily C member 25	Very Low	42.403	39058.2	1.65619e+06	0.000117384	0.991631
SVEP1	Q4LDE5	Sushi, von Willebrand factor type A, EGF and pentraxin domain-containing protein 1	Low	390.17	4223.94	1.64806e+06	0.000116807	0.991748
C4BPB	P20851	C4b-binding protein beta chain	Medium	28.357	58004.5	1.64483e+06	0.000116579	0.991864
CYB561D2	O14569	Cytochrome b561 domain-containing protein 2	Very High	23.973	68469.3	1.64141e+06	0.000116337	0.991981
TMEM161A	Q9NX61	Transmembrane protein 161A	Medium	53.601	29942.3	1.60494e+06	0.000113751	0.992094
MANBAL	Q9NQG1	Protein MANBAL	Medium	9.467	169018	1.60009e+06	0.000113408	0.992208
ACAD11	Q709F0	Acyl-CoA dehydrogenase family member 11	Medium	87.282	18206.8	1.58913e+06	0.000112631	0.99232
AGR2	O95994	Anterior gradient protein 2 homolog	Very High	19.979	79407	1.58647e+06	0.000112443	0.992433
TREX1	Q9NSU2	Three-prime repair exonuclease 1	High	38.923	40738	1.58564e+06	0.000112384	0.992545
AGPAT2	O15120	1-acyl-sn-glycerol-3-phosphate acyltransferase beta	High	30.914	51201.4	1.58284e+06	0.000112185	0.992658
RINT1	Q6NUQ1	RAD50-interacting protein 1	High	90.631	17459.8	1.5824e+06	0.000112154	0.99277
TRPM7	Q96QT4	Transient receptor potential cation channel subfamily M member 7	Low	212.69	7388.87	1.57154e+06	0.000111384	0.992881
TMEM189	A5PLL7	Transmembrane protein 189	Very Low	31.135	49581.1	1.54371e+06	0.000109412	0.99299
FBN1	P35555	Fibrillin-1	Low	312.24	4936.95	1.54151e+06	0.000109256	0.9931
TM2D3	Q9BRN9	TM2 domain-containing protein 3	High	27.118	56164.1	1.52306e+06	0.000107948	0.993208
FBLN1	P23142-4	Fibulin-1	High	74.433	20352.5	1.5149e+06	0.00010737	0.993315
PEX13	Q92968	Peroxisomal membrane protein PEX13	Low	44.129	34043.9	1.50232e+06	0.000106478	0.993422
ABHD6	Q9BV23	Monoacylglycerol lipase ABHD6	Very High	38.33	38580.1	1.47877e+06	0.000104809	0.993526
MARCH6	O60337	E3 ubiquitin-protein ligase MARCH6	Medium	102.54	14189.5	1.45499e+06	0.000103124	0.993629
PTGES	O14684	Prostaglandin E synthase	Medium	17.102	84769.7	1.44973e+06	0.000102751	0.993732
MMGT1	Q8N4V1	Membrane magnesium transporter 1	Low	14.686	98694	1.44942e+06	0.000102729	0.993835
ATF6	P18850	Cyclic AMP-dependent transcription factor ATF-6 alpha;Processed cyclic AMP-dependent transcription factor ATF-6 alpha	Low	74.584	19333.3	1.44196e+06	0.0001022	0.993937
PEX16	Q9Y5Y5	Peroxisomal membrane protein PEX16	Low	38.628	37155.3	1.43524e+06	0.000101724	0.994039
MPDU1	O75352	Mannose-P-dolichol utilization defect 1 protein	Medium	26.638	53666.3	1.42956e+06	0.000101322	0.99414
SMIM13	P0DJ93	Small integral membrane protein 13	Medium	10.351	137968	1.4281e+06	0.000101218	0.994241
PDE3B	Q13370	cGMP-inhibited 3,5-cyclic phosphodiesterase B	Very Low	124.33	11436.7	1.42193e+06	0.00010078	0.994342
FAM8A1	Q9UBU6	Protein FAM8A1	Very Low	44.123	32036.5	1.41354e+06	0.000100186	0.994442
MSRB3	Q8IXL7-2	Methionine-R-sulfoxide reductase B3	Medium	20.01	69966.5	1.40003e+06	9.92284e-05	0.994542
ALG13	Q9NP73	Putative bifunctional UDP-N-acetylglucosamine transferase and deubiquitinase ALG13	Low	126.05	10977.5	1.38372e+06	9.80723e-05	0.99464
CRLF1	O75462	Cytokine receptor-like factor 1	High	46.301	29441.2	1.36316e+06	9.6615e-05	0.994736
COL4A1	P02462	Collagen alpha-1(IV) chain;Arresten	Medium	160.61	8441.09	1.35572e+06	9.60881e-05	0.994832
TNFRSF10B	O14763	Tumor necrosis factor receptor superfamily member 10B	Low	47.878	28269.6	1.35349e+06	9.593e-05	0.994928
POFUT2	Q9Y2G5	GDP-fucose protein O-fucosyltransferase 2	Medium	49.975	27033.1	1.35098e+06	9.57518e-05	0.995024
GHDC	Q8N2G8	GH3 domain-containing protein	Very High	57.522	23314.9	1.34112e+06	9.5053e-05	0.995119
TMEM199	Q8N511	Transmembrane protein 199	High	23.13	56497.4	1.30679e+06	9.26196e-05	0.995212
PPIC	P45877	Peptidyl-prolyl cis-trans isomerase C	Medium	22.763	57280.8	1.30388e+06	9.24139e-05	0.995304
TXNDC15	Q96J42	Thioredoxin domain-containing protein 15	High	39.885	32463.7	1.29482e+06	9.17712e-05	0.995396
OGFOD3	Q6PK18	2-oxoglutarate and iron-dependent oxygenase domain-containing protein 3	Low	35.646	36301	1.29398e+06	9.17123e-05	0.995488
FKBP7	Q9Y680-2	Peptidyl-prolyl cis-trans isomerase FKBP7	Medium	25.794	49065.5	1.2656e+06	8.97002e-05	0.995577
UBE2J1	Q9Y385	Ubiquitin-conjugating enzyme E2 J1	High	35.198	35862.5	1.26229e+06	8.94658e-05	0.995667
B3GALTL	Q6Y288	Beta-1,3-glucosyltransferase	Medium	56.563	21849.2	1.23586e+06	8.75924e-05	0.995754
FOXRED2	Q8IWF2	FAD-dependent oxidoreductase domain-containing protein 2	Medium	77.79	15766	1.22644e+06	8.6925e-05	0.995841
KIAA0100	Q14667	Protein KIAA0100	High	253.7	4788.74	1.2149e+06	8.61074e-05	0.995927
ATRN	O75882	Attractin	Very Low	158.54	7521.57	1.19247e+06	8.45173e-05	0.996012
BTD	P43251	Biotinidase	High	61.132	19297.2	1.17967e+06	8.36104e-05	0.996096
H6PD	O95479	GDH/6PGL endoplasmic bifunctional protein;Glucose 1-dehydrogenase;6-phosphogluconolactonase	Low	88.892	13099.3	1.16442e+06	8.25295e-05	0.996178
SCAP	Q12770	Sterol regulatory element-binding protein cleavage-activating protein	Medium	139.73	8231.74	1.15022e+06	8.15229e-05	0.99626
EDEM3	Q9BZQ6	ER degradation-enhancing alpha-mannosidase-like protein 3	Low	104.66	10921.1	1.14301e+06	8.10116e-05	0.996341
TNFRSF1A	P19438	Tumor necrosis factor receptor superfamily member 1A;Tumor necrosis factor receptor superfamily member 1A, membrane form;Tumor necrosis factor-binding protein 1	Medium	50.494	22256.6	1.12383e+06	7.96521e-05	0.99642
EIF2AK3	Q9NZJ5	Eukaryotic translation initiation factor 2-alpha kinase 3	Very High	125.21	8974.83	1.12374e+06	7.9646e-05	0.9965
HACD1	B0YJ81	Very-long-chain (3R)-3-hydroxyacyl-CoA dehydratase 1	Medium	32.387	34552.1	1.11904e+06	7.93127e-05	0.996579
RAB30	Q15771	Ras-related protein Rab-30	Medium	23.058	47381.4	1.09252e+06	7.74333e-05	0.996657
NUDT12	Q9BQG2	Peroxisomal NADH pyrophosphatase NUDT12	Low	52.075	20936.9	1.09029e+06	7.72752e-05	0.996734
MAMDC2	Q7Z304	MAM domain-containing protein 2	Medium	77.555	13711.6	1.06341e+06	7.53698e-05	0.996809
FAM134C	Q86VR2	Protein FAM134C	Low	51.396	20054.8	1.03074e+06	7.30543e-05	0.996882
SLC37A4	O43826	Glucose-6-phosphate translocase	Medium	46.36	22213.3	1.02981e+06	7.29885e-05	0.996955
SREBF2	Q12772	Sterol regulatory element-binding protein 2;Processed sterol regulatory element-binding protein 2	Very Low	123.69	8260.2	1.0217e+06	7.24141e-05	0.997028
PDE3A	Q14432	cGMP-inhibited 3,5-cyclic phosphodiesterase A	Medium	124.98	8145.32	1.018e+06	7.21518e-05	0.9971
IFNGR1	P15260	Interferon gamma receptor 1	Very Low	54.404	18151.4	987507	6.99904e-05	0.99717
FAM134A	Q8NC44	Protein FAM134A	High	57.829	17043.5	985606	6.98557e-05	0.99724
TMEM147	Q9BVK8	Transmembrane protein 147	Very Low	25.261	38143.6	963546	6.82922e-05	0.997308
REEP3	Q6NUK4	Receptor expression-enhancing protein 3	High	29.264	30430.2	890510	6.31157e-05	0.997371
ALG11	Q2TAA5	GDP-Man:Man(3)GlcNAc(2)-PP-Dol alpha-1,2-mannosyltransferase	Medium	55.65	15870.7	883203	6.25978e-05	0.997434
TMEM164	Q5U3C3	Transmembrane protein 164	Very High	33.507	26097.9	874462	6.19783e-05	0.997496
RNF185	Q96GF1	E3 ubiquitin-protein ligase RNF185	Very Low	20.459	42736.8	874353	6.19705e-05	0.997558
RTN3	O95197-3	Reticulon-3	Very Low	25.609	31724.5	812433	5.75819e-05	0.997615
AGPAT9	Q53EU6	Glycerol-3-phosphate acyltransferase 3	Medium	48.705	16574.4	807255	5.72149e-05	0.997672
NUS1	Q96E22	Dehydrodolichyl diphosphate syntase complex subunit NUS1	Very Low	33.224	23784.7	790224	5.60078e-05	0.997728
RAB42	Q8N4Z0	Putative Ras-related protein Rab-42	Medium	11.364	69203.2	786425	5.57385e-05	0.997784
LRCH4	O75427	Leucine-rich repeat and calponin homology domain-containing protein 4	Medium	73.449	10503.5	771473	5.46788e-05	0.997839
MST1R	Q04912	Macrophage-stimulating protein receptor;Macrophage-stimulating protein receptor alpha chain;Macrophage-stimulating protein receptor beta chain	Low	152.27	5016.77	763904	5.41424e-05	0.997893
UBXN8	O00124-3	UBX domain-containing protein 8	Low	26.457	28290.8	748490	5.30499e-05	0.997946
PRR11	Q96HE9	Proline-rich protein 11	Very Low	40.085	18535.9	743012	5.26616e-05	0.997999
GXYLT1	Q4G148	Glucoside xylosyltransferase 1	Very Low	50.566	14636.5	740107	5.24557e-05	0.998051
SLC27A1	Q6PCB7	Long-chain fatty acid transport protein 1	Very Low	71.107	10325.8	734233	5.20394e-05	0.998103
ARV1	Q9H2C2	Protein ARV1	Low	31.052	23523.7	730459	5.17719e-05	0.998155
MICAL2	O94851-6	Protein-methionine sulfoxide oxidase MICAL2	Low	109.22	6581.85	718870	5.09506e-05	0.998206
CCDC115	Q96NT0	Coiled-coil domain-containing protein 115	Medium	19.76	35897	709325	5.0274e-05	0.998256
ATRAID	Q6UW56	All-trans retinoic acid-induced differentiation factor	Low	24.746	28621.5	708268	5.01991e-05	0.998306
OLFML2A	Q68BL7	Olfactomedin-like protein 2A	Very Low	73.054	9476.91	692326	4.90692e-05	0.998356
SGSH	P51688	N-sulphoglucosamine sulphohydrolase	Very Low	56.695	12185.2	690839	4.89638e-05	0.998404
CRELD1	Q96HD1	Cysteine-rich with EGF-like domain protein 1	High	45.439	15008.7	681980	4.83359e-05	0.998453
CTDNEP1	O95476	CTD nuclear envelope phosphatase 1	Very Low	28.377	23790.6	675106	4.78487e-05	0.998501
SARAF	Q96BY9	Store-operated calcium entry-associated regulatory factor	Low	36.975	18037.2	666927	4.7269e-05	0.998548
DERL2	Q9GZP9	Derlin-2	Very Low	27.567	23987.1	661253	4.68669e-05	0.998595
CAMLG	P49069	Calcium signal-modulating cyclophilin ligand	Very Low	32.952	19597.4	645774	4.57698e-05	0.998641
VTN	P04004	Vitronectin;Vitronectin V65 subunit;Vitronectin V10 subunit;Somatomedin-B	Low	54.305	11780.3	639731	4.53415e-05	0.998686
MBOAT1	Q6ZNC8	Lysophospholipid acyltransferase 1	Very Low	56.557	11221.5	634656	4.49818e-05	0.998731
TMEM68	Q96MH6	Transmembrane protein 68	Medium	37.424	16625.2	622183	4.40978e-05	0.998775
TRABD2A	Q86V40	Metalloprotease TIKI1	Low	57.676	10762.3	620729	4.39947e-05	0.998819
DNAJC14	Q6Y2X3	DnaJ homolog subfamily C member 14	Low	78.568	7879.58	619083	4.3878e-05	0.998863
PHYH	O14832	Phytanoyl-CoA dioxygenase, peroxisomal	Very Low	38.538	16005.4	616817	4.37174e-05	0.998907
GPR56	Q9Y653	G-protein coupled receptor 56;GPR56 N-terminal fragment;GPR56 C-terminal fragment	Very Low	77.737	7882.22	612740	4.34285e-05	0.99895
RCE1	Q9Y256	CAAX prenyl protease 2	Very High	35.832	16860	604128	4.28181e-05	0.998993
ITPRIPL2	Q3MIP1	Inositol 1,4,5-trisphosphate receptor-interacting protein-like 2	Low	58.446	10149.4	593189	4.20428e-05	0.999035
TXNDC11	Q6PKC3-2	Thioredoxin domain-containing protein 11	Low	107.51	5442.57	585131	4.14717e-05	0.999076
BMPR1A	P36894	Bone morphogenetic protein receptor type-1A	Medium	60.197	9365.43	563771	3.99578e-05	0.999116
TMEM161B	Q8NDZ6	Transmembrane protein 161B	Very Low	55.481	10034.7	556735	3.94591e-05	0.999156
JPH2	Q9BR39	Junctophilin-2	Low	74.221	7442.76	552409	3.91525e-05	0.999195
C19orf25	Q9UFG5	UPF0449 protein C19orf25	Very Low	12.878	42090.2	542038	3.84174e-05	0.999233
PIGQ	Q9BRB3-2	Phosphatidylinositol N-acetylglucosaminyltransferase subunit Q	Medium	65.343	8272.83	540572	3.83135e-05	0.999272
TAPT1	Q6NXT6	Transmembrane anterior posterior transformation protein 1 homolog	Very Low	64.259	8333.54	535505	3.79544e-05	0.99931
TOR2A	Q5JU69	Torsin-2A	High	35.714	14485	517319	3.66654e-05	0.999346
BAG5	Q9UL15	BAG family molecular chaperone regulator 5	Very Low	51.199	10007.9	512394	3.63164e-05	0.999383
ORMDL3	Q8N138	ORM1-like protein 3	Very Low	17.494	29277.2	512176	3.63009e-05	0.999419
POMK	Q9H5K3	Protein O-mannose kinase	Low	40.05	12634.6	506014	3.58642e-05	0.999455
C6orf120	Q7Z4R8	UPF0669 protein C6orf120	Very Low	20.772	23787.1	494106	3.50202e-05	0.99949
MFSD3	Q96ES6	Major facilitator superfamily domain-containing protein 3	Medium	42.695	11465	489500	3.46937e-05	0.999524
TMPPE	Q6ZT21	Transmembrane protein with metallophosphoesterase domain	Very Low	49.452	9327.17	461247	3.26913e-05	0.999557
CIB1	Q99828	Calcium and integrin-binding protein 1	Very Low	21.703	21168.2	459413	3.25613e-05	0.99959
DESI2	Q9BSY9	Desumoylating isopeptidase 2	Very Low	21.444	20274.6	434770	3.08147e-05	0.999621
PARP16	Q8N5Y8	Mono [ADP-ribose] polymerase PARP16	Medium	36.382	11680.2	424949	3.01187e-05	0.999651
UNC93B1	Q9H1C4	Protein unc-93 homolog B1	Very Low	66.63	6199.9	413099	2.92788e-05	0.99968
ZFYVE27	Q5T4F4-8	Protrudin	Medium	41.417	9403.89	389481	2.76048e-05	0.999708
WLS	Q5T9L3	Protein wntless homolog	Low	62.253	5797.91	360937	2.55817e-05	0.999733
FUT11	Q495W5	Alpha-(1,3)-fucosyltransferase 11	Low	55.815	6201.49	346136	2.45327e-05	0.999758
MBOAT2	Q6ZWT7	Lysophospholipid acyltransferase 2	Low	59.526	5777.85	343932	2.43765e-05	0.999782
RTN2	O75298	Reticulon-2	Medium	59.263	5516.5	326925	2.31711e-05	0.999805
HLA-E	P13747	HLA class I histocompatibility antigen, alpha chain E	Low	40.156	8026.04	322294	2.28429e-05	0.999828
SNX14	Q9Y5W7	Sorting nexin-14	Low	110.18	2856.34	314711	2.23054e-05	0.99985
C1orf43	Q9BWL3	Uncharacterized protein C1orf43	Very Low	28.779	10501.5	302223	2.14203e-05	0.999872
PAM	P19021	Peptidyl-glycine alpha-amidating monooxygenase;Peptidylglycine alpha-hydroxylating monooxygenase;Peptidyl-alpha-hydroxyglycine alpha-amidating lyase	Very Low	108.33	2578.18	279294	1.97952e-05	0.999892
NXPH4	O95158	Neurexophilin-4	Low	33.065	7946.18	262740	1.8622e-05	0.99991
PQLC1	Q8N2U9	PQ-loop repeat-containing protein 1	Medium	30.477	7547.73	230032	1.63037e-05	0.999926
CST3	P01034	Cystatin-C	Low	15.799	14489.3	228916	1.62246e-05	0.999943
BMP1	P13497	Bone morphogenetic protein 1	Medium	111.25	1955.32	217529	1.54176e-05	0.999958
TYRO3	Q06418	Tyrosine-protein kinase receptor TYRO3	Low	96.904	2200.39	213226	1.51126e-05	0.999973
TMEM248	Q9NWD8	Transmembrane protein 248	Very Low	35.052	4139.68	145104	1.02844e-05	0.999984
ESYT1	Q9BSJ8-2	Extended synaptotagmin-1	Medium	124	1109.52	137580	9.75112e-06	0.999993
CDIP1	Q9H305	Cell death-inducing p53-target protein 1	Very Low	21.892	4335.19	94905.9	6.72654e-06	1

## Sheet: Mitochondria
Gene names	Protein IDs	Protein names	Prediction Confidence	Mol. weight [kDa]	Copies associated with Mitochondria	Mass associated with Mitochondria (kDa)	% Mass of Mitochondria	Cumulative mass (%)
HSPD1	P10809;P10809-2	60 kDa heat shock protein, mitochondrial	High	61.054	2.37253e+07	1.44852e+09	0.0680329	0.0680329
HSPA9	P38646	Stress-70 protein, mitochondrial	High	73.68	1.20861e+07	8.90506e+08	0.0418245	0.109857
CPS1	P31327;P31327-3;P31327-2	Carbamoyl-phosphate synthase [ammonia], mitochondrial	High	164.94	4.53216e+06	7.47535e+08	0.0351095	0.144967
LRPPRC	P42704	Leucine-rich PPR motif-containing protein, mitochondrial	High	157.9	4.41765e+06	6.97547e+08	0.0327617	0.177729
ATP5B	P06576	ATP synthase subunit beta, mitochondrial	High	56.559	9.77894e+06	5.53087e+08	0.0259769	0.203705
ATP5A1	P25705;P25705-3	ATP synthase subunit alpha, mitochondrial	High	59.75	8.31362e+06	4.96739e+08	0.0233304	0.227036
SLC25A5	P05141	ADP/ATP translocase 2;ADP/ATP translocase 2, N-terminally processed	High	32.852	1.36662e+07	4.48963e+08	0.0210865	0.248122
PHB2	Q99623;Q99623-2	Prohibitin-2	High	33.296	1.08731e+07	3.6203e+08	0.0170035	0.265126
MDH2	P40926;P40926-2	Malate dehydrogenase, mitochondrial	High	35.503	1.00162e+07	3.55604e+08	0.0167017	0.281827
HSPE1	P61604	10 kDa heat shock protein, mitochondrial	High	10.932	3.19559e+07	3.49341e+08	0.0164075	0.298235
SHMT2	P34897;P34897-3;P34897-2	Serine hydroxymethyltransferase, mitochondrial	High	55.992	6.09676e+06	3.4137e+08	0.0160331	0.314268
PHB	P35232;P35232-2	Prohibitin	High	29.804	1.03747e+07	3.09206e+08	0.0145225	0.328791
TUFM	P49411	Elongation factor Tu, mitochondrial	High	49.541	5.98922e+06	2.96712e+08	0.0139357	0.342726
VDAC2	P45880;P45880-1	Voltage-dependent anion-selective channel protein 2	High	31.566	8.89498e+06	2.80779e+08	0.0131874	0.355914
TRAP1	Q12931	Heat shock protein 75 kDa, mitochondrial	High	80.109	3.41013e+06	2.73182e+08	0.0128306	0.368744
VDAC1	P21796	Voltage-dependent anion-selective channel protein 1	High	30.772	8.18278e+06	2.518e+08	0.0118263	0.380571
GOT2	P00505;P00505-2	Aspartate aminotransferase, mitochondrial	High	47.517	4.87948e+06	2.31858e+08	0.0108897	0.39146
IMMT	Q16891-2	MICOS complex subunit MIC60	High	82.624	2.77363e+06	2.29169e+08	0.0107634	0.402224
PRDX3	P30048;P30048-2	Thioredoxin-dependent peroxide reductase, mitochondrial	High	27.692	7.36469e+06	2.03943e+08	0.0095786	0.411802
OXCT1	P55809;P55809-2;Q9BYC2	Succinyl-CoA:3-ketoacid coenzyme A transferase 1, mitochondrial	High	56.157	3.40328e+06	1.91118e+08	0.00897626	0.420778
SDHA	P31040;P31040-2;P31040-3	Succinate dehydrogenase [ubiquinone] flavoprotein subunit, mitochondrial	High	72.691	2.55881e+06	1.86002e+08	0.00873598	0.429514
SLC25A3	Q00325-2;Q00325	Phosphate carrier protein, mitochondrial	High	39.958	4.47679e+06	1.78883e+08	0.00840163	0.437916
FH	P07954-2;P07954	Fumarate hydratase, mitochondrial	High	50.212	3.29949e+06	1.65674e+08	0.00778122	0.445697
ECHS1	P30084	Enoyl-CoA hydratase, mitochondrial	High	31.387	5.15508e+06	1.61802e+08	0.00759939	0.453297
LONP1	P36776;P36776-2;P36776-3	Lon protease homolog, mitochondrial	High	106.49	1.32375e+06	1.40966e+08	0.00662077	0.459917
PYCR1	P32322;P32322-3;P32322-2	Pyrroline-5-carboxylate reductase 1, mitochondrial	High	33.36	4.21279e+06	1.40539e+08	0.00660069	0.466518
ALDH18A1	P54886	Delta-1-pyrroline-5-carboxylate synthase;Glutamate 5-kinase;Gamma-glutamyl phosphate reductase	Very Low	87.301	1.57953e+06	1.37894e+08	0.00647648	0.472995
PC	P11498;P11498-2	Pyruvate carboxylase, mitochondrial	High	129.63	1.00676e+06	1.30507e+08	0.00612952	0.479124
CS	O75390	Citrate synthase, mitochondrial	High	51.712	2.51021e+06	1.29808e+08	0.0060967	0.485221
ACADVL	P49748-3;P49748;P49748-2	Very long-chain specific acyl-CoA dehydrogenase, mitochondrial	High	72.926	1.77771e+06	1.29641e+08	0.00608887	0.49131
ACAT1	P24752;P24752-2	Acetyl-CoA acetyltransferase, mitochondrial	High	45.199	2.84355e+06	1.28526e+08	0.00603648	0.497346
HSD17B10	Q99714;Q99714-2	3-hydroxyacyl-CoA dehydrogenase type-2	High	26.923	4.7206e+06	1.27093e+08	0.00596917	0.503315
HADHA	P40939;P40939-2	Trifunctional enzyme subunit alpha, mitochondrial;Long-chain enoyl-CoA hydratase;Long chain 3-hydroxyacyl-CoA dehydrogenase	High	82.999	1.53087e+06	1.27061e+08	0.00596766	0.509283
ACO2	Q99798	Aconitate hydratase, mitochondrial	High	85.424	1.39371e+06	1.19057e+08	0.00559174	0.514875
GLUD1;GLUD2	P00367;P00367-3;P00367-2;P49448	Glutamate dehydrogenase 1, mitochondrial;Glutamate dehydrogenase 2, mitochondrial	High	61.397	1.93768e+06	1.18968e+08	0.00558758	0.520462
C1QBP	Q07021	Complement component 1 Q subcomponent-binding protein, mitochondrial	High	31.362	3.7181e+06	1.16607e+08	0.00547669	0.525939
ECH1	Q13011	Delta(3,5)-Delta(2,4)-dienoyl-CoA isomerase, mitochondrial	High	35.816	3.24431e+06	1.16198e+08	0.00545749	0.531397
ETFA	P13804;P13804-2	Electron transfer flavoprotein subunit alpha, mitochondrial	High	35.079	3.25999e+06	1.14357e+08	0.00537102	0.536768
AIFM1	O95831;O95831-3;O95831-2;O95831-5;O95831-4;O95831-6	Apoptosis-inducing factor 1, mitochondrial	High	66.9	1.67637e+06	1.12149e+08	0.00526733	0.542035
COX4I1	P13073	Cytochrome c oxidase subunit 4 isoform 1, mitochondrial	High	19.576	5.62712e+06	1.10157e+08	0.00517373	0.547209
DLD	P09622;P09622-2;P09622-3	Dihydrolipoyl dehydrogenase, mitochondrial	High	54.177	1.979e+06	1.07216e+08	0.00503564	0.552244
OGDH	Q02218;Q02218-2;Q02218-3	2-oxoglutarate dehydrogenase, mitochondrial	High	115.93	919635	1.06613e+08	0.00500731	0.557252
ATP5C1	P36542;P36542-2	ATP synthase subunit gamma, mitochondrial	High	32.996	3.02929e+06	9.99544e+07	0.00469456	0.561946
UQCRC2	P22695	Cytochrome b-c1 complex subunit 2, mitochondrial	High	48.442	2.01583e+06	9.76511e+07	0.00458638	0.566532
UQCRC1	P31930	Cytochrome b-c1 complex subunit 1, mitochondrial	High	52.645	1.85306e+06	9.75543e+07	0.00458184	0.571114
SLC25A6	P12236	ADP/ATP translocase 3;ADP/ATP translocase 3, N-terminally processed	High	32.866	2.89877e+06	9.5271e+07	0.0044746	0.575589
TOMM70A	O94826	Mitochondrial import receptor subunit TOM70	High	67.454	1.31986e+06	8.90299e+07	0.00418147	0.57977
PNPT1	Q8TCS8	Polyribonucleotide nucleotidyltransferase 1, mitochondrial	High	85.95	990461	8.51301e+07	0.00399831	0.583769
ATP5F1	P24539	ATP synthase F(0) complex subunit B1, mitochondrial	High	28.908	2.80816e+06	8.11783e+07	0.00381271	0.587581
IARS2	Q9NSE4	Isoleucine--tRNA ligase, mitochondrial	High	113.79	698018	7.94275e+07	0.00373047	0.591312
SSBP1	Q04837	Single-stranded DNA-binding protein, mitochondrial	High	17.259	4.35078e+06	7.50902e+07	0.00352676	0.594839
CHCHD3	Q9NX63	MICOS complex subunit MIC19	High	26.152	2.8189e+06	7.37198e+07	0.0034624	0.598301
ETFB	P38117;P38117-2	Electron transfer flavoprotein subunit beta	High	27.843	2.59563e+06	7.22701e+07	0.00339432	0.601695
ECI1	P42126;P42126-2	Enoyl-CoA delta isomerase 1, mitochondrial	High	32.816	2.174e+06	7.13418e+07	0.00335072	0.605046
PDHB	P11177;P11177-2;P11177-3	Pyruvate dehydrogenase E1 component subunit beta, mitochondrial	High	39.233	1.79559e+06	7.04465e+07	0.00330867	0.608355
ACADM	P11310;P11310-2	Medium-chain specific acyl-CoA dehydrogenase, mitochondrial	High	46.588	1.4995e+06	6.98587e+07	0.00328106	0.611636
ATP5O	P48047	ATP synthase subunit O, mitochondrial	High	23.277	2.96548e+06	6.90275e+07	0.00324202	0.614878
HADHB	P55084;P55084-2	Trifunctional enzyme subunit beta, mitochondrial;3-ketoacyl-CoA thiolase	High	51.294	1.33193e+06	6.83199e+07	0.00320878	0.618087
GPD2	P43304;P43304-2	Glycerol-3-phosphate dehydrogenase, mitochondrial	High	80.852	844616	6.82889e+07	0.00320733	0.621294
SLC25A13	Q9UJS0;Q9UJS0-2	Calcium-binding mitochondrial carrier protein Aralar2	High	74.175	907658	6.73255e+07	0.00316208	0.624456
VDAC3	Q9Y277	Voltage-dependent anion-selective channel protein 3	High	30.658	2.18888e+06	6.71065e+07	0.0031518	0.627608
ATP5H	O75947;O75947-2	ATP synthase subunit d, mitochondrial	High	18.491	3.54587e+06	6.55667e+07	0.00307947	0.630687
TIMM44	O43615	Mitochondrial import inner membrane translocase subunit TIM44	High	51.355	1.25317e+06	6.43566e+07	0.00302264	0.63371
GFM1	Q96RP9	Elongation factor G, mitochondrial	High	83.471	769116	6.41989e+07	0.00301523	0.636725
SLC25A24	Q6NUK1;Q6NUK1-2	Calcium-binding mitochondrial carrier protein SCaMC-1	High	53.354	1.18808e+06	6.3389e+07	0.0029772	0.639702
PDHA1	P08559;P08559-4;P08559-3;P08559-2	Pyruvate dehydrogenase E1 component subunit alpha, somatic form, mitochondrial	High	43.295	1.4572e+06	6.30895e+07	0.00296313	0.642665
ACAA2	P42765	3-ketoacyl-CoA thiolase, mitochondrial	High	41.924	1.48515e+06	6.22635e+07	0.00292433	0.64559
AK2	P54819;P54819-2;P54819-5;P54819-3;P54819-6;P54819-4	Adenylate kinase 2, mitochondrial;Adenylate kinase 2, mitochondrial, N-terminally processed	Medium	26.477	2.31624e+06	6.1327e+07	0.00288035	0.64847
HADH	Q16836;Q16836-3;Q16836-2	Hydroxyacyl-coenzyme A dehydrogenase, mitochondrial	High	34.293	1.74437e+06	5.98197e+07	0.00280955	0.65128
TRMT10C	Q7L0Y3	Mitochondrial ribonuclease P protein 1	High	47.346	1.24491e+06	5.89413e+07	0.0027683	0.654048
MTHFD1L	Q6UB35;Q6UB35-2	Monofunctional C1-tetrahydrofolate synthase, mitochondrial	High	105.79	549908	5.81747e+07	0.0027323	0.65678
PPIF	P30405;P30405-2	Peptidyl-prolyl cis-trans isomerase F, mitochondrial	High	22.04	2.62764e+06	5.79133e+07	0.00272002	0.6595
CPT1A	P50416;P50416-2;Q92523-4	Carnitine O-palmitoyltransferase 1, liver isoform	Medium	88.367	643775	5.68884e+07	0.00267188	0.662172
DHX30	Q7L2E3-2;Q7L2E3-3	Putative ATP-dependent RNA helicase DHX30	Very High	136.11	416730	5.67211e+07	0.00266403	0.664836
SFXN1	Q9H9B4	Sideroflexin-1	High	35.619	1.56399e+06	5.57077e+07	0.00261643	0.667453
HSDL2	Q6YN16;Q6YN16-2	Hydroxysteroid dehydrogenase-like protein 2	Very Low	45.394	1.22205e+06	5.54735e+07	0.00260543	0.670058
LETM1	O95202;O95202-3;O95202-2	LETM1 and EF-hand domain-containing protein 1, mitochondrial	High	83.353	658622	5.48981e+07	0.0025784	0.672636
SLIRP	Q9GZT3;Q9GZT3-2	SRA stem-loop-interacting RNA-binding protein, mitochondrial	High	12.349	4.44455e+06	5.48858e+07	0.00257782	0.675214
PGAM5	Q96HS1;Q96HS1-2	Serine/threonine-protein phosphatase PGAM5, mitochondrial	High	32.004	1.67242e+06	5.3524e+07	0.00251387	0.677728
SUCLG2	Q96I99;Q96I99-2	Succinyl-CoA ligase [GDP-forming] subunit beta, mitochondrial	High	46.51	1.14966e+06	5.34707e+07	0.00251136	0.68024
DLAT	P10515	Dihydrolipoyllysine-residue acetyltransferase component of pyruvate dehydrogenase complex, mitochondrial	High	68.996	763125	5.26526e+07	0.00247294	0.682712
PCK2	Q16822;Q16822-2;P35558;P35558-2	Phosphoenolpyruvate carboxykinase [GTP], mitochondrial	High	70.729	743061	5.25559e+07	0.0024684	0.685181
TSFM	P43897;P43897-2;P43897-4;P43897-3	Elongation factor Ts, mitochondrial	High	35.39	1.43656e+06	5.084e+07	0.00238781	0.687569
PMPCA	Q10713;Q10713-2	Mitochondrial-processing peptidase subunit alpha	High	58.252	856076	4.98681e+07	0.00234216	0.689911
TOMM22	Q9NS69	Mitochondrial import receptor subunit TOM22 homolog	High	15.521	3.20561e+06	4.97543e+07	0.00233681	0.692248
COX5B	P10606	Cytochrome c oxidase subunit 5B, mitochondrial	Medium	13.696	3.62672e+06	4.96716e+07	0.00233293	0.694581
ATAD3B	Q5T9A4;Q5T9A4-3;Q5T9A4-2	ATPase family AAA domain-containing protein 3B	Medium	72.572	681080	4.94273e+07	0.00232146	0.696902
CYC1	P08574	Cytochrome c1, heme protein, mitochondrial	High	35.422	1.37474e+06	4.86959e+07	0.0022871	0.699189
ATPIF1	Q9UII2;Q9UII2-3;Q9UII2-2	ATPase inhibitor, mitochondrial	High	12.249	3.96675e+06	4.85887e+07	0.00228207	0.701471
MRPL12	P52815	39S ribosomal protein L12, mitochondrial	High	21.348	2.27066e+06	4.84741e+07	0.00227668	0.703748
GLS	O94925-3	Glutaminase kidney isoform, mitochondrial	High	65.459	737377	4.82679e+07	0.002267	0.706015
ATP5L	O75964;Q7Z4Y8	ATP synthase subunit g, mitochondrial	High	11.428	4.19474e+06	4.79375e+07	0.00225148	0.708266
MTHFD2	P13995;P13995-2;Q9H903-3	Bifunctional methylenetetrahydrofolate dehydrogenase/cyclohydrolase, mitochondrial;NAD-dependent methylenetetrahydrofolate dehydrogenase;Methenyltetrahydrofolate cyclohydrolase	High	37.895	1.26035e+06	4.77611e+07	0.0022432	0.71051
MGST3	O14880	Microsomal glutathione S-transferase 3	High	16.516	2.88123e+06	4.75863e+07	0.00223499	0.712745
IDH3A	P50213	Isocitrate dehydrogenase [NAD] subunit alpha, mitochondrial	High	39.591	1.18681e+06	4.6987e+07	0.00220684	0.714951
NDUFS1	P28331;P28331-2;P28331-4;P28331-5;P28331-3	NADH-ubiquinone oxidoreductase 75 kDa subunit, mitochondrial	High	79.467	586848	4.66351e+07	0.00219031	0.717142
DLST	P36957;P36957-2	Dihydrolipoyllysine-residue succinyltransferase component of 2-oxoglutarate dehydrogenase complex, mitochondrial	High	48.755	941530	4.59043e+07	0.00215599	0.719298
AFG3L2	Q9Y4W6	AFG3-like protein 2	High	88.583	515750	4.56867e+07	0.00214577	0.721443
SAMM50	Q9Y512	Sorting and assembly machinery component 50 homolog	High	51.976	876263	4.55446e+07	0.0021391	0.723583
PMPCB	O75439	Mitochondrial-processing peptidase subunit beta	High	54.366	837323	4.55219e+07	0.00213803	0.725721
STOML2	Q9UJZ1;Q9UJZ1-2	Stomatin-like protein 2, mitochondrial	High	38.534	1.17735e+06	4.53678e+07	0.00213079	0.727851
PPA2	Q9H2U2;Q9H2U2-2;Q9H2U2-3;Q9H2U2-6;Q9H2U2-4	Inorganic pyrophosphatase 2, mitochondrial	High	37.92	1.18932e+06	4.50988e+07	0.00211816	0.72997
C21orf33	P30042;P30042-2	ES1 protein homolog, mitochondrial	High	28.17	1.57394e+06	4.43378e+07	0.00208242	0.732052
GRSF1	Q12849;Q12849-5	G-rich sequence factor 1	High	53.126	834455	4.43312e+07	0.00208211	0.734134
CLPX	O76031	ATP-dependent Clp protease ATP-binding subunit clpX-like, mitochondrial	High	69.223	639931	4.4298e+07	0.00208055	0.736215
COX5A	P20674	Cytochrome c oxidase subunit 5A, mitochondrial	High	16.762	2.6231e+06	4.39683e+07	0.00206506	0.73828
MTCH2	Q9Y6C9	Mitochondrial carrier homolog 2	High	33.331	1.31867e+06	4.39525e+07	0.00206432	0.740344
TOMM40	O96008;O96008-2	Mitochondrial import receptor subunit TOM40 homolog	High	37.893	1.11893e+06	4.23996e+07	0.00199138	0.742335
OPA1	O60313-2;O60313	Dynamin-like 120 kDa protein, mitochondrial;Dynamin-like 120 kDa protein, form S1	High	115.88	361776	4.19226e+07	0.00196898	0.744304
GRPEL1	Q9HAV7	GrpE protein homolog 1, mitochondrial	High	24.279	1.69144e+06	4.10665e+07	0.00192877	0.746233
SLC25A11	Q02978;Q02978-2	Mitochondrial 2-oxoglutarate/malate carrier protein	High	34.061	1.20247e+06	4.09572e+07	0.00192364	0.748157
DNAJA3	Q96EY1	DnaJ homolog subfamily A member 3, mitochondrial	High	52.488	770462	4.044e+07	0.00189935	0.750056
TBRG4	Q969Z0;Q969Z0-2	Protein TBRG4	High	70.737	571307	4.04126e+07	0.00189806	0.751954
TFAM	Q00059;Q00059-2	Transcription factor A, mitochondrial	High	29.096	1.38313e+06	4.02435e+07	0.00189012	0.753844
SLC25A1	P53007	Tricarboxylate transport protein, mitochondrial	High	34.012	1.17436e+06	3.99422e+07	0.00187597	0.75572
TIMM50	Q3ZCQ8-2;Q3ZCQ8;Q3ZCQ8-3	Mitochondrial import inner membrane translocase subunit TIM50	High	50.464	778570	3.92897e+07	0.00184532	0.757566
ACAD9	Q9H845	Acyl-CoA dehydrogenase family member 9, mitochondrial	High	68.76	570947	3.92583e+07	0.00184385	0.759409
SLC25A10	Q9UBX3;Q9UBX3-2	Mitochondrial dicarboxylate carrier	High	31.282	1.24971e+06	3.90936e+07	0.00183611	0.761246
CISD1	Q9NZ45	CDGSH iron-sulfur domain-containing protein 1	High	12.199	3.16564e+06	3.86177e+07	0.00181376	0.763059
MT-CO2	P00403	Cytochrome c oxidase subunit 2	High	25.565	1.49327e+06	3.81754e+07	0.00179299	0.764852
UQCRH	P07919	Cytochrome b-c1 complex subunit 6, mitochondrial	High	10.739	3.44536e+06	3.69997e+07	0.00173777	0.76659
PYCR2	Q96C36	Pyrroline-5-carboxylate reductase 2	High	33.637	1.08975e+06	3.6656e+07	0.00172162	0.768312
MRPS22	P82650;P82650-2	28S ribosomal protein S22, mitochondrial	High	41.28	886282	3.65857e+07	0.00171832	0.77003
SUCLG1	P53597	Succinyl-CoA ligase [ADP/GDP-forming] subunit alpha, mitochondrial	High	36.249	999177	3.62192e+07	0.00170111	0.771731
MRPS27	Q92552;Q92552-2	28S ribosomal protein S27, mitochondrial	High	47.611	751389	3.57744e+07	0.00168022	0.773411
UQCRFS1;UQCRFS1P1	P47985;P0C7P4	Cytochrome b-c1 complex subunit Rieske, mitochondrial;Cytochrome b-c1 complex subunit 11;Putative cytochrome b-c1 complex subunit Rieske-like protein 1	Medium	29.668	1.18307e+06	3.50993e+07	0.00164851	0.77506
VWA8	A3KMH1;A3KMH1-3;A3KMH1-2	von Willebrand factor A domain-containing protein 8	High	214.82	158405	3.40285e+07	0.00159822	0.776658
NIPSNAP1	Q9BPW8	Protein NipSnap homolog 1	High	33.31	1.00135e+06	3.3355e+07	0.00156659	0.778225
ACOT9	Q9Y305;Q9Y305-4;Q9Y305-2;Q9Y305-3	Acyl-coenzyme A thioesterase 9, mitochondrial	High	49.901	662028	3.30359e+07	0.0015516	0.779776
SUCLA2	Q9P2R7;Q9P2R7-2	Succinyl-CoA ligase [ADP-forming] subunit beta, mitochondrial	High	50.317	646774	3.25437e+07	0.00152848	0.781305
ATP5J	P18859;P18859-2	ATP synthase-coupling factor 6, mitochondrial	High	12.587	2.57341e+06	3.23915e+07	0.00152133	0.782826
SDHB	P21912	Succinate dehydrogenase [ubiquinone] iron-sulfur subunit, mitochondrial	High	31.629	964758	3.05143e+07	0.00143317	0.784259
ALDH7A1	P49419-2	Alpha-aminoadipic semialdehyde dehydrogenase	High	55.366	544979	3.01733e+07	0.00141715	0.785676
DARS2	Q6PI48	Aspartate--tRNA ligase, mitochondrial	High	73.562	410171	3.0173e+07	0.00141714	0.787094
NFS1	Q9Y697;Q9Y697-2;Q9Y697-3	Cysteine desulfurase, mitochondrial	High	50.195	597616	2.99973e+07	0.00140889	0.788502
ATP5D	P30049	ATP synthase subunit delta, mitochondrial	Medium	17.49	1.69234e+06	2.95991e+07	0.00139018	0.789893
PRDX5	P30044;P30044-2;P30044-3;P30044-4	Peroxiredoxin-5, mitochondrial	High	22.086	1.32278e+06	2.9215e+07	0.00137214	0.791265
CLPB	Q9H078-2;Q9H078;Q9H078-3;Q9H078-5;Q9H078-4	Caseinolytic peptidase B protein homolog	High	75.448	386039	2.91258e+07	0.00136795	0.792633
MCCC2	Q9HCC0;Q9HCC0-2	Methylcrotonoyl-CoA carboxylase beta chain, mitochondrial	High	61.332	474420	2.90971e+07	0.00136661	0.793999
DECR1	Q16698;Q16698-2	2,4-dienoyl-CoA reductase, mitochondrial	High	36.067	800577	2.88744e+07	0.00135615	0.795355
IDH3B	O43837;O43837-2;O43837-3	Isocitrate dehydrogenase [NAD] subunit beta, mitochondrial	High	42.183	680365	2.86999e+07	0.00134795	0.796703
COX6C	P09669	Cytochrome c oxidase subunit 6C	High	8.7813	3.26638e+06	2.86831e+07	0.00134716	0.798051
PITRM1	Q5JRX3;Q5JRX3-2;Q5JRX3-3	Presequence protease, mitochondrial	Medium	117.41	240935	2.82882e+07	0.00132861	0.799379
MRPS9	P82933	28S ribosomal protein S9, mitochondrial	High	45.834	616077	2.82373e+07	0.00132622	0.800705
ATAD1	Q8NBU5;Q8NBU5-2	ATPase family AAA domain-containing protein 1	High	40.744	692900	2.82315e+07	0.00132595	0.802031
POLDIP2	Q9Y2S7	Polymerase delta-interacting protein 2	High	42.033	665227	2.79615e+07	0.00131327	0.803345
ME2	P23368;P23368-2	NAD-dependent malic enzyme, mitochondrial	High	65.443	426602	2.79181e+07	0.00131123	0.804656
IVD	P26440;P26440-2	Isovaleryl-CoA dehydrogenase, mitochondrial	Medium	46.319	579663	2.68494e+07	0.00126104	0.805917
ALDH9A1	P49189;P49189-2	4-trimethylaminobutyraldehyde dehydrogenase	Very High	53.801	497864	2.67856e+07	0.00125804	0.807175
YARS2	Q9Y2Z4	Tyrosine--tRNA ligase, mitochondrial	High	53.198	488194	2.59709e+07	0.00121978	0.808395
MRPL39	Q9NYK5;Q9NYK5-2	39S ribosomal protein L39, mitochondrial	High	38.711	628736	2.4339e+07	0.00114313	0.809538
POLRMT	O00411	DNA-directed RNA polymerase, mitochondrial	High	138.62	174295	2.41608e+07	0.00113476	0.810673
DBT	P11182	Lipoamide acyltransferase component of branched-chain alpha-keto acid dehydrogenase complex, mitochondrial	High	53.486	450806	2.41118e+07	0.00113246	0.811805
NDUFAB1	O14561	Acyl carrier protein, mitochondrial	Medium	17.417	1.37664e+06	2.39769e+07	0.00112612	0.812931
NDUFS2	O75306;O75306-2	NADH dehydrogenase [ubiquinone] iron-sulfur protein 2, mitochondrial	Medium	52.545	456151	2.39685e+07	0.00112573	0.814057
MRPS7	Q9Y2R9	28S ribosomal protein S7, mitochondrial	High	28.134	851430	2.39541e+07	0.00112506	0.815182
PDHX	O00330;O00330-3;O00330-2	Pyruvate dehydrogenase protein X component, mitochondrial	High	54.122	441043	2.38701e+07	0.00112111	0.816303
HCCS	P53701	Cytochrome c-type heme lyase	High	30.601	776531	2.37626e+07	0.00111606	0.817419
YME1L1	Q96TA2-3;Q96TA2-2;Q96TA2	ATP-dependent zinc metalloprotease YME1L1	High	75.981	309719	2.35328e+07	0.00110526	0.818524
SUPV3L1	Q8IYB8	ATP-dependent RNA helicase SUPV3L1, mitochondrial	High	87.99	266535	2.34524e+07	0.00110149	0.819626
ATAD3A	Q9NVI7-2;Q9NVI7;Q9NVI7-3	ATPase family AAA domain-containing protein 3A	High	66.217	350522	2.32105e+07	0.00109013	0.820716
UQCRB	P14927;P14927-2	Cytochrome b-c1 complex subunit 7	High	13.53	1.71508e+06	2.32051e+07	0.00108988	0.821806
DAP3	P51398;P51398-3;P51398-2	28S ribosomal protein S29, mitochondrial	High	45.566	501895	2.28693e+07	0.00107411	0.82288
SOD2	P04179;P04179-4;P04179-2;P04179-3	Superoxide dismutase [Mn], mitochondrial	High	24.722	917823	2.26904e+07	0.0010657	0.823946
AK4	P27144	Adenylate kinase 4, mitochondrial	High	25.268	887284	2.24199e+07	0.001053	0.824999
OXA1L	Q15070;Q15070-2;Q15070-3	Mitochondrial inner membrane protein OXA1L	High	48.547	458393	2.22536e+07	0.00104519	0.826044
MRPS2	Q9Y399	28S ribosomal protein S2, mitochondrial	High	33.249	661726	2.20017e+07	0.00103336	0.827077
MRPL11	Q9Y3B7;Q9Y3B7-2;Q9Y3B7-3	39S ribosomal protein L11, mitochondrial	High	20.683	1.06025e+06	2.19291e+07	0.00102994	0.828107
CPT2	P23786	Carnitine O-palmitoyltransferase 2, mitochondrial	Medium	73.776	295915	2.18314e+07	0.00102536	0.829133
OAT	P04181;P04181-2	Ornithine aminotransferase, mitochondrial;Ornithine aminotransferase, hepatic form;Ornithine aminotransferase, renal form	High	48.534	446590	2.16748e+07	0.001018	0.830151
MRPS5	P82675;P82675-2	28S ribosomal protein S5, mitochondrial	High	48.006	451010	2.16512e+07	0.00101689	0.831167
TXNRD2	Q9NNW7;Q9NNW7-2;Q9NNW7-3;Q9NNW7-4	Thioredoxin reductase 2, mitochondrial	High	56.506	382913	2.16369e+07	0.00101622	0.832184
TSPO	P30536	Translocator protein	High	18.828	1.12783e+06	2.12347e+07	0.000997332	0.833181
MRPL19	P49406	39S ribosomal protein L19, mitochondrial	High	33.535	627139	2.10311e+07	0.000987769	0.834169
TOMM5	Q8N4H5;Q8N4H5-3;Q8N4H5-2	Mitochondrial import receptor subunit TOM5 homolog	High	6.0352	3.45674e+06	2.08621e+07	0.000979832	0.835149
HK2	P52789;P52790	Hexokinase-2	High	102.38	202675	2.07499e+07	0.000974561	0.836123
USMG5	Q96IX5	Up-regulated during skeletal muscle growth protein 5	High	6.4575	3.20599e+06	2.07027e+07	0.000972343	0.837095
MRPL37	Q9BZE1	39S ribosomal protein L37, mitochondrial	High	48.117	429224	2.0653e+07	0.000970009	0.838065
COQ9	O75208;O75208-2	Ubiquinone biosynthesis protein COQ9, mitochondrial	Medium	35.509	571293	2.0286e+07	0.000952775	0.839018
NDUFB11	Q9NX14;Q9NX14-2	NADH dehydrogenase [ubiquinone] 1 beta subcomplex subunit 11, mitochondrial	Medium	17.316	1.15737e+06	2.00411e+07	0.000941271	0.83996
CRYZ	Q08257;Q08257-3;Q08257-2	Quinone oxidoreductase	Very High	35.206	568956	2.00307e+07	0.000940782	0.8409
NDUFV1	P49821;P49821-2	NADH dehydrogenase [ubiquinone] flavoprotein 1, mitochondrial	Medium	50.817	393236	1.99831e+07	0.000938547	0.841839
NDUFS3	O75489;O75489-2	NADH dehydrogenase [ubiquinone] iron-sulfur protein 3, mitochondrial	Medium	30.241	658515	1.99141e+07	0.000935309	0.842774
GPT2	Q8TD30;Q8TD30-2;P24298	Alanine aminotransferase 2	High	57.903	343189	1.98717e+07	0.000933314	0.843707
CORO7	P57737-3;Q9Y3D7	Coronin-7	Medium	114.16	173457	1.98019e+07	0.000930037	0.844638
IDH2	P48735;P48735-2	Isocitrate dehydrogenase [NADP], mitochondrial	High	50.909	384600	1.95796e+07	0.000919597	0.845557
PTCD3	Q96EY7;Q96EY7-2	Pentatricopeptide repeat domain-containing protein 3, mitochondrial	High	78.549	245617	1.9293e+07	0.000906135	0.846463
TIMM13	Q9Y5L4	Mitochondrial import inner membrane translocase subunit Tim13	Medium	10.5	1.83421e+06	1.92592e+07	0.000904548	0.847368
LARS2	Q15031	Probable leucine--tRNA ligase, mitochondrial	Low	101.97	185038	1.88684e+07	0.000886192	0.848254
UQCRQ	O14949	Cytochrome b-c1 complex subunit 8	High	9.9062	1.89785e+06	1.88005e+07	0.000883002	0.849137
GHITM	Q9H3K2	Growth hormone-inducible transmembrane protein	High	37.205	501496	1.86581e+07	0.000876318	0.850013
CLPP	Q16740	ATP-dependent Clp protease proteolytic subunit, mitochondrial	High	30.18	613079	1.85027e+07	0.000869019	0.850882
MRPS28	Q9Y2Q9	28S ribosomal protein S28, mitochondrial	High	20.843	880330	1.83487e+07	0.000861785	0.851744
CECR5	Q9BXW7;Q9BXW7-2	Cat eye syndrome critical region protein 5	Medium	46.321	394811	1.8288e+07	0.000858936	0.852603
NDUFA9	Q16795	NADH dehydrogenase [ubiquinone] 1 alpha subcomplex subunit 9, mitochondrial	High	42.509	429814	1.8271e+07	0.000858134	0.853461
ELAC2	Q9BQ52;Q9BQ52-4;Q9BQ52-3;Q9BQ52-2	Zinc phosphodiesterase ELAC protein 2	Medium	92.218	197710	1.82325e+07	0.000856325	0.854318
TIMM9	Q9Y5J7	Mitochondrial import inner membrane translocase subunit Tim9	High	10.378	1.75199e+06	1.81822e+07	0.000853964	0.855171
AARS2	Q5JTZ9	Alanine--tRNA ligase, mitochondrial	Medium	107.34	169258	1.81682e+07	0.000853306	0.856025
MRPL3	P09001	39S ribosomal protein L3, mitochondrial	High	38.632	467700	1.80682e+07	0.000848609	0.856873
MRPL45	Q9BRJ2	39S ribosomal protein L45, mitochondrial	High	35.351	508108	1.79621e+07	0.000843628	0.857717
PUS1	Q9Y606-2;Q9Y606	tRNA pseudouridine synthase A, mitochondrial	High	44.377	404591	1.79545e+07	0.000843271	0.85856
MRPS23	Q9Y3D9	28S ribosomal protein S23, mitochondrial	High	21.77	821522	1.78845e+07	0.000839984	0.8594
FAM162A	Q96A26	Protein FAM162A	High	17.342	1.02586e+06	1.77904e+07	0.000835564	0.860236
NDUFS6	O75380	NADH dehydrogenase [ubiquinone] iron-sulfur protein 6, mitochondrial	High	13.711	1.28649e+06	1.76391e+07	0.000828456	0.861064
NADK2	Q4G0N4;Q4G0N4-2	NAD kinase 2, mitochondrial	High	49.432	356366	1.76159e+07	0.000827366	0.861892
CCDC58	Q4VC31	Coiled-coil domain-containing protein 58	High	16.62	1.05763e+06	1.75778e+07	0.000825576	0.862717
IDH3G	P51553;P51553-2	Isocitrate dehydrogenase [NAD] subunit gamma, mitochondrial	High	42.794	409675	1.75316e+07	0.000823409	0.863541
MRPL15	Q9P015	39S ribosomal protein L15, mitochondrial	Medium	33.419	520864	1.74068e+07	0.000817544	0.864358
ATP5E	P56381	ATP synthase subunit epsilon, mitochondrial	High	5.7797	3.00602e+06	1.73739e+07	0.000816001	0.865174
NDUFA4	O00483	Cytochrome c oxidase subunit NDUFA4	High	9.3697	1.84335e+06	1.72716e+07	0.000811198	0.865985
FASTKD2	Q9NYY8;Q9NYY8-2	FAST kinase domain-containing protein 2	High	81.462	210923	1.71822e+07	0.000806998	0.866792
RMDN3	Q96TC7;Q96TC7-2	Regulator of microtubule dynamics protein 3	Medium	52.118	324989	1.69378e+07	0.000795518	0.867588
NDUFA10	O95299;O95299-2	NADH dehydrogenase [ubiquinone] 1 alpha subcomplex subunit 10, mitochondrial	High	40.75	412673	1.68164e+07	0.000789818	0.868378
SLC25A22	Q9H936;Q9H1K4	Mitochondrial glutamate carrier 1	High	34.47	487782	1.68138e+07	0.000789697	0.869167
ETHE1	O95571	Persulfide dioxygenase ETHE1, mitochondrial	High	27.873	597517	1.66546e+07	0.000782217	0.86995
TMEM70	Q9BUB7;Q9BUB7-2;Q9BUB7-3	Transmembrane protein 70, mitochondrial	High	28.969	571994	1.65701e+07	0.000778248	0.870728
CCDC51	Q96ER9;Q96ER9-2	Coiled-coil domain-containing protein 51	Low	45.811	355579	1.62894e+07	0.000765067	0.871493
NDUFV3	P56181-2	NADH dehydrogenase [ubiquinone] flavoprotein 3, mitochondrial	High	50.983	318994	1.62633e+07	0.000763838	0.872257
TFB2M	Q9H5Q4	Dimethyladenosine transferase 2, mitochondrial	High	45.348	355165	1.6106e+07	0.000756452	0.873013
NDUFB10	O96000;O96000-2	NADH dehydrogenase [ubiquinone] 1 beta subcomplex subunit 10	High	20.776	774636	1.60938e+07	0.00075588	0.873769
MRRF	Q96E11;Q96E11-3;Q96E11-8;Q96E11-2;Q96E11-7;Q96E11-5;Q96E11-6;Q96E11-4	Ribosome-recycling factor, mitochondrial	High	29.277	548328	1.60534e+07	0.000753982	0.874523
HINT2	Q9BX68	Histidine triad nucleotide-binding protein 2, mitochondrial	High	17.162	930495	1.59692e+07	0.000750024	0.875273
MMAB	Q96EY8	Cob(I)yrinic acid a,c-diamide adenosyltransferase, mitochondrial	High	27.388	569302	1.5592e+07	0.000732312	0.876005
ATP5I	P56385	ATP synthase subunit e, mitochondrial	High	7.9331	1.95986e+06	1.55478e+07	0.000730234	0.876736
MRPS35	P82673;P82673-2	28S ribosomal protein S35, mitochondrial	High	36.844	418636	1.54242e+07	0.000724431	0.87746
UQCR10	Q9UDW1;Q9UDW1-2	Cytochrome b-c1 complex subunit 9	High	7.3084	2.10541e+06	1.53872e+07	0.000722692	0.878183
ABHD10	Q9NUJ1;Q9NUJ1-2;Q9NUJ1-3	Mycophenolic acid acyl-glucuronide esterase, mitochondrial	High	33.932	451435	1.53181e+07	0.000719445	0.878902
SARS2	Q9NP81;Q9NP81-2	Serine--tRNA ligase, mitochondrial	High	58.282	261369	1.52331e+07	0.000715453	0.879618
TARS2	Q9BW92;Q9BW92-2	Threonine--tRNA ligase, mitochondrial	High	81.035	187251	1.51739e+07	0.000712673	0.88033
SFXN3	Q9BWM7	Sideroflexin-3	Medium	35.978	419380	1.50884e+07	0.000708659	0.881039
AKAP1	Q92667;Q92667-2	A-kinase anchor protein 1, mitochondrial	High	97.34	154474	1.50365e+07	0.000706219	0.881745
MTPAP	Q9NVV4	Poly(A) RNA polymerase, mitochondrial	High	66.171	225127	1.48969e+07	0.000699662	0.882445
DNAJC11	Q9NVH1;Q9NVH1-3;Q9NVH1-2	DnaJ homolog subfamily C member 11	High	63.277	234834	1.48596e+07	0.000697911	0.883143
MRPL9	Q9BYD2	39S ribosomal protein L9, mitochondrial	High	30.243	487581	1.47459e+07	0.000692573	0.883835
NDUFAF2	Q8N183	Mimitin, mitochondrial	High	19.856	741099	1.47153e+07	0.000691132	0.884527
CYB5R1	Q9UHQ9	NADH-cytochrome b5 reductase 1	Medium	34.094	430828	1.46886e+07	0.000689882	0.885216
MRPL46	Q9H2W6	39S ribosomal protein L46, mitochondrial	High	31.705	455757	1.44498e+07	0.000678663	0.885895
ERAL1	O75616;O75616-2	GTPase Era, mitochondrial	High	48.349	297279	1.43731e+07	0.000675064	0.88657
MRPL49	Q13405	39S ribosomal protein L49, mitochondrial	High	19.198	739076	1.41888e+07	0.000666405	0.887237
MRPL44	Q9H9J2	39S ribosomal protein L44, mitochondrial	High	37.535	375156	1.40815e+07	0.000661366	0.887898
ALDH5A1	P51649;P51649-2	Succinate-semialdehyde dehydrogenase, mitochondrial	Medium	57.214	244280	1.39762e+07	0.000656423	0.888554
COX7A2	P14406	Cytochrome c oxidase subunit 7A2, mitochondrial	High	9.3959	1.48232e+06	1.39278e+07	0.000654145	0.889208
CHCHD2;CHCHD2P9	Q9Y6H1;Q5T1J5	Coiled-coil-helix-coiled-coil-helix domain-containing protein 2;Putative coiled-coil-helix-coiled-coil-helix domain-containing protein CHCHD2P9, mitochondrial	Medium	15.512	891072	1.38223e+07	0.000649193	0.889858
ACSF2	Q96CM8;Q96CM8-3;Q96CM8-2;Q96CM8-4	Acyl-CoA synthetase family member 2, mitochondrial	Medium	68.124	201013	1.36938e+07	0.000643159	0.890501
TACO1	Q9BSH4	Translational activator of cytochrome c oxidase 1	Medium	32.477	421291	1.36823e+07	0.000642616	0.891143
MRPL38	Q96DV4;Q96DV4-2	39S ribosomal protein L38, mitochondrial	Medium	44.596	304755	1.35908e+07	0.000638322	0.891782
MCU	Q8NE86;Q8NE86-3;Q8NE86-2	Calcium uniporter protein, mitochondrial	Medium	39.866	340874	1.35893e+07	0.000638249	0.89242
HIBADH	P31937	3-hydroxyisobutyrate dehydrogenase, mitochondrial	Medium	35.329	384554	1.35859e+07	0.00063809	0.893058
ACOT1;ACOT2	Q86TX2;P49753;P49753-2;Q8N9L9	Acyl-coenzyme A thioesterase 1;Acyl-coenzyme A thioesterase 2, mitochondrial	Medium	46.277	291387	1.34845e+07	0.000633328	0.893691
TIMM10	P62072	Mitochondrial import inner membrane translocase subunit Tim10	High	10.333	1.28961e+06	1.33256e+07	0.000625864	0.894317
GTPBP10	A4D1E9;A4D1E9-2;A4D1E9-3	GTP-binding protein 10	High	42.932	305882	1.31321e+07	0.000616778	0.894934
NDUFA8	P51970	NADH dehydrogenase [ubiquinone] 1 alpha subcomplex subunit 8	High	20.105	652487	1.31183e+07	0.000616126	0.89555
MT-ATP6	P00846	ATP synthase subunit a	Medium	24.817	526521	1.30667e+07	0.000613703	0.896164
HIBCH	Q6NVY1;Q6NVY1-2	3-hydroxyisobutyryl-CoA hydrolase, mitochondrial	Medium	43.482	300480	1.30655e+07	0.000613647	0.896778
MRPL14	Q6P1L8	39S ribosomal protein L14, mitochondrial	High	15.947	818005	1.30447e+07	0.000612673	0.89739
MRPL47	Q9HD33;Q9HD33-2	39S ribosomal protein L47, mitochondrial	High	29.45	442370	1.30278e+07	0.000611877	0.898002
MRPL17	Q9NRX2	39S ribosomal protein L17, mitochondrial	High	20.05	648321	1.29988e+07	0.000610517	0.898613
HPDL	Q96IR7	4-hydroxyphenylpyruvate dioxygenase-like protein	Medium	39.385	329842	1.29908e+07	0.000610142	0.899223
MP68	P56378;P56378-2	6.8 kDa mitochondrial proteolipid	Medium	6.662	1.93062e+06	1.28618e+07	0.000604079	0.899827
COX15	Q7KZN9;Q7KZN9-2	Cytochrome c oxidase assembly protein COX15 homolog	High	46.03	277328	1.27654e+07	0.000599554	0.900426
ISCU	Q9H1K1;Q9H1K1-2	Iron-sulfur cluster assembly enzyme ISCU, mitochondrial	High	17.999	706477	1.27159e+07	0.000597227	0.901024
MRPS26	Q9BYN8	28S ribosomal protein S26, mitochondrial	Medium	24.211	514785	1.24635e+07	0.000585372	0.901609
COX6B1	P14854	Cytochrome c oxidase subunit 6B1	High	10.192	1.2212e+06	1.24465e+07	0.000584574	0.902194
NDUFA5	Q16718;Q16718-2	NADH dehydrogenase [ubiquinone] 1 alpha subcomplex subunit 5	High	13.459	916778	1.23389e+07	0.000579522	0.902773
TXN2	Q99757	Thioredoxin, mitochondrial	High	18.383	670815	1.23316e+07	0.000579178	0.903352
CHCHD4	Q8N4Q1;Q8N4Q1-2	Mitochondrial intermembrane space import and assembly protein 40	High	15.996	770732	1.23286e+07	0.000579039	0.903931
NDUFA6	P56556	NADH dehydrogenase [ubiquinone] 1 alpha subcomplex subunit 6	High	17.871	685620	1.22527e+07	0.000575474	0.904507
TIMM23;TIMM23B	O14925;Q5SRD1	Mitochondrial import inner membrane translocase subunit Tim23;Putative mitochondrial import inner membrane translocase subunit Tim23B	High	21.943	557885	1.22417e+07	0.000574956	0.905082
MARC1	Q5VT66;Q5VT66-2;Q5VT66-3	Mitochondrial amidoxime-reducing component 1	Medium	37.499	326353	1.22379e+07	0.000574778	0.905657
NDUFB9	Q9Y6M9	NADH dehydrogenase [ubiquinone] 1 beta subcomplex subunit 9	High	21.831	559862	1.22223e+07	0.000574048	0.906231
RMDN1	Q96DB5;Q96DB5-2;Q96DB5-3	Regulator of microtubule dynamics protein 1	Very Low	35.808	340191	1.21816e+07	0.000572132	0.906803
NDUFS4	O43181	NADH dehydrogenase [ubiquinone] iron-sulfur protein 4, mitochondrial	High	20.108	605739	1.21802e+07	0.000572068	0.907375
DHTKD1	Q96HY7	Probable 2-oxoglutarate dehydrogenase E1 component DHKTD1, mitochondrial	Medium	103.08	117717	1.21343e+07	0.000569911	0.907945
MRPL4	Q9BYD3;Q9BYD3-2	39S ribosomal protein L4, mitochondrial	High	34.919	346813	1.21104e+07	0.000568788	0.908513
ICT1	Q14197	Peptidyl-tRNA hydrolase ICT1, mitochondrial	High	23.63	509850	1.20478e+07	0.000565848	0.909079
MRPS31	Q92665	28S ribosomal protein S31, mitochondrial	High	45.318	262902	1.19142e+07	0.000559574	0.909639
NDUFV2	P19404	NADH dehydrogenase [ubiquinone] flavoprotein 2, mitochondrial	High	27.391	432205	1.18385e+07	0.000556021	0.910195
MRPL1	Q9BYD6	39S ribosomal protein L1, mitochondrial	High	36.908	320552	1.18309e+07	0.000555664	0.910751
MRPS30	Q9NP92	28S ribosomal protein S30, mitochondrial	High	50.364	234238	1.17972e+07	0.000554078	0.911305
MRPL22	Q9NWU5;Q9NWU5-2;Q9NWU5-3	39S ribosomal protein L22, mitochondrial	High	23.64	497143	1.17525e+07	0.000551979	0.911857
MRPL53	Q96EL3	39S ribosomal protein L53, mitochondrial	High	12.107	958375	1.1603e+07	0.000544961	0.912402
DHRS4	Q9BTZ2;Q9BTZ2-8;Q9BTZ2-4;Q9BTZ2-5;Q9BTZ2-7;Q9BTZ2-2;Q9BTZ2-3	Dehydrogenase/reductase SDR family member 4	Very Low	29.537	388647	1.14795e+07	0.000539157	0.912941
CYCS	P99999;CON__P62894	Cytochrome c	Very Low	11.749	967173	1.13633e+07	0.000533701	0.913474
CARS2	Q9HA77	Probable cysteine--tRNA ligase, mitochondrial	Medium	62.223	181769	1.13102e+07	0.000531208	0.914006
SQRDL	Q9Y6N5	Sulfide:quinone oxidoreductase, mitochondrial	Medium	49.96	225117	1.12468e+07	0.00052823	0.914534
NDUFS8	O00217	NADH dehydrogenase [ubiquinone] iron-sulfur protein 8, mitochondrial	High	23.705	474008	1.12364e+07	0.000527738	0.915062
GCSH	P23434	Glycine cleavage system H protein, mitochondrial	High	18.884	594799	1.12322e+07	0.000527543	0.915589
FECH	P22830;P22830-2	Ferrochelatase, mitochondrial	High	47.862	232590	1.11322e+07	0.000522847	0.916112
MTX2	O75431;O75431-2	Metaxin-2	Medium	29.763	372915	1.10991e+07	0.000521291	0.916633
MRPS17	Q9Y2R5	28S ribosomal protein S17, mitochondrial	High	14.502	757982	1.09923e+07	0.000516274	0.91715
MIPEP	Q99797;Q9NVF9;Q9NVF9-3;Q9NVF9-2	Mitochondrial intermediate peptidase	Medium	80.64	136072	1.09728e+07	0.000515362	0.917665
FAHD1	Q6P587	Acylpyruvase FAHD1, mitochondrial	High	24.843	441401	1.09657e+07	0.000515027	0.91818
C2orf47	Q8WWC4	Uncharacterized protein C2orf47, mitochondrial	Medium	32.544	335802	1.09284e+07	0.000513273	0.918693
TMEM126A	Q9H061;Q9H061-2	Transmembrane protein 126A	High	21.527	506882	1.09116e+07	0.000512488	0.919206
TFB1M	Q8WVM0	Dimethyladenosine transferase 1, mitochondrial	High	39.542	270731	1.07052e+07	0.000502794	0.919709
DIABLO	Q9NR28;Q9NR28-2;Q9NR28-3	Diablo homolog, mitochondrial	High	27.131	393968	1.06887e+07	0.000502018	0.920211
MRPS16	Q9Y3D3;Q9Y3D3-2	28S ribosomal protein S16, mitochondrial	High	15.345	691374	1.06091e+07	0.000498279	0.920709
OCIAD1	Q9NX40;Q9NX40-4;Q9NX40-3;Q9NX40-2	OCIA domain-containing protein 1	High	27.626	383206	1.05864e+07	0.000497214	0.921206
WBSCR16	Q96I51;Q96I51-3;Q96I51-2	Williams-Beuren syndrome chromosomal region 16 protein	High	49.996	211629	1.05806e+07	0.000496939	0.921703
MRPL43	Q8N983;Q8N983-2;Q8N983-3;Q8N983-6;Q8N983-7	39S ribosomal protein L43, mitochondrial	High	23.431	450165	1.05478e+07	0.0004954	0.922198
MRPL13	Q9BYD1	39S ribosomal protein L13, mitochondrial	Medium	20.692	508431	1.05205e+07	0.000494115	0.922692
DDX28	Q9NUL7	Probable ATP-dependent RNA helicase DDX28	High	59.58	175335	1.04464e+07	0.000490639	0.923183
RNMTL1	Q9HC36	rRNA methyltransferase 3, mitochondrial	High	47.019	221062	1.03941e+07	0.000488181	0.923671
TRUB2	O95900;O95900-2	Probable tRNA pseudouridine synthase 2	High	36.694	282998	1.03843e+07	0.000487721	0.924159
NDUFAF4	Q9P032	NADH dehydrogenase [ubiquinone] 1 alpha subcomplex assembly factor 4	Medium	20.266	511135	1.03587e+07	0.000486516	0.924646
ALDH1B1	P30837	Aldehyde dehydrogenase X, mitochondrial	Medium	57.206	180504	1.03259e+07	0.000484978	0.925131
MRPS18B	Q9Y676	28S ribosomal protein S18b, mitochondrial	High	29.395	351119	1.03211e+07	0.000484753	0.925615
NDUFA7	O95182	NADH dehydrogenase [ubiquinone] 1 alpha subcomplex subunit 7	High	12.551	819646	1.02874e+07	0.000483168	0.926098
SDHAF2	Q9NX18	Succinate dehydrogenase assembly factor 2, mitochondrial	High	19.599	523379	1.02577e+07	0.000481775	0.92658
FAM136A	Q96C01	Protein FAM136A	Low	15.641	654302	1.02339e+07	0.000480658	0.927061
NDUFB5	O43674;O43674-2	NADH dehydrogenase [ubiquinone] 1 beta subcomplex subunit 5, mitochondrial	High	21.75	466770	1.01523e+07	0.000476822	0.927538
MFN1	Q8IWA4;Q8IWA4-3;Q8IWA4-2	Mitofusin-1	Medium	84.099	120201	1.01088e+07	0.00047478	0.928012
DCXR	Q7Z4W1	L-xylulose reductase	High	25.913	389023	1.00807e+07	0.000473463	0.928486
CPOX	P36551;P36551-2	Oxygen-dependent coproporphyrinogen-III oxidase, mitochondrial	High	50.151	199609	1.00106e+07	0.000470167	0.928956
MFF	Q9GZY8;Q9GZY8-3;Q9GZY8-4	Mitochondrial fission factor	Medium	38.464	259991	1.00003e+07	0.000469684	0.929426
MAVS	Q7Z434;Q7Z434-5;Q7Z434-2;Q7Z434-3	Mitochondrial antiviral-signaling protein	High	56.527	176161	9.95786e+06	0.000467692	0.929893
BCKDHA	P12694;P12694-2	2-oxoisovalerate dehydrogenase subunit alpha, mitochondrial	Medium	50.47	196705	9.92772e+06	0.000466276	0.93036
ACSF3	Q4G176	Acyl-CoA synthetase family member 3, mitochondrial	High	64.129	153061	9.81564e+06	0.000461012	0.930821
NDUFA13	Q9P0J0;Q9P0J0-2	NADH dehydrogenase [ubiquinone] 1 alpha subcomplex subunit 13	Medium	16.698	587219	9.80538e+06	0.00046053	0.931281
SLC25A4	P12235	ADP/ATP translocase 1	High	33.064	294864	9.7494e+06	0.0004579	0.931739
COA6	Q5JTJ3;Q5JTJ3-2;Q5JTJ3-3	Cytochrome c oxidase assembly factor 6 homolog	High	14.116	690600	9.7485e+06	0.000457858	0.932197
MRPS34	P82930	28S ribosomal protein S34, mitochondrial	Medium	25.65	378338	9.70436e+06	0.000455785	0.932653
FDX1	P10109	Adrenodoxin, mitochondrial	Medium	19.393	499007	9.67724e+06	0.000454511	0.933107
GSR	P00390;P00390-2;P00390-3;P00390-4;P00390-5	Glutathione reductase, mitochondrial	High	56.256	171395	9.64198e+06	0.000452855	0.93356
MRPS25	P82663;P82663-2;P82663-3	28S ribosomal protein S25, mitochondrial	Medium	20.116	474599	9.54704e+06	0.000448396	0.934009
SCO1	O75880	Protein SCO1 homolog, mitochondrial	High	33.814	277999	9.40026e+06	0.000441502	0.93445
MTX1	Q13505;Q13505-3;Q13505-2	Metaxin-1	High	51.476	182369	9.38763e+06	0.000440909	0.934891
DHODH	Q02127	Dihydroorotate dehydrogenase (quinone), mitochondrial	High	42.867	217857	9.33888e+06	0.00043862	0.93533
NDUFA2	O43678;O43678-2;A6NJG2	NADH dehydrogenase [ubiquinone] 1 alpha subcomplex subunit 2	High	10.921	847102	9.2512e+06	0.000434502	0.935764
NDUFB6	O95139;O95139-2	NADH dehydrogenase [ubiquinone] 1 beta subcomplex subunit 6	High	15.489	596408	9.23776e+06	0.000433871	0.936198
APOO	Q9BUR5;Q9BUR5-2	Apolipoprotein O	High	22.284	414096	9.22771e+06	0.000433398	0.936631
COA7	Q96BR5	Cytochrome c oxidase assembly factor 7	Medium	25.709	356742	9.17149e+06	0.000430758	0.937062
MRPL24	Q96A35	39S ribosomal protein L24, mitochondrial	High	24.915	367447	9.15495e+06	0.000429981	0.937492
ACADSB	P45954;P45954-2	Short/branched chain specific acyl-CoA dehydrogenase, mitochondrial	Low	47.485	190348	9.03866e+06	0.000424519	0.937917
MRPS10	P82664	28S ribosomal protein S10, mitochondrial	High	22.999	392663	9.03085e+06	0.000424153	0.938341
NLN	Q9BYT8	Neurolysin, mitochondrial	High	80.651	110543	8.91538e+06	0.000418729	0.93876
MARC2	Q969Z3;Q969Z3-2	Mitochondrial amidoxime reducing component 2	Medium	38.023	234072	8.90012e+06	0.000418013	0.939178
MFN2	O95140;O95140-2	Mitofusin-2	High	86.401	102845	8.88589e+06	0.000417344	0.939595
SPRYD4	Q8WW59	SPRY domain-containing protein 4	High	23.128	380809	8.80734e+06	0.000413655	0.940009
BCL2L13	Q9BXK5;Q9BXK5-4;Q9BXK5-2	Bcl-2-like protein 13	Medium	52.723	166644	8.78599e+06	0.000412652	0.940421
MICU1	Q9BPX6;Q9BPX6-3;Q9BPX6-2;Q9BPX6-5;Q9BPX6-4	Calcium uptake protein 1, mitochondrial	Very High	54.351	161398	8.77216e+06	0.000412002	0.940833
SLC25A12	O75746;O75746-2	Calcium-binding mitochondrial carrier protein Aralar1	Medium	74.761	116813	8.73308e+06	0.000410167	0.941243
MRPS6	P82932	28S ribosomal protein S6, mitochondrial	High	14.226	613333	8.72527e+06	0.0004098	0.941653
NDUFS7	O75251;O75251-2	NADH dehydrogenase [ubiquinone] iron-sulfur protein 7, mitochondrial	High	23.563	370282	8.72496e+06	0.000409786	0.942063
GCDH	Q92947;Q92947-2	Glutaryl-CoA dehydrogenase, mitochondrial	Medium	48.127	181133	8.71741e+06	0.000409431	0.942472
COA3	Q9Y2R0	Cytochrome c oxidase assembly factor 3 homolog, mitochondrial	Medium	11.731	740657	8.68865e+06	0.00040808	0.94288
FASTKD5	Q7L8L6	FAST kinase domain-containing protein 5	High	86.573	100225	8.67682e+06	0.000407525	0.943288
PTCD1	O75127	Pentatricopeptide repeat-containing protein 1, mitochondrial	High	78.855	108581	8.56218e+06	0.000402141	0.94369
MTCH1	Q9NZJ7;Q9NZJ7-2;Q9NZJ7-3	Mitochondrial carrier homolog 1	High	41.544	204985	8.5159e+06	0.000399967	0.94409
RHOT1	Q8IXI2-3;Q8IXI2-7;Q8IXI2-5;Q8IXI2-4;Q8IXI2-6	Mitochondrial Rho GTPase 1	Medium	79.547	106048	8.43581e+06	0.000396205	0.944486
ABCB7	O75027;O75027-2;O75027-3	ATP-binding cassette sub-family B member 7, mitochondrial	High	82.64	101973	8.42706e+06	0.000395794	0.944882
VPS13A	Q96RL7;Q96RL7-2;Q96RL7-4;Q96RL7-3	Vacuolar protein sorting-associated protein 13A	High	360.27	23375.3	8.42143e+06	0.00039553	0.945278
FDXR	P22570;P22570-7;P22570-5;P22570-2;P22570-3;P22570-4	NADPH:adrenodoxin oxidoreductase, mitochondrial	Medium	53.836	155053	8.34746e+06	0.000392055	0.94567
SCO2	O43819	Protein SCO2 homolog, mitochondrial	High	29.81	278743	8.30932e+06	0.000390264	0.94606
MRPL2	Q5T653	39S ribosomal protein L2, mitochondrial	High	33.3	247694	8.24821e+06	0.000387394	0.946447
TIMM8B	Q9Y5J9	Mitochondrial import inner membrane translocase subunit Tim8 B	Medium	9.3435	869633	8.12542e+06	0.000381627	0.946829
NDUFAF7	Q7L592;Q7L592-2	NADH dehydrogenase [ubiquinone] complex I, assembly factor 7	High	49.237	164672	8.10798e+06	0.000380808	0.94721
MRPL30	Q8TCC3;Q8TCC3-2;Q8TCC3-3	39S ribosomal protein L30, mitochondrial	High	18.546	434382	8.05605e+06	0.000378369	0.947588
MRPL10	Q7Z7H8;Q7Z7H8-2	39S ribosomal protein L10, mitochondrial	High	29.282	273078	7.99627e+06	0.000375561	0.947964
NDUFC2;NDUFC2-KCTD14	O95298;O95298-2;E9PQ53;O95298-3	NADH dehydrogenase [ubiquinone] 1 subunit C2;NADH dehydrogenase [ubiquinone] 1 subunit C2, isoform 2	Medium	14.187	561167	7.96128e+06	0.000373918	0.948338
RHOT2	Q8IXI1;Q8IXI1-2	Mitochondrial Rho GTPase 2	High	68.117	116550	7.93903e+06	0.000372873	0.94871
TRABD	Q9H4I3;Q9H4I3-2	TraB domain-containing protein	High	42.321	185023	7.83038e+06	0.00036777	0.949078
XPNPEP3	Q9NQH7;Q9NQH7-4;Q9NQH7-2;Q9NQH7-3;Q9NQH7-5	Probable Xaa-Pro aminopeptidase 3	High	57.033	135220	7.712e+06	0.00036221	0.94944
NARS2	Q96I59;Q96I59-2	Probable asparagine--tRNA ligase, mitochondrial	High	54.089	142036	7.68259e+06	0.000360829	0.949801
MTERF3	Q96E29-3;Q96E29-2;Q96E29	Transcription termination factor 3, mitochondrial	High	34.358	223591	7.68215e+06	0.000360808	0.950162
GBAS	O75323;O75323-2	Protein NipSnap homolog 2	High	33.742	226510	7.6429e+06	0.000358964	0.950521
MGME1	Q9BQP7	Mitochondrial genome maintenance exonuclease 1	High	39.42	192708	7.59655e+06	0.000356788	0.950878
MUT	P22033	Methylmalonyl-CoA mutase, mitochondrial	High	83.134	91127.2	7.57577e+06	0.000355812	0.951234
ATP5J2	P56134;P56134-3	ATP synthase subunit f, mitochondrial	Medium	10.918	693105	7.56732e+06	0.000355415	0.951589
DNAJC19	Q96DA6;Q96DA6-2	Mitochondrial import inner membrane translocase subunit TIM14	High	12.498	602959	7.53579e+06	0.000353934	0.951943
MRPS15	P82914	28S ribosomal protein S15, mitochondrial	High	29.842	251154	7.49494e+06	0.000352015	0.952295
RDH13	Q8NBN7;Q8NBN7-2	Retinol dehydrogenase 13	High	35.932	207310	7.44907e+06	0.000349861	0.952645
NT5C3A	Q9H0P0-1;Q9H0P0-3;Q9H0P0-2	Cytosolic 5-nucleotidase 3A	High	33.915	218384	7.40651e+06	0.000347862	0.952993
KIAA0391	O15091;O15091-2;O15091-4;O15091-3	Mitochondrial ribonuclease P protein 3	High	67.315	109711	7.3852e+06	0.000346861	0.95334
NOA1	Q8NC60	Nitric oxide-associated protein 1	Medium	78.457	94048.6	7.37877e+06	0.000346559	0.953686
MRPL50	Q8N5N7;Q8N5N7-2	39S ribosomal protein L50, mitochondrial	High	18.325	397514	7.28444e+06	0.000342129	0.954028
ATPAF1	Q5TC12;Q5TC12-2	ATP synthase mitochondrial F1 complex assembly factor 1	High	36.436	199310	7.26206e+06	0.000341078	0.954369
NNT	Q13423	NAD(P) transhydrogenase, mitochondrial	Medium	113.89	63557.5	7.23857e+06	0.000339974	0.954709
L2HGDH	Q9H9P8;Q9H9P8-2	L-2-hydroxyglutarate dehydrogenase, mitochondrial	Medium	50.315	142839	7.18693e+06	0.000337549	0.955047
MCAT	Q8IVS2;Q8IVS2-2	Malonyl-CoA-acyl carrier protein transacylase, mitochondrial	High	42.961	166687	7.16103e+06	0.000336333	0.955383
MRPS18A	Q9NVS2;Q9NVS2-2;Q9NVS2-3	28S ribosomal protein S18a, mitochondrial	High	22.184	322353	7.15109e+06	0.000335866	0.955719
PDPR	Q8NCN5;Q8NCN5-2	Pyruvate dehydrogenase phosphatase regulatory subunit, mitochondrial	Medium	99.363	71859.5	7.14017e+06	0.000335353	0.956054
AGK	Q53H12;Q53H12-2	Acylglycerol kinase, mitochondrial	High	47.137	149770	7.05972e+06	0.000331574	0.956386
MRPS11	P82912;P82912-2;P82912-3	28S ribosomal protein S11, mitochondrial	High	20.616	342341	7.05771e+06	0.00033148	0.956718
FARS2	O95363	Phenylalanine--tRNA ligase, mitochondrial	Medium	52.356	133465	6.98771e+06	0.000328192	0.957046
HSDL1	Q3SXM5;Q3SXM5-2	Inactive hydroxysteroid dehydrogenase-like protein 1	Medium	37.001	188228	6.96464e+06	0.000327109	0.957373
MARCH5	Q9NX47	E3 ubiquitin-protein ligase MARCH5	Medium	31.231	221907	6.93037e+06	0.000325499	0.957698
UQCC1	Q9NVA1;Q9NVA1-2;Q9NVA1-5;Q9NVA1-4;Q9NVA1-3	Ubiquinol-cytochrome-c reductase complex assembly factor 1	Medium	34.6	200288	6.92996e+06	0.00032548	0.958024
TIMMDC1	Q9NPL8	Complex I assembly factor TIMMDC1, mitochondrial	High	32.177	215211	6.92485e+06	0.00032524	0.958349
RTN4IP1	Q8WWV3;Q8WWV3-2;Q8WWV3-3	Reticulon-4-interacting protein 1, mitochondrial	Medium	43.589	158009	6.88746e+06	0.000323484	0.958673
GADD45GIP1	Q8TAE8	Growth arrest and DNA damage-inducible proteins-interacting protein 1	High	25.384	271024	6.87967e+06	0.000323118	0.958996
PDE12	Q6L8Q7;Q6L8Q7-2	2,5-phosphodiesterase 12	High	67.351	101541	6.83886e+06	0.000321201	0.959317
LAP3	P28838;P28838-2	Cytosol aminopeptidase	High	56.166	121639	6.832e+06	0.000320879	0.959638
MRPL48	Q96GC5;Q96GC5-3	39S ribosomal protein L48, mitochondrial	High	23.934	281629	6.74052e+06	0.000316582	0.959954
SLC25A32	Q9H2D1	Mitochondrial folate transporter/carrier	High	35.407	190021	6.72807e+06	0.000315998	0.96027
COX17	Q14061	Cytochrome c oxidase copper chaperone	High	6.9151	962825	6.65803e+06	0.000312708	0.960583
PHKA1	P46020;P46020-2;P46020-3	Phosphorylase b kinase regulatory subunit alpha, skeletal muscle isoform	Very Low	137.31	48106.6	6.60552e+06	0.000310242	0.960893
LYRM7	Q5U5X0	Complex III assembly factor LYRM7	Medium	11.955	551609	6.59448e+06	0.000309723	0.961203
FIS1	Q9Y3D6	Mitochondrial fission 1 protein	Medium	16.937	388337	6.57727e+06	0.000308915	0.961512
MRPL16	Q9NX20	39S ribosomal protein L16, mitochondrial	High	28.449	230793	6.56583e+06	0.000308378	0.96182
MRPL20	Q9BYC9;Q9BYC9-2	39S ribosomal protein L20, mitochondrial	High	17.442	376113	6.56015e+06	0.000308111	0.962128
WARS2	Q9UGM6;Q9UGM6-2	Tryptophan--tRNA ligase, mitochondrial	High	40.146	161198	6.47146e+06	0.000303945	0.962432
BCAT2	O15382;O15382-2	Branched-chain-amino-acid aminotransferase, mitochondrial	High	44.287	143522	6.35617e+06	0.00029853	0.962731
MICU2	Q8IYU8	Calcium uptake protein 2, mitochondrial	High	49.666	127974	6.35598e+06	0.000298522	0.963029
TIMM21	Q9BVV7	Mitochondrial import inner membrane translocase subunit Tim21	High	28.202	224041	6.31841e+06	0.000296757	0.963326
TST	Q16762	Thiosulfate sulfurtransferase	Medium	33.429	188689	6.30767e+06	0.000296253	0.963622
GLRX5	Q86SX6	Glutaredoxin-related protein 5, mitochondrial	Medium	16.628	378550	6.29454e+06	0.000295636	0.963918
MRPL57	Q9BQC6	Ribosomal protein 63, mitochondrial	Medium	12.266	511983	6.27999e+06	0.000294953	0.964213
ARMC1	Q9NVT9;Q9NVT9-2	Armadillo repeat-containing protein 1	High	31.28	197278	6.17086e+06	0.000289827	0.964503
ALDH6A1	Q02252;Q02252-2	Methylmalonate-semialdehyde dehydrogenase [acylating], mitochondrial	Low	57.839	105596	6.10755e+06	0.000286854	0.96479
DNAJC15	Q9Y5T4	DnaJ homolog subfamily C member 15	High	16.383	372700	6.10595e+06	0.000286778	0.965076
EARS2	Q5JPH6;Q5JPH6-2	Probable glutamate--tRNA ligase, mitochondrial	Medium	58.688	103621	6.08133e+06	0.000285622	0.965362
COX20	Q5RI15;Q5RI15-2	Cytochrome c oxidase protein 20 homolog	Low	13.291	453898	6.03276e+06	0.000283341	0.965645
MACROD1	Q9BQ69	O-acetyl-ADP-ribose deacetylase MACROD1	High	35.505	169017	6.00095e+06	0.000281847	0.965927
MRM1	Q6IN84;Q6IN84-2	rRNA methyltransferase 1, mitochondrial	Medium	38.638	154852	5.98318e+06	0.000281012	0.966208
PTPMT1	Q8WUK0;Q8WUK0-2;Q8WUK0-3	Phosphatidylglycerophosphatase and protein-tyrosine phosphatase 1	Medium	22.843	261291	5.96867e+06	0.000280331	0.966489
ALDH4A1	P30038;P30038-2;P30038-3	Delta-1-pyrroline-5-carboxylate dehydrogenase, mitochondrial	Very Low	61.719	95340	5.88429e+06	0.000276368	0.966765
HAX1	O00165;O00165-2;O00165-5;O00165-3;O00165-4;O00165-6	HCLS1-associated protein X-1	High	31.62	185747	5.87332e+06	0.000275852	0.967041
MYO19	Q96H55;Q96H55-4;Q96H55-3;Q96H55-2	Unconventional myosin-XIX	High	109.13	53770.9	5.86802e+06	0.000275603	0.967316
HARS2	P49590;P49590-2	Probable histidine--tRNA ligase, mitochondrial	Medium	56.888	102715	5.84327e+06	0.000274441	0.967591
GRPEL2	Q8TAA5;Q8TAA5-2	GrpE protein homolog 2, mitochondrial	Medium	25.431	229318	5.83178e+06	0.000273901	0.967865
SURF1	Q15526;Q15526-2	Surfeit locus protein 1	High	33.331	171399	5.7129e+06	0.000268318	0.968133
MTO1	Q9Y2Z2-4;Q9Y2Z2-6;Q9Y2Z2;Q9Y2Z2-2;Q9Y2Z2-5;Q9Y2Z2-3	Protein MTO1 homolog, mitochondrial	Very High	77.3	73854.7	5.70897e+06	0.000268133	0.968401
QIL1	Q5XKP0	Protein QIL1	Medium	13.087	435589	5.70056e+06	0.000267738	0.968669
NUDT9	Q9BW91;Q9BW91-2	ADP-ribose pyrophosphatase, mitochondrial	Medium	39.125	145062	5.67556e+06	0.000266564	0.968936
MRPL55	Q7Z7F7;Q7Z7F7-2	39S ribosomal protein L55, mitochondrial	High	15.128	374889	5.67132e+06	0.000266365	0.969202
UQCC2	Q9BRT2	Ubiquinol-cytochrome-c reductase complex assembly factor 2	High	14.875	380808	5.66452e+06	0.000266046	0.969468
LACTB	P83111;P83111-2	Serine beta-lactamase-like protein LACTB, mitochondrial	Medium	60.693	92696.8	5.62605e+06	0.000264239	0.969732
NDUFAF1	Q9Y375	Complex I intermediate-associated protein 30, mitochondrial	Medium	37.763	147778	5.58056e+06	0.000262102	0.969994
NDUFB3	O43676	NADH dehydrogenase [ubiquinone] 1 beta subcomplex subunit 3	High	11.402	483167	5.50907e+06	0.000258745	0.970253
NDUFA12	Q9UI09;Q9UI09-2	NADH dehydrogenase [ubiquinone] 1 alpha subcomplex subunit 12	High	17.114	319942	5.47549e+06	0.000257168	0.97051
ROMO1	P60602;P60602-2	Reactive oxygen species modulator 1	Very Low	8.1828	668343	5.46892e+06	0.000256859	0.970767
TMEM261	Q96GE9-2;Q96GE9	Transmembrane protein 261	High	11.829	459884	5.43997e+06	0.000255499	0.971023
FXN	Q16595;Q16595-3;Q16595-2	Frataxin, mitochondrial;Frataxin intermediate form;Frataxin(56-210);Frataxin(78-210);Frataxin mature form	Medium	23.135	234843	5.4331e+06	0.000255177	0.971278
FOXRED1	Q96CU9;Q96CU9-3;Q96CU9-2	FAD-dependent oxidoreductase domain-containing protein 1	Medium	53.811	100785	5.42335e+06	0.000254719	0.971532
ABCB10	Q9NRK6	ATP-binding cassette sub-family B member 10, mitochondrial	Medium	79.147	68019.5	5.38354e+06	0.000252849	0.971785
MRPS36	P82909	28S ribosomal protein S36, mitochondrial	High	11.466	469078	5.37845e+06	0.00025261	0.972038
ECSIT	Q9BQ95;Q9BQ95-2;Q9BQ95-4;Q9BQ95-3	Evolutionarily conserved signaling intermediate in Toll pathway, mitochondrial	Medium	49.148	108382	5.32674e+06	0.000250181	0.972288
MTIF2	P46199	Translation initiation factor IF-2, mitochondrial	Low	81.316	65060.1	5.29042e+06	0.000248476	0.972537
BCKDHB	P21953;P21953-2	2-oxoisovalerate dehydrogenase subunit beta, mitochondrial	Very Low	43.122	121426	5.23613e+06	0.000245926	0.972782
COX7A2L	O14548	Cytochrome c oxidase subunit 7A-related protein, mitochondrial	High	12.615	413730	5.2192e+06	0.000245131	0.973028
NT5DC2	Q9H857-2;Q9H857;Q9H857-3;Q9H857-4	5-nucleotidase domain-containing protein 2	High	64.144	81280.1	5.21363e+06	0.000244869	0.973272
GCAT	O75600;O75600-2	2-amino-3-ketobutyrate coenzyme A ligase, mitochondrial	Medium	45.285	114553	5.18753e+06	0.000243643	0.973516
LYRM4	Q9HD34	LYR motif-containing protein 4	Very Low	10.758	482007	5.18543e+06	0.000243545	0.97376
TMEM11	P17152	Transmembrane protein 11, mitochondrial	High	21.541	238657	5.1409e+06	0.000241453	0.974001
MRPL18	Q9H0U6	39S ribosomal protein L18, mitochondrial	High	20.576	247811	5.09896e+06	0.000239483	0.974241
THNSL1	Q8IYQ7	Threonine synthase-like 1	High	83.069	61200.1	5.08383e+06	0.000238772	0.974479
C8orf82	Q6P1X6;Q6P1X6-2	UPF0598 protein C8orf82	Medium	23.889	212433	5.07482e+06	0.000238349	0.974718
GRHPR	Q9UBQ7;Q9UBQ7-2	Glyoxylate reductase/hydroxypyruvate reductase	Very High	35.668	140780	5.02133e+06	0.000235837	0.974954
OMA1	Q96E52;Q96E52-2	Metalloendopeptidase OMA1, mitochondrial	Medium	60.12	83425.8	5.01556e+06	0.000235566	0.975189
MRPL32	Q9BYC8	39S ribosomal protein L32, mitochondrial	High	21.405	233376	4.99541e+06	0.00023462	0.975424
MRPL23	Q16540	39S ribosomal protein L23, mitochondrial	Medium	17.781	278643	4.95456e+06	0.000232701	0.975656
PPOX	P50336	Protoporphyrinogen oxidase	Medium	50.765	97556.8	4.95247e+06	0.000232603	0.975889
HMGCL	P35914;P35914-3;P35914-2;Q8TB92-2;Q8TB92;Q8TB92-5	Hydroxymethylglutaryl-CoA lyase, mitochondrial	Medium	34.36	143441	4.92865e+06	0.000231484	0.976121
ISCA1	Q9BUE6;Q9BUE6-2	Iron-sulfur cluster assembly 1 homolog, mitochondrial	Medium	14.179	343054	4.86416e+06	0.000228455	0.976349
DTYMK	P23919;P23919-2	Thymidylate kinase	Medium	23.819	203798	4.85428e+06	0.000227991	0.976577
NDUFB7	P17568	NADH dehydrogenase [ubiquinone] 1 beta subcomplex subunit 7	High	16.402	295051	4.83942e+06	0.000227293	0.976804
AK3	Q9UIJ7;Q9UIJ7-3;Q9UIJ7-2	GTP:AMP phosphotransferase AK3, mitochondrial	Medium	25.565	189281	4.83897e+06	0.000227272	0.977032
PDF	Q9HBH1	Peptide deformylase, mitochondrial	High	27.013	177140	4.78507e+06	0.000224741	0.977256
BCS1L	Q9Y276	Mitochondrial chaperone BCS1	Medium	47.534	100463	4.77539e+06	0.000224286	0.977481
NGRN	Q9NPE2;Q9NPE2-3	Neugrin	High	32.407	146271	4.74022e+06	0.000222634	0.977703
NDUFB4	O95168;O95168-2	NADH dehydrogenase [ubiquinone] 1 beta subcomplex subunit 4	Medium	15.208	310300	4.71904e+06	0.000221639	0.977925
SYNJ2BP	P57105	Synaptojanin-2-binding protein	Medium	15.928	292738	4.66274e+06	0.000218995	0.978144
CMC1	Q7Z7K0	COX assembly mitochondrial protein homolog	High	12.49	364960	4.55835e+06	0.000214092	0.978358
MRPL28	Q13084	39S ribosomal protein L28, mitochondrial	High	30.156	151024	4.55428e+06	0.000213901	0.978572
BOLA3	Q53S33;Q53S33-2	BolA-like protein 3	Medium	12.114	375656	4.5507e+06	0.000213733	0.978786
MCUR1	Q96AQ8;Q96AQ8-2	Mitochondrial calcium uniporter regulator 1	High	39.694	114598	4.54886e+06	0.000213647	0.978999
QRSL1	Q9H0R6;Q9H0R6-2	Glutamyl-tRNA(Gln) amidotransferase subunit A, mitochondrial	Medium	57.46	78439.5	4.50713e+06	0.000211687	0.979211
NDUFS5	O43920	NADH dehydrogenase [ubiquinone] iron-sulfur protein 5	Medium	12.517	360029	4.50648e+06	0.000211656	0.979423
RPUSD4	Q96CM3;Q96CM3-2	RNA pseudouridylate synthase domain-containing protein 4	Medium	42.205	106420	4.49145e+06	0.00021095	0.979633
HSD17B8	Q92506	Estradiol 17-beta-dehydrogenase 8	High	26.973	166260	4.48454e+06	0.000210626	0.979844
METTL15	A6NJ78;A6NJ78-2;A6NJ78-4;P0C7V9;A6NJ78-3	Probable methyltransferase-like protein 15	Low	46.121	96687.4	4.45932e+06	0.000209441	0.980054
PISD	Q9UG56;Q9UG56-2	Phosphatidylserine decarboxylase proenzyme;Phosphatidylserine decarboxylase alpha chain;Phosphatidylserine decarboxylase beta chain	High	46.671	95150.7	4.44078e+06	0.00020857	0.980262
MRPL41	Q8IXM3	39S ribosomal protein L41, mitochondrial	Low	15.383	288349	4.43567e+06	0.00020833	0.98047
MPST	P25325-2	3-mercaptopyruvate sulfurtransferase	Medium	35.249	125601	4.4273e+06	0.000207937	0.980678
MINOS1	Q5TGZ0;Q5TGZ0-2	MICOS complex subunit MIC10	Medium	8.8081	481294	4.23929e+06	0.000199107	0.980878
NDUFAF3	Q9BU61;Q9BU61-2	NADH dehydrogenase [ubiquinone] 1 alpha subcomplex assembly factor 3	Medium	20.35	206190	4.19597e+06	0.000197072	0.981075
RARS2	Q5T160	Probable arginine--tRNA ligase, mitochondrial	High	65.505	63665.3	4.17039e+06	0.000195871	0.98127
MALSU1	Q96EH3	Mitochondrial assembly of ribosomal large subunit protein 1	Medium	26.17	159216	4.16669e+06	0.000195697	0.981466
SDHC	Q99643;Q99643-5;Q99643-3;Q99643-2	Succinate dehydrogenase cytochrome b560 subunit, mitochondrial	Low	18.61	223228	4.15428e+06	0.000195114	0.981661
SLC25A19	Q9HC21;Q9HC21-2	Mitochondrial thiamine pyrophosphate carrier	Low	35.511	115062	4.08597e+06	0.000191906	0.981853
ETFDH	Q16134	Electron transfer flavoprotein-ubiquinone oxidoreductase, mitochondrial	Medium	68.495	59609.9	4.08298e+06	0.000191766	0.982045
FAHD2A	Q96GK7	Fumarylacetoacetate hydrolase domain-containing protein 2A	Very High	34.596	117896	4.07872e+06	0.000191565	0.982236
ISOC2	Q96AB3;Q96AB3-2;Q96AB3-3	Isochorismatase domain-containing protein 2, mitochondrial	Low	22.337	178884	3.99573e+06	0.000187668	0.982424
NME3	Q13232	Nucleoside diphosphate kinase 3	High	19.015	209643	3.98636e+06	0.000187228	0.982611
TEFM	Q96QE5;Q96QE5-4	Transcription elongation factor, mitochondrial	High	41.676	94763.2	3.94935e+06	0.000185489	0.982797
GFM2	Q969S9;Q969S9-3;Q969S9-2;Q969S9-5	Ribosome-releasing factor 2, mitochondrial	Medium	86.6	45202.4	3.91453e+06	0.000183854	0.982981
CHCHD6	Q9BRQ6	MICOS complex subunit MIC25	Medium	26.457	146714	3.8816e+06	0.000182307	0.983163
PCCB	P05166;P05166-2	Propionyl-CoA carboxylase beta chain, mitochondrial	Medium	58.215	66498.7	3.87122e+06	0.00018182	0.983345
GTPBP6	O43824	Putative GTP-binding protein 6	High	56.883	67531.7	3.8414e+06	0.000180419	0.983525
CCDC127	Q96BQ5	Coiled-coil domain-containing protein 127	Medium	30.834	123812	3.81762e+06	0.000179302	0.983705
RMND1	Q9NWS8;Q9NWS8-2;Q9NWS8-3	Required for meiotic nuclear division protein 1 homolog	Medium	51.603	73704.5	3.80338e+06	0.000178633	0.983883
HTRA2	O43464;O43464-3;O43464-2;O43464-4;P83110;P83110-2	Serine protease HTRA2, mitochondrial	High	48.84	77592.5	3.78962e+06	0.000177987	0.984061
GATB	O75879	Glutamyl-tRNA(Gln) amidotransferase subunit B, mitochondrial	Medium	61.863	60420.9	3.73782e+06	0.000175554	0.984237
BPHL	Q86WA6;Q86WA6-2	Valacyclovir hydrolase	Medium	32.542	112838	3.67199e+06	0.000172462	0.984409
MRPL27	Q9P0M9	39S ribosomal protein L27, mitochondrial	High	16.073	224510	3.60856e+06	0.000169483	0.984579
TAMM41	Q96BW9-3;Q96BW9-2;Q96BW9	Phosphatidate cytidylyltransferase, mitochondrial	High	38.078	93871.9	3.57445e+06	0.000167882	0.984747
COX11	Q9Y6N1;Q9Y6N1-2	Cytochrome c oxidase assembly protein COX11, mitochondrial	Very Low	31.43	111218	3.49558e+06	0.000164177	0.984911
THEM4	Q5T1C6	Acyl-coenzyme A thioesterase THEM4	Medium	27.129	128177	3.47731e+06	0.000163319	0.985074
CRAT	P43155;P43155-2;P43155-3	Carnitine O-acetyltransferase	High	70.857	48576.6	3.44199e+06	0.00016166	0.985236
FAM210A	Q96ND0	Protein FAM210A	Medium	30.776	111759	3.43949e+06	0.000161543	0.985397
MRPL21	Q7Z2W9;Q7Z2W9-2	39S ribosomal protein L21, mitochondrial	High	22.814	149952	3.421e+06	0.000160674	0.985558
DUS2	Q9NX74	tRNA-dihydrouridine(20) synthase [NAD(P)+]-like	Medium	55.05	61884.3	3.40673e+06	0.000160004	0.985718
HRSP12	P52758	Ribonuclease UK114	High	14.494	234294	3.39585e+06	0.000159493	0.985877
APOA1BP	Q8NCW5;Q8NCW5-2	NAD(P)H-hydrate epimerase	Very Low	31.674	106663	3.37844e+06	0.000158676	0.986036
MTX3	Q5HYI7;Q5HYI7-4;Q5HYI7-5;Q5HYI7-2	Metaxin-3	Medium	35.093	96108.1	3.37272e+06	0.000158407	0.986195
MCCC1	Q96RQ3	Methylcrotonoyl-CoA carboxylase subunit alpha, mitochondrial	Low	80.472	41608.2	3.34829e+06	0.00015726	0.986352
FUNDC2	Q9BWH2	FUN14 domain-containing protein 2	Medium	20.675	159372	3.29503e+06	0.000154758	0.986507
IBA57	Q5T440	Putative transferase CAF17, mitochondrial	Medium	38.155	85997.8	3.28125e+06	0.000154111	0.986661
PCCA	P05165;P05165-2;P05165-3	Propionyl-CoA carboxylase alpha chain, mitochondrial	Very Low	80.058	40588.8	3.24945e+06	0.000152617	0.986813
CDK5RAP1	Q96SZ6-3;Q96SZ6;Q96SZ6-6;Q96SZ6-2;Q96SZ6-4;Q96SZ6-5	CDK5 regulatory subunit-associated protein 1	Medium	66.145	49106.8	3.24817e+06	0.000152557	0.986966
CBR4	Q8N4T8;Q8N4T8-2	Carbonyl reductase family member 4	High	25.301	128256	3.24501e+06	0.000152408	0.987118
MTG1	Q9BT17	Mitochondrial ribosome-associated GTPase 1	High	37.236	87107.9	3.24355e+06	0.00015234	0.987271
TRNT1	Q96Q11;Q96Q11-2;Q96Q11-3	CCA tRNA nucleotidyltransferase 1, mitochondrial	High	50.127	64533.7	3.23488e+06	0.000151933	0.987423
SLC25A15	Q9Y619;Q9BXI2	Mitochondrial ornithine transporter 1	Medium	32.736	98465.7	3.22337e+06	0.000151392	0.987574
SMIM12	Q96EX1	Small integral membrane protein 12	Low	10.799	294441	3.17967e+06	0.00014934	0.987723
MT-CO1	P00395	Cytochrome c oxidase subunit 1	Low	57.041	55596.5	3.17128e+06	0.000148946	0.987872
LYPLA1	O75608;O75608-2	Acyl-protein thioesterase 1	High	24.669	128422	3.16805e+06	0.000148794	0.988021
MT-ND5	P03915	NADH-ubiquinone oxidoreductase chain 5	Medium	67.026	47181	3.16235e+06	0.000148526	0.98817
ABHD11	Q8NFV4;Q8NFV4-4;Q8NFV4-6;Q8NFV4-5;Q8NFV4-3;Q8NFV4-2	Alpha/beta hydrolase domain-containing protein 11	Low	34.69	90719.1	3.14705e+06	0.000147808	0.988317
ARMC10	Q8N2F6;Q8N2F6-3	Armadillo repeat-containing protein 10	Medium	37.54	82548.4	3.09887e+06	0.000145545	0.988463
MRPS14	O60783	28S ribosomal protein S14, mitochondrial	Medium	15.139	202081	3.05931e+06	0.000143687	0.988607
MTG2	Q9H4K7;Q9H4K7-2	Mitochondrial ribosome-associated GTPase 2	High	43.955	69107.2	3.03761e+06	0.000142667	0.988749
COQ6	Q9Y2Z9;Q9Y2Z9-3;Q9Y2Z9-2	Ubiquinone biosynthesis monooxygenase COQ6, mitochondrial	Medium	50.869	58950.3	2.99874e+06	0.000140842	0.98889
NSUN4	Q96CB9;Q96CB9-4;Q96CB9-3;Q96CB9-2	5-methylcytosine rRNA methyltransferase NSUN4	High	43.088	69421.9	2.99125e+06	0.00014049	0.989031
NIT2	Q9NQR4	Omega-amidase NIT2	Medium	30.608	97646.2	2.98875e+06	0.000140373	0.989171
MRPL54	Q6P161	39S ribosomal protein L54, mitochondrial	Medium	15.819	187256	2.9622e+06	0.000139126	0.98931
MRPS21	P82921	28S ribosomal protein S21, mitochondrial	High	10.741	275397	2.95804e+06	0.00013893	0.989449
C19orf52	Q9BSF4	Uncharacterized protein C19orf52	Very Low	29.233	101123	2.95613e+06	0.000138841	0.989588
COX7C	P15954	Cytochrome c oxidase subunit 7C, mitochondrial	Medium	7.2454	405737	2.93973e+06	0.00013807	0.989726
MTFR1	Q15390;Q15390-2	Mitochondrial fission regulator 1	Medium	37	79198.4	2.93034e+06	0.000137629	0.989864
NDUFA3	O95167	NADH dehydrogenase [ubiquinone] 1 alpha subcomplex subunit 3	Low	9.2787	312595	2.90048e+06	0.000136227	0.99
MRPS24	Q96EL2	28S ribosomal protein S24, mitochondrial	High	19.015	152165	2.89342e+06	0.000135895	0.990136
BCKDK	O14874;O14874-2;O14874-3	[3-methyl-2-oxobutanoate dehydrogenase [lipoamide]] kinase, mitochondrial	High	46.36	61967.7	2.87282e+06	0.000134928	0.990271
COQ3	Q9NZJ6	Ubiquinone biosynthesis O-methyltransferase, mitochondrial	Medium	41.054	69815.4	2.8662e+06	0.000134617	0.990405
COQ5	Q5HYK3;Q5HYK3-2	2-methoxy-6-polyprenyl-1,4-benzoquinol methylase, mitochondrial	Medium	37.14	76897.5	2.85597e+06	0.000134137	0.990539
ADCK3	Q8NI60;Q8NI60-3;Q8NI60-4;Q8NI60-2	Atypical kinase ADCK3, mitochondrial	Medium	71.949	39620.5	2.85066e+06	0.000133887	0.990673
AGPAT5	Q9NUQ2	1-acyl-sn-glycerol-3-phosphate acyltransferase epsilon	Low	42.072	67735.7	2.84977e+06	0.000133846	0.990807
TRMU	O75648;O75648-2;O75648-4;O75648-3;O75648-5	Mitochondrial tRNA-specific 2-thiouridylase 1	Medium	47.744	59687.9	2.84974e+06	0.000133844	0.990941
TMEM14C	Q9P0S9	Transmembrane protein 14C	Very Low	11.564	245356	2.8373e+06	0.00013326	0.991074
GK;GK3P	P32189;P32189-1;P32189-4;P32189-2;Q14409	Glycerol kinase;Putative glycerol kinase 3	High	61.244	46174.5	2.82791e+06	0.000132819	0.991207
MRPL42	Q9Y6G3	39S ribosomal protein L42, mitochondrial	Medium	16.661	167654	2.79329e+06	0.000131193	0.991338
MRPL40	Q9NQ50	39S ribosomal protein L40, mitochondrial	Low	24.49	112652	2.75884e+06	0.000129575	0.991468
NDUFA11	Q86Y39;Q86Y39-2	NADH dehydrogenase [ubiquinone] 1 alpha subcomplex subunit 11	High	14.852	185215	2.75082e+06	0.000129198	0.991597
TMEM256	Q8N2U0	Transmembrane protein 256	Medium	11.741	232839	2.73377e+06	0.000128397	0.991725
TRMT61B	Q9BVS5	tRNA (adenine(58)-N(1))-methyltransferase, mitochondrial	High	52.965	50787.6	2.68997e+06	0.00012634	0.991852
SPR	P35270;REV__Q16649	Sepiapterin reductase	High	28.048	95809.7	2.68727e+06	0.000126213	0.991978
POLG	P54098	DNA polymerase subunit gamma-1	Low	139.56	19217.9	2.68205e+06	0.000125968	0.992104
TMEM65	Q6PI78	Transmembrane protein 65	Low	25.498	104925	2.67538e+06	0.000125655	0.99223
ATPAF2	Q8N5M1	ATP synthase mitochondrial F1 complex assembly factor 2	Low	32.772	81453.9	2.66941e+06	0.000125374	0.992355
SLC25A25	Q6KCM7-3;Q6KCM7-2;Q6KCM7-4;Q6KCM7-5;Q6KCM7-6	Calcium-binding mitochondrial carrier protein SCaMC-2	Very Low	56.882	46481.3	2.64395e+06	0.000124178	0.992479
TIMM10B	Q9Y5J6	Mitochondrial import inner membrane translocase subunit Tim10 B	Medium	11.586	225432	2.61185e+06	0.000122671	0.992602
GATC	O43716	Glutamyl-tRNA(Gln) amidotransferase subunit C, mitochondrial	Medium	15.086	171644	2.58942e+06	0.000121617	0.992723
TIMM17B	O60830;O60830-2	Mitochondrial import inner membrane translocase subunit Tim17-B	Low	18.273	139664	2.55208e+06	0.000119863	0.992843
RPUSD3	Q6P087;Q6P087-2;Q6P087-3	RNA pseudouridylate synthase domain-containing protein 3	Medium	38.46	66008.4	2.53868e+06	0.000119234	0.992962
FASTKD3	Q14CZ7	FAST kinase domain-containing protein 3	High	75.688	33172.7	2.51077e+06	0.000117924	0.99308
MTFP1	Q9UDX5;Q9UDX5-2	Mitochondrial fission process protein 1	Low	18.01	137563	2.47752e+06	0.000116362	0.993197
NIPSNAP3A	Q9UFN0;Q9BS92	Protein NipSnap homolog 3A	Medium	28.466	85263.4	2.42711e+06	0.000113994	0.993311
EXD2	Q9NVH0;Q9NVH0-2	Exonuclease 3-5 domain-containing protein 2	Medium	70.352	33984.1	2.39085e+06	0.000112291	0.993423
NDUFB8	O95169;O95169-3;O95169-2	NADH dehydrogenase [ubiquinone] 1 beta subcomplex subunit 8, mitochondrial	Medium	21.766	108615	2.36411e+06	0.000111035	0.993534
CCBL2	Q6YP21;Q6YP21-3	Kynurenine--oxoglutarate transaminase 3	High	51.4	45960.4	2.36237e+06	0.000110953	0.993645
LETMD1	Q6P1Q0;Q6P1Q0-7;Q6P1Q0-2;Q6P1Q0-4;Q6P1Q0-5;Q6P1Q0-6;Q6P1Q0-3	LETM1 domain-containing protein 1	High	41.79	56281.6	2.35201e+06	0.000110467	0.993755
PNPLA4	P41247;P41247-2	Patatin-like phospholipase domain-containing protein 4	Medium	27.98	82617.3	2.31163e+06	0.000108571	0.993864
MUL1	Q969V5	Mitochondrial ubiquitin ligase activator of NFKB 1	Medium	39.8	57937	2.30589e+06	0.000108301	0.993972
POLG2	Q9UHN1	DNA polymerase subunit gamma-2, mitochondrial	Medium	54.91	41768.8	2.29353e+06	0.00010772	0.99408
HSCB	Q8IWL3	Iron-sulfur cluster co-chaperone protein HscB, mitochondrial	High	27.422	83198.7	2.28147e+06	0.000107154	0.994187
MT-ND4	P03905	NADH-ubiquinone oxidoreductase chain 4	High	51.58	43740.8	2.25615e+06	0.000105965	0.994293
MRPS12	O15235	28S ribosomal protein S12, mitochondrial	High	15.173	147997	2.24556e+06	0.000105467	0.994399
CEBPZOS	A8MTT3	Protein CEBPZOS	Low	9.3358	239886	2.23953e+06	0.000105184	0.994504
MARS2	Q96GW9	Methionine--tRNA ligase, mitochondrial	High	66.59	32451.6	2.16095e+06	0.000101493	0.994605
OXNAD1	Q96HP4	Oxidoreductase NAD-binding domain-containing protein 1	Very Low	34.854	61736	2.15175e+06	0.000101061	0.994706
YBEY	P58557;P58557-2;P58557-4;P58557-3	Putative ribonuclease	Medium	19.298	110225	2.12713e+06	9.99049e-05	0.994806
APOOL	Q6UXV4	MICOS complex subunit MIC27	Very Low	29.159	72113.5	2.10276e+06	9.87603e-05	0.994905
GLRX2	Q9NS18;Q9NS18-2	Glutaredoxin-2, mitochondrial	Very Low	18.051	116289	2.09913e+06	9.85899e-05	0.995004
COA4	Q9NYJ1;Q9NYJ1-2	Cytochrome c oxidase assembly factor 4 homolog, mitochondrial	Medium	10.134	205740	2.08497e+06	9.79249e-05	0.995102
SFXN4	Q6P4A7;Q6P4A7-2;Q6P4A7-3	Sideroflexin-4	Medium	37.998	54432.2	2.06831e+06	9.71426e-05	0.995199
OPA3	Q9H6K4;Q9H6K4-2	Optic atrophy 3 protein	Low	19.996	100615	2.0119e+06	9.44932e-05	0.995293
MRS2	Q9HD23;Q9HD23-4;Q9HD23-3	Magnesium transporter MRS2 homolog, mitochondrial	Medium	50.317	39516.3	1.98834e+06	9.33865e-05	0.995387
ALDH1L2	Q3SY69;Q3SY69-3;Q3SY69-2	Mitochondrial 10-formyltetrahydrofolate dehydrogenase	Low	101.74	19352.3	1.9689e+06	9.24736e-05	0.995479
TRIT1	Q9H3H1;Q9H3H1-4;Q9H3H1-5;Q9H3H1-2;Q9H3H1-3;Q9H3H1-6	tRNA dimethylallyltransferase, mitochondrial	Low	52.725	37335.5	1.96851e+06	9.24553e-05	0.995572
ABCB8	Q9NUT2;Q9NUT2-5;Q9NUT2-4;Q9NUT2-2;Q9NUT2-3	ATP-binding cassette sub-family B member 8, mitochondrial	Very Low	79.988	24008.7	1.92041e+06	9.0196e-05	0.995662
MRPS33	Q9Y291	28S ribosomal protein S33, mitochondrial	Medium	12.629	151143	1.90879e+06	8.96501e-05	0.995751
CISD3	P0C7P0	CDGSH iron-sulfur domain-containing protein 3, mitochondrial	Very Low	14.215	133269	1.89441e+06	8.89749e-05	0.99584
MECR	Q9BV79;Q9BV79-2	Trans-2-enoyl-CoA reductase, mitochondrial	Low	40.461	46721.3	1.89039e+06	8.87862e-05	0.995929
PTCD2	Q8WV60;Q8WV60-3;Q8WV60-2	Pentatricopeptide repeat-containing protein 2, mitochondrial	Low	43.967	41990.1	1.84618e+06	8.67095e-05	0.996016
COQ7	Q99807;Q99807-2	5-demethoxyubiquinone hydroxylase, mitochondrial	Low	24.277	73461.4	1.78342e+06	8.37621e-05	0.9961
GUK1	Q16774	Guanylate kinase	Medium	21.725	81985.7	1.78114e+06	8.36548e-05	0.996183
TMEM223	A0PJW6	Transmembrane protein 223	Low	22.049	80514.9	1.77527e+06	8.33794e-05	0.996267
SLC25A40	Q8TBP6	Solute carrier family 25 member 40	Low	38.124	46273.4	1.76413e+06	8.28559e-05	0.99635
COX19	Q49B96	Cytochrome c oxidase assembly protein COX19	Very Low	10.394	169223	1.7589e+06	8.26103e-05	0.996432
ACADS	P16219;REV__Q8WW52-2;REV__Q8WW52	Short-chain specific acyl-CoA dehydrogenase, mitochondrial	Very Low	44.297	39628	1.7554e+06	8.2446e-05	0.996515
NDUFAF6	Q330K2;Q330K2-2;Q330K2-3	NADH dehydrogenase (ubiquinone) complex I, assembly factor 6	Medium	38.176	45360.9	1.7317e+06	8.13327e-05	0.996596
TMEM126B	Q8IUX1;Q8IUX1-4	Complex I assembly factor TMEM126B, mitochondrial	Very Low	25.943	66272.8	1.71931e+06	8.07511e-05	0.996677
GTPBP3	Q969Y2;Q969Y2-3;Q969Y2-4;Q969Y2-2	tRNA modification GTPase GTPBP3, mitochondrial	Low	52.058	32782.7	1.7066e+06	8.0154e-05	0.996757
FAM173B	Q6P4H8;Q6P4H8-2	Protein FAM173B	Low	26.11	64720.3	1.68985e+06	7.93671e-05	0.996836
MPC2	O95563	Mitochondrial pyruvate carrier 2	Medium	14.279	117498	1.67776e+06	7.87993e-05	0.996915
OXSM	Q9NWU1;Q9NWU1-2	3-oxoacyl-[acyl-carrier-protein] synthase, mitochondrial	Medium	48.842	34109.9	1.66599e+06	7.82469e-05	0.996993
NDUFC1	O43677	NADH dehydrogenase [ubiquinone] 1 subunit C1, mitochondrial	Low	8.7341	189590	1.6559e+06	7.77725e-05	0.997071
VARS2	Q5ST30;Q5ST30-4;Q5ST30-3;Q5ST30-2	Valine--tRNA ligase, mitochondrial	Low	118.49	13875.7	1.64414e+06	7.72203e-05	0.997148
FLAD1	Q8NFF5;Q8NFF5-2;Q8NFF5-3;Q8NFF5-4;Q8NFF5-5	FAD synthase;Molybdenum cofactor biosynthesis protein-like region;FAD synthase region	Low	65.265	24879.8	1.62378e+06	7.62642e-05	0.997224
SIRT5	Q9NXA8;Q9NXA8-4;Q9NXA8-3;Q9NXA8-2	NAD-dependent protein deacylase sirtuin-5, mitochondrial	Medium	33.881	47462.9	1.60809e+06	7.55273e-05	0.9973
FAM73A	Q8NAN2;Q8NAN2-2	Protein FAM73A	Medium	71.005	22568.5	1.60247e+06	7.52635e-05	0.997375
AUH	Q13825;Q13825-2	Methylglutaconyl-CoA hydratase, mitochondrial	Low	35.608	44853.1	1.59713e+06	7.50125e-05	0.99745
CCDC90B	Q9GZT6;Q9GZT6-2;Q9GZT6-3	Coiled-coil domain-containing protein 90B, mitochondrial	Medium	29.505	54013.6	1.59367e+06	7.48501e-05	0.997525
PDP1	Q9P0J1;Q9P0J1-2	[Pyruvate dehydrogenase [acetyl-transferring]]-phosphatase 1, mitochondrial	Medium	61.053	25833.4	1.57721e+06	7.40768e-05	0.997599
MTIF3	Q9H2K0	Translation initiation factor IF-3, mitochondrial	Very Low	31.725	47502.1	1.50701e+06	7.07796e-05	0.99767
GDAP1	Q8TB36;Q8TB36-2	Ganglioside-induced differentiation-associated protein 1	Medium	41.345	35931.7	1.48559e+06	6.9774e-05	0.99774
TIMM22	Q9Y584	Mitochondrial import inner membrane translocase subunit Tim22	Very Low	20.031	73250.2	1.46727e+06	6.89136e-05	0.997809
CHCHD1	Q96BP2	Coiled-coil-helix-coiled-coil-helix domain-containing protein 1	Medium	13.475	107969	1.45488e+06	6.83315e-05	0.997877
COA1	Q9GZY4	Cytochrome c oxidase assembly factor 1 homolog	Very Low	16.694	85525.6	1.42776e+06	6.70579e-05	0.997944
OXLD1	Q5BKU9;REV__Q86UK7-2;REV__Q86UK7-3;REV__Q86UK7	Oxidoreductase-like domain-containing protein 1	Very Low	15.855	89917.3	1.42564e+06	6.6958e-05	0.998011
TMEM186	Q96B77	Transmembrane protein 186	Medium	24.893	57048.1	1.4201e+06	6.66978e-05	0.998078
MT-ATP8	P03928	ATP synthase protein 8	Very Low	7.9916	174595	1.39529e+06	6.55327e-05	0.998143
THG1L	Q9NWX6	Probable tRNA(His) guanylyltransferase	Low	34.83	39737.5	1.38406e+06	6.5005e-05	0.998208
TIMM17A	Q99595	Mitochondrial import inner membrane translocase subunit Tim17-A	Low	18.023	74207.4	1.33744e+06	6.28156e-05	0.998271
TRIAP1	O43715	TP53-regulated inhibitor of apoptosis 1	Very Low	8.7858	151890	1.33448e+06	6.26764e-05	0.998334
ALAS1	P13196;P13196-2	5-aminolevulinate synthase, nonspecific, mitochondrial	Low	70.58	18536.4	1.3083e+06	6.14469e-05	0.998395
PDK2	Q15119;Q15119-2	[Pyruvate dehydrogenase (acetyl-transferring)] kinase isozyme 2, mitochondrial	Medium	46.153	27995.1	1.29206e+06	6.06842e-05	0.998456
NFU1	Q9UMS0;Q9UMS0-3;Q9UMS0-2	NFU1 iron-sulfur cluster scaffold homolog, mitochondrial	Very Low	28.462	45216.6	1.28696e+06	6.04445e-05	0.998516
MCEE	Q96PE7	Methylmalonyl-CoA epimerase, mitochondrial	Very Low	18.749	68361.6	1.28171e+06	6.01982e-05	0.998577
ATP5S	Q99766;Q99766-3;Q99766-2	ATP synthase subunit s, mitochondrial	Low	24.866	50748.3	1.26191e+06	5.92681e-05	0.998636
C17orf80	Q9BSJ5;Q9BSJ5-3;Q9BSJ5-2	Uncharacterized protein C17orf80	Very Low	67.314	18340.2	1.23455e+06	5.79833e-05	0.998694
FTSJ2	Q9UI43	rRNA methyltransferase 2, mitochondrial	Medium	27.423	44821.1	1.22913e+06	5.77286e-05	0.998751
OSGEPL1	Q9H4B0;Q9H4B0-3;Q9H4B0-2	Probable tRNA N6-adenosine threonylcarbamoyltransferase, mitochondrial	Very Low	45.122	25934	1.17019e+06	5.49606e-05	0.998806
SFXN2	Q96NB2	Sideroflexin-2	Low	36.231	32261	1.16885e+06	5.48973e-05	0.998861
NUDT19	A8MXV4	Nucleoside diphosphate-linked moiety X motif 19, mitochondrial	Low	42.233	27456.4	1.15957e+06	5.44615e-05	0.998916
C6orf203	Q9P0P8	Uncharacterized protein C6orf203	Medium	27.941	40980.9	1.14505e+06	5.37794e-05	0.99897
PDSS2	Q86YH6;Q86YH6-2	Decaprenyl-diphosphate synthase subunit 2	Low	44.128	25776.4	1.13746e+06	5.34232e-05	0.999023
PEO1	Q96RR1;Q96RR1-2;Q96RR1-3	Twinkle protein, mitochondrial	Very Low	77.153	14128.2	1.09003e+06	5.11956e-05	0.999074
BAX	Q07812;Q07812-5;Q07812-8;Q07812-2;Q07812-7;Q07812-4;Q07812-6;Q07812-3	Apoptosis regulator BAX	High	21.184	50438.5	1.06849e+06	5.01838e-05	0.999124
PGS1	Q32NB8;Q32NB8-2;Q32NB8-3	CDP-diacylglycerol--glycerol-3-phosphate 3-phosphatidyltransferase, mitochondrial	Low	62.73	16727.5	1.04932e+06	4.92833e-05	0.999174
SLC25A46	Q96AG3;Q96AG3-3;Q96AG3-2	Solute carrier family 25 member 46	Very Low	46.173	21536.3	994395	4.67038e-05	0.99922
GUF1	Q8N442	Translation factor GUF1, mitochondrial	Low	74.327	12634.7	939099	4.41067e-05	0.999264
PTRH1	Q86Y79	Probable peptidyl-tRNA hydrolase	Very Low	22.936	40336.6	925159	4.3452e-05	0.999308
TRMT5	Q32P41	tRNA (guanine(37)-N1)-methyltransferase	Very Low	58.246	15321.8	892433	4.19149e-05	0.99935
SLC25A35	Q3KQZ1;Q3KQZ1-2;Q3KQZ1-3;Q3KQZ1-4	Solute carrier family 25 member 35	Low	32.437	27476.9	891268	4.18603e-05	0.999392
CARKD	Q8IW45;Q8IW45-2;Q8IW45-4;Q8IW45-3	ATP-dependent (S)-NAD(P)H-hydrate dehydratase	Very Low	36.576	24007.1	878084	4.1241e-05	0.999433
ADCK1	Q86TW2;Q86TW2-2;Q86TW2-3	Uncharacterized aarF domain-containing protein kinase 1	Low	60.577	13680	828691	3.89212e-05	0.999472
QTRT1	Q9BXR0;Q9BXR0-2	Queuine tRNA-ribosyltransferase	Low	44.047	18751.8	825959	3.87929e-05	0.999511
REXO2	Q9Y3B8;Q9Y3B8-2	Oligoribonuclease, mitochondrial	Very Low	26.832	30299	812983	3.81834e-05	0.999549
COX8A	P10176	Cytochrome c oxidase subunit 8A, mitochondrial	Very Low	7.579	101409	768581	3.6098e-05	0.999585
PPP1R13B	Q96KQ4	Apoptosis-stimulating of p53 protein 1	Very Low	119.56	6254.98	747846	3.51241e-05	0.99962
SDHD	O14521-2;O14521;O14521-4	Succinate dehydrogenase [ubiquinone] cytochrome b small subunit, mitochondrial	Very Low	12.615	58832.8	742176	3.48578e-05	0.999655
NIT1	Q86X76-2;Q86X76;Q86X76-4;Q86X76-3;Q86X76-5	Nitrilase homolog 1	Very Low	31.858	21347.3	680081	3.19414e-05	0.999687
SDR39U1	Q9NRG7-2;Q9NRG7	Epimerase family protein SDR39U1	Low	31.076	21291.5	661653	3.10759e-05	0.999718
QTRTD1	Q9H974;Q9H974-4;Q9H974-3;Q9H974-2	Queuine tRNA-ribosyltransferase subunit QTRTD1	Low	46.712	13885.4	648617	3.04636e-05	0.999748
ADPRHL2	Q9NX46	Poly(ADP-ribose) glycohydrolase ARH3	Low	38.946	15652	609584	2.86304e-05	0.999777
CEP152	O94986;O94986-2;O94986-1	Centrosomal protein of 152 kDa	Very Low	195.62	3009.33	588684	2.76488e-05	0.999805
SIPA1L1	O43166;O43166-3;O43166-2	Signal-induced proliferation-associated 1-like protein 1	Very Low	200.03	2894.32	578952	2.71916e-05	0.999832
MT-CO3	P00414	Cytochrome c oxidase subunit 3	Very Low	29.95	18724.6	560803	2.63393e-05	0.999858
NME4	O00746;O00746-2	Nucleoside diphosphate kinase, mitochondrial	Very Low	20.658	26943.9	556607	2.61422e-05	0.999884
MGAT4B	Q9UQ53;Q9UQ53-3;Q9UQ53-2	Alpha-1,3-mannosyl-glycoprotein 4-beta-N-acetylglucosaminyltransferase B	Very Low	63.198	8594.43	543151	2.55102e-05	0.99991
MTHFS	P49914	5-formyltetrahydrofolate cyclo-ligase	Low	23.255	21726	505238	2.37295e-05	0.999934
BNIP3	Q12983	BCL2/adenovirus E1B 19 kDa protein-interacting protein 3	Very Low	21.541	22230.4	478864	2.24908e-05	0.999956
CHSY1	Q86X52;Q70JA7	Chondroitin sulfate synthase 1	Very Low	91.783	4736.68	434746	2.04188e-05	0.999977
QDPR	P09417;P09417-2	Dihydropteridine reductase	Very Low	25.789	14732.7	379940	1.78447e-05	0.999994
MLX	Q9UH92;Q9UH92-3;Q9UH92-2	Max-like protein X	Very Low	33.3	3601.93	119944	5.63342e-06	1

## Sheet: Plasma membrane
Gene names	Protein IDs	Protein names	Prediction Confidence	Mol. weight [kDa]	Copies associated with Plasma membrane	Mass associated with Plasma membrane (kDa)	% Mass of Plasma membrane	Cumulative mass (%)
SLC3A2	P08195-2	4F2 cell-surface antigen heavy chain	Very High	57.944	1.50978e+07	8.74825e+08	0.0863602	0.0863602
ANXA2;ANXA2P2	P07355;P07355-2;A6NMY6	Annexin A2;Putative annexin A2-like protein	Very High	38.604	2.01751e+07	7.78839e+08	0.0768849	0.163245
BASP1	P80723;P80723-2	Brain acid soluble protein 1	High	22.693	2.57757e+07	5.84927e+08	0.0577424	0.220987
ATP1A1	P05023;P05023-4;P05023-3;P05023-2;P20648	Sodium/potassium-transporting ATPase subunit alpha-1	Very High	112.89	3.9368e+06	4.44425e+08	0.0438724	0.26486
MSN	P26038	Moesin	Very High	67.819	5.86864e+06	3.98005e+08	0.03929	0.30415
ALDOA	P04075	Fructose-bisphosphate aldolase A	Very High	39.42	9.59627e+06	3.78285e+08	0.0373433	0.341493
SLC7A5	Q01650;Q9GIP4-1;Q9GIP4	Large neutral amino acids transporter small subunit 1	Very High	55.01	3.59609e+06	1.97821e+08	0.0195283	0.361021
CD55	P08174-2;P08174-5;P08174;P08174-4;P08174-3;P08174-6;P08174-7	Complement decay-accelerating factor	Very High	48.717	3.94396e+06	1.92138e+08	0.0189673	0.379989
BSG	P35613;P35613-2;P35613-4	Basigin	Very High	42.2	4.49082e+06	1.89512e+08	0.0187081	0.398697
L1CAM	P32004-2;P32004-3;P32004	Neural cell adhesion molecule L1	Very High	139.52	1.03565e+06	1.44494e+08	0.0142641	0.412961
CD44	P16070;P16070-18;P16070-12;P16070-14;P16070-13;P16070-11;P16070-10;P16070-16;P16070-8;P16070-17;P16070-6;P16070-4;P16070-3;P16070-7;P16070-5;P16070-15;P16070-9;P16070-19	CD44 antigen	Very High	81.537	1.65494e+06	1.34939e+08	0.0133208	0.426282
MYO1C	O00159-3;O00159	Unconventional myosin-Ic	Very High	119.63	1.1235e+06	1.34405e+08	0.0132681	0.43955
EZR	P15311	Ezrin	Low	69.412	1.6064e+06	1.11504e+08	0.0110073	0.450557
HLA-A	P01891;P16189;P16190;P30512;P30459;P10314	HLA class I histocompatibility antigen, A-68 alpha chain	Very High	40.908	2.56784e+06	1.05045e+08	0.0103698	0.460927
GNB4	Q9HAV0	Guanine nucleotide-binding protein subunit beta-4	Very High	37.567	2.65026e+06	9.95625e+07	0.00982853	0.470756
EGFR	P00533;P00533-4;P00533-3;P00533-2	Epidermal growth factor receptor	Very High	134.28	722026	9.69537e+07	0.009571	0.480327
CFL1	P23528	Cofilin-1	Medium	18.502	5.12434e+06	9.48106e+07	0.00935944	0.489686
ATP2B1	P20020;P20020-6;P20020-3;P20020-4;P20020-5;P20020-2	Plasma membrane calcium-transporting ATPase 1	Very High	138.75	666707	9.25057e+07	0.0091319	0.498818
JUP	P14923	Junction plakoglobin	Very High	81.744	1.04162e+06	8.51465e+07	0.00840543	0.507223
GNG12	Q9UBI6	Guanine nucleotide-binding protein G(I)/G(S)/G(O) subunit gamma-12	Very High	8.0061	9.72344e+06	7.78468e+07	0.00768482	0.514908
DSG2	Q14126	Desmoglein-2	Very High	122.29	632891	7.73963e+07	0.00764034	0.522548
MCAM	P43121;P43121-2	Cell surface glycoprotein MUC18	Very High	71.607	1.06014e+06	7.59138e+07	0.007494	0.530042
RAP1B	P61224;P61224-3;A6NIZ1;P61224-2;P61224-4	Ras-related protein Rap-1b;Ras-related protein Rap-1b-like protein	Very High	20.825	3.59145e+06	7.47919e+07	0.00738325	0.537426
ABCG2	Q9UNQ0;Q9UNQ0-2	ATP-binding cassette sub-family G member 2	Very High	72.313	1.0082e+06	7.29058e+07	0.00719706	0.544623
GNAI2	P04899;P04899-4;P04899-6;P04899-3;P04899-5;P04899-2	Guanine nucleotide-binding protein G(i) subunit alpha-2	Very High	40.45	1.73798e+06	7.03012e+07	0.00693994	0.551563
AP2A1	O95782;O95782-2	AP-2 complex subunit alpha-1	Low	107.54	616351	6.62824e+07	0.00654321	0.558106
SLC16A3	O15427	Monocarboxylate transporter 4	Very High	49.469	1.30807e+06	6.4709e+07	0.00638789	0.564494
CD109	Q6YHK3;Q6YHK3-4;Q6YHK3-2;Q6YHK3-3	CD109 antigen	Very High	161.69	399996	6.46754e+07	0.00638458	0.570878
CALM1	P62158;P02585	Calmodulin	Very High	16.837	3.77142e+06	6.34994e+07	0.00626849	0.577147
RAB6A	P20340-2;P20340-4;P20340-3;Q14964	Ras-related protein Rab-6A	Very High	23.548	2.67372e+06	6.29609e+07	0.00621532	0.583362
GNAS	P63092-2;Q5JWF2-2	Guanine nucleotide-binding protein G(s) subunit alpha isoforms short;Guanine nucleotide-binding protein G(s) subunit alpha isoforms XLas	Very High	44.266	1.42155e+06	6.29265e+07	0.00621193	0.589574
ATP1B3	P54709;P54709-2	Sodium/potassium-transporting ATPase subunit beta-3	Very High	31.512	1.96567e+06	6.19421e+07	0.00611475	0.595689
VCP	P55072	Transitional endoplasmic reticulum ATPase	Very Low	89.321	684868	6.11731e+07	0.00603884	0.601728
PLXNB2	O15031	Plexin-B2	Very High	205.12	293072	6.01149e+07	0.00593438	0.607662
SLC1A5	Q15758;Q15758-3;Q15758-2	Neutral amino acid transporter B(0)	Very High	56.598	1.01102e+06	5.72216e+07	0.00564875	0.613311
SLC16A1	P53985;P53985-2	Monocarboxylate transporter 1	Very High	53.944	1.04511e+06	5.63772e+07	0.0055654	0.618876
SCRIB	Q14160;Q14160-3;Q14160-2	Protein scribble homolog	Very Low	174.88	315796	5.52264e+07	0.0054518	0.624328
B2M	P61769	Beta-2-microglobulin;Beta-2-microglobulin form pI 5.3	High	13.714	4.01022e+06	5.49962e+07	0.00542907	0.629757
AP2B1	P63010;P63010-2;P63010-3	AP-2 complex subunit beta	Very High	104.55	518495	5.42087e+07	0.00535133	0.635108
PTPRF	P10586;P10586-2	Receptor-type tyrosine-protein phosphatase F	Very High	212.88	236177	5.02774e+07	0.00496324	0.640072
RAC1;RAC2	P63000-2;P63000;P15153	Ras-related C3 botulinum toxin substrate 1;Ras-related C3 botulinum toxin substrate 2	Very High	23.467	2.12448e+06	4.98552e+07	0.00492157	0.644993
MYO1E	Q12965	Unconventional myosin-Ie	Very High	127.06	381934	4.85285e+07	0.0047906	0.649784
CD59	P13987	CD59 glycoprotein	Very High	14.177	3.40129e+06	4.82201e+07	0.00476015	0.654544
LGALS3	P17931	Galectin-3	High	26.152	1.83677e+06	4.80352e+07	0.0047419	0.659286
MYO1B	O43795-2	Unconventional myosin-Ib	Very High	124.95	379411	4.74074e+07	0.00467993	0.663966
EPB41L2	O43491	Band 4.1-like protein 2	Very High	112.59	416135	4.68526e+07	0.00462516	0.668591
FSCN1	Q16658	Fascin	Very High	54.529	817503	4.45776e+07	0.00440058	0.672992
CD9	P21926	CD9 antigen	Very High	25.416	1.71276e+06	4.35315e+07	0.00429731	0.677289
ATP1B1	P05026;P05026-2	Sodium/potassium-transporting ATPase subunit beta-1	Very High	35.061	1.23108e+06	4.3163e+07	0.00426094	0.68155
RHOA	P61586	Transforming protein RhoA	High	21.768	1.9764e+06	4.30223e+07	0.00424704	0.685797
CSPG4	Q6UVK1	Chondroitin sulfate proteoglycan 4	Very High	250.53	170658	4.2755e+07	0.00422066	0.690018
SLC30A1	Q9Y6M5	Zinc transporter 1	Very High	55.299	756049	4.18088e+07	0.00412724	0.694145
STOM	P27105;P27105-2	Erythrocyte band 7 integral membrane protein	Very High	31.73	1.28837e+06	4.08801e+07	0.00403557	0.69818
PLS3	P13797;P13797-2;P13797-3	Plastin-3	Medium	70.81	575382	4.07428e+07	0.00402202	0.702202
ITGAV	P06756;P06756-3;P06756-2	Integrin alpha-V;Integrin alpha-V heavy chain;Integrin alpha-V light chain	Very High	116.04	335803	3.89665e+07	0.00384667	0.706049
GNAI3	P08754;A8MTJ3;P11488	Guanine nucleotide-binding protein G(k) subunit alpha	Very High	40.532	934846	3.78912e+07	0.00374051	0.70979
RAB8A	P61006;P61006-2;P20337	Ras-related protein Rab-8A	Low	23.668	1.49938e+06	3.54873e+07	0.00350321	0.713293
GNB1	P62873;P62873-2	Guanine nucleotide-binding protein G(I)/G(S)/G(T) subunit beta-1	Very High	37.377	942123	3.52137e+07	0.0034762	0.716769
SLC2A3;SLC2A14	P11169;Q8TDB8;Q8TDB8-4;Q8TDB8-2;Q8TDB8-5;Q8TDB8-3	Solute carrier family 2, facilitated glucose transporter member 3;Solute carrier family 2, facilitated glucose transporter member 14	Very High	53.924	644955	3.47785e+07	0.00343324	0.720202
CNP	P09543;P09543-2;Q5TBK1;Q5TBK1-2	2,3-cyclic-nucleotide 3-phosphodiesterase	Very High	47.578	730978	3.47785e+07	0.00343324	0.723635
ESYT2	A0FGR8-6;A0FGR8	Extended synaptotagmin-2	Low	104.71	331086	3.4668e+07	0.00342233	0.727058
RAB35	Q15286;Q15286-2	Ras-related protein Rab-35	Very High	23.025	1.49986e+06	3.45343e+07	0.00340913	0.730467
MET	P08581;P08581-2;P08581-3;P42685;P42685-2	Hepatocyte growth factor receptor	Very High	155.54	216253	3.3636e+07	0.00332046	0.733787
DAG1	Q14118	Dystroglycan;Alpha-dystroglycan;Beta-dystroglycan	Very High	97.44	341702	3.32955e+07	0.00328683	0.737074
ALDOC	P09972	Fructose-bisphosphate aldolase C	Very High	39.455	817519	3.22552e+07	0.00318414	0.740258
HLA-C	P30508;Q29960-2;Q29960;Q07000;P30510;P30501;P30504;Q95604	HLA class I histocompatibility antigen, Cw-12 alpha chain;HLA class I histocompatibility antigen, Cw-16 alpha chain;HLA class I histocompatibility antigen, Cw-15 alpha chain;HLA class I histocompatibility antigen, Cw-14 alpha chain;HLA class I histocompatibility antigen, Cw-2 alpha chain;HLA class I histocompatibility antigen, Cw-4 alpha chain;HLA class I histocompatibility antigen, Cw-17 alpha c…	Medium	40.885	785506	3.21154e+07	0.00317034	0.743429
S100A10	P60903	Protein S100-A10	Very High	11.203	2.82906e+06	3.16939e+07	0.00312874	0.746557
CDC42	P60953;Q9H4E5;Q9H4E5-2	Cell division control protein 42 homolog	Very High	21.258	1.46563e+06	3.11563e+07	0.00307566	0.749633
LACE1	Q8WV93	Lactation elevated protein 1	Very Low	54.844	547545	3.00296e+07	0.00296444	0.752597
PTGFRN	Q9P2B2	Prostaglandin F2 receptor negative regulator	Very High	98.555	301456	2.971e+07	0.00293289	0.75553
ICAM1	P05362	Intercellular adhesion molecule 1	Very High	57.825	497632	2.87756e+07	0.00284064	0.758371
GNB2	P62879;P62879-2	Guanine nucleotide-binding protein G(I)/G(S)/G(T) subunit beta-2	Very High	37.331	765739	2.85858e+07	0.00282191	0.761193
EPB41L1	Q9H4G0	Band 4.1-like protein 1	Very High	98.502	283274	2.79031e+07	0.00275452	0.763947
RAI14	Q9P0K7;Q9P0K7-4;Q9P0K7-3;Q9P0K7-2;O15034;Q9C0D0;Q9C0D0-2	Ankycorbin	Low	110.04	247950	2.72845e+07	0.00269345	0.766641
TLN1	Q9Y490	Talin-1	Low	269.76	99559.1	2.68571e+07	0.00265126	0.769292
JAK1	P23458	Tyrosine-protein kinase JAK1	Very High	133.28	199901	2.66428e+07	0.0026301	0.771922
FYN	P06241;P06241-3	Tyrosine-protein kinase Fyn	Very High	60.761	432266	2.62649e+07	0.0025928	0.774515
CLIC4	Q9Y696	Chloride intracellular channel protein 4	Very High	28.772	900712	2.59153e+07	0.00255829	0.777073
RHOG	P84095	Rho-related GTP-binding protein RhoG	High	21.308	1.17698e+06	2.50791e+07	0.00247574	0.779549
GNA11	P29992	Guanine nucleotide-binding protein subunit alpha-11	Very High	42.123	549418	2.31431e+07	0.00228463	0.781834
KRAS	P01116-2;P01116	GTPase KRas;GTPase KRas, N-terminally processed	Very High	21.424	1.04741e+06	2.24396e+07	0.00221518	0.784049
BANF1	O75531	Barrier-to-autointegration factor;Barrier-to-autointegration factor, N-terminally processed	Medium	10.058	2.16533e+06	2.17788e+07	0.00214995	0.786199
NPTN	Q9Y639;Q9Y639-1;Q9Y639-3;Q9Y639-4;Q9Y639-5	Neuroplastin	Very High	44.387	485760	2.15614e+07	0.00212848	0.788327
RALA	P11233	Ras-related protein Ral-A	Very High	23.567	905236	2.13337e+07	0.002106	0.790433
CD99	P14209;P14209-2;P14209-3	CD99 antigen	Very High	18.848	1.13062e+06	2.13099e+07	0.00210365	0.792537
STXBP3	O00186	Syntaxin-binding protein 3	Very High	67.764	308499	2.09051e+07	0.0020637	0.794601
RAB13	P51153	Ras-related protein Rab-13	Very High	22.774	905314	2.06176e+07	0.00203531	0.796636
SLC9A3R2	Q15599	Na(+)/H(+) exchange regulatory cofactor NHE-RF2	Very High	37.413	545034	2.03914e+07	0.00201298	0.798649
TM4SF1	P30408	Transmembrane 4 L6 family member 1	High	21.632	938378	2.0299e+07	0.00200386	0.800653
PLP2	Q04941	Proteolipid protein 2	Medium	16.691	1.20841e+06	2.01695e+07	0.00199108	0.802644
RAB34	Q9BZG1;Q9BZG1-4;Q9BZG1-2	Ras-related protein Rab-34	Low	29.044	692602	2.01159e+07	0.00198579	0.80463
CPD	O75976;O75976-2	Carboxypeptidase D	Medium	152.93	131004	2.00344e+07	0.00197774	0.806607
ABCC4	O15439;O15439-2;O15439-3;O15439-4	Multidrug resistance-associated protein 4	Very High	149.52	129531	1.93674e+07	0.0019119	0.808519
ABCC1	P33527;P33527-9;P33527-2;P33527-3;P33527-5;P33527-4;P33527-6;P33527-7;P33527-8	Multidrug resistance-associated protein 1	Medium	171.59	112540	1.93108e+07	0.00190631	0.810426
SLC43A3	Q8NBI5	Solute carrier family 43 member 3	Very High	54.528	348824	1.90207e+07	0.00187767	0.812303
PTP4A1	Q93096	Protein tyrosine phosphatase type IVA 1	Very High	19.815	954251	1.89085e+07	0.00186659	0.81417
AP2M1	Q96CW1;Q96CW1-2	AP-2 complex subunit mu	High	49.654	379196	1.88286e+07	0.00185871	0.816029
ABCB1	P08183;P08183-2	Multidrug resistance protein 1	Very High	141.48	130277	1.84315e+07	0.00181951	0.817848
SNTB2	Q13425;Q13425-2	Beta-2-syntrophin	Very High	57.949	311394	1.8045e+07	0.00178135	0.819629
FARP1	Q9Y4F1;Q9Y4F1-2;Q9Y4F1-3	FERM, RhoGEF and pleckstrin domain-containing protein 1	Very High	118.63	151696	1.79957e+07	0.00177648	0.821406
SLC2A1	P11166	Solute carrier family 2, facilitated glucose transporter member 1	Very High	54.083	330584	1.7879e+07	0.00176496	0.823171
ITGB5	P18084	Integrin beta-5	Very High	88.053	201213	1.77174e+07	0.00174902	0.82492
LIN7C	Q9NUP9;Q9HAP6	Protein lin-7 homolog C	Very High	21.834	808609	1.76552e+07	0.00174287	0.826663
PTPRS	Q13332-6;Q13332-2;Q13332;Q13332-3;Q13332-4;Q13332-7;Q13332-5	Receptor-type tyrosine-protein phosphatase S	Very High	212.48	82436	1.7516e+07	0.00172913	0.828392
RRAS2	P62070;P62070-4;P62070-3;P62070-2	Ras-related protein R-Ras2	Very High	23.399	734472	1.71859e+07	0.00169655	0.830088
CROCC	Q5TZA2;Q5TZA2-2;Q8IVE0;Q86T23	Rootletin	Low	228.52	74471.7	1.70183e+07	0.00168	0.831768
MPZL1	O95297;O95297-2;O95297-4;O95297-5	Myelin protein zero-like protein 1	Very High	29.082	581017	1.68971e+07	0.00166804	0.833437
EPS15L1	Q9UBC2;Q9UBC2-2;Q9UBC2-3;Q9UBC2-4	Epidermal growth factor receptor substrate 15-like 1	High	94.254	172609	1.62691e+07	0.00160604	0.835043
SLC4A2	P04920;P04920-2;P04920-3	Anion exchange protein 2	Medium	137.01	116268	1.59298e+07	0.00157255	0.836615
NUP155	O75694;O75694-2	Nuclear pore complex protein Nup155	Medium	155.2	102410	1.58941e+07	0.00156902	0.838184
MARCKSL1	P49006	MARCKS-related protein	Very High	19.529	810025	1.5819e+07	0.00156161	0.839746
DDR2	Q16832	Discoidin domain-containing receptor 2	High	96.735	162419	1.57116e+07	0.00155101	0.841297
DLG1	Q12959-4;Q12959-2	Disks large homolog 1	Very High	99.941	157076	1.56983e+07	0.00154969	0.842846
CD46	P15529-4;P15529-7;P15529-6;P15529-3;P15529-5;P15529-2;P15529-16;P15529-9;P15529-8	Membrane cofactor protein	Very High	41.358	377168	1.55989e+07	0.00153988	0.844386
SLC3A2	P08195;P08195-4	4F2 cell-surface antigen heavy chain	Very High	67.993	225813	1.53537e+07	0.00151567	0.845902
SLC1A4	P43007;P43007-2	Neutral amino acid transporter A	Very High	55.722	271228	1.51133e+07	0.00149195	0.847394
SLC39A10	Q9ULF5;Q9ULF5-2	Zinc transporter ZIP10	Very High	94.131	159367	1.50014e+07	0.0014809	0.848875
GNA13	Q14344;Q14344-2;P19086	Guanine nucleotide-binding protein subunit alpha-13	Very High	44.049	333900	1.4708e+07	0.00145193	0.850327
MPP7	Q5T2T1	MAGUK p55 subfamily member 7	High	65.523	223214	1.46257e+07	0.00144381	0.851771
ERBB2IP	Q96RT1-3;Q96RT1;Q96RT1-8;Q96RT1-6;Q96RT1-5;Q96RT1-2;Q96RT1-7;Q96RT1-4;Q96NW7-3	Protein LAP2	High	152.65	94675.5	1.44522e+07	0.00142668	0.853197
MPP6	Q9NZW5	MAGUK p55 subfamily member 6	Very High	61.116	234961	1.43599e+07	0.00141757	0.854615
LRRC8D	Q7L1W4	Volume-regulated anion channel subunit LRRC8D	Low	98.2	143528	1.40945e+07	0.00139137	0.856006
PCDH17	O14917;O14917-2;Q9NPG4	Protocadherin-17	Very High	126.23	111315	1.40513e+07	0.00138711	0.857393
NOTCH2	Q04721	Neurogenic locus notch homolog protein 2;Notch 2 extracellular truncation;Notch 2 intracellular domain	High	265.4	52811.8	1.40163e+07	0.00138365	0.858777
AGFG1	P52594;P52594-2;P52594-3;P52594-4	Arf-GAP domain and FG repeat-containing protein 1	High	58.259	239702	1.39648e+07	0.00137857	0.860155
ADAM9	Q13443;Q13443-2	Disintegrin and metalloproteinase domain-containing protein 9	Low	90.555	153632	1.39121e+07	0.00137337	0.861529
ARF6	P62330	ADP-ribosylation factor 6	Very High	20.082	691837	1.38935e+07	0.00137152	0.8629
BCAM	P50895	Basal cell adhesion molecule	Very High	67.404	205770	1.38697e+07	0.00136918	0.86427
SLC29A1	Q99808;Q99808-2	Equilibrative nucleoside transporter 1	Very High	50.219	275511	1.38359e+07	0.00136584	0.865635
SLC12A2	P55011;P55011-3	Solute carrier family 12 member 2	High	131.45	104040	1.36761e+07	0.00135006	0.866985
PKP2	Q99959-2;Q99959	Plakophilin-2	High	92.755	142110	1.31815e+07	0.00130124	0.868287
SLC9A3R1	O14745;O14745-2	Na(+)/H(+) exchange regulatory cofactor NHE-RF1	Very High	38.868	336480	1.30783e+07	0.00129105	0.869578
ATP2B4	P23634;P23634-6;P23634-7;P23634-8;P23634-2;P23634-4;P23634-5;P23634-3	Plasma membrane calcium-transporting ATPase 4	Very High	137.92	94409.3	1.30209e+07	0.00128539	0.870863
HLA-B	P30464;P30484;P30481;P30488;P30487;P30485;P30461	HLA class I histocompatibility antigen, B-15 alpha chain;HLA class I histocompatibility antigen, B-46 alpha chain;HLA class I histocompatibility antigen, B-44 alpha chain;HLA class I histocompatibility antigen, B-50 alpha chain;HLA class I histocompatibility antigen, B-49 alpha chain;HLA class I histocompatibility antigen, B-47 alpha chain;HLA class I histocompatibility antigen, B-13 alpha chain	Very High	40.388	320478	1.29435e+07	0.00127774	0.872141
ITSN1	Q15811-8;Q15811;Q15811-9;Q15811-4;Q15811-6;Q15811-13;Q15811-5;CON__ENSEMBL:ENSBTAP00000001528	Intersectin-1	Very High	194.82	66073.7	1.28725e+07	0.00127074	0.873412
RRAS	P10301	Ras-related protein R-Ras	Very High	23.48	542377	1.2735e+07	0.00125716	0.874669
SDC2	P34741	Syndecan-2	Very High	22.16	572369	1.26837e+07	0.0012521	0.875921
SNAP23	O00161;O00161-2	Synaptosomal-associated protein 23	Very High	23.354	539801	1.26065e+07	0.00124448	0.877165
YES1	P07947;P09769	Tyrosine-protein kinase Yes	Very High	60.801	204159	1.24131e+07	0.00122539	0.878391
SLC4A7	Q9Y6M7-6;Q9Y6M7-13;Q9Y6M7-7;Q9Y6M7-9;Q9Y6M7-8;Q9Y6M7-2;Q9Y6M7;Q9Y6M7-12;Q9Y6M7-3;Q9Y6M7-4;Q9Y6M7-11;Q9Y6M7-14;Q9Y6M7-5;Q9Y6M7-10;Q6U841-4	Sodium bicarbonate cotransporter 3	High	127.36	97244.1	1.2385e+07	0.00122261	0.879613
CXADR	P78310;P78310-7;P78310-2;P78310-3	Coxsackievirus and adenovirus receptor	Very High	40.029	298563	1.19512e+07	0.00117979	0.880793
PVRL2	Q92692	Nectin-2	Very High	57.741	204240	1.1793e+07	0.00116417	0.881957
RHOB	P62745	Rho-related GTP-binding protein RhoB	Very High	22.123	527385	1.16673e+07	0.00115177	0.883109
EPHB4	P54760;P54760-2;P54760-4;P54760-3;P29322	Ephrin type-B receptor 4	Very High	108.27	107523	1.16415e+07	0.00114922	0.884258
LYN	P07948	Tyrosine-protein kinase Lyn	Very High	58.573	194229	1.13766e+07	0.00112306	0.885381
CD151	P48509	CD151 antigen	Very High	28.295	401342	1.1356e+07	0.00112103	0.886502
PVR	P15151;P15151-3;P15151-2;P15151-4	Poliovirus receptor	Very High	45.302	250213	1.13352e+07	0.00111898	0.887621
CD97	P48960;P48960-2;P48960-3;Q9UHX3;Q9UHX3-4;Q9UHX3-6;Q9UHX3-3;Q9UHX3-2;Q9UHX3-5	CD97 antigen;CD97 antigen subunit alpha;CD97 antigen subunit beta	Very High	91.868	122288	1.12343e+07	0.00110902	0.88873
NPR3	P17342;P17342-2;P17342-3	Atrial natriuretic peptide receptor 3	Very High	59.807	186521	1.11553e+07	0.00110122	0.889832
USO1	O60763;O60763-2	General vesicular transport factor p115	Medium	107.89	99286.2	1.0712e+07	0.00105746	0.890889
PROCR	Q9UNN8	Endothelial protein C receptor	Very High	26.671	401507	1.07086e+07	0.00105712	0.891946
PALM	O75781	Paralemmin-1	Very High	42.075	250641	1.05457e+07	0.00104104	0.892987
ALPP;ALPPL2	P05187;P10696	Alkaline phosphatase, placental type;Alkaline phosphatase, placental-like	Very High	57.953	175269	1.01574e+07	0.00100271	0.89399
GPC1	P35052;P35052-2	Glypican-1;Secreted glypican-1	Very High	61.68	164151	1.01248e+07	0.000999494	0.894989
SQSTM1	Q13501;Q13501-2	Sequestosome-1	High	47.687	207949	9.91645e+06	0.000978924	0.895968
NRAS	P01111	GTPase NRas	Very High	21.229	459251	9.74944e+06	0.000962438	0.896931
SDC1	P18827	Syndecan-1	Very High	32.461	299222	9.71306e+06	0.000958846	0.89789
NPR1	P16066;O75343	Atrial natriuretic peptide receptor 1	High	118.92	80723.1	9.59959e+06	0.000947644	0.898837
MFI2	P08582	Melanotransferrin	Very High	80.214	119129	9.55578e+06	0.00094332	0.899781
F11R	Q9Y624;Q9Y624-2	Junctional adhesion molecule A	Very High	32.583	292538	9.53177e+06	0.00094095	0.900722
TBC1D10B	Q4KMP7	TBC1 domain family member 10B	Very High	87.198	107002	9.33032e+06	0.000921063	0.901643
VANGL1	Q8TAA9;Q8TAA9-2	Vang-like protein 1	Very High	59.974	152649	9.15499e+06	0.000903755	0.902546
GNAI1	P63096;P63096-2	Guanine nucleotide-binding protein G(i) subunit alpha-1	Very High	40.361	226235	9.13107e+06	0.000901394	0.903448
DSTN	P60981;P60981-2	Destrin	High	18.506	488783	9.04542e+06	0.000892939	0.904341
SLC39A14	Q15043;Q15043-2;Q15043-3	Zinc transporter ZIP14	Very High	54.212	166143	9.00695e+06	0.000889141	0.90523
PIEZO1	Q92508	Piezo-type mechanosensitive ion channel component 1	High	286.79	31255.7	8.96381e+06	0.000884883	0.906115
RAP2C	Q9Y3L5	Ras-related protein Rap-2c	Very High	20.745	431616	8.95388e+06	0.000883902	0.906999
ROR2	Q01974	Tyrosine-protein kinase transmembrane receptor ROR2	Very High	104.76	85223.9	8.92806e+06	0.000881353	0.90788
DAB2	P98082;P98082-3;P98082-2	Disabled homolog 2	Medium	82.447	107547	8.86692e+06	0.000875318	0.908755
LYPD3	O95274	Ly6/PLAUR domain-containing protein 3	Very High	35.97	246392	8.86271e+06	0.000874902	0.90963
RAB31	Q13636	Ras-related protein Rab-31	Very Low	21.569	410888	8.86243e+06	0.000874875	0.910505
CASK	O14936-3;O14936;O14936-4;O14936-6;O14936-2;O14936-5	Peripheral plasma membrane protein CASK	High	102.11	84705.1	8.64923e+06	0.000853828	0.911359
CD276	Q5ZPR3;Q5ZPR3-2;Q5ZPR3-4;Q5ZPR3-3	CD276 antigen	Very High	57.235	150814	8.63182e+06	0.000852109	0.912211
SLC31A1	O15431	High affinity copper uptake protein 1	High	21.09	408170	8.6083e+06	0.000849788	0.913061
STX4	Q12846;Q12846-2	Syntaxin-4	Very High	34.18	246239	8.41644e+06	0.000830848	0.913892
RAP2B	P61225	Ras-related protein Rap-2b	Very High	20.504	409534	8.39709e+06	0.000828937	0.914721
IGF1R	P08069	Insulin-like growth factor 1 receptor;Insulin-like growth factor 1 receptor alpha chain;Insulin-like growth factor 1 receptor beta chain	Very High	154.79	52956.1	8.19707e+06	0.000809192	0.91553
ADAM15	Q13444;Q13444-2;Q13444-12;Q13444-5;Q13444-3;Q13444-4;Q13444-8;Q13444-7;Q13444-6;Q13444-9;Q13444-10;Q13444-13	Disintegrin and metalloproteinase domain-containing protein 15	Medium	92.958	86072.5	8.00113e+06	0.000789849	0.91632
PTPRJ	Q12913;Q12913-2	Receptor-type tyrosine-protein phosphatase eta	Very High	145.94	54702.3	7.98326e+06	0.000788085	0.917108
ATP11C	Q8NB49;Q8NB49-2;Q8NB49-3;Q8NB49-4	Phospholipid-transporting ATPase IG	Low	129.48	61096.2	7.91074e+06	0.000780926	0.917889
RAB23	Q9ULC3	Ras-related protein Rab-23	Very High	26.659	294986	7.86404e+06	0.000776316	0.918665
AP2A2	O94973	AP-2 complex subunit alpha-2	Medium	103.96	72526.6	7.53987e+06	0.000744315	0.919409
GNG5	P63218	Guanine nucleotide-binding protein G(I)/G(S)/G(O) subunit gamma-5	Very High	7.3184	1.02734e+06	7.51852e+06	0.000742207	0.920152
SLC7A1	P30825	High affinity cationic amino acid transporter 1	High	67.638	110748	7.4908e+06	0.000739471	0.920891
RAP1A	P62834	Ras-related protein Rap-1A	Very High	20.987	350481	7.35555e+06	0.00072612	0.921617
ZDHHC5	Q9C0B5;Q9C0B5-2	Palmitoyltransferase ZDHHC5	Very High	77.544	92917.5	7.20519e+06	0.000711277	0.922328
EBF2	Q9HAK2	Transcription factor COE2	Very High	62.649	113684	7.1222e+06	0.000703084	0.923031
ANTXR1	Q9H6X2;Q9H6X2-5;Q9H6X2-4;Q9H6X2-6;Q9H6X2-2;Q9H6X2-3	Anthrax toxin receptor 1	Very High	62.788	113306	7.11428e+06	0.000702302	0.923734
MMP15	P51511;P50281	Matrix metalloproteinase-15	Very High	75.806	93712.9	7.104e+06	0.000701287	0.924435
ROBO1	Q9Y6N7;Q9Y6N7-5;Q9Y6N7-4;Q9Y6N7-3;Q9Y6N7-2;Q9Y6N7-6	Roundabout homolog 1	Very High	180.93	38441	6.95513e+06	0.000686591	0.925122
KIDINS220	Q9ULH0;Q9ULH0-4;Q9ULH0-2;Q9ULH0-3;Q9ULH0-5	Kinase D-interacting substrate of 220 kDa	Medium	196.54	35217.1	6.92158e+06	0.000683279	0.925805
SLC44A2	Q8IWA5;Q8IWA5-2	Choline transporter-like protein 2	Very High	80.123	85773.5	6.87243e+06	0.000678427	0.926483
CADM1	Q9BY67;Q9BY67-5;Q9BY67-4;Q9BY67-3;Q9BY67-2	Cell adhesion molecule 1	Very High	48.509	140006	6.79155e+06	0.000670443	0.927154
CNNM3	Q8NE01;Q8NE01-2;Q8NE01-3	Metal transporter CNNM3	Very High	76.118	87596.2	6.66765e+06	0.000658212	0.927812
PIP5K1A	Q99755-3;Q99755-4;Q99755-2	Phosphatidylinositol 4-phosphate 5-kinase type-1 alpha	Very High	61.186	108811	6.65768e+06	0.000657228	0.928469
ANO6	Q4KMQ2;Q4KMQ2-3;Q4KMQ2-2;Q4KMQ2-4	Anoctamin-6	Very High	106.16	61627.1	6.54233e+06	0.000645841	0.929115
ITGA3	P26006;P26006-1	Integrin alpha-3;Integrin alpha-3 heavy chain;Integrin alpha-3 light chain	Very High	116.61	55991.6	6.52918e+06	0.000644542	0.92976
CD81	P60033	CD81 antigen	Very High	25.809	252281	6.51112e+06	0.00064276	0.930402
ABCC2	Q92887	Canalicular multispecific organic anion transporter 1	Very High	174.21	37349	6.50657e+06	0.000642311	0.931045
GPR64	Q8IZP9-9	G-protein coupled receptor 64	Very High	106.35	61112	6.49926e+06	0.000641589	0.931686
EPB41	P11171;P11171-2;P11171-5;P11171-3;P11171-7;P11171-4;P11171-6	Protein 4.1	Very High	97.016	66444.1	6.44614e+06	0.000636345	0.932323
CD47	Q08722;Q08722-3;Q08722-4;Q08722-2	Leukocyte surface antigen CD47	Very High	35.213	182547	6.42802e+06	0.000634556	0.932957
MSLN	Q13421-4;Q13421-3;Q13421-2;Q13421	Mesothelin;Megakaryocyte-potentiating factor;Mesothelin, cleaved form	Very High	67.94	94445.6	6.41663e+06	0.000633432	0.933591
PCDH7	O60245;O60245-2	Protocadherin-7	Very High	116.07	53669.3	6.2294e+06	0.000614949	0.934206
FAS	P25445;P25445-6;P25445-7;P25445-5;P25445-4	Tumor necrosis factor receptor superfamily member 6	Very High	37.732	164264	6.19799e+06	0.000611848	0.934817
CD58	P19256-3;P19256;P19256-2	Lymphocyte function-associated antigen 3	Very High	27.96	214706	6.00318e+06	0.000592618	0.93541
RAB20	Q9NX57	Ras-related protein Rab-20	Medium	26.277	228124	5.9944e+06	0.000591751	0.936002
LLGL1	Q15334	Lethal(2) giant larvae protein homolog 1	Low	115.42	50857.7	5.87e+06	0.00057947	0.936581
PLXND1	Q9Y4D7;Q9Y4D7-2	Plexin-D1	Very High	212	27647.1	5.86118e+06	0.0005786	0.93716
ADAM17	P78536;P78536-2	Disintegrin and metalloproteinase domain-containing protein 17	Very High	93.02	62904.4	5.85136e+06	0.00057763	0.937737
TGFBR3	Q03167;Q03167-2	Transforming growth factor beta receptor type 3	Very High	93.498	62578.4	5.85095e+06	0.00057759	0.938315
IGSF3	O75054;O75054-2	Immunoglobulin superfamily member 3	Very High	135.19	42804.5	5.78674e+06	0.000571251	0.938886
RP2	O75695	Protein XRP2	Very High	39.641	145860	5.78202e+06	0.000570785	0.939457
DDR1	Q08345-5;Q08345;Q08345-2;Q08345-6;Q08345-4	Epithelial discoidin domain-containing receptor 1	Very High	101.8	56402.9	5.74181e+06	0.000566816	0.940024
GPRIN1	Q7Z2K8;Q7Z2K8-2	G protein-regulated inducer of neurite outgrowth 1	Very High	102.4	55967.6	5.73108e+06	0.000565756	0.94059
SEMA3C	Q99985;Q99985-2	Semaphorin-3C	Very High	85.206	66494.6	5.66574e+06	0.000559306	0.941149
COTL1	Q14019	Coactosin-like protein	High	15.945	353824	5.64172e+06	0.000556935	0.941706
EPHA2	P29317;P29317-2;P29323;P29323-2;P54762-5;P29323-3	Ephrin type-A receptor 2	Very High	108.27	52015.1	5.63167e+06	0.000555943	0.942262
ADCY9	O60503	Adenylate cyclase type 9	Very High	150.7	36534.8	5.5058e+06	0.000543517	0.942805
SLC1A3	P43003;P43003-2;P48664;P48664-2	Excitatory amino acid transporter 1	High	59.572	91685.3	5.46188e+06	0.000539181	0.943345
INF2	Q27J81;Q27J81-2;Q27J81-3	Inverted formin-2	Low	135.62	39552.2	5.36407e+06	0.000529526	0.943874
SLC6A9	P48067-2;P48067;P48067-3	Sodium- and chloride-dependent glycine transporter 1	Very High	70.582	75014.9	5.2947e+06	0.000522678	0.944397
AXL	P30530;P30530-2	Tyrosine-protein kinase receptor UFO	Very High	98.335	53820.1	5.2924e+06	0.000522451	0.944919
FZD6	O60353;O60353-2	Frizzled-6	Medium	79.291	66634	5.28347e+06	0.00052157	0.945441
HLA-A	P10316;P01892	HLA class I histocompatibility antigen, A-69 alpha chain;HLA class I histocompatibility antigen, A-2 alpha chain	Very High	40.976	126263	5.17373e+06	0.000510737	0.945952
FMNL1	O95466;O95466-2;O95466-3	Formin-like protein 1	Medium	121.85	41001.6	4.99604e+06	0.000493196	0.946445
LRRC8A	Q8IWT6	Volume-regulated anion channel subunit LRRC8A	Very High	94.198	52731.3	4.96718e+06	0.000490347	0.946935
IL6ST	P40189;P40189-3;P40189-2	Interleukin-6 receptor subunit beta	High	103.54	47738	4.94279e+06	0.000487939	0.947423
CLMP	Q9H6B4	CXADR-like membrane protein	Very High	41.28	119384	4.92818e+06	0.000486496	0.947909
LRRC57	Q8N9N7	Leucine-rich repeat-containing protein 57	Very High	26.754	183089	4.89836e+06	0.000483553	0.948393
STEAP3	Q658P3-2;Q658P3;Q658P3-3;Q658P3-4	Metalloreductase STEAP3	Very High	55.651	87831.3	4.8879e+06	0.00048252	0.948876
ANXA6	P08133;P08133-2	Annexin A6	Low	75.872	64196.7	4.87073e+06	0.000480825	0.949356
GOLGA7	Q7Z5G4;Q7Z5G4-3	Golgin subfamily A member 7	Very High	15.824	307759	4.86999e+06	0.000480751	0.949837
RHOF	Q9HBH0;Q9HBH0-2	Rho-related GTP-binding protein RhoF	Very High	23.625	205810	4.86226e+06	0.000479989	0.950317
FAM49B	Q9NUQ9;Q9NUQ9-2;Q9H0Q0	Protein FAM49B	Very High	36.748	132245	4.85973e+06	0.000479739	0.950797
OSBPL9	Q96SU4;Q96SU4-7;Q96SU4-2;Q96SU4-6;Q96SU4-3;Q96SU4-5;Q96SU4-4	Oxysterol-binding protein-related protein 9	Low	83.184	58395.6	4.85758e+06	0.000479527	0.951276
UFC1	Q9Y3C8	Ubiquitin-fold modifier-conjugating enzyme 1	Very Low	19.458	237583	4.6229e+06	0.00045636	0.951733
TMEM30A	Q9NV96;Q9NV96-2;Q9NV96-3;Q3MIR4	Cell cycle control protein 50A	Very Low	40.683	111864	4.55097e+06	0.000449259	0.952182
PLXNA1	Q9UIW2	Plexin-A1	Very High	211.06	21508.2	4.53951e+06	0.000448128	0.95263
ITSN2	Q9NZM3;Q9NZM3-2;Q9NZM3-4;Q9NZM3-3	Intersectin-2	High	193.46	23397.2	4.52642e+06	0.000446836	0.953077
ALDH3B1	P43353;P43353-2	Aldehyde dehydrogenase family 3 member B1	Very High	51.839	86910.6	4.50536e+06	0.000444756	0.953522
IGSF8	Q969P0;Q969P0-3;Q969P0-2	Immunoglobulin superfamily member 8	Very High	65.033	68770.5	4.47235e+06	0.000441498	0.953963
HSPG2	P98160	Basement membrane-specific heparan sulfate proteoglycan core protein;Endorepellin;LG3 peptide	Very Low	468.83	9473.41	4.44142e+06	0.000438445	0.954402
INSR	P06213;P06213-2;P14616	Insulin receptor;Insulin receptor subunit alpha;Insulin receptor subunit beta	Very High	156.33	28394.5	4.43891e+06	0.000438197	0.95484
NUMB	P49757;P49757-3;P49757-2;P49757-4;P49757-8;P49757-7;P49757-6;P49757-5;P49757-9	Protein numb homolog	High	70.803	62652.8	4.436e+06	0.00043791	0.955278
SLCO4A1	Q96BD0;Q96BD0-4;Q96BD0-3;Q96BD0-2	Solute carrier organic anion transporter family member 4A1	Very High	77.193	56681.1	4.37539e+06	0.000431926	0.95571
OLR1	P78380;P78380-3	Oxidized low-density lipoprotein receptor 1;Oxidized low-density lipoprotein receptor 1, soluble form	High	30.959	139610	4.32218e+06	0.000426674	0.956136
DSC2	Q02487	Desmocollin-2	Very High	99.961	42925.3	4.29085e+06	0.000423581	0.95656
ATP2B3	Q16720;Q16720-4;Q16720-2;Q16720-8;Q16720-7;Q16720-6;Q16720-3;Q16720-5	Plasma membrane calcium-transporting ATPase 3	Very High	134.2	31865.6	4.27636e+06	0.00042215	0.956982
CDCA3	Q99618	Cell division cycle-associated protein 3	Very Low	28.998	146005	4.23386e+06	0.000417955	0.9574
SLC7A11	Q9UPY5	Cystine/glutamate transporter	Very High	55.422	76200.8	4.2232e+06	0.000416902	0.957817
DDAH1	O94760;O94760-2	N(G),N(G)-dimethylarginine dimethylaminohydrolase 1	Very High	31.121	134586	4.18844e+06	0.000413471	0.95823
RALB	P11234;P11234-2;P11234-3	Ras-related protein Ral-B	Very High	23.408	177506	4.15506e+06	0.000410176	0.958641
SLC39A6	Q13433;Q13433-2	Zinc transporter ZIP6	Very High	85.046	48470.6	4.12223e+06	0.000406935	0.959048
EPB41L1	Q9H4G0-2	Band 4.1-like protein 1	High	87.644	46397.9	4.0665e+06	0.000401434	0.959449
FLVCR1	Q9Y5Y0;Q9Y5Y0-2	Feline leukemia virus subgroup C receptor-related protein 1	Very High	59.862	67225.5	4.02426e+06	0.000397263	0.959846
SNX9	Q9Y5X1	Sorting nexin-9	Very High	66.591	60002.7	3.99564e+06	0.000394438	0.960241
GNAQ	P50148	Guanine nucleotide-binding protein G(q) subunit alpha	Very High	42.142	94163.3	3.96823e+06	0.000391733	0.960632
DMD	P11532;P11532-4;P11532-3;P11532-2	Dystrophin	High	426.74	9208.45	3.92961e+06	0.00038792	0.96102
USP33	Q8TEY7;Q8TEY7-2;Q8TEY7-3	Ubiquitin carboxyl-terminal hydrolase 33	Low	106.73	36811.7	3.92891e+06	0.000387851	0.961408
ERBB2	P04626;P04626-5;P04626-4;P04626-6;P04626-3;P04626-2	Receptor tyrosine-protein kinase erbB-2	Very High	137.91	28095	3.87458e+06	0.000382488	0.961791
FOLR1	P15328	Folate receptor alpha	Very High	29.819	128993	3.84644e+06	0.00037971	0.96217
CDH10	Q9Y6N8;Q9ULB4;P55285;Q9ULB5;P55285-2	Cadherin-10	Very High	88.45	42958.2	3.79965e+06	0.000375091	0.962545
FIBP	O43427;O43427-2	Acidic fibroblast growth factor intracellular-binding protein	Very High	41.878	90099.5	3.77319e+06	0.000372479	0.962918
RTN4RL2	Q86UN3;Q86UN3-2	Reticulon-4 receptor-like 2	Very High	46.105	81833.6	3.77294e+06	0.000372454	0.96329
STXBP2	Q15833;Q15833-2;Q15833-3	Syntaxin-binding protein 2	Very High	66.452	56212.2	3.73541e+06	0.000368749	0.963659
TMEM132A	Q24JP5;Q24JP5-2;Q24JP5-4;Q24JP5-3	Transmembrane protein 132A	Very High	110.11	33468.6	3.68523e+06	0.000363796	0.964023
VASN	Q6EMK4	Vasorin	Very High	71.712	51373.8	3.68412e+06	0.000363686	0.964387
PIP4K2B	P78356;P78356-2	Phosphatidylinositol 5-phosphate 4-kinase type-2 beta	Medium	47.377	77621.6	3.67748e+06	0.000363031	0.96475
CNNM2	Q9H8M5;Q9H8M5-2;Q9H8M5-3	Metal transporter CNNM2	Medium	96.622	38033.6	3.67488e+06	0.000362774	0.965112
SDC4	P31431;P31431-2	Syndecan-4	Very High	21.641	168549	3.64758e+06	0.000360079	0.965473
RHBDF2	Q6PJF5-2;Q6PJF5	Inactive rhomboid protein 2	Very High	93.378	38981.2	3.63999e+06	0.00035933	0.965832
PRNP	P04156;P04156-2	Major prion protein	Very High	27.661	131589	3.63988e+06	0.000359319	0.966191
MYADM	Q96S97	Myeloid-associated differentiation marker	High	35.273	102238	3.60625e+06	0.000355999	0.966547
CSNK1G3	Q9Y6M4-3;Q9Y6M4-4;Q9Y6M4;Q9Y6M4-2;Q9Y6M4-5;Q9Y6M4-6	Casein kinase I isoform gamma-3	Very High	48.897	73496.5	3.59376e+06	0.000354766	0.966902
ATP13A3	Q9H7F0;Q9H7F0-2	Probable cation-transporting ATPase 13A3	Very High	138.04	25448.2	3.51287e+06	0.000346781	0.967249
LSR	Q86X29;Q86X29-6;Q86X29-5;Q86X29-4;Q86X29-3;Q86X29-2	Lipolysis-stimulated lipoprotein receptor	Very High	71.438	49111.1	3.5084e+06	0.000346339	0.967595
GOLGA1	Q92805	Golgin subfamily A member 1	Medium	88.183	39470.7	3.48065e+06	0.0003436	0.967939
C2CD5	Q86YS7-3;Q86YS7;Q86YS7-2;Q86YS7-4;Q86YS7-5	C2 domain-containing protein 5	High	116.03	29524.3	3.4257e+06	0.000338176	0.968277
ITGA6	P23229-2;P23229-4;P23229-6;P23229-9;P23229;P23229-5;P23229-3;P23229-7	Integrin alpha-6;Integrin alpha-6 heavy chain;Integrin alpha-6 light chain;Processed integrin alpha-6	Very High	119.47	27992.9	3.34431e+06	0.000330141	0.968607
SLC19A1	P41440;P41440-2;P41440-3	Folate transporter 1	High	64.868	51104.4	3.31504e+06	0.000327252	0.968934
CLN5	O75503	Ceroid-lipofuscinosis neuronal protein 5	Medium	41.496	79620.5	3.30393e+06	0.000326155	0.96926
RDH14	Q9HBH5	Retinol dehydrogenase 14	Low	36.864	87852.3	3.23859e+06	0.000319704	0.96958
STX2	P32856;P32856-3;P32856-2	Syntaxin-2	High	33.341	97013.5	3.23453e+06	0.000319304	0.969899
CTNNAL1	Q9UBT7;Q9UBT7-2;Q9UBT7-3	Alpha-catulin	Very Low	81.895	39140.4	3.2054e+06	0.000316429	0.970216
CD70	P32970;P32970-2	CD70 antigen	Medium	21.118	149458	3.15624e+06	0.000311576	0.970527
PLCD3	Q8N3E9	1-phosphatidylinositol 4,5-bisphosphate phosphodiesterase delta-3	Very High	89.257	35316	3.1522e+06	0.000311176	0.970839
ITFG3	Q9H0X4;Q9H0X4-2	Protein ITFG3	Very High	59.659	52447.7	3.12898e+06	0.000308884	0.971147
SNTB1	Q13884;Q13884-2	Beta-1-syntrophin	Medium	58.06	53810.4	3.12423e+06	0.000308416	0.971456
PSEN1	P49768;P49768-2;P49768-7;P49768-3;P49768-5;P49768-6;P49768-4	Presenilin-1;Presenilin-1 NTF subunit;Presenilin-1 CTF subunit;Presenilin-1 CTF12	Very High	52.667	58674.8	3.09023e+06	0.000305059	0.971761
PTPRK	Q15262-2;Q15262-3;Q15262;Q15262-4	Receptor-type tyrosine-protein phosphatase kappa	Very High	162.17	18987.1	3.07913e+06	0.000303964	0.972065
KIAA0319L	Q8IZA0;Q8IZA0-2	Dyslexia-associated protein KIAA0319-like protein	Medium	115.66	26372.5	3.05025e+06	0.000301112	0.972366
KIRREL	Q96J84-2	Kin of IRRE-like protein 1	Very High	85.048	35582.3	3.0262e+06	0.000298738	0.972665
OSBPL5	Q9H0X9;Q9H0X9-3	Oxysterol-binding protein-related protein 5	Very Low	98.615	29758.8	2.93466e+06	0.000289702	0.972954
ITGA1	P56199	Integrin alpha-1	Very High	130.85	22423.8	2.93415e+06	0.000289651	0.973244
TMEM2	Q9UHN6;Q9UHN6-2	Transmembrane protein 2	Very High	154.37	18987.3	2.93108e+06	0.000289348	0.973533
RAB3D	O95716	Ras-related protein Rab-3D	Very Low	24.267	120693	2.92886e+06	0.000289129	0.973823
ITGA2	P17301	Integrin alpha-2	Very High	129.29	22390.3	2.89484e+06	0.00028577	0.974108
CELSR2	Q9HCU4	Cadherin EGF LAG seven-pass G-type receptor 2	Medium	317.45	9018.74	2.863e+06	0.000282627	0.974391
TBC1D24	Q9ULP9;Q9ULP9-2	TBC1 domain family member 24	Medium	62.919	44955.8	2.82857e+06	0.000279229	0.97467
SNAP25	P60880	Synaptosomal-associated protein 25	Very High	23.315	120489	2.8092e+06	0.000277316	0.974948
ATP11A	P98196	Probable phospholipid-transporting ATPase IH	Medium	129.75	21363.7	2.77194e+06	0.000273638	0.975221
KCTD10	Q9H3F6;Q9H3F6-2;Q9H3F6-3;REV__Q9HBY8-2;REV__Q9HBY8-3;REV__Q9HBY8	BTB/POZ domain-containing adapter for CUL3-mediated RhoA degradation protein 3	Medium	35.432	77813.8	2.7571e+06	0.000272173	0.975493
MYO10	Q9HD67;Q9HD67-3;Q9HD67-2	Unconventional myosin-X	Low	237.34	11592.3	2.75133e+06	0.000271603	0.975765
RASA3	Q14644;Q14644-2	Ras GTPase-activating protein 3	Medium	95.698	28667.5	2.74342e+06	0.000270823	0.976036
PLAUR	Q03405;Q03405-3	Urokinase plasminogen activator surface receptor	Very High	36.978	73332.3	2.71168e+06	0.00026769	0.976303
INPP5A	Q14642	Type I inositol 1,4,5-trisphosphate 5-phosphatase	High	47.819	56364.9	2.69531e+06	0.000266074	0.97657
GPR107	Q5VW38-2;Q5VW38;Q5VW38-3	Protein GPR107	Low	61.975	43433.1	2.69177e+06	0.000265724	0.976835
STX3	Q13277;Q13277-2;Q13277-3	Syntaxin-3	Very High	33.155	80364.9	2.6645e+06	0.000263032	0.977098
ABCC3	O15438;O15438-4;O15438-2;O15438-5;O15438-3	Canalicular multispecific organic anion transporter 2	Medium	169.34	15712.3	2.66072e+06	0.000262659	0.977361
PPAP2C	O43688;O43688-2;O43688-3	Lipid phosphate phosphohydrolase 2	Medium	32.573	81552.3	2.6564e+06	0.000262233	0.977623
ABCC5	O15440;O15440-5;O15440-4;O15440-3	Multidrug resistance-associated protein 5	Very High	160.66	16331.5	2.62383e+06	0.000259017	0.977882
SH3BP4	Q9P0V3;Q9P0V3-2	SH3 domain-binding protein 4	Very High	107.49	24397.1	2.62244e+06	0.00025888	0.978141
ASNA1	O43681	ATPase ASNA1	Low	38.792	66557	2.58188e+06	0.000254876	0.978396
CD99L2	Q8TCZ2;Q8TCZ2-3;Q8TCZ2-2;Q8TCZ2-5;Q8TCZ2-6	CD99 antigen-like protein 2	Very High	27.986	91170.3	2.55149e+06	0.000251876	0.978648
PHLDA2	Q53GA4	Pleckstrin homology-like domain family A member 2	Very High	17.092	147955	2.52885e+06	0.000249641	0.978897
TMEM237	Q96Q45;Q96Q45-2;Q96Q45-5;Q96Q45-3;Q96Q45-4	Transmembrane protein 237	Medium	45.525	54830.6	2.49616e+06	0.000246414	0.979144
LLGL2	Q6P1M3;Q6P1M3-2;Q6P1M3-3	Lethal(2) giant larvae protein homolog 2	High	113.45	21561.4	2.44614e+06	0.000241476	0.979385
FARP2	O94887;O94887-3;O94887-2	FERM, RhoGEF and pleckstrin domain-containing protein 2	Medium	119.89	20067.3	2.40587e+06	0.0002375	0.979623
LTBR	P36941;P36941-2	Tumor necrosis factor receptor superfamily member 3	Low	46.709	50899.4	2.37746e+06	0.000234696	0.979858
ENG	P17813;P17813-2	Endoglin	Very High	70.577	33461.4	2.36161e+06	0.000233131	0.980091
AGAP3	Q96P47;Q96P47-2;Q96P47-4;Q96P47-5;Q96P47-3;Q96P47-6	Arf-GAP with GTPase, ANK repeat and PH domain-containing protein 3	Medium	95.043	24821	2.35907e+06	0.000232881	0.980324
ITGA5	P08648	Integrin alpha-5;Integrin alpha-5 heavy chain;Integrin alpha-5 light chain	Very High	114.54	20558.1	2.35473e+06	0.000232452	0.980556
RAB27A	P51159;P51159-2	Ras-related protein Rab-27A	Low	24.868	93201.7	2.31774e+06	0.000228801	0.980785
CXCR4	P61073;P61073-2	C-X-C chemokine receptor type 4	Very High	39.745	58287.1	2.31662e+06	0.00022869	0.981013
CHMP6	Q96FZ7	Charged multivesicular body protein 6	High	23.485	97303.3	2.28517e+06	0.000225585	0.981239
LRP6	O75581	Low-density lipoprotein receptor-related protein 6	Very High	180.43	12494	2.25429e+06	0.000222538	0.981462
GAS1	P54826	Growth arrest-specific protein 1	Very High	35.693	61732.6	2.20342e+06	0.000217516	0.981679
CYSTM1	Q9H1C7	Cysteine-rich and transmembrane domain-containing protein 1	High	10.631	202522	2.15301e+06	0.000212539	0.981892
XPR1	Q9UBH6;Q9UBH6-2	Xenotropic and polytropic retrovirus receptor 1	Medium	81.534	26188.4	2.13524e+06	0.000210785	0.982102
SLC5A3	P53794	Sodium/myo-inositol cotransporter	Very High	79.693	26745	2.13139e+06	0.000210405	0.982313
PODXL2	Q9NZ53;Q9NZ53-2	Podocalyxin-like protein 2	Very High	65.075	31714.3	2.06381e+06	0.000203733	0.982517
RAB22A	Q9UL26	Ras-related protein Rab-22A	High	21.855	93604.7	2.04573e+06	0.000201949	0.982719
RHEB	Q15382	GTP-binding protein Rheb	Low	20.497	99637.2	2.04226e+06	0.000201607	0.98292
SLC26A2	P50443	Sulfate transporter	Medium	81.661	24892.5	2.03275e+06	0.000200667	0.983121
TSPAN4	O14817	Tetraspanin-4	Very High	26.118	76741.7	2.00434e+06	0.000197863	0.983319
RAB27B	O00194	Ras-related protein Rab-27B	Medium	24.608	81232.1	1.99896e+06	0.000197332	0.983516
PPP3CA	Q08209-2;Q08209;Q08209-3;Q08209-4;Q08209-5	Serine/threonine-protein phosphatase 2B catalytic subunit alpha isoform	High	57.658	34523.6	1.99056e+06	0.000196503	0.983713
NF2	P35240;P35240-3;P35240-2;P35240-8;P35240-5;P35240-6;P35240-4;P35240-7;P35240-10;P35240-9	Merlin	Very High	69.689	28375.3	1.97744e+06	0.000195208	0.983908
RAB8B	Q92930	Ras-related protein Rab-8B	Medium	23.584	83751.7	1.9752e+06	0.000194986	0.984103
SLC6A6	P31641;P31641-2	Sodium- and chloride-dependent taurine transporter	Low	69.829	28147.5	1.96551e+06	0.00019403	0.984297
PIEZO2	Q9H5I5;Q9H5I5-4;Q9H5I5-2;Q9H5I5-3	Piezo-type mechanosensitive ion channel component 2	Low	318.06	6120.96	1.94683e+06	0.000192186	0.984489
SLC7A2	P52569;P52569-3;P52569-2	Cationic amino acid transporter 2	Medium	71.672	27064	1.93973e+06	0.000191485	0.98468
TMEM230	Q96A57-2;Q96A57	Transmembrane protein 230	Very Low	19.91	96906.7	1.92941e+06	0.000190466	0.984871
RHBDD2	Q6NTF9;Q6NTF9-2	Rhomboid domain-containing protein 2	Very Low	39.202	48791.6	1.91273e+06	0.000188819	0.98506
YDJC	A8MPS7;A8MPS7-2;A8MPS7-3	Carbohydrate deacetylase	Very Low	34.466	55385.9	1.90893e+06	0.000188444	0.985248
IL1RAP	Q9NPH3;Q9NPH3-5;Q9NPH3-2;Q9NPH3-3	Interleukin-1 receptor accessory protein	Very High	65.418	29092.5	1.90317e+06	0.000187876	0.985436
TRAF7	Q6Q0C0;Q6Q0C0-2	E3 ubiquitin-protein ligase TRAF7	Medium	74.608	25386.1	1.894e+06	0.000186971	0.985623
TTC1	Q99614;REV__Q9BYX2-6	Tetratricopeptide repeat protein 1	Medium	33.526	56373.9	1.88999e+06	0.000186575	0.98581
TFPI	P10646;P10646-2	Tissue factor pathway inhibitor	High	35.015	53901.1	1.88735e+06	0.000186314	0.985996
AIDA	Q96BJ3;Q96BJ3-3;Q96BJ3-2	Axin interactor, dorsalization-associated protein	Very High	35.023	52972.5	1.85525e+06	0.000183146	0.986179
SLC52A2	Q9HAB3	Solute carrier family 52, riboflavin transporter, member 2	Very Low	45.777	40079.8	1.83473e+06	0.00018112	0.98636
SPAG1	Q07617;Q07617-2	Sperm-associated antigen 1	High	103.64	17507.7	1.8145e+06	0.000179122	0.986539
PANX1	Q96RD7;Q96RD7-2	Pannexin-1	Medium	48.05	37629.9	1.80812e+06	0.000178492	0.986718
EMP3	P54852	Epithelial membrane protein 3	Medium	18.429	97735	1.80116e+06	0.000177805	0.986896
AP2S1	P53680;P53680-2	AP-2 complex subunit sigma	Medium	17.018	105744	1.79956e+06	0.000177647	0.987073
LRRC1	Q9BTT6;Q9BTT6-2	Leucine-rich repeat-containing protein 1	Medium	59.241	30030	1.77901e+06	0.000175619	0.987249
EPB41L5	Q9HCM4-2	Band 4.1-like protein 5	Very Low	57.885	30585.8	1.77046e+06	0.000174775	0.987424
FRMD8	Q9BZ67;Q9BZ67-2;Q9BZ67-3;Q9BZ68	FERM domain-containing protein 8	Very Low	51.217	33866.1	1.73452e+06	0.000171227	0.987595
C18orf32	Q8TCD1	UPF0729 protein C18orf32	Low	8.6693	199279	1.72761e+06	0.000170545	0.987765
SLC43A1	O75387;O75387-2	Large neutral amino acids transporter small subunit 3	High	61.476	27826.3	1.71065e+06	0.000168871	0.987934
C2CD2	Q9Y426;Q9Y426-2;Q9Y426-3	C2 domain-containing protein 2	Very Low	75.532	22246	1.68029e+06	0.000165873	0.9881
CFL2	Q9Y281;Q9Y281-3	Cofilin-2	High	18.736	89315.7	1.67342e+06	0.000165195	0.988265
LRRC8E	Q6NSJ5	Volume-regulated anion channel subunit LRRC8E	Very Low	90.246	18499.1	1.66947e+06	0.000164805	0.98843
PTP4A2	Q12974;Q12974-4;Q12974-2;Q12974-3	Protein tyrosine phosphatase type IVA 2	High	19.127	86984.2	1.66375e+06	0.00016424	0.988594
UBE4A	Q14139;Q14139-2	Ubiquitin conjugation factor E4 A	High	122.56	13543.1	1.65984e+06	0.000163855	0.988758
PHLDA3	Q9Y5J5	Pleckstrin homology-like domain family A member 3	Very High	13.891	117775	1.63601e+06	0.000161502	0.98892
IGFBP7	Q16270;Q16270-2	Insulin-like growth factor-binding protein 7	Medium	29.13	55209.7	1.60826e+06	0.000158763	0.989078
GNAS	P63092;P63092-4;Q5JWF2	Guanine nucleotide-binding protein G(s) subunit alpha isoforms short;Guanine nucleotide-binding protein G(s) subunit alpha isoforms XLas	Medium	45.664	34433.1	1.57235e+06	0.000155218	0.989234
CELSR1	Q9NYQ6;Q9NYQ6-2	Cadherin EGF LAG seven-pass G-type receptor 1	Very Low	329.48	4687.21	1.54434e+06	0.000152453	0.989386
ROR1	Q01973;Q01973-3;Q01973-2	Tyrosine-protein kinase transmembrane receptor ROR1	High	104.28	14661.8	1.52893e+06	0.000150932	0.989537
SIPA1L3	O60292	Signal-induced proliferation-associated 1-like protein 3	Medium	194.61	7693.2	1.49717e+06	0.000147797	0.989685
CLDND1	Q9NY35;Q9NY35-2;Q9NY35-3	Claudin domain-containing protein 1	Very High	28.603	52272.8	1.49516e+06	0.000147598	0.989832
SLC12A7	Q9Y666;Q9Y666-2	Solute carrier family 12 member 7	Very High	119.1	12546.2	1.49425e+06	0.000147508	0.98998
SLC26A6	Q9BXS9;Q9BXS9-3;Q9BXS9-7;Q9BXS9-2;Q9BXS9-4	Solute carrier family 26 member 6	Medium	82.966	17827.9	1.47911e+06	0.000146013	0.990126
EFR3A	Q14156;Q14156-2;Q14156-3	Protein EFR3 homolog A	Very High	92.923	15874.8	1.47513e+06	0.000145621	0.990272
TENM3	Q9P273;Q9NT68;Q9NT68-2	Teneurin-3	Very High	300.95	4876.93	1.46771e+06	0.000144889	0.990417
CNNM4	Q6P4Q7;Q6P4Q7-2	Metal transporter CNNM4	Very Low	86.606	16923.7	1.46569e+06	0.000144689	0.990561
WNT5A	P41221;P41221-2;Q9H1J7	Protein Wnt-5a	Low	42.339	34316.8	1.45294e+06	0.00014343	0.990705
DLG3	Q92796-2;Q92796-3	Disks large homolog 3	Low	57.937	24966.4	1.44648e+06	0.000142792	0.990847
TNFAIP1	Q13829;Q13829-2	BTB/POZ domain-containing adapter for CUL3-mediated RhoA degradation protein 2	Medium	36.204	39662.9	1.43596e+06	0.000141754	0.990989
CD46	P15529;P15529-15;P15529-12;P15529-14;P15529-11;P15529-13;P15529-10	Membrane cofactor protein	Very High	43.747	32597.3	1.42604e+06	0.000140774	0.99113
TNFRSF10A	O00220	Tumor necrosis factor receptor superfamily member 10A	Very High	50.089	28095	1.40725e+06	0.00013892	0.991269
RAB33B	Q9H082;Q14088	Ras-related protein Rab-33B	Medium	25.717	53679.3	1.38047e+06	0.000136276	0.991405
TIMP1	P01033	Metalloproteinase inhibitor 1	High	23.171	59177.4	1.3712e+06	0.000135361	0.99154
SLC9A1	P19634;P19634-2;Q9UBY0	Sodium/hydrogen exchanger 1	Very Low	90.762	14738.7	1.33771e+06	0.000132055	0.991673
NOS1AP	O75052;O75052-3;O75052-2	Carboxyl-terminal PDZ ligand of neuronal nitric oxide synthase protein	Medium	56.149	23823.7	1.33768e+06	0.000132052	0.991805
MARVELD1	Q9BSK0	MARVEL domain-containing protein 1	Medium	18.914	70722.5	1.33765e+06	0.000132049	0.991937
S100A14	Q9HCY8	Protein S100-A14	Low	11.662	114528	1.33563e+06	0.000131849	0.992069
BTN2A1	Q7KYR7;Q7KYR7-1;Q7KYR7-5;Q7KYR7-3;Q7KYR7-6;Q7KYR7-4	Butyrophilin subfamily 2 member A1	High	59.632	22388.6	1.33507e+06	0.000131795	0.9922
PLD2	O14939;O14939-4;O14939-3	Phospholipase D2	High	105.99	12502.5	1.32514e+06	0.000130814	0.992331
INADL	Q8NI35;Q8NI35-3;Q8NI35-4;Q8NI35-2;Q8NI35-5	InaD-like protein	Medium	196.37	6694.41	1.31458e+06	0.000129772	0.992461
SLC20A1	Q8WUM9	Sodium-dependent phosphate transporter 1	High	73.699	17316.1	1.27618e+06	0.000125981	0.992587
SLC5A6	Q9Y289	Sodium-dependent multivitamin transporter	Very High	68.641	18357	1.26005e+06	0.000124388	0.992711
FAM177A1	Q8N128;Q8N128-2	Protein FAM177A1	Very Low	23.757	52150.4	1.23894e+06	0.000122304	0.992834
CYBRD1	Q53TN4;Q53TN4-3	Cytochrome b reductase 1	High	31.641	38052.1	1.20401e+06	0.000118856	0.992952
KITLG	P21583;P21583-2;P21583-3	Kit ligand;Soluble KIT ligand	Very High	30.898	38685.7	1.19531e+06	0.000117998	0.99307
HPCAL1;HPCA	P37235;P84074;P61601	Hippocalcin-like protein 1;Neuron-specific calcium-binding protein hippocalcin	Low	22.313	52719.8	1.17634e+06	0.000116125	0.993187
BICD2	Q8TD16;Q8TD16-2	Protein bicaudal D homolog 2	Very High	93.532	12574.8	1.17614e+06	0.000116106	0.993303
ORAI1	Q96D31;Q96D31-2	Calcium release-activated calcium channel protein 1	Very High	32.668	35675.9	1.16546e+06	0.000115051	0.993418
STEAP4	Q687X5;Q687X5-2	Metalloreductase STEAP4	Medium	51.981	22312.7	1.15984e+06	0.000114496	0.993532
MFSD10	Q14728	Major facilitator superfamily domain-containing protein 10	Very Low	48.339	23435.3	1.13284e+06	0.00011183	0.993644
F3	P13726;P13726-2	Tissue factor	Very High	33.067	33734.7	1.11551e+06	0.00011012	0.993754
CHPT1	Q8WUD6;Q8WUD6-2	Cholinephosphotransferase 1	Low	45.096	24553.3	1.10725e+06	0.000109305	0.993863
EPB41L2	O43491-4;O43491-3;O43491-2	Band 4.1-like protein 2	Very Low	95.541	11502.3	1.09894e+06	0.000108485	0.993972
EPS15	P42566;P42566-2	Epidermal growth factor receptor substrate 15	Very High	98.655	10635.1	1.04921e+06	0.000103575	0.994076
EPS8L2	Q9H6S3;Q9H6S3-3;Q9H6S3-2	Epidermal growth factor receptor kinase substrate 8-like protein 2	Low	80.62	12977.6	1.04625e+06	0.000103283	0.994179
ATP7A	Q04656;Q04656-5;Q04656-2;Q04656-3;Q04656-4;Q04656-6	Copper-transporting ATPase 1	Medium	163.37	6221.35	1.01638e+06	0.000100334	0.994279
ULBP2	Q9BZM5;Q6H3X3;Q5VY80;Q6H3X3-2	NKG2D ligand 2	Very Low	27.368	36933.4	1.01079e+06	9.97827e-05	0.994379
FAM129A	Q9BZQ8	Protein Niban	Very Low	103.13	9751.54	1.00568e+06	9.92776e-05	0.994478
TMBIM1	Q969X1	Protein lifeguard 3	Very High	34.607	28672.1	992256	9.79528e-05	0.994576
DCBLD2	Q96PD2;Q96PD2-2	Discoidin, CUB and LCCL domain-containing protein 2	Very Low	85.034	11654.8	991056	9.78343e-05	0.994674
SUSD2	Q9UGT4	Sushi domain-containing protein 2	Medium	90.207	10977	990203	9.77501e-05	0.994772
ALPI	P09923	Intestinal-type alkaline phosphatase	Very High	56.811	17394.7	988209	9.75532e-05	0.994869
SERPINE2	P07093-2;P07093-3;P07093	Glia-derived nexin	Very Low	44	21784.6	958524	9.46228e-05	0.994964
IL10RB	Q08334	Interleukin-10 receptor subunit beta	Medium	36.995	24696.7	913656	9.01936e-05	0.995054
ALCAM	Q13740;Q13740-2;Q13740-4;Q13740-3	CD166 antigen	Low	65.102	13955.8	908550	8.96896e-05	0.995144
EPN2	O95208-2;O95208;O95208-3;O95208-5	Epsin-2	Medium	62.299	14580.9	908375	8.96723e-05	0.995233
CA9	Q16790	Carbonic anhydrase 9	Low	49.697	17647.3	877018	8.65768e-05	0.99532
MICA	Q29983;Q29983-2	MHC class I polypeptide-related sequence A	Low	42.915	20357.6	873645	8.62438e-05	0.995406
SNX33	Q8WV41	Sorting nexin-33	Very High	65.264	13362.5	872090	8.60903e-05	0.995492
RECK	O95980	Reversion-inducing cysteine-rich protein with Kazal motifs	High	106.46	8169.68	869745	8.58588e-05	0.995578
MICB	Q29980;Q29980-2	MHC class I polypeptide-related sequence B	Medium	42.646	20236.2	862994	8.51924e-05	0.995663
PALM	O75781-2	Paralemmin-1	Low	37.157	22973	853608	8.42658e-05	0.995748
ADCY6	O43306;O43306-2;O95622;O95622-2	Adenylate cyclase type 6	Very High	130.61	6527.38	852542	8.41605e-05	0.995832
SLC38A10	Q9HBR0;Q9HBR0-3;Q9HBR0-2	Putative sodium-coupled neutral amino acid transporter 10	Medium	119.76	7063.53	845928	8.35077e-05	0.995915
STON2	Q8WXE9;Q8WXE9-3	Stonin-2	High	101.16	8349.11	844596	8.33761e-05	0.995999
CPM	P14384	Carboxypeptidase M	Very High	50.513	16635.7	840319	8.2954e-05	0.996082
CADM4	Q8NFZ8	Cell adhesion molecule 4	Very Low	42.785	19183.6	820768	8.1024e-05	0.996163
GPR126	Q86SQ4;Q86SQ4-2;Q86SQ4-3;Q86SQ4-4	G-protein coupled receptor 126	Low	136.69	5992.07	819056	8.08549e-05	0.996244
LTBP3	Q9NS15;Q9NS15-2	Latent-transforming growth factor beta-binding protein 3	Very Low	139.36	5860.75	816755	8.06278e-05	0.996324
SLC16A6	O15403	Monocarboxylate transporter 7	Low	57.393	14159.2	812637	8.02213e-05	0.996404
LPL	P06858	Lipoprotein lipase	Low	53.162	15267	811624	8.01213e-05	0.996485
HRAS	P01112;P01112-2	GTPase HRas;GTPase HRas, N-terminally processed	Low	21.298	37694.6	802821	7.92522e-05	0.996564
PPP1R16A	Q96I34	Protein phosphatase 1 regulatory subunit 16A	Very Low	57.811	13676.6	790656	7.80514e-05	0.996642
ITPRIP	Q8IWB1;REV__Q96B96;REV__Q96B96-2	Inositol 1,4,5-trisphosphate receptor-interacting protein	Low	62.059	12731.5	790103	7.79967e-05	0.99672
TYK2	P29597	Non-receptor tyrosine-protein kinase TYK2	Medium	133.65	5816.18	777333	7.67362e-05	0.996797
MGRN1	O60291;O60291-2;O60291-3;O60291-4;Q96PX1;Q96PX1-2	E3 ubiquitin-protein ligase MGRN1	Medium	60.752	12747.1	774413	7.64479e-05	0.996873
CCNYL1	Q8N7R7;Q8N7R7-3;Q8N7R7-2	Cyclin-Y-like protein 1	Medium	40.705	18932.7	770656	7.6077e-05	0.996949
BCL2L12	Q9HB09;Q9HB09-3;Q9HB09-2	Bcl-2-like protein 12	High	36.821	20853.1	767830	7.57981e-05	0.997025
ERCC4	Q92889;Q92889-2	DNA repair endonuclease XPF	Medium	104.48	7334.23	766280	7.5645e-05	0.997101
MYO1A	Q9UBC5	Unconventional myosin-Ia	Very Low	118.4	6427.98	761073	7.5131e-05	0.997176
DDAH2	O95865	N(G),N(G)-dimethylarginine dimethylaminohydrolase 2	Very Low	29.644	25664.5	760797	7.51038e-05	0.997251
C10orf76	Q5T2E6;Q5T2E6-2;Q5T2E6-3	UPF0668 protein C10orf76	Medium	78.71	9393.88	739392	7.29908e-05	0.997324
CLSTN1	O94985-2;O94985	Calsyntenin-1;Soluble Alc-alpha;CTF1-alpha	Medium	108.64	6747.91	733093	7.23689e-05	0.997396
SLC29A2	Q14542;Q14542-3	Equilibrative nucleoside transporter 2	Very High	50.112	14326.3	717921	7.08711e-05	0.997467
TMEM222	Q9H0R3;Q9H0R3-2	Transmembrane protein 222	Low	23.23	30840.6	716427	7.07237e-05	0.997538
SLC19A2	O60779;O60779-2	Thiamine transporter 1	High	55.399	12858.5	712345	7.03208e-05	0.997608
TIMP2	P16035	Metalloproteinase inhibitor 2	Low	24.399	28482.1	694934	6.8602e-05	0.997677
GNPTG	Q9UJJ9	N-acetylglucosamine-1-phosphotransferase subunit gamma	Very Low	33.973	20422.4	693810	6.8491e-05	0.997745
UNC5B	Q8IZJ1;Q8IZJ1-2	Netrin receptor UNC5B	Medium	103.64	6689.64	693314	6.8442e-05	0.997814
NCS1	P62166;P62166-2	Neuronal calcium sensor 1	Medium	21.878	31328	685393	6.76601e-05	0.997881
TXNIP	Q9H3M7;Q9H3M7-2	Thioredoxin-interacting protein	Medium	43.661	15276.4	666984	6.58428e-05	0.997947
CDC42SE2	Q9NRR3	CDC42 small effector protein 2	Low	9.2234	71941.6	663546	6.55035e-05	0.998013
ATP7B	P35670;P35670-4;P35670-2;P35670-3	Copper-transporting ATPase 2;WND/140 kDa	Medium	157.26	4187.78	658570	6.50122e-05	0.998078
EFNB1	P98172	Ephrin-B1	Low	38.006	17258.5	655925	6.47511e-05	0.998142
UBL3	O95164	Ubiquitin-like protein 3	Medium	13.157	48829.2	642446	6.34205e-05	0.998206
METTL9	Q9H1A3;Q9H1A3-2	Methyltransferase-like protein 9	Very Low	36.536	17572.7	642036	6.338e-05	0.998269
EFNA1	P20827;P20827-2	Ephrin-A1;Ephrin-A1, secreted form	Medium	23.787	26200.3	623227	6.15232e-05	0.998331
RAB3A	P20336	Ras-related protein Rab-3A	Very Low	24.984	24656.2	616011	6.08109e-05	0.998391
ARL13B	Q3SXY8;Q3SXY8-3;Q3SXY8-2	ADP-ribosylation factor-like protein 13B	Very High	48.643	12656.8	615664	6.07766e-05	0.998452
EPHA5	P54756;P54756-3;P54756-2;Q15375-3;Q15375-5	Ephrin type-A receptor 5	Medium	114.8	5339.78	613007	6.05143e-05	0.998513
ZDHHC20	Q5W0Z9;Q5W0Z9-4;Q5W0Z9-2	Probable palmitoyltransferase ZDHHC20	Very Low	42.277	14223.8	601340	5.93626e-05	0.998572
PTPRA	P18433;P18433-2;P18433-4;P18433-3	Receptor-type tyrosine-protein phosphatase alpha	Low	90.599	6623.29	600063	5.92366e-05	0.998631
ISOC1	Q96CN7	Isochorismatase domain-containing protein 1	Very Low	32.236	18595.9	599457	5.91767e-05	0.998691
FZD2	Q14332	Frizzled-2	Low	63.553	9241.8	587344	5.7981e-05	0.998749
ITGB8	P26012;P26012-2	Integrin beta-8	Medium	85.631	6831.08	584952	5.77448e-05	0.998806
ULBP3	Q9BZM4	NKG2D ligand 3	Low	27.949	20664.5	577552	5.70144e-05	0.998863
USP19	O94966-7;O94966-6;O94966-5;O94966-3;O94966-4;O94966;O94966-2	Ubiquitin carboxyl-terminal hydrolase 19	Very Low	150.66	3832.52	577407	5.7e-05	0.99892
MCPH1	Q8NEM0;Q8NEM0-3;Q8NEM0-2	Microcephalin	Low	92.876	6166.32	572703	5.65357e-05	0.998977
PIP4K2A	P48426;P48426-2	Phosphatidylinositol 5-phosphate 4-kinase type-2 alpha	Medium	46.224	12254.4	566446	5.5918e-05	0.999033
MBP	P02686;P02686-2;P02686-5;P02686-4;P02686-3;P02686-6	Myelin basic protein	Low	33.117	16960.6	561685	5.5448e-05	0.999088
PPAP2B	O14495	Lipid phosphate phosphohydrolase 3	Low	35.116	15328.8	538288	5.31383e-05	0.999141
ALPL	P05186;P05186-3;P05186-2	Alkaline phosphatase, tissue-nonspecific isozyme	Medium	57.304	8654.75	495952	4.8959e-05	0.99919
PPP3R1	P63098;Q96LZ3	Calcineurin subunit B type 1	Very Low	19.3	25581.6	493726	4.87392e-05	0.999239
CSF2RA	P15509;P15509-7;P15509-2;P15509-5;P15509-8;P15509-3;P15509-6;P15509-4	Granulocyte-macrophage colony-stimulating factor receptor subunit alpha	High	46.206	10620.5	490729	4.84434e-05	0.999287
CMTM4	Q8IZR5;Q8IZR5-2;Q8IZR5-3	CKLF-like MARVEL transmembrane domain-containing protein 4	Very Low	25.827	18958.6	489643	4.83362e-05	0.999336
RND3	P61587	Rho-related GTP-binding protein RhoE	Very Low	27.368	17536.5	479938	4.73781e-05	0.999383
DMD	P11532-5;P11532-6;P11532-8;P11532-7;P11532-9;P11532-10	Dystrophin	Medium	70.749	6603.59	467198	4.61204e-05	0.999429
UBTD2	Q8WUN7	Ubiquitin domain-containing protein 2	Medium	26.189	17254.4	451875	4.46078e-05	0.999474
PRSS8	Q16651;Q16651-2	Prostasin;Prostasin light chain;Prostasin heavy chain	Medium	36.431	12274.7	447178	4.41442e-05	0.999518
PXN	P49023;P49023-2	Paxillin	Very Low	64.505	6813.63	439513	4.33875e-05	0.999561
NOTCH1	P46531	Neurogenic locus notch homolog protein 1;Notch 1 extracellular truncation;Notch 1 intracellular domain	Very Low	272.5	1405.34	382954	3.78042e-05	0.999599
TSPAN9	O75954	Tetraspanin-9	Low	26.779	14287.7	382610	3.77702e-05	0.999637
MUC16	Q8WXI7	Mucin-16	Very Low	2284.3	155.108	354313	3.49768e-05	0.999672
PLSCR3	Q9NRY6	Phospholipid scramblase 3	High	31.648	10840.2	343070	3.38669e-05	0.999706
PTPN3	P26045;P26045-2;P26045-3	Tyrosine-protein phosphatase non-receptor type 3	Low	103.99	3179.94	330682	3.2644e-05	0.999739
RAB26	Q9ULW5	Ras-related protein Rab-26	Low	27.9	10770	300482	2.96628e-05	0.999768
SLC43A2	Q8N370;Q8N370-2;Q8N370-3;Q8N370-4	Large neutral amino acids transporter small subunit 4	Medium	62.746	4704.63	295196	2.9141e-05	0.999797
TMC6	Q7Z403;Q7Z403-3;Q7Z403-2;Q7Z403-4	Transmembrane channel-like protein 6	Low	90.044	2956.02	266172	2.62758e-05	0.999824
CTDSPL	O15194;O15194-2	CTD small phosphatase-like protein	Very Low	31.128	8299.57	258349	2.55035e-05	0.999849
GK5	Q6ZS86;Q6ZS86-3;Q6ZS86-2	Putative glycerol kinase 5	Very Low	59.155	3979.57	235412	2.32392e-05	0.999872
TRIM23	P36406;P36406-3;P36406-2	E3 ubiquitin-protein ligase TRIM23	Very Low	64.066	3365.2	215595	2.12829e-05	0.999894
UNC50	Q53HI1	Protein unc-50 homolog	Low	30.372	6382.93	193862	1.91376e-05	0.999913
RMND5A	Q9H871;Q9H871-2	Protein RMD5 homolog A	Very Low	43.992	3901.48	171634	1.69432e-05	0.99993
MON1A	Q86VX9	Vacuolar fusion protein MON1 homolog A	Very Low	62.131	2745.52	170582	1.68394e-05	0.999947
APPL1	Q9UKG1	DCC-interacting protein 13-alpha	Very Low	79.663	2137.73	170298	1.68113e-05	0.999963
TLDC1	Q6P9B6	TLD domain-containing protein 1	Very Low	50.993	2943.88	150117	1.48192e-05	0.999978
DNASE1L1	P49184	Deoxyribonuclease-1-like 1	Low	33.892	3737.48	126671	1.25046e-05	0.999991
SPDL1	Q96EA4;Q96EA4-2;Q96EA4-3	Protein Spindly	Very Low	70.171	1347.83	94578.5	9.33653e-06	1

## Sheet: Column Headers
Gene names	Name of the gene associated to the lead protein.
Lead protein ID	Lead Identifier of protein(s) contained in the protein group, representing the protein with the highest number of identified peptides
Protein names	Name(s) of protein(s) contained within the group.
Prediction Confidence	This indicates with what confidence the protein was assigned to the compartment (ranging from 'very high' to 'very low').
Mol. weight [kDa]	Molecular weight of the leading protein sequence contained in the protein group.
Copies associated with [Organelle]	Obtained as described in the extended experimental procedures.
Mass associated with [Organelle] (kDa)	Obtained by multiplying Mol. Weight of a protein by the 'copies associated with [organelle]'
% Mass of [Organelle]	Obtained by dividing the 'Mass associated with [Organelle] (kDa)' by the sum total of all mass assigned to that organelle.
Cumulative mass %	With proteins sorted by decreasing % Mass of [Organelle], the cumulative mass is obtained by adding the protein's mass to the mass of all proteins whose % Mass exceed its own.
