# Supplementary material for: Global, quantitative and dynamic mapping of protein subcellular localization
Source: eLife. 2016 Jun 9;5:e16950. doi: 10.7554/eLife.16950 (PMC4959882; doi:10.7554/eLife.16950)
Supplement: Supplementary file 6. — An interactive database showing organellar predictions and abundance changes induced by EGF. DOI: http://dx.doi.org/10.7554/eLife.16950.020 [file elife-16950-supp6.xlsx]

## Sheet: Query submission
	Please enter Query (gene name or UniProt ID) into C5:
		Query		Gene name		Protein name				Lead ID
		grb2		GRB2		Growth factor receptor-bound protein 2				P62993
		This protein was localised on			3	control and		3	EGF treatment maps.
		Please go to 'Organellar Predictions' (tab) for compartment assignments. A 'Neighborhood Analysis' (tab) is also available.
		Global profile and abundance changes are available in the the Protein Movement Analysis (tab).

## Sheet: Organellar Predictions
	Query		Gene name		Protein name					Lead ID
	grb2		GRB2		Growth factor receptor-bound protein 2					P62993
																																												Query	P62993
														In how
	Cumulative				Organelle			Score			Confidence:			many maps
	top prediction:																																											Plasma membrane	Peroxisome	Nuclear pore complex	Mitochondrion	Lysosome	Large Protein Complex
			Control		Large Protein Complex			52.5			Very High			3																													Con	0	0	0	0	0	52.5
																																											+EGF	0	0	0	0	48.6	0
			+ EGF		Lysosome			48.6			High			3
																																												51	52	53	54	55	56
																																												68	69	70	71	72	73
														Statistical Analysis to detect genuine translocations
														Movement is assessed independently of organellar assignments.
														Significance is determined at two False Discovery Rates (FDR 0 and 10%).
																Query	Thresholds			Significant at:																									Confidence		Cut-off		Con:
														FDR level:			0	0.1		0	0.1																								Very Low	1	1		EGF:
																																													Low	2	4
														Movement score:		75.2197	2	0.6		Yes	Yes																								Medium	3	16
																																													High	4	52
														Robustness score:		0.986719	0.9	0.7		Yes	Yes																								Very High	5	100
														Significant Tranlslocation?			Yes		(at	0%	FDR level)
														This protein undergoes an organellar translocation.
[truncated: 9 more columns]

## Sheet: Neighborhood Analysis
Control Rank	Gene Names	Protein Names	Lead ID	Organellar Prediction	Prediction Score	No of maps used for calculation	Normalised Distance to Query		+ EGF Rank	Gene Names	Protein Names	Lead ID	Organellar Prediction	Prediction Score	No of maps used for calculation	Normalised Distance to Query		Settings
1	GRB2	Growth factor receptor-bound protein 2	P62993	Large Protein Complex	52.5	3	0		1	GRB2	Growth factor receptor-bound protein 2	P62993	Lysosome	48.6	3	0		Scoring Method			1	1	Average	(more accurate)		Confidence cut-off for
2	PRKAR1A	cAMP-dependent protein kinase type I-alpha regulatory subunit;cAMP-dependent protein kinase type I-alpha regulatory subunit, N-terminally processed	P10644	Large Protein Complex	60.7	3	0.172771		2	SCPEP1	Retinoid-inducible serine carboxypeptidase	Q9HB40	Lysosome	2.3	1	0.259398						2	Median	(more robust)		displaying organellar
3	KPNB1	Importin subunit beta-1	Q14974	Large Protein Complex	86	3	0.204229		3	SHC1	SHC-transforming protein 1	P29353	Lysosome	8.4	3	0.284552										predictions:		0	0	none
4	CAB39	Calcium-binding protein 39	Q9Y376	Large Protein Complex	44.5	3	0.220583		4	TMEM192	Transmembrane protein 192	Q8IY95	Lysosome	18.6	1	0.362291		Minimum number of Maps:			1	1	Highest sensitivity						1	low
5	UNC45A	Protein unc-45 homolog A	Q9H3U1-2	Large Protein Complex	42.5	3	0.264633		5	GAA	Lysosomal alpha-glucosidase;76 kDa lysosomal alpha-glucosidase;70 kDa lysosomal alpha-glucosidase	P10253	Lysosome	52	3	0.379696		(please input 1-3)				3	Highest stringency						4	medium
6	CLTA	Clathrin light chain A	P09496-2	Large Protein Complex	15.9	3	0.269553		6	CTSA	Lysosomal protective protein;Lysosomal protective protein 32 kDa chain;Lysosomal protective protein 20 kDa chain	P10619	Lysosome	90.5	3	0.422039													16	high
7	YWHAE	14-3-3 protein epsilon	P62258	Large Protein Complex	86	3	0.290351		7	ACP2	Lysosomal acid phosphatase	P11117	Lysosome	93.8	3	0.436201
8	UBQLN1	Ubiquilin-1	Q9UMX0	Plasma membrane	6.4	3	0.290468		8	PRCP	Lysosomal Pro-X carboxypeptidase	P42785	Lysosome	79	3	0.442433
9	CDC37	Hsp90 co-chaperone Cdc37;Hsp90 co-chaperone Cdc37, N-terminally processed	Q16543	Large Protein Complex	25.5	3	0.292682		9	CTSC	Dipeptidyl peptidase 1;Dipeptidyl peptidase 1 exclusion domain chain;Dipeptidyl peptidase 1 heavy chain;Dipeptidyl peptidase 1 light chain	P53634	Lysosome	91.8	3	0.465323		This tab shows which proteins have profiles most similar to the query,
10	CRKL	Crk-like protein	P46109	Large Protein Complex	13.8	1	0.295886		10	HEXB	Beta-hexosaminidase subunit beta;Beta-hexosaminidase subunit beta chain B;Beta-hexosaminidase subunit beta chain A	P07686	Lysosome	90	3	0.484865		in order of similarity (Query has rank 1). The neigbourhood may change
11	CLTC	Clathrin heavy chain 1	Q00610	Large Protein Complex	14.5	3	0.319836		11	CBL	E3 ubiquitin-protein ligase CBL	P22681	Lysosome	0.7	1	0.506728		between control (left) and EGF treatment (right).
12	YWHAB	14-3-3 protein beta/alpha;14-3-3 protein beta/alpha, N-terminally processed	P31946	Large Protein Complex	85.9	3	0.323931		12	NPC2	Epididymal secretory protein E1	P61916	Lysosome	26.7	2	0.514975
13	GBF1	Golgi-specific brefeldin A-resistance guanine nucleotide exchange factor 1	Q92538	Large Protein Complex	73.7	3	0.335666		13	MAN2B1	Lysosomal alpha-mannosidase;Lysosomal alpha-mannosidase A peptide;Lysosomal alpha-mannosidase B peptide;Lysosomal alpha-mannosidase C peptide;Lysosomal alpha-mannosidase D peptide;Lysosomal alpha-mannosidase E peptide	O00754	Lysosome	88.7	3	0.51577
14	CHMP4B	Charged multivesicular body protein 4b	Q9H444	Endosome	9.2	3	0.346151		14	IFI30	Gamma-interferon-inducible lysosomal thiol reductase	P13284	Lysosome	74.2	3	0.557893
15	SGTA	Small glutamine-rich tetratricopeptide repeat-containing protein alpha	O43765	No Prediction	0	1	0.348336		15	CD63	CD63 antigen	P08962	Lysosome	94.7	3	0.5947
16	CLTB	Clathrin light chain B	P09497-2	Large Protein Complex	41.4	3	0.361953		16	NPC1	Niemann-Pick C1 protein	O15118	Lysosome	17.5	3	0.625333
17	KPNA4	Importin subunit alpha-3	O00629	Large Protein Complex	86.1	3	0.371994		17	ABCB6	ATP-binding cassette sub-family B member 6, mitochondrial	Q9NP58	Lysosome	79.6	3	0.630893
18	POLD1	DNA polymerase delta catalytic subunit	P28340	Large Protein Complex	14.8	2	0.372178		18	CTSB	Cathepsin B;Cathepsin B light chain;Cathepsin B heavy chain	P07858	Lysosome	84.1	3	0.642866
19	G6PD	Glucose-6-phosphate 1-dehydrogenase	P11413	Large Protein Complex	0.7	3	0.38555		19	PLBD2	Putative phospholipase B-like 2;Putative phospholipase B-like 2 32 kDa form;Putative phospholipase B-like 2 45 kDa form	Q8NHP8	Lysosome	86.7	3	0.646783
20	YWHAQ	14-3-3 protein theta	P27348	Large Protein Complex	67.8	3	0.40069		20	LAMP2	Lysosome-associated membrane glycoprotein 2	P13473-2	Lysosome	79.7	3	0.650156
21	NAMPT	Nicotinamide phosphoribosyltransferase	P43490	Large Protein Complex	85.2	3	0.401887		21	CTSD	Cathepsin D;Cathepsin D light chain;Cathepsin D heavy chain	P07339	Lysosome	59.5	3	0.652799
22	YWHAH	14-3-3 protein eta	Q04917	Large Protein Complex	90.4	3	0.403013		22	ASAH1	Acid ceramidase;Acid ceramidase subunit alpha;Acid ceramidase subunit beta	Q13510	Lysosome	75.6	3	0.66759
23	PTPN11	Tyrosine-protein phosphatase non-receptor type 11	Q06124-2	Large Protein Complex	2	3	0.405002		23	EEA1	Early endosome antigen 1	Q15075	Lysosome	25.9	3	0.671371
24	YWHAZ	14-3-3 protein zeta/delta	P63104	Large Protein Complex	67.9	3	0.409696		24	DNASE2	Deoxyribonuclease-2-alpha	O00115	Lysosome	93.9	3	0.68468
25	ACP1	Low molecular weight phosphotyrosine protein phosphatase	P24666	Large Protein Complex	14.3	1	0.43781		25	GBA	Glucosylceramidase	P04062	Lysosome	33.5	3	0.695974
26	MINK1	Misshapen-like kinase 1	Q8N4C8	Large Protein Complex	0.4	2	0.442753		26	SCARB2	Lysosome membrane protein 2	Q14108	Lysosome	51.6	3	0.696783
27	COPZ1	Coatomer subunit zeta-1	P61923	Large Protein Complex	93.9	3	0.442931		27	DPP7	Dipeptidyl peptidase 2	Q9UHL4	Lysosome	24.2	2	0.698906
28	MRI1	Methylthioribose-1-phosphate isomerase	Q9BV20	Large Protein Complex	7	1	0.447211		28	CTSL	Cathepsin L1;Cathepsin L1 heavy chain;Cathepsin L1 light chain	P07711	Lysosome	13.9	2	0.727641
29	CLIC1	Chloride intracellular channel protein 1	O00299	Large Protein Complex	2	3	0.455836		29	NAGLU	Alpha-N-acetylglucosaminidase;Alpha-N-acetylglucosaminidase 82 kDa form;Alpha-N-acetylglucosaminidase 77 kDa form	P54802	Lysosome	5.9	2	0.76426
30	YWHAG	14-3-3 protein gamma;14-3-3 protein gamma, N-terminally processed	P61981	Large Protein Complex	88.1	3	0.459965		30	RNASET2	Ribonuclease T2	O00584	Lysosome	7	1	0.800017
31	PLAA	Phospholipase A-2-activating protein	Q9Y263	Plasma membrane	3.9	3	0.470964		31	AGPAT6	Glycerol-3-phosphate acyltransferase 4	Q86UL3	No Prediction	0	1	0.82267
32	HIP1R	Huntingtin-interacting protein 1-related protein	O75146	Large Protein Complex	62.7	3	0.481252		32	CTSZ	Cathepsin Z	Q9UBR2	Lysosome	78.8	3	0.834956
33	AHCYL1	Putative adenosylhomocysteinase 2	O43865	Plasma membrane	0.5	3	0.491085		33	SYVN1	E3 ubiquitin-protein ligase synoviolin	Q86TM6	ER	0	1	0.843671
34	HSPA1B;HSPA1A	Heat shock 70 kDa protein 1B;Heat shock 70 kDa protein 1A	P0DMV9	Large Protein Complex	8.1	3	0.504606		34	GGH	Gamma-glutamyl hydrolase	Q92820	Lysosome	21.5	3	0.867239
35	LDHB	L-lactate dehydrogenase B chain	P07195	Large Protein Complex	1.4	3	0.504937		35	ABCD1	ATP-binding cassette sub-family D member 1	P33897	ER	3.4	3	0.928361
36	PDCD10	Programmed cell death protein 10	Q9BUL8	Large Protein Complex	91.4	3	0.508253		36	TCIRG1	V-type proton ATPase 116 kDa subunit a isoform 3	Q13488	Lysosome	81.2	3	0.938862
37	PDCD6IP	Programmed cell death 6-interacting protein	Q8WUM4	Large Protein Complex	24	3	0.51041		37	GNS	N-acetylglucosamine-6-sulfatase	P15586	Lysosome	95.6	3	0.952227
38	STK3	Serine/threonine-protein kinase 3;Serine/threonine-protein kinase 3 36kDa subunit;Serine/threonine-protein kinase 3 20kDa subunit	Q13188	Large Protein Complex	0.5	2	0.524795		38	GLB1	Beta-galactosidase	P16278	Lysosome	73	3	0.963647
39	PPID	Peptidyl-prolyl cis-trans isomerase D	Q08752	Large Protein Complex	54	3	0.540485		39	GPRC5A	Retinoic acid-induced protein 3	Q8NFJ5	Lysosome	25.8	3	0.964073
40	GAPDH	Glyceraldehyde-3-phosphate dehydrogenase	P04406	Large Protein Complex	57.7	3	0.543829		40	GLMP	Glycosylated lysosomal membrane protein	Q8WWB7-2	Lysosome	12	1	0.988107
41	PITPNB	Phosphatidylinositol transfer protein beta isoform	P48739	Large Protein Complex	14.1	3	0.548961		41	AUP1	Ancient ubiquitous protein 1	Q9Y679	ER	33.6	3	1.00285
42	NME2	Nucleoside diphosphate kinase B	P22392-2	Large Protein Complex	23.5	3	0.549429		42	TPP1	Tripeptidyl-peptidase 1	O14773	Lysosome	13.7	2	1.02606
43	KPNA6	Importin subunit alpha-7	O60684	Large Protein Complex	15.7	1	0.551296		43	UBAC2	Ubiquitin-associated domain-containing protein 2	Q8NBM4	ER	20.3	2	1.04647
44	ACACA	Acetyl-CoA carboxylase 1;Biotin carboxylase	Q13085	Large Protein Complex	88	3	0.557377		44	ACAA1	3-ketoacyl-CoA thiolase, peroxisomal	P09110	ER	2.1	3	1.04894
45	STK26	Serine/threonine-protein kinase 26	Q9P289	Large Protein Complex	86.1	3	0.557661		45	PEX3	Peroxisomal biogenesis factor 3	P56589	ER	4.4	3	1.05804
46	CLTCL1	Clathrin heavy chain 2	P53675	Endosome	8.1	2	0.562807		46	ALG1	Chitobiosyldiphosphodolichol beta-mannosyltransferase	Q9BT22	ER	9.3	2	1.0735
47	MICALL1	MICAL-like protein 1	Q8N3F8	No Prediction	0	1	0.568493		47	LAMP1	Lysosome-associated membrane glycoprotein 1	P11279	Lysosome	93.9	3	1.08588
48	CRIP1	Cysteine-rich protein 1	P50238	Large Protein Complex	22.1	3	0.579453		48	EI24	Etoposide-induced protein 2.4 homolog	O14681	ER	9.5	1	1.10128
49	PPME1	Protein phosphatase methylesterase 1	Q9Y570	Golgi	1.6	1	0.581176		49	CYP2S1	Cytochrome P450 2S1	Q96SQ9	ER	2.7	1	1.12255
50	COPB1	Coatomer subunit beta	P53618	Large Protein Complex	91.1	3	0.600804		50	CLPTM1	Cleft lip and palate transmembrane protein 1	O96005	ER	54.9	3	1.12522
51	KPNA1	Importin subunit alpha-5;Importin subunit alpha-5, N-terminally processed	P52294	Large Protein Complex	92.9	3	0.602336		51	TOR1AIP2	Torsin-1A-interacting protein 2	Q8NFQ8	ER	24.6	3	1.14236
52	NPEPPS	Puromycin-sensitive aminopeptidase	P55786	Large Protein Complex	12.1	3	0.60839		52	PPT1	Palmitoyl-protein thioesterase 1	P50897	Lysosome	2.2	2	1.1631
53	NME1	Nucleoside diphosphate kinase A	P15531	Large Protein Complex	24.4	2	0.616786		53	UBE2G2	Ubiquitin-conjugating enzyme E2 G2	P60604	ER	27.9	3	1.16537
54	IPO5	Importin-5	O00410	Large Protein Complex	76.9	3	0.618021		54	GUSB	Beta-glucuronidase	P08236	Lysosome	2.9	3	1.17491
55	CYR61	Protein CYR61	O00622	Large Protein Complex	8.8	3	0.623632		55	DHCR24	Delta(24)-sterol reductase	Q15392	ER	62.6	3	1.17667
56	STUB1	E3 ubiquitin-protein ligase CHIP	Q9UNE7	Large Protein Complex	6.3	3	0.624264		56	SPTLC1	Serine palmitoyltransferase 1	O15269	ER	60.7	3	1.17824
57	EHD1	EH domain-containing protein 1	Q9H4M9	Large Protein Complex	0.6	3	0.628732		57	CDK5RAP3	CDK5 regulatory subunit-associated protein 3	Q96JB5	ER	25.3	3	1.18293
58	TRIM29	Tripartite motif-containing protein 29	Q14134	Large Protein Complex	94.8	3	0.630625		58	DDRGK1	DDRGK domain-containing protein 1	Q96HY6	ER	42.5	3	1.18834
59	TWF1	Twinfilin-1	Q12792	Large Protein Complex	89.5	3	0.634171		59	MXRA7	Matrix-remodeling-associated protein 7	P84157	ER	25.7	3	1.19089
60	GDI2	Rab GDP dissociation inhibitor beta	P50395	Large Protein Complex	22.7	3	0.634943		60	PNPLA6	Neuropathy target esterase	Q8IY17	ER	65.2	3	1.19511
61	ANXA6	Annexin A6	P08133	Plasma membrane	4.9	3	0.635693		61	HMOX2	Heme oxygenase 2	P30519	ER	58.1	3	1.19833
62	CPNE8	Copine-8	Q86YQ8	Plasma membrane	0.6	3	0.638323		62	FADS1	Fatty acid desaturase 1	O60427	ER	74.9	3	1.20305
63	RAN	GTP-binding nuclear protein Ran	P62826	Large Protein Complex	21	3	0.652193		63	MAGT1	Magnesium transporter protein 1	Q9H0U3	ER	17.8	2	1.20537
64	COPG1	Coatomer subunit gamma-1	Q9Y678	Large Protein Complex	92.4	3	0.655694		64	LPGAT1	Acyl-CoA:lysophosphatidylglycerol acyltransferase 1	Q92604	ER	21.9	2	1.20614
65	PPP2R2A	Serine/threonine-protein phosphatase 2A 55 kDa regulatory subunit B alpha isoform	P63151	Large Protein Complex	7.8	1	0.659323		65	CDKAL1	Threonylcarbamoyladenosine tRNA methylthiotransferase	Q5VV42	ER	58.6	3	1.21161
66	CAP1	Adenylyl cyclase-associated protein 1	Q01518	Large Protein Complex	79	3	0.659333		66	VKORC1	Vitamin K epoxide reductase complex subunit 1	Q9BQB6	ER	23.9	2	1.22041
67	NQO1	NAD(P)H dehydrogenase [quinone] 1	P15559	Large Protein Complex	45.8	3	0.659453		67	PPT2	Lysosomal thioesterase PPT2	Q9UMR5	Lysosome	23.7	1	1.22263
68	TES	Testin	Q9UGI8	Large Protein Complex	15.5	3	0.668749		68	RNF13	E3 ubiquitin-protein ligase RNF13	O43567	Lysosome	56.8	3	1.227
69	PPP5C	Serine/threonine-protein phosphatase 5	P53041	Large Protein Complex	0.2	1	0.674613		69	DHRS7	Dehydrogenase/reductase SDR family member 7	Q9Y394	ER	48.1	3	1.23348
70	COPB2	Coatomer subunit beta	P35606	Large Protein Complex	22	3	0.682537		70	SMIM13	Small integral membrane protein 13	P0DJ93	ER	10.1	1	1.23599
71	SH2D4A	SH2 domain-containing protein 4A	Q9H788	Large Protein Complex	79.9	3	0.688824		71	COMT	Catechol O-methyltransferase	P21964	ER	72.3	3	1.24144
72	UBXN1	UBX domain-containing protein 1	Q04323	Large Protein Complex	0.1	1	0.689742		72	SUMF2	Sulfatase-modifying factor 2	Q8NBJ7	ER	33.3	3	1.24395
73	DNM1L	Dynamin-1-like protein	O00429	Large Protein Complex	94.2	3	0.690042		73	ACSL3	Long-chain-fatty-acid--CoA ligase 3	O95573	ER	73.6	3	1.25059
74	PPP2R1A	Serine/threonine-protein phosphatase 2A 65 kDa regulatory subunit A alpha isoform	P30153	Large Protein Complex	79.4	3	0.692437		74	UFL1	E3 UFM1-protein ligase 1	O94874	ER	29.1	3	1.25377
75	COPE	Coatomer subunit epsilon	O14579	Large Protein Complex	10.8	3	0.693664		75	NSDHL	Sterol-4-alpha-carboxylate 3-dehydrogenase, decarboxylating	Q15738	ER	74.3	3	1.25611
76	LANCL1	LanC-like protein 1	O43813	Large Protein Complex	1.4	3	0.694938		76	LPCAT3	Lysophospholipid acyltransferase 5	Q6P1A2	ER	68.8	3	1.26117
77	EHD2	EH domain-containing protein 2	Q9NZN4	Large Protein Complex	74.1	3	0.695329		77	PBXIP1	Pre-B-cell leukemia transcription factor-interacting protein 1	Q96AQ6	ER	6.6	2	1.2661
78	STXBP1	Syntaxin-binding protein 1	P61764	Large Protein Complex	0.5	3	0.7042		78	ATP2A2	Sarcoplasmic/endoplasmic reticulum calcium ATPase 2	P16615	ER	53.5	3	1.26787
79	AP1B1	AP-1 complex subunit beta-1	Q10567-3	Large Protein Complex	2.4	3	0.708135		79	ILVBL	Acetolactate synthase-like protein	A1L0T0	ER	61.7	3	1.27235
80	HSPA8	Heat shock cognate 71 kDa protein	P11142	Endosome	1.4	3	0.720304		80	POR	NADPH--cytochrome P450 reductase	P16435	ER	58.9	3	1.27555
81	FAM129B	Niban-like protein 1	Q96TA1	Large Protein Complex	81.3	3	0.721663		81	THEM6	Protein THEM6	Q8WUY1	ER	56.6	3	1.27809
82	PPP2R5D	Serine/threonine-protein phosphatase 2A 56 kDa regulatory subunit delta isoform	Q14738	Large Protein Complex	72.4	3	0.722143		82	ZMPSTE24	CAAX prenyl protease 1 homolog	O75844	ER	66.1	3	1.28122
83	AKR1B1	Aldose reductase	P15121	Large Protein Complex	14.6	3	0.724171		83	PIGU	Phosphatidylinositol glycan anchor biosynthesis class U protein	Q9H490	ER	6.9	1	1.29143
84	FGF2	Fibroblast growth factor 2	P09038	Large Protein Complex	10	2	0.725193		84	BCAP31	B-cell receptor-associated protein 31	P51572-2	ER	57.8	3	1.29462
85	EHBP1L1	EH domain-binding protein 1-like protein 1	Q8N3D4	Large Protein Complex	3.8	1	0.733208		85	SQLE	Squalene monooxygenase	Q14534	ER	2.3	2	1.30421
86	COPA	Coatomer subunit alpha;Xenin;Proxenin	P53621	Large Protein Complex	5.9	3	0.755284		86	RETSAT	All-trans-retinol 13,14-reductase	Q6NUM9	ER	54.1	3	1.30798
87	TNS3	Tensin-3	Q68CZ2	Large Protein Complex	88.7	3	0.756377		87	PEX14	Peroxisomal membrane protein PEX14	O75381	Peroxisome	6.7	3	1.30912
88	LDHA	L-lactate dehydrogenase A chain	P00338	Large Protein Complex	3.4	3	0.757941		88	ALG9	Alpha-1,2-mannosyltransferase ALG9	Q9H6U8	ER	3.7	1	1.31031
89	ARCN1	Coatomer subunit delta	P48444	Large Protein Complex	91.7	3	0.766143		89	TAPBP	Tapasin	O15533	ER	59.6	3	1.31124
90	PRKACA	cAMP-dependent protein kinase catalytic subunit alpha	P17612	Golgi	0.3	1	0.770308		90	WDR45B	WD repeat domain phosphoinositide-interacting protein 3	Q5MNZ6	Lysosome	17.7	3	1.31972
91	ARF5	ADP-ribosylation factor 5	P84085	Large Protein Complex	14.5	2	0.772665		91	SPNS1	Protein spinster homolog 1	Q9H2V7	Lysosome	66.8	2	1.32298
92	DNAJA2	DnaJ homolog subfamily A member 2	O60884	Large Protein Complex	23.5	3	0.777499		92	DNAJC10	DnaJ homolog subfamily C member 10	Q8IXB1	ER	23.9	3	1.32564
93	CTPS2	CTP synthase 2	Q9NRF8	Large Protein Complex	99.4	3	0.778131		93	PGRMC1	Membrane-associated progesterone receptor component 1	O00264	ER	50.3	3	1.32805
94	IDE	Insulin-degrading enzyme	P14735	Large Protein Complex	84.2	3	0.778788		94	DERL1	Derlin-1	Q9BUN8	ER	19	3	1.33026
95	SLC9A3R1	Na(+)/H(+) exchange regulatory cofactor NHE-RF1	O14745	Plasma membrane	51.2	3	0.783765		95	FKBP14	Peptidyl-prolyl cis-trans isomerase FKBP14	Q9NWM8	ER	10.2	3	1.33198
96	XPO1	Exportin-1	O14980	Large Protein Complex	9.7	3	0.785778		96	HM13	Minor histocompatibility antigen H13	Q8TCT9	ER	72	3	1.33434
97	RHOC	Rho-related GTP-binding protein RhoC	P08134	Plasma membrane	0.4	2	0.78611		97	GNPAT	Dihydroxyacetone phosphate acyltransferase	O15228	ER	2	3	1.33679
98	BAG6	Large proline-rich protein BAG6	P46379	Large Protein Complex	17.5	2	0.786451		98	HSD17B12	Very-long-chain 3-oxoacyl-CoA reductase	Q53GQ0	ER	75.9	3	1.33782
99	TRIP6	Thyroid receptor-interacting protein 6	Q15654	Large Protein Complex	7.6	2	0.78747		99	HEXA	Beta-hexosaminidase subunit alpha	P06865	Lysosome	14	3	1.34854
100	DIAPH1	Protein diaphanous homolog 1	O60610	Large Protein Complex	90.3	3	0.788323		100	MOSPD2	Motile sperm domain-containing protein 2	Q8NHP6	ER	28.3	3	1.35021
101	IPO7	Importin-7	O95373	Large Protein Complex	68.4	3	0.78982		101	SDCBP	Syntenin-1	O00560	ER	7.4	3	1.35351
102	SORBS3	Vinexin	O60504	Large Protein Complex	8.5	1	0.791552		102	KDELC1	KDEL motif-containing protein 1	Q6UW63	ER	49.5	3	1.35678
103	TPM2	Tropomyosin beta chain	P07951-2	Large Protein Complex	69.2	3	0.793441		103	SOAT1	Sterol O-acyltransferase 1	P35610	ER	82.3	3	1.36471
104	TFG	Protein TFG	Q92734	Large Protein Complex	24.9	2	0.794838		104	TOR1A	Torsin-1A	O14656	ER	55.6	3	1.3675
105	ITCH	E3 ubiquitin-protein ligase Itchy homolog	Q96J02	Large Protein Complex	14.6	3	0.805094		105	APMAP	Adipocyte plasma membrane-associated protein	Q9HDC9	ER	79	3	1.36958
106	PPP1CC	Serine/threonine-protein phosphatase PP1-gamma catalytic subunit	P36873-2	Large Protein Complex	61	2	0.805242		106	LAMTOR3	Ragulator complex protein LAMTOR3	Q9UHA4	Lysosome	12.9	1	1.36985
107	GIT1	ARF GTPase-activating protein GIT1	Q9Y2X7	Large Protein Complex	12.8	1	0.820727		107	EMC8	ER membrane protein complex subunit 8	O43402	ER	48	3	1.37952
108	PPP1CB	Serine/threonine-protein phosphatase PP1-beta catalytic subunit	P62140	Large Protein Complex	98.2	3	0.821129		108	CERS2	Ceramide synthase 2	Q96G23	ER	75.4	3	1.38404
109	NAP1L1	Nucleosome assembly protein 1-like 1	P55209	Large Protein Complex	29.3	3	0.824828		109	TMEM205	Transmembrane protein 205	Q6UW68	ER	36.7	3	1.38525
110	VPS4A	Vacuolar protein sorting-associated protein 4A	Q9UN37	No Prediction	0	1	0.828023		110	ACBD5	Acyl-CoA-binding domain-containing protein 5	Q5T8D3-3	ER	10.4	3	1.38532
111	UBE2L3	Ubiquitin-conjugating enzyme E2 L3	P68036-3	Large Protein Complex	60.7	3	0.834045		111	TOR1B	Torsin-1B	O14657	ER	60.8	3	1.38544
112	BST2	Bone marrow stromal antigen 2	Q10589	Endosome	24.3	3	0.840976		112	PIGT	GPI transamidase component PIG-T	Q969N2	ER	73	3	1.39307
113	TRIP13	Pachytene checkpoint protein 2 homolog	Q15645	Large Protein Complex	61.6	3	0.841612		113	ERLIN2	Erlin-2	O94905	ER	54.3	3	1.39362
114	KPNA3	Importin subunit alpha-4	O00505	Large Protein Complex	45.9	2	0.845706		114	ADPGK	ADP-dependent glucokinase	Q9BRR6	ER	62.8	3	1.39789
115	AKR1A1	Alcohol dehydrogenase [NADP(+)]	P14550	Large Protein Complex	0.1	1	0.846089		115	PLD3	Phospholipase D3	Q8IV08	Peroxisome	10.9	3	1.39875
116	PPP1CA	Serine/threonine-protein phosphatase PP1-alpha catalytic subunit	P62136	Large Protein Complex	97.3	3	0.850633		116	PPIB	Peptidyl-prolyl cis-trans isomerase B	P23284	ER	47.3	3	1.39948
117	TXNRD1	Thioredoxin reductase 1, cytoplasmic	Q16881	Large Protein Complex	13.6	3	0.850787		117	DHRS7B	Dehydrogenase/reductase SDR family member 7B	Q6IAN0	ER	74.6	3	1.40813
118	MDH1	Malate dehydrogenase, cytoplasmic	P40925	Large Protein Complex	1.2	3	0.852291		118	PCYOX1	Prenylcysteine oxidase 1	Q9UHG3	ER	73.5	3	1.40967
119	ST13;ST13P5	Hsc70-interacting protein;Putative protein FAM10A5	P50502	Large Protein Complex	7.9	3	0.854712		119	PRSS21	Testisin	Q9Y6M0	ER	71.6	3	1.4117
120	COPG2	Coatomer subunit gamma-2	Q9UBF2	Large Protein Complex	70.1	3	0.854975		120	TAP1	Antigen peptide transporter 1	Q03518	ER	24.8	3	1.41484
121	TTC1	Tetratricopeptide repeat protein 1	Q99614	Plasma membrane	14.2	3	0.864057		121	PREB	Prolactin regulatory element-binding protein	Q9HCU5	ER	12.3	3	1.41677
122	CDK5	Cyclin-dependent-like kinase 5	Q00535	Plasma membrane	7.7	1	0.865479		122	SGPP1	Sphingosine-1-phosphate phosphatase 1	Q9BX95	ER	25.7	2	1.42182
123	PRDX1	Peroxiredoxin-1	Q06830	Large Protein Complex	13.8	3	0.870814		123	GGCX	Vitamin K-dependent gamma-carboxylase	P38435	ER	59.4	3	1.4222
124	CSNK1G3	Casein kinase I isoform gamma-3	Q9Y6M4	Plasma membrane	1.6	1	0.879085		124	SCFD2	Sec1 family domain-containing protein 2	Q8WU76	ER	4.5	3	1.42824
125	AKAP9	A-kinase anchor protein 9	Q99996	Large Protein Complex	48.8	1	0.886919		125	MANF	Mesencephalic astrocyte-derived neurotrophic factor	P55145	ER	42.5	3	1.42882
126	FERMT2	Fermitin family homolog 2	Q96AC1	Large Protein Complex	0.3	3	0.888931		126	ERLEC1	Endoplasmic reticulum lectin 1	Q96DZ1	ER	45	3	1.43093
127	ARHGAP12	Rho GTPase-activating protein 12	Q8IWW6	Plasma membrane	2.2	1	0.890937		127	UFSP2	Ufm1-specific protease 2	Q9NUQ7	ER	20.6	2	1.43321
128	USE1	Vesicle transport protein USE1	Q9NZ43	ER, high curvature	0.3	1	0.900388		128	NCEH1	Neutral cholesterol ester hydrolase 1	Q6PIU2	ER	26.1	3	1.43358
129	TRAF2	TNF receptor-associated factor 2	Q12933	Large Protein Complex	0.2	1	0.908583		129	FDFT1	Squalene synthase	P37268	ER	52.6	3	1.43477
130	UFD1L	Ubiquitin fusion degradation protein 1 homolog	Q92890	Large Protein Complex	15.6	3	0.908586		130	AMFR	E3 ubiquitin-protein ligase AMFR	Q9UKV5	ER	8.8	2	1.44497
131	CDC42EP4	Cdc42 effector protein 4	Q9H3Q1	Large Protein Complex	13.2	3	0.915306		131	RRAGC;RRAGD	Ras-related GTP-binding protein C;Ras-related GTP-binding protein D	Q9HB90	ER	10.5	2	1.45623
132	PPP2CB	Serine/threonine-protein phosphatase 2A catalytic subunit beta isoform	P62714	Large Protein Complex	52	3	0.916632		132	TXNDC15	Thioredoxin domain-containing protein 15	Q96J42	ER	1.3	1	1.46243
133	NPLOC4	Nuclear protein localization protein 4 homolog	Q8TAT6	Large Protein Complex	11.7	3	0.946866		133	MPDU1	Mannose-P-dolichol utilization defect 1 protein	O75352	ER	4.1	2	1.47198
134	SKP1	S-phase kinase-associated protein 1	P63208	Large Protein Complex	74.2	3	0.954601		134	TMX2	Thioredoxin-related transmembrane protein 2	Q9Y320	ER	23.3	3	1.47819
135	SHMT1	Serine hydroxymethyltransferase, cytosolic	P34896-2	Large Protein Complex	83.2	3	0.956201		135	DEGS1	Sphingolipid delta(4)-desaturase DES1	O15121	ER	65.9	3	1.48038
136	ARHGAP1	Rho GTPase-activating protein 1	Q07960	Large Protein Complex	97.2	3	0.964412		136	PLOD2	Procollagen-lysine,2-oxoglutarate 5-dioxygenase 2	O00469-2	ER	67.3	3	1.48098
137	PAK2	Serine/threonine-protein kinase PAK 2;PAK-2p27;PAK-2p34	Q13177	Large Protein Complex	32.9	3	0.974023		137	RCN3	Reticulocalbin-3	Q96D15	ER	48.2	3	1.48351
138	IPO9	Importin-9	Q96P70	Large Protein Complex	53.9	3	0.975082		138	PGRMC2	Membrane-associated progesterone receptor component 2	O15173	ER	82.3	3	1.48394
139	CPNE3	Copine-3	O75131	Large Protein Complex	9.2	2	0.983321		139	GPAA1	Glycosylphosphatidylinositol anchor attachment 1 protein	O43292	ER	74.7	3	1.48756
140	BLMH	Bleomycin hydrolase	Q13867	Endosome	2.9	2	0.983976		140	TXNDC12	Thioredoxin domain-containing protein 12	O95881	ER	55.4	3	1.49247
141	PAICS	Multifunctional protein ADE2;Phosphoribosylaminoimidazole-succinocarboxamide synthase;Phosphoribosylaminoimidazole carboxylase	P22234	Large Protein Complex	73.7	3	0.984631		141	PON2	Serum paraoxonase/arylesterase 2	Q15165	ER	78.4	3	1.49489
142	PPIA	Peptidyl-prolyl cis-trans isomerase A;Peptidyl-prolyl cis-trans isomerase A, N-terminally processed	P62937	Large Protein Complex	60.7	3	0.988984		142	CALU	Calumenin	O43852	ER	52.2	3	1.49548
143	CBR1	Carbonyl reductase [NADPH] 1	P16152	Large Protein Complex	37.9	3	0.990097		143	TMEM33	Transmembrane protein 33	P57088	ER	11.7	3	1.49662
144	CMPK1	UMP-CMP kinase	P30085	Large Protein Complex	18.3	3	0.991785		144	ERLIN1	Erlin-1	O75477	ER	28.7	3	1.49883
145	UMPS	Uridine 5-monophosphate synthase;Orotate phosphoribosyltransferase;Orotidine 5-phosphate decarboxylase	P11172	Large Protein Complex	18.3	3	0.992845		145	ITGB1	Integrin beta-1	P05556	ER	84.9	3	1.51004
146	PARK7	Protein deglycase DJ-1	Q99497	Golgi	7.8	3	0.99293		146	DPM1	Dolichol-phosphate mannosyltransferase subunit 1	O60762	ER	73.6	3	1.51013
147	LGALS1	Galectin-1	P09382	Golgi	14.7	3	0.997349		147	ODR4	Protein odr-4 homolog	Q5SWX8	ER	59.2	3	1.51187
148	ARF1	ADP-ribosylation factor 1	P84077	Large Protein Complex	10.6	3	0.99916		148	CHID1	Chitinase domain-containing protein 1	Q9BWS9	ER	52.4	3	1.51531
149	MOB4	MOB-like protein phocein	Q9Y3A3	Large Protein Complex	10.2	3	1.00331		149	MSMO1	Methylsterol monooxygenase 1	Q15800	ER	11.3	1	1.51835
150	TNPO1	Transportin-1	Q92973	Large Protein Complex	63.3	3	1.00815		150	HSPA13	Heat shock 70 kDa protein 13	P48723	ER	64.9	3	1.51941
151	HSPA4L	Heat shock 70 kDa protein 4L	O95757	Large Protein Complex	40.3	3	1.01488		151	SCARB1	Scavenger receptor class B member 1	Q8WTV0-2	ER	63	3	1.52474
152	ERGIC3	Endoplasmic reticulum-Golgi intermediate compartment protein 3	Q9Y282	Ergic/cisGolgi	27.3	3	1.01799		152	LAMTOR2	Ragulator complex protein LAMTOR2	Q9Y2Q5	Lysosome	82	3	1.52562
153	CRIP2	Cysteine-rich protein 2	P52943	Plasma membrane	3.7	3	1.01812		153	TECR	Very-long-chain enoyl-CoA reductase	Q9NZ01	ER	68.3	3	1.52599
154	UBE2V2	Ubiquitin-conjugating enzyme E2 variant 2	Q15819	Large Protein Complex	51.9	2	1.04959		154	PIGS	GPI transamidase component PIG-S	Q96S52	ER	80.6	3	1.53005
155	TPM3	Tropomyosin alpha-3 chain	P06753-3	Golgi	22.7	3	1.055		155	TMEM43	Transmembrane protein 43	Q9BTV4	ER	80.1	3	1.53093
156	GLOD4	Glyoxalase domain-containing protein 4	Q9HC38-2	Large Protein Complex	22.2	3	1.05684		156	MBOAT7	Lysophospholipid acyltransferase 7	Q96N66	ER	79	3	1.53745
157	TUBB	Tubulin beta chain	P07437	Large Protein Complex	56.8	3	1.05984		157	PIGK	GPI-anchor transamidase	Q92643	ER	71.2	3	1.53882
158	STAT3	Signal transducer and activator of transcription 3	P40763	Large Protein Complex	69.7	3	1.063		158	SERPINH1	Serpin H1	P50454	ER	31.1	3	1.5482
159	STK24	Serine/threonine-protein kinase 24;Serine/threonine-protein kinase 24 36 kDa subunit;Serine/threonine-protein kinase 24 12 kDa subunit	Q9Y6E0-2	Large Protein Complex	19.6	1	1.06417		159	IFITM3	Interferon-induced transmembrane protein 3	Q01628	Lysosome	41.4	3	1.55319
160	LAMA1	Laminin subunit alpha-1	P25391	Endosome	4.3	3	1.06432		160	KDELC2	KDEL motif-containing protein 2	Q7Z4H8	ER	16.5	3	1.55338
161	PICALM	Phosphatidylinositol-binding clathrin assembly protein	Q13492	Large Protein Complex	84.6	3	1.07472		161	SLC27A2	Very long-chain acyl-CoA synthetase	O14975	ER	84.7	3	1.55641
162	CTNNB1	Catenin beta-1	P35222	Large Protein Complex	12.3	3	1.07844		162	DHRS3	Short-chain dehydrogenase/reductase 3	O75911	ER	26	2	1.55704
163	ARRDC1	Arrestin domain-containing protein 1	Q8N5I2	Endosome	1.4	2	1.08627		163	TMEM57	Macoilin	Q8N5G2	ER	2.4	1	1.55721
164	ERCC6	DNA excision repair protein ERCC-6	Q03468	Large Protein Complex	43.1	2	1.08842		164	UBXN4	UBX domain-containing protein 4	Q92575	ER	61.5	3	1.5576
165	VCL	Vinculin	P18206	Golgi	14.7	3	1.08887		165	ITPR1	Inositol 1,4,5-trisphosphate receptor type 1	Q14643	ER	80.7	3	1.55771
166	S100A13	Protein S100-A13	Q99584	Large Protein Complex	79.8	3	1.09404		166	SPCS1	Signal peptidase complex subunit 1	Q9Y6A9	ER	71.7	3	1.55787
167	TMOD3	Tropomodulin-3	Q9NYL9	Large Protein Complex	95	3	1.0982		167	ERMP1	Endoplasmic reticulum metallopeptidase 1	Q7Z2K6	ER	80.4	3	1.55964
168	MOB1A;MOB1B	MOB kinase activator 1A;MOB kinase activator 1B	Q9H8S9	Large Protein Complex	48.2	2	1.11173		168	AGPS	Alkyldihydroxyacetonephosphate synthase, peroxisomal	O00116	Peroxisome	46.2	3	1.56167
169	TXN	Thioredoxin	P10599	Large Protein Complex	14.8	3	1.12645		169	RRBP1	Ribosome-binding protein 1	Q9P2E9	ER	55.9	3	1.56525
170	PPP2R1B	Serine/threonine-protein phosphatase 2A 65 kDa regulatory subunit A beta isoform	P30154	Large Protein Complex	45.1	2	1.13212		170	FKBP2	Peptidyl-prolyl cis-trans isomerase FKBP2	P26885	ER	51.3	3	1.56743
171	ARPC5L	Actin-related protein 2/3 complex subunit 5-like protein	Q9BPX5	Large Protein Complex	94.1	3	1.14333		171	HACD3	Very-long-chain (3R)-3-hydroxyacyl-CoA dehydratase 3	Q9P035	ER	79.5	3	1.57603
172	UBE2N;UBE2NL	Ubiquitin-conjugating enzyme E2 N;Putative ubiquitin-conjugating enzyme E2 N-like	P61088	Large Protein Complex	89.5	3	1.1551		172	PEX13	Peroxisomal membrane protein PEX13	Q92968	ER	1.3	1	1.58164
173	UBE2M	NEDD8-conjugating enzyme Ubc12	P61081	Large Protein Complex	42.7	3	1.15513		173	DPM3	Dolichol-phosphate mannosyltransferase subunit 3	Q9P2X0	ER	15.7	3	1.5892
174	UBE2V1	Ubiquitin-conjugating enzyme E2 variant 1	Q13404	Large Protein Complex	59.8	3	1.15857		174	RNF149	E3 ubiquitin-protein ligase RNF149	Q8NC42	ER	3.8	1	1.58958
175	NECAP1	Adaptin ear-binding coat-associated protein 1	Q8NC96	Large Protein Complex	60.8	3	1.1598		175	EPHX1	Epoxide hydrolase 1	P07099	ER	65.6	3	1.59059
176	GLE1	Nucleoporin GLE1	Q53GS7	Ergic/cisGolgi	0	2	1.1669		176	TMX1	Thioredoxin-related transmembrane protein 1	Q9H3N1	ER	51.4	3	1.59253
177	TUBA1C	Tubulin alpha-1C chain	Q9BQE3	Large Protein Complex	48.9	3	1.1703		177	ZFYVE21	Zinc finger FYVE domain-containing protein 21	Q9BQ24	Endosome	9.2	2	1.59562
178	IKBKAP	Elongator complex protein 1	O95163	Large Protein Complex	94	3	1.17162		178	CREG1	Protein CREG1	O75629	Lysosome	11.2	1	1.59689
179	RDX	Radixin	P35241	Plasma membrane	8	3	1.17913		179	G6PC3	Glucose-6-phosphatase 3	Q9BUM1	ER	8.2	1	1.59872
180	EXOC8	Exocyst complex component 8	Q8IYI6	Large Protein Complex	73.5	3	1.18582		180	LSS	Lanosterol synthase	P48449	ER	77.3	3	1.60025
181	GSPT1	Eukaryotic peptide chain release factor GTP-binding subunit ERF3A	P15170-3	Large Protein Complex	51.3	3	1.18754		181	FKBP9	Peptidyl-prolyl cis-trans isomerase FKBP9	O95302	ER	49.1	3	1.60492
182	UBQLN2	Ubiquilin-2	Q9UHD9	Endosome	0.9	3	1.19416		182	SPTLC2	Serine palmitoyltransferase 2	O15270	ER	49.9	3	1.60671
183	FASN	Fatty acid synthase;[Acyl-carrier-protein] S-acetyltransferase;[Acyl-carrier-protein] S-malonyltransferase;3-oxoacyl-[acyl-carrier-protein] synthase;3-oxoacyl-[acyl-carrier-protein] reductase;3-hydroxyacyl-[acyl-carrier-protein] dehydratase;Enoyl-[acyl-carrier-protein] reductase;Oleoyl-[acyl-carrier-protein] hydrolase	P49327	Large Protein Complex	36.4	3	1.19484		183	EMC2	ER membrane protein complex subunit 2	Q15006	ER	16.4	3	1.60794
184	PDCD6	Programmed cell death protein 6	O75340	Large Protein Complex	11.1	2	1.1956		184	SIL1	Nucleotide exchange factor SIL1	Q9H173	ER	11.4	2	1.60925
185	ARPC1A	Actin-related protein 2/3 complex subunit 1A	Q92747	Large Protein Complex	88.6	3	1.20483		185	LAMTOR1	Ragulator complex protein LAMTOR1	Q6IAA8	Lysosome	87.7	3	1.60977
186	TAGLN2	Transgelin-2	P37802	Golgi	24.1	3	1.20586		186	TAP2	Antigen peptide transporter 2	Q03519	ER	41.8	3	1.61054
187	SCAMP4	Secretory carrier-associated membrane protein 4	Q969E2	Ergic/cisGolgi	0.5	2	1.20804		187	JAGN1	Protein jagunal homolog 1	Q8N5M9	ER	81.8	3	1.6112
188	ACTR2	Actin-related protein 2	P61160	Large Protein Complex	92.7	3	1.21475		188	CLPTM1L	Cleft lip and palate transmembrane protein 1-like protein	Q96KA5	ER	48.3	3	1.61346
189	DNAJA1	DnaJ homolog subfamily A member 1	P31689	Large Protein Complex	13.6	3	1.21781		189	GRAMD1B	GRAM domain-containing protein 1B	Q3KR37	No Prediction	0	1	1.61616
190	TUBB2A;TUBB2B	Tubulin beta-2A chain;Tubulin beta-2B chain	Q13885	Large Protein Complex	50.5	3	1.21835		190	NBAS	Neuroblastoma-amplified sequence	A2RRP1	ER	22.8	3	1.61653
191	TPM3	Tropomyosin alpha-3 chain	P06753-2	Golgi	23.5	3	1.21976		191	POFUT1	GDP-fucose protein O-fucosyltransferase 1	Q9H488	ER	56.5	3	1.61839
192	NUP188	Nucleoporin NUP188 homolog	Q5SRE5	Plasma membrane	0.4	2	1.2276		192	PTDSS2	Phosphatidylserine synthase 2	Q9BVG9	Peroxisome	5.2	2	1.61918
193	PPP3CA	Serine/threonine-protein phosphatase 2B catalytic subunit alpha isoform	Q08209-2	Large Protein Complex	0.1	1	1.23117		193	CISD2	CDGSH iron-sulfur domain-containing protein 2	Q8N5K1	ER	85.9	3	1.61925
194	PDCD5	Programmed cell death protein 5	O14737	Large Protein Complex	93.9	3	1.23776		194	TMEM41B	Transmembrane protein 41B	Q5BJD5	ER	73.8	3	1.61973
195	TOMM34	Mitochondrial import receptor subunit TOM34	Q15785	Large Protein Complex	93.7	3	1.23878		195	ACOX1	Peroxisomal acyl-coenzyme A oxidase 1	Q15067	Peroxisome	13.8	3	1.62061
196	EPPK1	Epiplakin	P58107	Large Protein Complex	17.3	3	1.24148		196	NFXL1	NF-X1-type zinc finger protein NFXL1	Q6ZNB6	ER	13	3	1.62401
197	DNAJC7	DnaJ homolog subfamily C member 7	Q99615	Large Protein Complex	24.4	3	1.24275		197	FUCA2	Plasma alpha-L-fucosidase	Q9BTY2	ER	1.2	1	1.63318
198	ARPC2	Actin-related protein 2/3 complex subunit 2	O15144	Large Protein Complex	89.2	3	1.24599		198	CANX	Calnexin	P27824	ER	48.9	3	1.64354
199	RAB43	Ras-related protein Rab-43	Q86YS6	Endosome	18.5	1	1.24764		199	IFITM2;IFITM1	Interferon-induced transmembrane protein 2;Interferon-induced transmembrane protein 1	Q01629	Lysosome	71.7	3	1.64665
200	GOSR2	Golgi SNAP receptor complex member 2	O14653	Ergic/cisGolgi	2.1	3	1.25704		200	CYP51A1	Lanosterol 14-alpha demethylase	Q16850	ER	19	3	1.64934
201	C12orf57	Protein C10	Q99622	Large Protein Complex	2.1	3	1.25715		201	EMC7	ER membrane protein complex subunit 7	Q9NPA0	ER	41.7	3	1.65667
202	EXOC5	Exocyst complex component 5	O00471	Large Protein Complex	60	2	1.26159		202	USE1	Vesicle transport protein USE1	Q9NZ43	ER	1.6	1	1.65757
203	EXOC3	Exocyst complex component 3	O60645	Large Protein Complex	51.5	3	1.27497		203	DNAJB12	DnaJ homolog subfamily B member 12	Q9NXW2	ER	68.6	3	1.6646
204	CNN2	Calponin-2	Q99439	Golgi	21.9	3	1.28559		204	METTL7A	Methyltransferase-like protein 7A	Q9H8H3	ER	1.4	1	1.67033
205	MAP4K4	Mitogen-activated protein kinase kinase kinase kinase 4	O95819	Ergic/cisGolgi	11.9	3	1.28608		205	ADAM15	Disintegrin and metalloproteinase domain-containing protein 15	Q13444	ER	24.1	3	1.67811
206	RBX1	E3 ubiquitin-protein ligase RBX1;E3 ubiquitin-protein ligase RBX1, N-terminally processed	P62877	Large Protein Complex	20.2	1	1.28797		206	DNAJB11	DnaJ homolog subfamily B member 11	Q9UBS4	ER	72.8	3	1.68981
207	TTLL12	Tubulin--tyrosine ligase-like protein 12	Q14166	Large Protein Complex	26.3	3	1.28891		207	MIA3	Melanoma inhibitory activity protein 3	Q5JRA6	ER	7.6	3	1.6942
208	STAT1	Signal transducer and activator of transcription 1-alpha/beta	P42224	Large Protein Complex	72.9	2	1.30023		208	DERL2	Derlin-2	Q9GZP9	ER	14.1	2	1.70186
209	EHD4	EH domain-containing protein 4	Q9H223	Ergic/cisGolgi	6.5	3	1.30127		209	SLC27A4	Long-chain fatty acid transport protein 4	Q6P1M0	ER	67.7	3	1.70664
210	TMED3	Transmembrane emp24 domain-containing protein 3	Q9Y3Q3	Ergic/cisGolgi	68.9	3	1.30341		210	SDF2	Stromal cell-derived factor 2	Q99470	ER	53.7	3	1.71732
211	EXOC7	Exocyst complex component 7	Q9UPT5	Large Protein Complex	83.9	3	1.30752		211	MINPP1	Multiple inositol polyphosphate phosphatase 1	Q9UNW1	ER	17.9	2	1.72211
212	TUBB4B	Tubulin beta-4B chain	P68371	Large Protein Complex	52	3	1.31158		212	LY6K	Lymphocyte antigen 6K	Q17RY6	ER	2.1	1	1.72339
213	PHGDH	D-3-phosphoglycerate dehydrogenase	O43175	Large Protein Complex	49.5	3	1.3129		213	OSMR	Oncostatin-M-specific receptor subunit beta	Q99650	Plasma membrane	0.3	1	1.7241
214	CSK	Tyrosine-protein kinase CSK	P41240	Large Protein Complex	48.8	3	1.32112		214	LCLAT1	Lysocardiolipin acyltransferase 1	Q6UWP7	ER	22.8	2	1.72973
215	ANXA11	Annexin A11	P50995	Large Protein Complex	9.6	3	1.32509		215	EMC1	ER membrane protein complex subunit 1	Q8N766	ER	47.3	3	1.7312
216	FEN1	Flap endonuclease 1	P39748	Large Protein Complex	94.5	3	1.33516		216	ELOVL5	Elongation of very long chain fatty acids protein 5	Q9NYP7	ER	64.6	3	1.74298
217	TUBA1B	Tubulin alpha-1B chain	P68363	Large Protein Complex	47.9	3	1.33583		217	GRAMD1A	GRAM domain-containing protein 1A	Q96CP6	No Prediction	0	1	1.74856
218	PROSER2	Proline and serine-rich protein 2	Q86WR7	Large Protein Complex	44.8	3	1.33907		218	VMA21	Vacuolar ATPase assembly integral membrane protein VMA21	Q3ZAQ7	ER	0.8	1	1.74996
219	NUDC	Nuclear migration protein nudC	Q9Y266	Large Protein Complex	15	3	1.33932		219	STIM1	Stromal interaction molecule 1	Q13586	ER	45.8	3	1.75153
220	VIM	Vimentin	P08670	Large Protein Complex	93.3	3	1.3456		220	NENF	Neudesin	Q9UMX5	ER	54.1	3	1.75961
221	MAP2K2	Dual specificity mitogen-activated protein kinase kinase 2	P36507	Large Protein Complex	17.4	2	1.35114		221	SACM1L	Phosphatidylinositide phosphatase SAC1	Q9NTJ5	ER	83.9	3	1.77104
222	CUL1	Cullin-1	Q13616	Large Protein Complex	95.8	3	1.35141		222	LEPREL4	Synaptonemal complex protein SC65	Q92791	ER	9.2	1	1.77182
223	TBCA	Tubulin-specific chaperone A	O75347	No Prediction	0	1	1.35142		223	PIGO	GPI ethanolamine phosphate transferase 3	Q8TEQ8	ER	8.9	1	1.77934
224	TMED9	Transmembrane emp24 domain-containing protein 9	Q9BVK6	Ergic/cisGolgi	31.1	3	1.35173		224	RNF5	E3 ubiquitin-protein ligase RNF5	Q99942	ER	10.1	3	1.78196
225	TUBB8	Tubulin beta-8 chain	Q3ZCM7	Large Protein Complex	17.4	2	1.35308		225	TYW1;TYW1B	S-adenosyl-L-methionine-dependent tRNA 4-demethylwyosine synthase	Q9NV66	ER	8	1	1.78884
226	PRKACB	cAMP-dependent protein kinase catalytic subunit beta	P22694	Actin binding proteins	1.6	2	1.3539		226	VKORC1L1	Vitamin K epoxide reductase complex subunit 1-like protein 1	Q8N0U8	ER	25	2	1.79052
227	EZR	Ezrin	P15311	Plasma membrane	11	3	1.35543		227	SEL1L	Protein sel-1 homolog 1	Q9UBV2	ER	54.1	3	1.79162
228	FDPS	Farnesyl pyrophosphate synthase	P14324	Large Protein Complex	9.2	3	1.35569		228	DNAJC3	DnaJ homolog subfamily C member 3	Q13217	ER	56.3	3	1.79694
229	PKP3	Plakophilin-3	Q9Y446	Ergic/cisGolgi	12.3	3	1.36118		229	ALG5	Dolichyl-phosphate beta-glucosyltransferase	Q9Y673	ER	26.9	2	1.79921
230	KPNA2	Importin subunit alpha-1	P52292	Large Protein Complex	78.1	3	1.36378		230	ATP13A1	Manganese-transporting ATPase 13A1	Q9HD20	ER	19.7	3	1.81073
231	TPBG	Trophoblast glycoprotein	Q13641	Endosome	10.2	1	1.36594		231	TMTC3	Transmembrane and TPR repeat-containing protein 3	Q6ZXV5	ER	46.9	3	1.81615
232	SLC38A1	Sodium-coupled neutral amino acid transporter 1	Q9H2H9	Plasma membrane	0.3	3	1.36667		232	ALDH3A2	Fatty aldehyde dehydrogenase	P51648	ER	89.3	3	1.81881
233	DPYSL2	Dihydropyrimidinase-related protein 2	Q16555	Large Protein Complex	42.6	3	1.36808		233	EMC3	ER membrane protein complex subunit 3	Q9P0I2	ER	16.9	3	1.81907
234	NUCB1	Nucleobindin-1	Q02818	Ergic/cisGolgi	0.7	3	1.37037		234	COL4A1	Collagen alpha-1(IV) chain;Arresten	P02462	ER	12.3	2	1.82245
235	CAP2	Adenylyl cyclase-associated protein 2	P40123	Large Protein Complex	9.2	1	1.37067		235	PDIA5	Protein disulfide-isomerase A5	Q14554	ER	53	3	1.82301
236	IMPDH2	Inosine-5-monophosphate dehydrogenase 2	P12268	Large Protein Complex	17	3	1.37501		236	TGFBR1	TGF-beta receptor type-1	P36897	ER	25.8	3	1.82619
237	SMOC1	SPARC-related modular calcium-binding protein 1	Q9H4F8	Endosome	13	3	1.3786		237	ALG11	GDP-Man:Man(3)GlcNAc(2)-PP-Dol alpha-1,2-mannosyltransferase	Q2TAA5	ER	8.7	1	1.82833
238	RPS6KA3	Ribosomal protein S6 kinase alpha-3	P51812	Large Protein Complex	48.8	3	1.37878		238	HSD17B11	Estradiol 17-beta-dehydrogenase 11	Q8NBQ5	ER	84.2	3	1.82974
239	TTC19	Tetratricopeptide repeat protein 19, mitochondrial	Q6DKK2	Large Protein Complex	0.6	1	1.38424		239	ANO10	Anoctamin-10	Q9NW15	ER	2.2	2	1.83321
240	DLG5	Disks large homolog 5	Q8TDM6	Large Protein Complex	91.4	3	1.39292		240	TMX3	Protein disulfide-isomerase TMX3	Q96JJ7	ER	47.2	3	1.83539
241	CKMT1A	Creatine kinase U-type, mitochondrial	P12532	Ergic/cisGolgi	35.6	3	1.39305		241	DHRSX	Dehydrogenase/reductase SDR family member on chromosome X	Q8N5I4	ER	4.5	1	1.83626
242	BAG3	BAG family molecular chaperone regulator 3	O95817	Endosome	10.7	3	1.39313		242	EMD	Emerin	P50402	ER	49.1	3	1.84791
243	RNMT	mRNA cap guanine-N7 methyltransferase	O43148	Large Protein Complex	7.9	2	1.3964		243	RDH11	Retinol dehydrogenase 11	Q8TC12	ER	63.7	3	1.8484
244	MAPK1	Mitogen-activated protein kinase 1	P28482	Large Protein Complex	80.6	3	1.39643		244	LNP	Protein lunapark	Q9C0E8	ER	17.1	2	1.84898
245	NCK1	Cytoplasmic protein NCK1	P16333	Large Protein Complex	62.1	3	1.39926		245	EBP	3-beta-hydroxysteroid-Delta(8),Delta(7)-isomerase	Q15125	ER	82.8	3	1.84975
246	TPM4	Tropomyosin alpha-4 chain	P67936	Golgi	8.3	3	1.40098		246	EDEM3	ER degradation-enhancing alpha-mannosidase-like protein 3	Q9BZQ6	No Prediction	0	1	1.85649
247	ANXA7	Annexin A7	P20073	Large Protein Complex	17.7	3	1.40174		247	VMP1	Vacuole membrane protein 1	Q96GC9	ER	6.8	1	1.85766
248	VCP	Transitional endoplasmic reticulum ATPase	P55072	Plasma membrane	23.9	3	1.40642		248	KDSR	3-ketodihydrosphingosine reductase	Q06136	ER	51.9	3	1.85978
249	YIF1B	Protein YIF1B	Q5BJH7-2	Endosome	0.5	2	1.4083		249	TMEM245	Transmembrane protein 245	Q9H330-2	ER	11.6	2	1.86852
250	ADAM9	Disintegrin and metalloproteinase domain-containing protein 9	Q13443	ER, high curvature	0.9	3	1.40847		250	MYDGF	Myeloid-derived growth factor	Q969H8	ER	73	3	1.87645
251	HGH1	Protein HGH1 homolog	Q9BTY7	Large Protein Complex	11.7	3	1.40966		251	HSD17B4	Peroxisomal multifunctional enzyme type 2;(3R)-hydroxyacyl-CoA dehydrogenase;Enoyl-CoA hydratase 2	P51659	Peroxisome	51.3	3	1.88737
252	HSPH1	Heat shock protein 105 kDa	Q92598	Large Protein Complex	22.1	3	1.41034		252	RCN1	Reticulocalbin-1	Q15293	ER	72	3	1.88949
253	ELP3	Elongator complex protein 3	Q9H9T3	Large Protein Complex	90.1	3	1.41493		253	OS9	Protein OS-9	Q13438	ER	1.9	1	1.89351
254	BAIAP2	Brain-specific angiogenesis inhibitor 1-associated protein 2	Q9UQB8-5	Ergic/cisGolgi	16.6	3	1.41714		254	ANKLE2	Ankyrin repeat and LEM domain-containing protein 2	Q86XL3	ER	42.3	3	1.89657
255	IPO4	Importin-4	Q8TEX9	Large Protein Complex	7.1	2	1.42522		255	PLOD1	Procollagen-lysine,2-oxoglutarate 5-dioxygenase 1	Q02809	ER	80.5	3	1.89801
256	BPNT1	3(2),5-bisphosphate nucleotidase 1	O95861	Golgi	15.6	3	1.42834		256	LAMTOR5	Ragulator complex protein LAMTOR5	O43504	Lysosome	21.4	3	1.90381
257	CUL2	Cullin-2	Q13617	Large Protein Complex	25.3	2	1.43031		257	VRK2	Serine/threonine-protein kinase VRK2	Q86Y07	ER	55.8	3	1.90722
258	RAE1	mRNA export factor	P78406	Large Protein Complex	14.8	3	1.43677		258	LPCAT1	Lysophosphatidylcholine acyltransferase 1	Q8NF37	ER	33.5	3	1.91164
259	EXOC4	Exocyst complex component 4	Q96A65	Large Protein Complex	78.2	3	1.44457		259	SPCS2	Signal peptidase complex subunit 2	Q15005	ER	85.7	3	1.92356
260	FKBP5	Peptidyl-prolyl cis-trans isomerase FKBP5;Peptidyl-prolyl cis-trans isomerase FKBP5, N-terminally processed	Q13451	Large Protein Complex	0.7	2	1.44523		260	LEPREL1	Prolyl 3-hydroxylase 2	Q8IVL5	ER	78	3	1.93514
261	UACA	Uveal autoantigen with coiled-coil domains and ankyrin repeats	Q9BZF9	Large Protein Complex	22.1	3	1.44839		261	CHP1	Calcineurin B homologous protein 1	Q99653	ER	3.5	3	1.93579
262	MARCKS	Myristoylated alanine-rich C-kinase substrate	P29966	Ergic/cisGolgi	8.5	3	1.44854		262	TMEM97	Transmembrane protein 97	Q5BJF2	ER	85.6	3	1.9377
263	PDLIM5	PDZ and LIM domain protein 5	Q96HC4	Large Protein Complex	91.5	3	1.44919		263	DHCR7	7-dehydrocholesterol reductase	Q9UBM7	ER	71.9	3	1.93979
264	TMED10	Transmembrane emp24 domain-containing protein 10	P49755	Ergic/cisGolgi	51.9	3	1.45218		264	DECR2	Peroxisomal 2,4-dienoyl-CoA reductase	Q9NUI1	Peroxisome	45	3	1.94768
265	ARPC4	Actin-related protein 2/3 complex subunit 4	P59998	Large Protein Complex	88.9	3	1.45928		265	FAR1	Fatty acyl-CoA reductase 1	Q8WVX9	Peroxisome	32.9	3	1.94947
266	CENPF	Centromere protein F	P49454	Ergic/cisGolgi	18	3	1.46141		266	WFS1	Wolframin	O76024	ER	21.4	2	1.95187
267	ANTXR1	Anthrax toxin receptor 1	Q9H6X2	Plasma membrane	10.8	3	1.46374		267	SPCS3	Signal peptidase complex subunit 3	P61009	ER	59.5	3	1.95622
268	HSPBP1	Hsp70-binding protein 1	Q9NZL4	Large Protein Complex	6.2	1	1.46621		268	LBR	Lamin-B receptor	Q14739	ER	50.9	3	1.96551
269	TMED2	Transmembrane emp24 domain-containing protein 2	Q15363	Ergic/cisGolgi	62.1	3	1.46739		269	CTAGE5	cTAGE family member 5	O15320	ER	29.1	3	1.96853
270	TGOLN2	Trans-Golgi network integral membrane protein 2	O43493	Large Protein Complex	13.9	3	1.47354		270	ABCD3	ATP-binding cassette sub-family D member 3	P28288	Peroxisome	20	3	1.97516
271	SMAD2	Mothers against decapentaplegic homolog 2	Q15796	Large Protein Complex	90.4	3	1.47771		271	CRLF1	Cytokine receptor-like factor 1	O75462	ER	19	2	1.98902
272	TRMT1	tRNA (guanine(26)-N(2))-dimethyltransferase	Q9NXH9	Large Protein Complex	2.9	1	1.47952		272	LRPAP1	Alpha-2-macroglobulin receptor-associated protein	P30533	ER	82.9	3	1.99321
273	COPS6	COP9 signalosome complex subunit 6	Q7L5N1	Large Protein Complex	14.9	1	1.47999		273	HACD2	Very-long-chain (3R)-3-hydroxyacyl-CoA dehydratase 2	Q6Y1H2	ER	83.2	3	1.9956
274	ERGIC2	Endoplasmic reticulum-Golgi intermediate compartment protein 2	Q96RQ1	Ergic/cisGolgi	79.4	3	1.4854		274	STX18	Syntaxin-18	Q9P2W9	ER	0.7	2	2.00545
275	BAG2	BAG family molecular chaperone regulator 2	O95816	Endosome	0.1	3	1.48894		275	ATP6AP2	Renin receptor	O75787	ER	23.3	3	2.00606
276	OSBP	Oxysterol-binding protein 1	P22059	Actin binding proteins	0.8	3	1.4919		276	LAMB1	Laminin subunit beta-1	P07942	ER	82.2	3	2.01566
277	PRKD3	Serine/threonine-protein kinase D3	O94806	No Prediction	0	1	1.49314		277	ALG2	Alpha-1,3/1,6-mannosyltransferase ALG2	Q9H553	ER	19.9	3	2.02194
278	ARPC3	Actin-related protein 2/3 complex subunit 3	O15145	Large Protein Complex	85.5	3	1.49488		278	SSFA2	Sperm-specific antigen 2	P28290	ER	3.2	2	2.02396
279	MAP2K1	Dual specificity mitogen-activated protein kinase kinase 1	Q02750	Large Protein Complex	8.4	1	1.49698		279	RAB9A	Ras-related protein Rab-9A	P51151	ER	2.5	3	2.02822
280	AHSA1	Activator of 90 kDa heat shock protein ATPase homolog 1	O95433	Large Protein Complex	59.2	3	1.49802		280	SEP15	15 kDa selenoprotein	O60613	ER	23	3	2.04008
281	LLGL1	Lethal(2) giant larvae protein homolog 1	Q15334	Plasma membrane	6.6	3	1.49808		281	SRPRB	Signal recognition particle receptor subunit beta	Q9Y5M8	ER	55.9	3	2.05196
282	CCNH	Cyclin-H	P51946	Large Protein Complex	8.9	1	1.49861		282	EGFR	Epidermal growth factor receptor	P00533	Endosome	10.9	3	2.05878
283	GDE1	Glycerophosphodiester phosphodiesterase 1	Q9NZC3	ER, high curvature	1.4	1	1.49974		283	GRAMD3	GRAM domain-containing protein 3	Q96HH9	ER	7.3	1	2.0605
284	CHORDC1	Cysteine and histidine-rich domain-containing protein 1	Q9UHD1	Large Protein Complex	12.4	3	1.50202		284	FKBP10	Peptidyl-prolyl cis-trans isomerase FKBP10	Q96AY3	ER	88	3	2.06082
285	NUMB	Protein numb homolog	P49757	Plasma membrane	16.7	3	1.50406		285	SEC11A	Signal peptidase complex catalytic subunit SEC11A	P67812	ER	79.7	3	2.0658
286	STX5	Syntaxin-5	Q13190	Ergic/cisGolgi	38.8	3	1.50567		286	CLCN7	H(+)/Cl(-) exchange transporter 7	P51798	Lysosome	10.2	3	2.07684
287	SORCS2	VPS10 domain-containing receptor SorCS2	Q96PQ0	Endosome	32.9	2	1.50658		287	GPX8	Probable glutathione peroxidase 8	Q8TED1	ER	67	3	2.07702
288	RHEB	GTP-binding protein Rheb	Q15382	Plasma membrane	14.6	3	1.51439		288	CRIM1	Cysteine-rich motor neuron 1 protein;Processed cysteine-rich motor neuron 1 protein	Q9NZV1	ER	3.9	1	2.08137
289	ACTR3	Actin-related protein 3	P61158	Large Protein Complex	86.8	3	1.5145		289	PDIA3	Protein disulfide-isomerase A3	P30101	ER	67.2	3	2.09455
290	ATXN10	Ataxin-10	Q9UBB4	Large Protein Complex	71.4	3	1.51607		290	LMF2	Lipase maturation factor 2	Q9BU23	ER	9.7	1	2.10503
291	ARPC5	Actin-related protein 2/3 complex subunit 5	O15511	Large Protein Complex	89.4	3	1.51669		291	CYP20A1	Cytochrome P450 20A1	Q6UW02	ER	25.7	3	2.11005
292	STIP1	Stress-induced-phosphoprotein 1	P31948	Large Protein Complex	3.7	3	1.51926		292	UGGT2	UDP-glucose:glycoprotein glucosyltransferase 2	Q9NYU1	ER	0.6	1	2.11031
293	HUWE1	E3 ubiquitin-protein ligase HUWE1	Q7Z6Z7	Large Protein Complex	26.2	3	1.52262		293	SIGMAR1	Sigma non-opioid intracellular receptor 1	Q99720	ER	21.9	3	2.1121
294	PGK1	Phosphoglycerate kinase 1	P00558	Large Protein Complex	11.6	3	1.52315		294	TMEM109	Transmembrane protein 109	Q9BVC6	ER	55.8	3	2.11681
295	TMED4	Transmembrane emp24 domain-containing protein 4	Q7Z7H5	Ergic/cisGolgi	48	3	1.52637		295	PTDSS1	Phosphatidylserine synthase 1	P48651	ER	51.7	2	2.13611
296	PACSIN3	Protein kinase C and casein kinase substrate in neurons protein 3	Q9UKS6	Plasma membrane	0.9	3	1.52671		296	SDF2L1	Stromal cell-derived factor 2-like protein 1	Q9HCN8	ER	45.1	3	2.14612
297	COPS4	COP9 signalosome complex subunit 4	Q9BT78	Large Protein Complex	66.8	3	1.52903		297	HLA-C	HLA class I histocompatibility antigen, Cw-12 alpha chain;HLA class I histocompatibility antigen, Cw-16 alpha chain;HLA class I histocompatibility antigen, Cw-14 alpha chain;HLA class I histocompatibility antigen, Cw-15 alpha chain;HLA class I histocompatibility antigen, Cw-8 alpha chain;HLA class I histocompatibility antigen, Cw-5 alpha chain;HLA class I histocompatibility antigen, Cw-4 alpha ch…	P30508	Plasma membrane	9.6	3	2.14636
298	HSP90AB1	Heat shock protein HSP 90-beta	P08238	Large Protein Complex	12.1	3	1.53547		298	WLS	Protein wntless homolog	Q5T9L3-2	ER	46	3	2.14724
299	HSPA4	Heat shock 70 kDa protein 4	P34932	Large Protein Complex	11.9	3	1.53913		299	ERP29	Endoplasmic reticulum resident protein 29	P30040	ER	57.7	3	2.1586
300	ARF4	ADP-ribosylation factor 4	P18085	Large Protein Complex	0.5	3	1.54124		300	BCAP29	B-cell receptor-associated protein 29	Q9UHQ4	ER	53.7	3	2.1749
301	CTPS1	CTP synthase 1	P17812	Large Protein Complex	14.8	3	1.54155		301	VAPA	Vesicle-associated membrane protein-associated protein A	Q9P0L0	ER	24.4	3	2.20374
302	TVP23B;TVP23C	Golgi apparatus membrane protein TVP23 homolog B;Golgi apparatus membrane protein TVP23 homolog C	Q9NYZ1	Ergic/cisGolgi	14.7	3	1.54339		302	FNDC3B	Fibronectin type III domain-containing protein 3B	Q53EP0	ER	22	3	2.21051
303	NUCB2	Nucleobindin-2;Nesfatin-1	P80303	Ergic/cisGolgi	24	3	1.54932		303	CNPY3	Protein canopy homolog 3	Q9BT09	ER	66.5	3	2.21338
304	CUL3	Cullin-3	Q13618	Large Protein Complex	14.4	3	1.55243		304	AGR2	Anterior gradient protein 2 homolog	O95994	ER	16.5	2	2.2156
305	NAP1L4	Nucleosome assembly protein 1-like 4	Q99733	Large Protein Complex	15.2	3	1.55691		305	FBLN1	Fibulin-1	P23142-4	ER	19.2	2	2.23379
306	EXOC1	Exocyst complex component 1	Q9NV70	Large Protein Complex	89.1	3	1.5577		306	VAPB	Vesicle-associated membrane protein-associated protein B/C	O95292	ER	16.2	3	2.23428
307	TRIOBP	TRIO and F-actin-binding protein	Q9H2D6-5	Large Protein Complex	20.6	3	1.56185		307	TMEM259	Membralin	Q4ZIN3	No Prediction	0	1	2.2535
308	DSTN	Destrin	P60981	Plasma membrane	29.2	3	1.56799		308	ITPR3	Inositol 1,4,5-trisphosphate receptor type 3	Q14573	ER	44.5	3	2.25832
309	PODXL	Podocalyxin	O00592	Plasma membrane	16.7	3	1.56894		309	C18orf8	Uncharacterized protein C18orf8	Q96DM3	Endosome	10	2	2.25881
310	RPTOR	Regulatory-associated protein of mTOR	Q8N122	Endosome	0.8	3	1.57436		310	MOGS	Mannosyl-oligosaccharide glucosidase	Q13724	ER	57.1	3	2.26108
311	SMS	Spermine synthase	P52788	No Prediction	0	1	1.57747		311	TMEM55B	Type 1 phosphatidylinositol 4,5-bisphosphate 4-phosphatase	Q86T03-2	Lysosome	0.6	1	2.2666
312	ACO1	Cytoplasmic aconitate hydratase	P21399	Large Protein Complex	0.3	1	1.57863		312	LGALS3BP	Galectin-3-binding protein	Q08380	ER	30.5	3	2.27393
313	TFPI	Tissue factor pathway inhibitor	P10646	Plasma membrane	16.3	3	1.58091		313	ITGA1	Integrin alpha-1	P56199	Plasma membrane	0.8	1	2.27616
314	OLA1	Obg-like ATPase 1	Q9NTK5	Large Protein Complex	2.9	3	1.59129		314	CALR	Calreticulin	P27797	ER	73.8	3	2.28212
315	VAT1	Synaptic vesicle membrane protein VAT-1 homolog	Q99536	Large Protein Complex	74.6	3	1.59323		315	TTC17	Tetratricopeptide repeat protein 17	Q96AE7	ER	6.9	2	2.28611
316	CLIP1	CAP-Gly domain-containing linker protein 1	P30622-2	Large Protein Complex	10.5	2	1.59663		316	POGLUT1	Protein O-glucosyltransferase 1	Q8NBL1	ER	70.9	3	2.31172
317	ARPC1B	Actin-related protein 2/3 complex subunit 1B	O15143	Large Protein Complex	83.8	3	1.59912		317	BNIP1	Vesicle transport protein SEC20	Q12981	ER	12.9	3	2.31408
318	SLC35F2	Solute carrier family 35 member F2	Q8IXU6	Endosome	14.2	3	1.61824		318	CAT	Catalase	P04040	Peroxisome	25.6	3	2.31704
319	MIF	Macrophage migration inhibitory factor	P14174	Large Protein Complex	24.6	3	1.62052		319	FNDC3A	Fibronectin type-III domain-containing protein 3A	Q9Y2H6	ER	37.8	3	2.3194
320	SQSTM1	Sequestosome-1	Q13501	Plasma membrane	8.8	3	1.6234		320	XXYLT1	Xyloside xylosyltransferase 1	Q8NBI6	ER	9.5	2	2.32671
321	VTI1A	Vesicle transport through interaction with t-SNAREs homolog 1A	Q96AJ9	Ergic/cisGolgi	4.2	1	1.62413		321	SPPL2A	Signal peptide peptidase-like 2A	Q8TCT8	Endosome	2	1	2.33751
322	RAB11B;RAB11A	Ras-related protein Rab-11B;Ras-related protein Rab-11A	Q15907	Ergic/cisGolgi	3.9	3	1.62441		322	RINT1	RAD50-interacting protein 1	Q6NUQ1	ER	3.7	3	2.34274
323	CDK1	Cyclin-dependent kinase 1	P06493	Large Protein Complex	29.5	3	1.63101		323	APP	Amyloid beta A4 protein;N-APP;Soluble APP-alpha;Soluble APP-beta;C99;Beta-amyloid protein 42;Beta-amyloid protein 40;C83;P3(42);P3(40);C80;Gamma-secretase C-terminal fragment 59;Gamma-secretase C-terminal fragment 57;Gamma-secretase C-terminal fragment 50;C31	P05067	ER	10.7	3	2.34657
324	BAIAP2L1	Brain-specific angiogenesis inhibitor 1-associated protein 2-like protein 1	Q9UHR4	ER, high curvature	0.6	3	1.63168		324	OSBPL3	Oxysterol-binding protein-related protein 3	Q9H4L5	ER	19.8	2	2.34961
325	TMED7	Transmembrane emp24 domain-containing protein 7	Q9Y3B3	Ergic/cisGolgi	0.9	3	1.63324		325	CPA4	Carboxypeptidase A4	Q9UI42	ER	6.8	2	2.35916
326	PARD3	Partitioning defective 3 homolog	Q8TEW0	Large Protein Complex	23.5	1	1.63623		326	SGPL1	Sphingosine-1-phosphate lyase 1	O95470	ER	82.5	3	2.38924
327	CCT4	T-complex protein 1 subunit delta	P50991	Large Protein Complex	96.3	3	1.64306		327	SRPR	Signal recognition particle receptor subunit alpha	P08240	ER	39	3	2.39202
328	CSNK1A1;CSNK1A1L	Casein kinase I isoform alpha;Casein kinase I isoform alpha-like	P48729	Large Protein Complex	74.4	3	1.64913		328	OSBPL8	Oxysterol-binding protein-related protein 8	Q9BZF1	ER	35.8	3	2.39274
329	RAD23B	UV excision repair protein RAD23 homolog B	P54727	Large Protein Complex	18.6	3	1.65142		329	RPN1	Dolichyl-diphosphooligosaccharide--protein glycosyltransferase subunit 1	P04843	ER	77	3	2.39818
330	ASNA1	ATPase ASNA1	O43681	Plasma membrane	68.6	3	1.65345		330	SLC33A1	Acetyl-coenzyme A transporter 1	O00400	ER	8.5	2	2.4011
331	ENSA	Alpha-endosulfine	O43768	Large Protein Complex	22.1	3	1.66517		331	SEC62	Translocation protein SEC62	Q99442	ER	2.9	3	2.40186
332	PIP4K2C	Phosphatidylinositol 5-phosphate 4-kinase type-2 gamma	Q8TBX8	Plasma membrane	5	3	1.66598		332	BRI3BP	BRI3-binding protein	Q8WY22	ER	9.5	2	2.40284
333	UBE2I	SUMO-conjugating enzyme UBC9	P63279	Large Protein Complex	28.6	3	1.66602		333	NPTX1	Neuronal pentraxin-1	Q15818	ER	64.9	3	2.41286
334	USP9X	Probable ubiquitin carboxyl-terminal hydrolase FAF-X	Q93008	Large Protein Complex	21.6	2	1.66711		334	PTPN1	Tyrosine-protein phosphatase non-receptor type 1	P18031	ER	77.6	3	2.41614
335	STRN	Striatin	O43815	ER, high curvature	7.4	3	1.66826		335	ADAM10	Disintegrin and metalloproteinase domain-containing protein 10	O14672	ER	16	3	2.41668
336	CDK2	Cyclin-dependent kinase 2	P24941	Large Protein Complex	73	3	1.67282		336	NCSTN	Nicastrin	Q92542	ER	10	3	2.4263
337	HPCAL1;HPCA	Hippocalcin-like protein 1;Neuron-specific calcium-binding protein hippocalcin	P37235	Plasma membrane	1.7	3	1.67986		337	UGGT1	UDP-glucose:glycoprotein glucosyltransferase 1	Q9NYU2	ER	81.3	3	2.42828
338	MYOF	Myoferlin	Q9NZM1	Endosome	13.2	3	1.68018		338	TRAM1	Translocating chain-associated membrane protein 1	Q15629	ER	52.9	3	2.44709
339	RAB2A	Ras-related protein Rab-2A	P61019	Ergic/cisGolgi	9.3	3	1.68453		339	HSPA5	78 kDa glucose-regulated protein	P11021	ER	62.7	3	2.44995
340	USO1	General vesicular transport factor p115	O60763	Golgi	1	3	1.68532		340	SLC25A17	Peroxisomal membrane protein PMP34	O43808	Peroxisome	15	2	2.45739
341	COPS8	COP9 signalosome complex subunit 8	Q99627	Large Protein Complex	18.7	2	1.68928		341	SEC63	Translocation protein SEC63 homolog	Q9UGP8	ER	21.4	3	2.48134
342	NAPG	Gamma-soluble NSF attachment protein	Q99747	Endosome	3.6	3	1.69053		342	ATP6AP1	V-type proton ATPase subunit S1	Q15904	ER	6	3	2.49607
343	UGP2	UTP--glucose-1-phosphate uridylyltransferase	Q16851	Large Protein Complex	38.5	3	1.69332		343	TXNDC5	Thioredoxin domain-containing protein 5	Q8NBS9	ER	70.9	3	2.52012
344	S100A11	Protein S100-A11;Protein S100-A11, N-terminally processed	P31949	No Prediction	0	1	1.69631		344	P4HA2	Prolyl 4-hydroxylase subunit alpha-2	O15460	ER	84.6	3	2.55269
345	MAPRE1	Microtubule-associated protein RP/EB family member 1	Q15691	Large Protein Complex	80.1	3	1.69687		345	TMEM106B	Transmembrane protein 106B	Q9NUM4	Lysosome	52.7	3	2.58042
346	CCT7	T-complex protein 1 subunit eta	Q99832	Large Protein Complex	96	3	1.69961		346	FBXL20	F-box/LRR-repeat protein 20	Q96IG2	ER	1.9	1	2.59918
347	KIAA1522	Uncharacterized protein KIAA1522	Q9P206-2	Large Protein Complex	22.5	3	1.70019		347	UFC1	Ubiquitin-fold modifier-conjugating enzyme 1	Q9Y3C8	ER	7.8	2	2.59968
348	CCT8	T-complex protein 1 subunit theta	P50990	Large Protein Complex	60.1	3	1.70152		348	HMOX1	Heme oxygenase 1	P09601	ER	21.3	3	2.62932
349	TBCE	Tubulin-specific chaperone E	Q15813	Large Protein Complex	10.6	1	1.70219		349	CNPY4	Protein canopy homolog 4	Q8N129	ER	30.2	2	2.64957
350	HN1L	Hematological and neurological expressed 1-like protein	Q9H910	Large Protein Complex	77.4	3	1.70524		350	TMCO1	Transmembrane and coiled-coil domain-containing protein 1	Q9UM00	ER	17.1	2	2.65544
351	TUBA4A	Tubulin alpha-4A chain	P68366	Large Protein Complex	52.3	3	1.70746		351	SRP54	Signal recognition particle 54 kDa protein	P61011	ER	46	3	2.65684
352	NPR3	Atrial natriuretic peptide receptor 3	P17342	Plasma membrane	72.3	3	1.70838		352	STOM	Erythrocyte band 7 integral membrane protein	P27105	Plasma membrane	65.3	3	2.67062
353	CAPZA2	F-actin-capping protein subunit alpha-2	P47755	Large Protein Complex	30.5	3	1.70855		353	LIFR	Leukemia inhibitory factor receptor	P42702	Endosome	0.5	3	2.68508
354	HSP90AA1	Heat shock protein HSP 90-alpha	P07900	Large Protein Complex	10.7	3	1.70891		354	CCZ1;CCZ1B	Vacuolar fusion protein CCZ1 homolog;Vacuolar fusion protein CCZ1 homolog B	P86791	Endosome	8	3	2.69178
355	ASS1	Argininosuccinate synthase	P00966	Large Protein Complex	18	3	1.71616		355	B3GALTL	Beta-1,3-glucosyltransferase	Q6Y288	ER	47.7	2	2.70852
356	FSCN1	Fascin	Q16658	Plasma membrane	42.7	3	1.72099		356	ARL6IP5	PRA1 family protein 3	O75915	ER	13.8	3	2.712
357	PKM	Pyruvate kinase PKM	P14618	Large Protein Complex	12.1	3	1.72156		357	RAB32	Ras-related protein Rab-32	Q13637	ER	1.8	3	2.73175
358	SEH1L	Nucleoporin SEH1	Q96EE3-1	Ergic/cisGolgi	8.1	3	1.72893		358	PDIA4	Protein disulfide-isomerase A4	P13667	ER	72.5	3	2.7682
359	IST1	IST1 homolog	P53990	Endosome	22.4	3	1.73448		359	STT3B	Dolichyl-diphosphooligosaccharide--protein glycosyltransferase subunit STT3B	Q8TCJ2	ER	69	3	2.77033
360	CCT6A	T-complex protein 1 subunit zeta	P40227	Large Protein Complex	55.3	3	1.7392		360	FKBP15	FK506-binding protein 15	Q5T1M5	Endosome	59.9	3	2.773
361	FKBP4	Peptidyl-prolyl cis-trans isomerase FKBP4;Peptidyl-prolyl cis-trans isomerase FKBP4, N-terminally processed	Q02790	Large Protein Complex	10	3	1.74185		361	PLOD3	Procollagen-lysine,2-oxoglutarate 5-dioxygenase 3	O60568	ER	90.9	3	2.7748
362	CCT3	T-complex protein 1 subunit gamma	P49368	Large Protein Complex	69.3	3	1.74262		362	PDIA6	Protein disulfide-isomerase A6	Q15084	ER	50.9	3	2.77989
363	PRDX2	Peroxiredoxin-2	P32119	Large Protein Complex	3.2	3	1.75271		363	SNX27	Sorting nexin-27	Q96L92	Endosome	0	3	2.79655
364	CHMP2B	Charged multivesicular body protein 2b	Q9UQN3	Large Protein Complex	0.3	1	1.7533		364	CCDC47	Coiled-coil domain-containing protein 47	Q96A33	ER	55.5	3	2.80489
365	FBXL18	F-box/LRR-repeat protein 18	Q96ME1-4	Large Protein Complex	95.5	3	1.75553		365	ERAP1	Endoplasmic reticulum aminopeptidase 1	Q9NZ08	ER	59.8	3	2.80868
366	TXNDC17	Thioredoxin domain-containing protein 17	Q9BRA2	No Prediction	0	1	1.757		366	HGS	Hepatocyte growth factor-regulated tyrosine kinase substrate	O14964	Endosome	90.6	3	2.81048
367	CAPZB	F-actin-capping protein subunit beta	P47756-2	Large Protein Complex	58.5	3	1.76182		367	MLEC	Malectin	Q14165	ER	86.9	3	2.81946
368	EXOC2	Exocyst complex component 2	Q96KP1	Large Protein Complex	51	3	1.76417		368	SSR1	Translocon-associated protein subunit alpha	P43307	ER	51.9	3	2.82061
369	CCT5	T-complex protein 1 subunit epsilon	P48643	Large Protein Complex	75.7	3	1.76491		369	TM4SF1	Transmembrane 4 L6 family member 1	P30408	Plasma membrane	14.2	2	2.82796
370	PACSIN2	Protein kinase C and casein kinase substrate in neurons protein 2	Q9UNF0	Large Protein Complex	49.2	3	1.77082		370	CNNM3	Metal transporter CNNM3	Q8NE01	Plasma membrane	2.5	1	2.857
371	PIN1	Peptidyl-prolyl cis-trans isomerase NIMA-interacting 1	Q13526	Large Protein Complex	66.1	3	1.77189		371	PXDN	Peroxidasin homolog	Q92626	ER	56.7	3	2.86368
372	DDB1	DNA damage-binding protein 1	Q16531	Large Protein Complex	39.5	3	1.77464		372	PKMYT1	Membrane-associated tyrosine- and threonine-specific cdc2-inhibitory kinase	Q99640	Plasma membrane	2.8	1	2.86406
373	PTGES3	Prostaglandin E synthase 3	Q15185	Large Protein Complex	11.3	3	1.7767		373	NUP210	Nuclear pore membrane glycoprotein 210	Q8TEM1	ER	68.2	3	2.86761
374	SSRP1	FACT complex subunit SSRP1	Q08945	Large Protein Complex	52.4	3	1.77858		374	LONP2	Lon protease homolog 2, peroxisomal	Q86WA8	No Prediction	0	3	2.86805
375	COPS5	COP9 signalosome complex subunit 5	Q92905	Large Protein Complex	74.9	3	1.77977		375	P4HB	Protein disulfide-isomerase	P07237	ER	81.3	3	2.87078
376	C17orf59	Uncharacterized protein C17orf59	Q96GS4	Endosome	8.5	1	1.78304		376	OSBPL5	Oxysterol-binding protein-related protein 5	Q9H0X9	ER	2.8	3	2.87492
377	FAM49B	Protein FAM49B	Q9NUQ9	Plasma membrane	69.2	3	1.7894		377	NPR1	Atrial natriuretic peptide receptor 1	P16066	Plasma membrane	39.1	3	2.87807
378	CD97	CD97 antigen;CD97 antigen subunit alpha;CD97 antigen subunit beta	P48960	Plasma membrane	89.4	3	1.7898		378	CES3	Carboxylesterase 3	Q6UWW8	ER	13.1	1	2.88119
379	RNF114	E3 ubiquitin-protein ligase RNF114	Q9Y508	Large Protein Complex	12.4	1	1.79222		379	PLXNB2	Plexin-B2	O15031	Plasma membrane	83.3	3	2.8826
380	DST	Dystonin	Q03001	Ergic/cisGolgi	18.2	3	1.79314		380	B2M	Beta-2-microglobulin;Beta-2-microglobulin form pI 5.3	P61769	Plasma membrane	24.3	3	2.88894
381	FMNL2	Formin-like protein 2	Q96PY5	Ergic/cisGolgi	8.9	3	1.79361		381	ITGA5	Integrin alpha-5;Integrin alpha-5 heavy chain;Integrin alpha-5 light chain	P08648	Plasma membrane	2.5	3	2.89258
382	PIR	Pirin	O00625	Large Protein Complex	5.1	2	1.79696		382	ABHD16A	Abhydrolase domain-containing protein 16A	O95870	ER	12.6	3	2.8953
383	UBA5	Ubiquitin-like modifier-activating enzyme 5	Q9GZZ9	Large Protein Complex	4.3	1	1.79767		383	SCP2	Non-specific lipid-transfer protein	P22307	Peroxisome	66.2	3	2.90336
384	CCT2	T-complex protein 1 subunit beta	P78371	Large Protein Complex	70.3	3	1.8008		384	LSR	Lipolysis-stimulated lipoprotein receptor	Q86X29	Plasma membrane	16.6	1	2.9165
385	CSNK2A1;CSNK2A3	Casein kinase II subunit alpha;Casein kinase II subunit alpha 3	P68400	Large Protein Complex	93.7	3	1.80276		385	PTPRJ	Receptor-type tyrosine-protein phosphatase eta	Q12913	Plasma membrane	79.6	3	2.93274
386	SUMO2;SUMO4	Small ubiquitin-related modifier 2;Small ubiquitin-related modifier 4	P61956	Large Protein Complex	59	2	1.80284		386	CLIC4	Chloride intracellular channel protein 4	Q9Y696	Plasma membrane	69.6	3	2.9421
387	TSPAN13	Tetraspanin-13	O95857	Ergic/cisGolgi	1.4	2	1.81964		387	RTN4RL2	Reticulon-4 receptor-like 2	Q86UN3	Plasma membrane	14.9	1	2.94392
388	SFT2D2	Vesicle transport protein SFT2B	O95562	Endosome	2.2	1	1.82258		388	PLXNA1	Plexin-A1	Q9UIW2	Plasma membrane	24.3	2	2.95896
389	REEP6	Receptor expression-enhancing protein 6	Q96HR9	Plasma membrane	6	3	1.82833		389	NOMO2;NOMO3	Nodal modulator 2;Nodal modulator 3	Q5JPE7	ER	52.1	3	2.97007
390	GART	Trifunctional purine biosynthetic protein adenosine-3;Phosphoribosylamine--glycine ligase;Phosphoribosylformylglycinamidine cyclo-ligase;Phosphoribosylglycinamide formyltransferase	P22102	Large Protein Complex	14.1	3	1.8353		390	MESDC2	LDLR chaperone MESD	Q14696	ER	24.3	3	2.99588
391	CSNK2B	Casein kinase II subunit beta	P67870	Large Protein Complex	96.3	3	1.8359		391	HACL1	2-hydroxyacyl-CoA lyase 1	Q9UJ83	Peroxisome	22.7	3	3.00261
392	KIAA1671	Uncharacterized protein KIAA1671	Q9BY89	Large Protein Complex	71.1	3	1.84544		392	TGFB1	Transforming growth factor beta-1;Latency-associated peptide	P01137	ER	10.7	2	3.00406
393	ARFGAP2	ADP-ribosylation factor GTPase-activating protein 2	Q8N6H7	Large Protein Complex	89.1	3	1.84752		393	CA9	Carbonic anhydrase 9	Q16790	Plasma membrane	10.9	1	3.01114
394	GPR180	Integral membrane protein GPR180	Q86V85	Endosome	9.9	3	1.84799		394	SEC61B	Protein transport protein Sec61 subunit beta	P60468	ER	41.5	2	3.01991
395	RAB1B	Ras-related protein Rab-1B	Q9H0U4	Ergic/cisGolgi	75.9	3	1.85696		395	ANO6	Anoctamin-6	Q4KMQ2	Plasma membrane	74.8	3	3.02989
396	RAB5A	Ras-related protein Rab-5A	P20339	ER, high curvature	3.3	3	1.85845		396	COLGALT1	Procollagen galactosyltransferase 1	Q8NBJ5	ER	87.7	3	3.03121
397	NUP160	Nuclear pore complex protein Nup160	Q12769	Nuclear pore complex	1	2	1.86088		397	EPHA2	Ephrin type-A receptor 2	P29317	Plasma membrane	1.7	1	3.03161
398	COL5A1	Collagen alpha-1(V) chain	P20908	Endosome	25.5	3	1.86127		398	TMBIM6	Bax inhibitor 1	P55061	ER	8.7	3	3.04146
399	KDELR1;KDELR2	ER lumen protein-retaining receptor 1;ER lumen protein-retaining receptor 2	P24390	Ergic/cisGolgi	13.3	2	1.86281		399	IL6ST	Interleukin-6 receptor subunit beta	P40189	Plasma membrane	3.1	3	3.05537
400	AK1	Adenylate kinase isoenzyme 1	P00568	Large Protein Complex	3.6	2	1.86291		400	RAB27A	Ras-related protein Rab-27A	P51159	Plasma membrane	11.2	1	3.06357
401	ACTR10	Actin-related protein 10	Q9NZ32	Ergic/cisGolgi	6.1	2	1.86659		401	CXCR4	C-X-C chemokine receptor type 4	P61073	Plasma membrane	51.2	2	3.08093
402	DCTN4	Dynactin subunit 4	Q9UJW0	Large Protein Complex	6	3	1.87087		402	RDH10	Retinol dehydrogenase 10	Q8IZV5	ER	3.8	2	3.08259
403	PLIN3	Perilipin-3	O60664	Large Protein Complex	4.1	3	1.87303		403	SSR4	Translocon-associated protein subunit delta	P51571	ER	59.3	3	3.08815
404	ARFIP1	Arfaptin-1	P53367	Large Protein Complex	76.5	2	1.87494		404	INF2	Inverted formin-2	Q27J81	Plasma membrane	27.9	3	3.11879
405	CAD	CAD protein;Glutamine-dependent carbamoyl-phosphate synthase;Aspartate carbamoyltransferase;Dihydroorotase	P27708	Large Protein Complex	93.9	3	1.88479		405	SLC39A10	Zinc transporter ZIP10	Q9ULF5	Plasma membrane	93.2	3	3.12181
406	DYNLL1	Dynein light chain 1, cytoplasmic	P63167	Large Protein Complex	87	3	1.88566		406	SRP19	Signal recognition particle 19 kDa protein	P09132	ER	17.7	3	3.12359
407	DDR2	Discoidin domain-containing receptor 2	Q16832	Plasma membrane	54.9	3	1.89147		407	ASPH	Aspartyl/asparaginyl beta-hydroxylase	Q12797	ER	77.7	3	3.13224
408	PARVA	Alpha-parvin	Q9NVD7	Large Protein Complex	25.1	3	1.89186		408	MGST1	Microsomal glutathione S-transferase 1	P10620	ER	53	3	3.13373
409	GPS1	COP9 signalosome complex subunit 1	Q13098	Large Protein Complex	75.4	3	1.89277		409	NEU1	Sialidase-1	Q99519	Lysosome	0.2	2	3.15942
410	SELENBP1	Selenium-binding protein 1	Q13228	No Prediction	0	1	1.89307		410	FOLR1	Folate receptor alpha	P15328	Plasma membrane	94	3	3.16501
411	AHNAK	Neuroblast differentiation-associated protein AHNAK	Q09666	Plasma membrane	1.2	3	1.89688		411	CNPY2	Protein canopy homolog 2	Q9Y2B0	ER	71.2	3	3.16659
412	RAB1A	Ras-related protein Rab-1A	P62820	Ergic/cisGolgi	81.4	3	1.89743		412	CD151	CD151 antigen	P48509	Plasma membrane	93	3	3.17994
413	GOLT1B	Vesicle transport protein GOT1B	Q9Y3E0	Ergic/cisGolgi	20.2	3	1.90071		413	MPZL1	Myelin protein zero-like protein 1	O95297	Plasma membrane	96.5	3	3.18288
414	SLC7A1	High affinity cationic amino acid transporter 1	P30825	Plasma membrane	39.3	3	1.90116		414	SLC39A7	Zinc transporter SLC39A7	Q92504	ER	4.9	1	3.1853
415	TMPO	Lamina-associated polypeptide 2, isoform alpha;Thymopoietin;Thymopentin	P42166	Plasma membrane	0.8	3	1.90424		415	CRELD2	Cysteine-rich with EGF-like domain protein 2	Q6UXH1	ER	85.7	3	3.1866
416	CAPZA1	F-actin-capping protein subunit alpha-1	P52907	Large Protein Complex	82.6	3	1.90794		416	SEC61A1	Protein transport protein Sec61 subunit alpha isoform 1	P61619	ER	58.8	3	3.18878
417	SERPINB6	Serpin B6	P35237	Large Protein Complex	1.8	3	1.9127		417	PLAUR	Urokinase plasminogen activator surface receptor	Q03405	Plasma membrane	14.9	1	3.18932
418	NXF1	Nuclear RNA export factor 1	Q9UBU9	Ergic/cisGolgi	8.9	3	1.91514		418	MTDH	Protein LYRIC	Q86UE4	ER	34	3	3.19206
419	ATP6V1G1	V-type proton ATPase subunit G 1	O75348	Endosome	30	3	1.91584		419	ESYT1	Extended synaptotagmin-1	Q9BSJ8	Plasma membrane	0.3	3	3.19455
420	TUBB6	Tubulin beta-6 chain	Q9BUF5	Large Protein Complex	23	3	1.92162		420	SRP72	Signal recognition particle subunit SRP72	O76094	ER	19.9	3	3.21513
421	AGFG1	Arf-GAP domain and FG repeat-containing protein 1	P52594	Plasma membrane	0.8	3	1.92274		421	CD47	Leukocyte surface antigen CD47	Q08722	Plasma membrane	10.9	1	3.21684
422	CKS1B	Cyclin-dependent kinases regulatory subunit 1	P61024	Large Protein Complex	66.5	3	1.93385		422	RAB7A	Ras-related protein Rab-7a	P51149	ER	4.6	3	3.22977
423	NAPA	Alpha-soluble NSF attachment protein	P54920	Endosome	3.7	3	1.93629		423	HLA-A	HLA class I histocompatibility antigen, A-68 alpha chain	P01891	Plasma membrane	97.4	3	3.24563
424	DNM2	Dynamin-2	P50570	Ergic/cisGolgi	25.7	3	1.93849		424	TOR1AIP1	Torsin-1A-interacting protein 1	Q5JTV8	Nuclear pore complex	22	3	3.25217
425	TNFAIP2	Tumor necrosis factor alpha-induced protein 2	Q03169	Large Protein Complex	12.9	3	1.93912		425	ALDOA	Fructose-bisphosphate aldolase A	P04075	Plasma membrane	98	3	3.25711
426	PFN1	Profilin-1	P07737	Large Protein Complex	9	3	1.93996		426	RANBP2	E3 SUMO-protein ligase RanBP2	P49792	ER	3.2	3	3.26217
427	EXOC6B	Exocyst complex component 6B	Q9Y2D4	Large Protein Complex	1.1	1	1.94029		427	GANAB	Neutral alpha-glucosidase AB	Q14697-2	ER	78.6	3	3.29139
428	PAFAH1B3	Platelet-activating factor acetylhydrolase IB subunit gamma	Q15102	No Prediction	0	1	1.94386		428	ABCC2	Canalicular multispecific organic anion transporter 1	Q92887	Plasma membrane	65.7	2	3.29587
429	ILK	Integrin-linked protein kinase	Q13418	Large Protein Complex	19.8	3	1.94946		429	NCS1	Neuronal calcium sensor 1	P62166	Plasma membrane	23.2	1	3.29762
430	TCP1	T-complex protein 1 subunit alpha	P17987	Large Protein Complex	25.1	3	1.95083		430	ITGA3	Integrin alpha-3;Integrin alpha-3 heavy chain;Integrin alpha-3 light chain	P26006	Plasma membrane	15.4	2	3.30697
431	EVL	Ena/VASP-like protein	Q9UI08	Large Protein Complex	50	2	1.95226		431	TGFBR3	Transforming growth factor beta receptor type 3	Q03167	Plasma membrane	44.1	3	3.31059
432	SEMA3B	Semaphorin-3B	Q13214	Plasma membrane	0.2	2	1.95501		432	LRP1	Prolow-density lipoprotein receptor-related protein 1;Low-density lipoprotein receptor-related protein 1 85 kDa subunit;Low-density lipoprotein receptor-related protein 1 515 kDa subunit;Low-density lipoprotein receptor-related protein 1 intracellular domain	Q07954	Endosome	15.2	3	3.31929
433	ATP2C1	Calcium-transporting ATPase type 2C member 1	P98194	Ergic/cisGolgi	0.6	3	1.95613		433	APLP2	Amyloid-like protein 2	Q06481	ER	2.1	3	3.32973
434	BET1	BET1 homolog	O15155	Ergic/cisGolgi	20.8	3	1.95849		434	HLA-A	HLA class I histocompatibility antigen, A-34 alpha chain;HLA class I histocompatibility antigen, A-66 alpha chain;HLA class I histocompatibility antigen, A-25 alpha chain;HLA class I histocompatibility antigen, A-26 alpha chain;HLA class I histocompatibility antigen, A-43 alpha chain	P30453	Plasma membrane	17.9	1	3.33215
435	CTNND1	Catenin delta-1	O60716-3	Large Protein Complex	24.9	3	1.96451		435	SRP68	Signal recognition particle subunit SRP68	Q9UHB9	ER	21.7	3	3.35515
436	SPRYD7	SPRY domain-containing protein 7	Q5W111	Ergic/cisGolgi	0	3	1.96858		436	STX3	Syntaxin-3	Q13277	Plasma membrane	1	1	3.3746
437	BOLA2	BolA-like protein 2	Q9H3K6	Large Protein Complex	11.2	3	1.97091		437	CCDC134	Coiled-coil domain-containing protein 134	Q9H6E4	ER	7.1	3	3.38151
438	CDC42BPA	Serine/threonine-protein kinase MRCK alpha	Q5VT25	Large Protein Complex	75.8	3	1.97173		438	ERO1L	ERO1-like protein alpha	Q96HE7	ER	77.9	3	3.38659
439	S100A16	Protein S100-A16	Q96FQ6	Large Protein Complex	1.2	2	1.97589		439	TMEM214	Transmembrane protein 214	Q6NUQ4	ER	89.4	3	3.38892
440	PLEKHH3	Pleckstrin homology domain-containing family H member 3	Q7Z736	Endosome	14.9	1	1.98067		440	LEPRE1	Prolyl 3-hydroxylase 1	Q32P28	ER	63.6	3	3.39158
441	TAOK3	Serine/threonine-protein kinase TAO3	Q9H2K8	Ergic/cisGolgi	8.5	3	1.98535		441	KIAA0196	WASH complex subunit strumpellin	Q12768	Endosome	96.3	3	3.39554
442	HTATIP2	Oxidoreductase HTATIP2	Q9BUP3	Large Protein Complex	18.7	3	1.98857		442	NOTCH2	Neurogenic locus notch homolog protein 2;Notch 2 extracellular truncation;Notch 2 intracellular domain	Q04721	Plasma membrane	1.2	3	3.39637
443	FMNL1	Formin-like protein 1	O95466-2	No Prediction	0	1	1.99856		443	PSAP	Prosaposin;Saposin-A;Saposin-B-Val;Saposin-B;Saposin-C;Saposin-D	P07602	Lysosome	8.2	3	3.40055
444	ITFG1	T-cell immunomodulatory protein	Q8TB96	Endosome	87.6	3	2.00296		444	HLA-A	HLA class I histocompatibility antigen, A-69 alpha chain;HLA class I histocompatibility antigen, A-2 alpha chain	P10316	Plasma membrane	14.9	1	3.40115
445	KIF21A	Kinesin-like protein KIF21A	Q7Z4S6	ER, high curvature	1.8	1	2.01048		445	RAB3D	Ras-related protein Rab-3D	O95716	ER	0.1	3	3.40811
446	PODXL2	Podocalyxin-like protein 2	Q9NZ53	ER, high curvature	0.5	1	2.01577		446	DDOST	Dolichyl-diphosphooligosaccharide--protein glycosyltransferase 48 kDa subunit	P39656	ER	83.9	3	3.40943
447	COTL1	Coactosin-like protein	Q14019	Plasma membrane	44.6	3	2.02078		447	CLU	Clusterin;Clusterin beta chain;Clusterin alpha chain	P10909	ER	6.1	3	3.41269
448	CUL4A	Cullin-4A	Q13619	Large Protein Complex	85.8	3	2.02172		448	PRDX4	Peroxiredoxin-4	Q13162	ER	77.7	3	3.41434
449	SLC12A6	Solute carrier family 12 member 6	Q9UHW9-2	Ergic/cisGolgi	19.6	3	2.02249		449	PRKCSH	Glucosidase 2 subunit beta	P14314-2	ER	84.6	3	3.41544
450	SNAP29	Synaptosomal-associated protein 29	O95721	Large Protein Complex	66.1	3	2.02259		450	BCAM	Basal cell adhesion molecule	P50895	Plasma membrane	96.8	3	3.42086
451	ADD3	Gamma-adducin	Q9UEY8	Large Protein Complex	45.4	2	2.02577		451	RAB29	Ras-related protein Rab-7L1	O14966	No Prediction	0	1	3.42123
452	CALM1	Calmodulin	P62158	Plasma membrane	55.5	3	2.02749		452	ITGB5	Integrin beta-5	P18084	Plasma membrane	91	3	3.42346
453	ARHGEF7	Rho guanine nucleotide exchange factor 7	Q14155-1	Large Protein Complex	96.4	3	2.03121		453	PLXND1	Plexin-D1	Q9Y4D7	Plasma membrane	18.9	2	3.42557
454	C2orf43	UPF0554 protein C2orf43	Q9H6V9	No Prediction	0	1	2.03546		454	L1CAM	Neural cell adhesion molecule L1	P32004-2	Plasma membrane	92.8	3	3.4282
455	FHL2	Four and a half LIM domains protein 2	Q14192	Large Protein Complex	88.1	3	2.03734		455	CD109	CD109 antigen	Q6YHK3	Plasma membrane	97.5	3	3.43134
456	ACAP2	Arf-GAP with coiled-coil, ANK repeat and PH domain-containing protein 2	Q15057	Large Protein Complex	17.1	2	2.04291		456	CD46	Membrane cofactor protein	P15529-4	Plasma membrane	97.6	3	3.43734
457	SYAP1	Synapse-associated protein 1	Q96A49	Golgi	25.2	3	2.04478		457	HSP90B1	Endoplasmin	P14625	ER	71	3	3.4468
458	CDK7	Cyclin-dependent kinase 7	P50613	Large Protein Complex	73.8	3	2.04623		458	DHRS1	Dehydrogenase/reductase SDR family member 1	Q96LJ7	Plasma membrane	0.7	3	3.4475
459	DOCK9	Dedicator of cytokinesis protein 9	Q9BZ29-4	Endosome	8.7	3	2.05025		459	ITFG3	Protein ITFG3	Q9H0X4	Plasma membrane	78	3	3.45011
460	RAB5C	Ras-related protein Rab-5C	P51148	ER, high curvature	10.1	3	2.05541		460	FSTL3	Follistatin-related protein 3	O95633	Endosome	0.4	1	3.45037
461	GPR108	Protein GPR108	Q9NPR9	ER, high curvature	0.8	3	2.06002		461	ALDOC	Fructose-bisphosphate aldolase C	P09972	Plasma membrane	85	3	3.45369
462	HSP90AB2P	Putative heat shock protein HSP 90-beta 2	Q58FF8	Large Protein Complex	0.8	1	2.06158		462	NCLN	Nicalin	Q969V3	ER	29	3	3.45745
463	NT5C2	Cytosolic purine 5-nucleotidase	P49902	Large Protein Complex	2.3	1	2.06244		463	SLC19A1	Folate transporter 1	P41440	Plasma membrane	7.8	1	3.4598
464	COPS2	COP9 signalosome complex subunit 2	P61201	Large Protein Complex	69.2	3	2.06719		464	HYOU1	Hypoxia up-regulated protein 1	Q9Y4L1	ER	66	3	3.47125
465	MRC2	C-type mannose receptor 2	Q9UBG0	Endosome	22.4	3	2.07321		465	ROR2	Tyrosine-protein kinase transmembrane receptor ROR2	Q01974	Plasma membrane	96.7	3	3.47716
466	ATP6V1A	V-type proton ATPase catalytic subunit A	P38606	Endosome	14.9	3	2.07358		466	SCD	Acyl-CoA desaturase	O00767	ER	14	3	3.47839
467	YIPF6	Protein YIPF6	Q96EC8	Ergic/cisGolgi	9.7	3	2.07591		467	BACE2	Beta-secretase 2	Q9Y5Z0	ER	10.4	2	3.48153
468	ANXA2;ANXA2P2	Annexin A2;Putative annexin A2-like protein	P07355	Plasma membrane	73.9	3	2.07782		468	TBL2	Transducin beta-like protein 2	Q9Y4P3	ER	83.8	3	3.49402
469	RPA2	Replication protein A 32 kDa subunit	P15927-3	Large Protein Complex	70.5	3	2.07838		469	DDR2	Discoidin domain-containing receptor 2	Q16832	Plasma membrane	75.3	3	3.49558
470	HOMER3	Homer protein homolog 3	Q9NSC5	Endosome	7.7	2	2.08133		470	GNB1	Guanine nucleotide-binding protein G(I)/G(S)/G(T) subunit beta-1	P62873	Plasma membrane	94.7	3	3.50019
471	INPPL1	Phosphatidylinositol 3,4,5-trisphosphate 5-phosphatase 2	O15357	Large Protein Complex	9.5	2	2.09651		471	ALG6	Dolichyl pyrophosphate Man9GlcNAc2 alpha-1,3-glucosyltransferase	Q9Y672	ER	55.9	2	3.5017
472	TPD52	Tumor protein D52	P55327-2	Large Protein Complex	94.5	3	2.10059		472	NDC1	Nucleoporin NDC1	Q9BTX1	Plasma membrane	4.6	3	3.50436
473	IGFBP7	Insulin-like growth factor-binding protein 7	Q16270	Plasma membrane	13.5	2	2.1138		473	TMEM132A	Transmembrane protein 132A	Q24JP5	Plasma membrane	27.4	2	3.5158
474	TARS	Threonine--tRNA ligase, cytoplasmic	P26639	Large Protein Complex	62.5	3	2.11728		474	ALPP;ALPPL2	Alkaline phosphatase, placental type;Alkaline phosphatase, placental-like	P05187	Plasma membrane	91.1	3	3.52191
475	GPI	Glucose-6-phosphate isomerase	P06744	Large Protein Complex	3.9	3	2.12152		475	OLR1	Oxidized low-density lipoprotein receptor 1;Oxidized low-density lipoprotein receptor 1, soluble form	P78380	Plasma membrane	2.5	2	3.54102
476	ATP6V1C1	V-type proton ATPase subunit C 1	P21283	Large Protein Complex	1.2	3	2.12403		476	PCSK9	Proprotein convertase subtilisin/kexin type 9	Q8NBP7	ER	66.3	3	3.55132
477	SLC38A2	Sodium-coupled neutral amino acid transporter 2	Q96QD8	ER, high curvature	1.8	3	2.12567		477	GOLGA7	Golgin subfamily A member 7	Q7Z5G4	Plasma membrane	20.7	2	3.55805
478	CFL2	Cofilin-2	Q9Y281	Plasma membrane	8.9	3	2.12597		478	EBF2	Transcription factor COE2	Q9HAK2	Plasma membrane	21.8	2	3.55922
479	SUPT16H	FACT complex subunit SPT16	Q9Y5B9	Large Protein Complex	12.7	3	2.12908		479	GNAQ	Guanine nucleotide-binding protein G(q) subunit alpha	P50148	Plasma membrane	19.5	1	3.55965
480	UBR4	E3 ubiquitin-protein ligase UBR4	Q5T4S7	Large Protein Complex	52.6	2	2.13221		480	LYPD3	Ly6/PLAUR domain-containing protein 3	O95274	Plasma membrane	94.9	3	3.56232
481	RANBP1	Ran-specific GTPase-activating protein	P43487	Large Protein Complex	13.3	3	2.13385		481	CD55	Complement decay-accelerating factor	P08174	Plasma membrane	97.8	3	3.56348
482	OLR1	Oxidized low-density lipoprotein receptor 1;Oxidized low-density lipoprotein receptor 1, soluble form	P78380	Plasma membrane	9.5	2	2.13683		482	ANKFY1	Rabankyrin-5	Q9P2R3	Endosome	63.2	2	3.57677
483	WDR1	WD repeat-containing protein 1	O75083	Actin binding proteins	0.8	3	2.13965		483	PVRL2	Nectin-2	Q92692	Plasma membrane	97	3	3.58617
484	DHRSX	Dehydrogenase/reductase SDR family member on chromosome X	Q8N5I4	ER, high curvature	0.4	1	2.14187		484	LSG1	Large subunit GTPase 1 homolog	Q9H089	ER	27.3	3	3.59246
485	TMEM2	Transmembrane protein 2	Q9UHN6	Plasma membrane	33.6	2	2.14586		485	RPN2	Dolichyl-diphosphooligosaccharide--protein glycosyltransferase subunit 2	P04844	ER	80	3	3.59683
486	TAX1BP3	Tax1-binding protein 3	O14907	Large Protein Complex	23.7	2	2.14597		486	GNAI1	Guanine nucleotide-binding protein G(i) subunit alpha-1	P63096	Plasma membrane	91.7	3	3.60542
487	GPR64	G-protein coupled receptor 64	Q8IZP9	Plasma membrane	75.5	3	2.14657		487	LRRC8D	Volume-regulated anion channel subunit LRRC8D	Q7L1W4	Plasma membrane	21.5	3	3.60594
488	WARS	Tryptophan--tRNA ligase, cytoplasmic;T1-TrpRS;T2-TrpRS	P23381	Large Protein Complex	62.5	3	2.1548		488	GNAI2	Guanine nucleotide-binding protein G(i) subunit alpha-2	P04899	Plasma membrane	96.9	3	3.62808
489	Uncharacterized protein FLJ45252	Uncharacterized protein FLJ45252	Q6ZSR9	Large Protein Complex	8	1	2.15536		489	GNB2	Guanine nucleotide-binding protein G(I)/G(S)/G(T) subunit beta-2	P62879	Plasma membrane	93	3	3.63051
490	VASP	Vasodilator-stimulated phosphoprotein	P50552	Large Protein Complex	93.8	3	2.15757		490	ENG	Endoglin	P17813	Plasma membrane	25.7	3	3.63076
491	CCNB2	G2/mitotic-specific cyclin-B2	O95067	Endosome	6.5	2	2.16011		491	PVR	Poliovirus receptor	P15151	Plasma membrane	96.8	3	3.63444
492	GORAB	RAB6-interacting golgin	Q5T7V8	Plasma membrane	2.7	3	2.16271		492	HLA-B	HLA class I histocompatibility antigen, B-15 alpha chain;HLA class I histocompatibility antigen, B-46 alpha chain;HLA class I histocompatibility antigen, B-44 alpha chain;HLA class I histocompatibility antigen, B-47 alpha chain;HLA class I histocompatibility antigen, B-13 alpha chain;HLA class I histocompatibility antigen, B-50 alpha chain;HLA class I histocompatibility antigen, B-49 alpha chain	P30464	Plasma membrane	93.5	3	3.63714
493	APRT	Adenine phosphoribosyltransferase	P07741	Large Protein Complex	0.3	1	2.16831		493	ATP1B1	Sodium/potassium-transporting ATPase subunit beta-1	P05026	Plasma membrane	83.7	3	3.64362
494	AGRN	Agrin;Agrin N-terminal 110 kDa subunit;Agrin C-terminal 110 kDa subunit;Agrin C-terminal 90 kDa fragment;Agrin C-terminal 22 kDa fragment	O00468-6	ER, high curvature	0.7	3	2.18424		494	PCDH17	Protocadherin-17	O14917	Plasma membrane	81.6	3	3.65469
495	ARL6IP1	ADP-ribosylation factor-like protein 6-interacting protein 1	Q15041	ER, high curvature	45.9	3	2.18525		495	CD81	CD81 antigen	P60033	Plasma membrane	97.7	3	3.65577
496	ENAH	Protein enabled homolog	Q8N8S7	Large Protein Complex	54	3	2.18973		496	CD320	CD320 antigen	Q9NPF0	ER	0.1	2	3.67153
497	RAB3GAP2	Rab3 GTPase-activating protein non-catalytic subunit	Q9H2M9	Large Protein Complex	88.8	3	2.19087		497	GNB4	Guanine nucleotide-binding protein subunit beta-4	Q9HAV0	Plasma membrane	96.3	3	3.68173
498	RAB11FIP5	Rab11 family-interacting protein 5	Q9BXF6	Endosome	21	3	2.19973		498	SDC2	Syndecan-2	P34741	Plasma membrane	60.5	3	3.68621
499	AFAP1	Actin filament-associated protein 1	Q8N556	Large Protein Complex	90	3	2.20085		499	P4HA1	Prolyl 4-hydroxylase subunit alpha-1	P13674-2	ER	73.8	3	3.68863
500	KIFC3	Kinesin-like protein KIFC3	Q9BVG8	Large Protein Complex	62.9	3	2.20315		500	LRRC59	Leucine-rich repeat-containing protein 59	Q96AG4	ER	55.3	3	3.69309
501	GSK3A	Glycogen synthase kinase-3 alpha	P49840	Large Protein Complex	94.4	3	2.20738		501	FAF2	FAS-associated factor 2	Q96CS3	ER	8.5	3	3.69947
502	TMEM192	Transmembrane protein 192	Q8IY95	ER, high curvature	1.2	1	2.20819		502	RAB20	Ras-related protein Rab-20	Q9NX57	Plasma membrane	82.1	3	3.70006
503	COPS3	COP9 signalosome complex subunit 3	Q9UNS2	Large Protein Complex	7	1	2.2211		503	CPM	Carboxypeptidase M	P14384	Plasma membrane	19.1	1	3.71665
504	ANP32B	Acidic leucine-rich nuclear phosphoprotein 32 family member B	Q92688	Large Protein Complex	53.4	3	2.22306		504	SLC29A1	Equilibrative nucleoside transporter 1	Q99808	Plasma membrane	89.5	3	3.7224
505	RSU1	Ras suppressor protein 1	Q15404	Large Protein Complex	3.4	3	2.22322		505	MCAM	Cell surface glycoprotein MUC18	P43121	Plasma membrane	96	3	3.73072
506	ERCC2	TFIIH basal transcription factor complex helicase XPD subunit	P18074	Large Protein Complex	81.7	3	2.22706		506	SERPINI1	Neuroserpin	Q99574	ER	10.1	2	3.74034
507	NUPL2	Nucleoporin-like protein 2	O15504	Ergic/cisGolgi	8.4	3	2.22732		507	PRNP	Major prion protein	P04156	Plasma membrane	26.1	2	3.74225
508	FLII	Protein flightless-1 homolog	Q13045-2	Large Protein Complex	89.1	3	2.23237		508	SLC1A4	Neutral amino acid transporter A	P43007	Plasma membrane	95.1	3	3.75633
509	PSME1	Proteasome activator complex subunit 1	Q06323	Large Protein Complex	93.7	3	2.23497		509	RHOB	Rho-related GTP-binding protein RhoB	P62745	Plasma membrane	89.2	3	3.75841
510	VPS28	Vacuolar protein sorting-associated protein 28 homolog	Q9UK41	Large Protein Complex	29.4	3	2.2355		510	RAP2B	Ras-related protein Rap-2b	P61225	Plasma membrane	92	2	3.76382
511	AARS	Alanine--tRNA ligase, cytoplasmic	P49588	Large Protein Complex	2.8	3	2.23623		511	CYB5R3	NADH-cytochrome b5 reductase 3;NADH-cytochrome b5 reductase 3 membrane-bound form;NADH-cytochrome b5 reductase 3 soluble form	P00387	ER	3.3	3	3.77775
512	RBBP4	Histone-binding protein RBBP4	Q09028	Large Protein Complex	0.8	3	2.23983		512	LYN	Tyrosine-protein kinase Lyn	P07948-2	Plasma membrane	95.5	3	3.7784
513	QPCTL	Glutaminyl-peptide cyclotransferase-like protein	Q9NXS2	No Prediction	0	2	2.24007		513	DCAKD	Dephospho-CoA kinase domain-containing protein	Q8WVC6	No Prediction	0	2	3.78239
514	RAB18	Ras-related protein Rab-18	Q9NP72	ER, high curvature	52.1	3	2.24291		514	NPTN	Neuroplastin	Q9Y639	Plasma membrane	24.2	3	3.79826
515	PRSS56	Serine protease 56	P0CW18	ER	8.2	3	2.24323		515	DAG1	Dystroglycan;Alpha-dystroglycan;Beta-dystroglycan	Q14118	Plasma membrane	92.9	3	3.80072
516	GTF2H1	General transcription factor IIH subunit 1	P32780	Large Protein Complex	67.1	2	2.2447		516	IGSF8	Immunoglobulin superfamily member 8	Q969P0	Plasma membrane	88.9	2	3.80369
517	SAR1A	GTP-binding protein SAR1a	Q9NR31	Golgi	17.5	3	2.24728		517	FYN	Tyrosine-protein kinase Fyn	P06241	Plasma membrane	96.5	3	3.81176
518	CKS2	Cyclin-dependent kinases regulatory subunit 2	P33552	Ergic/cisGolgi	4.6	1	2.24808		518	CXADR	Coxsackievirus and adenovirus receptor	P78310	Plasma membrane	99	3	3.81767
519	SCYL1	N-terminal kinase-like protein	Q96KG9-2	Large Protein Complex	90.4	3	2.25293		519	SLC43A3	Solute carrier family 43 member 3	Q8NBI5	Plasma membrane	79.5	3	3.81946
520	PAWR	PRKC apoptosis WT1 regulator protein	Q96IZ0	Actin binding proteins	7.1	3	2.25431		520	SLC2A1	Solute carrier family 2, facilitated glucose transporter member 1	P11166	Plasma membrane	94.4	3	3.82611
521	PCNT	Pericentrin	O95613	Large Protein Complex	13.2	2	2.26047		521	STT3A	Dolichyl-diphosphooligosaccharide--protein glycosyltransferase subunit STT3A	P46977	ER	84.5	3	3.83254
522	RAB11FIP1	Rab11 family-interacting protein 1	Q6WKZ4	Endosome	55.3	3	2.26211		522	FAM21A	WASH complex subunit FAM21A	Q641Q2	Endosome	94	3	3.83398
523	RNH1	Ribonuclease inhibitor	P13489	Large Protein Complex	19.6	3	2.26356		523	SLC1A5	Neutral amino acid transporter B(0)	Q15758	Plasma membrane	94	3	3.84196
524	ERP44	Endoplasmic reticulum resident protein 44	Q9BS26	Ergic/cisGolgi	50.4	3	2.26934		524	FZD6	Frizzled-6	O60353	Plasma membrane	1.5	1	3.84304
525	REEP3	Receptor expression-enhancing protein 3	Q6NUK4	ER	0.6	3	2.27015		525	SMPD4	Sphingomyelin phosphodiesterase 4	Q9NXE4	ER	0.9	1	3.84405
526	IDH1	Isocitrate dehydrogenase [NADP] cytoplasmic	O75874	Large Protein Complex	2.9	3	2.27318		526	SLC35A3	UDP-N-acetylglucosamine transporter	Q9Y2D2	ER	1	1	3.85941
527	FTH1	Ferritin heavy chain;Ferritin heavy chain, N-terminally processed	P02794	Endosome	0.3	3	2.27562		527	CRK	Adapter molecule crk	P46108	Plasma membrane	16.4	1	3.8661
528	TEX2	Testis-expressed sequence 2 protein	Q8IWB9	ER, high curvature	1.5	3	2.27905		528	GNG12	Guanine nucleotide-binding protein G(I)/G(S)/G(O) subunit gamma-12	Q9UBI6	Plasma membrane	96.4	3	3.86633
529	TAOK1	Serine/threonine-protein kinase TAO1	Q7L7X3	Large Protein Complex	21	3	2.27992		529	GNAI3	Guanine nucleotide-binding protein G(k) subunit alpha	P08754	Plasma membrane	94.7	3	3.87735
530	RER1	Protein RER1	O15258	Ergic/cisGolgi	89.7	3	2.2848		530	ITGAV	Integrin alpha-V;Integrin alpha-V heavy chain;Integrin alpha-V light chain	P06756	Plasma membrane	97.1	3	3.8781
531	LPP	Lipoma-preferred partner	Q93052	Golgi	0	2	2.29513		531	GNAS	Guanine nucleotide-binding protein G(s) subunit alpha isoforms short;Guanine nucleotide-binding protein G(s) subunit alpha isoforms XLas	P63092	Plasma membrane	97.1	3	3.88519
532	RTN4	Reticulon-4	Q9NQC3	ER, high curvature	12	3	2.29842		532	EMP3	Epithelial membrane protein 3	P54852	Plasma membrane	75.8	2	3.89784
533	TMEM30A	Cell cycle control protein 50A	Q9NV96	Plasma membrane	9.8	3	2.29866		533	CD58	Lymphocyte function-associated antigen 3	P19256-3	Plasma membrane	17.8	1	3.8984
534	ADD1	Alpha-adducin	P35611	Large Protein Complex	59.9	3	2.30795		534	YES1	Tyrosine-protein kinase Yes	P07947	Plasma membrane	95.1	3	3.91781
535	BACE2	Beta-secretase 2	Q9Y5Z0	ER, high curvature	0.9	1	2.30889		535	NUP205	Nuclear pore complex protein Nup205	Q92621	Nuclear pore complex	5.6	3	3.92129
536	RAB5B	Ras-related protein Rab-5B	P61020	ER, high curvature	1.8	3	2.31238		536	CD9	CD9 antigen	P21926	Plasma membrane	99.2	3	3.92181
537	POLR2B	DNA-directed RNA polymerase II subunit RPB2	P30876	Large Protein Complex	3.8	1	2.31378		537	SLC12A3	Solute carrier family 12 member 3	P55017	Plasma membrane	9.5	1	3.92612
538	MTMR2	Myotubularin-related protein 2	Q13614	Large Protein Complex	23.7	2	2.31452		538	ATP6V0D1	V-type proton ATPase subunit d 1	P61421	Endosome	68.8	3	3.95294
539	HAT1	Histone acetyltransferase type B catalytic subunit	O14929	Large Protein Complex	0.7	2	2.31898		539	UBASH3B	Ubiquitin-associated and SH3 domain-containing protein B	Q8TF42	Endosome	0.5	1	3.95371
540	GFPT1	Glutamine--fructose-6-phosphate aminotransferase [isomerizing] 1	Q06210	Large Protein Complex	2.3	3	2.31989		540	SNAP25	Synaptosomal-associated protein 25	P60880-2	Plasma membrane	47.6	2	3.96266
541	PPIE	Peptidyl-prolyl cis-trans isomerase E	Q9UNP9	Large Protein Complex	57.7	3	2.31993		541	CD59	CD59 glycoprotein	P13987	Plasma membrane	99.3	3	3.96512
542	RTN3	Reticulon-3	O95197	ER, high curvature	27	3	2.3274		542	SNAP23	Synaptosomal-associated protein 23	O00161	Plasma membrane	93.7	3	3.97339
543	CSNK2A2	Casein kinase II subunit alpha	P19784	Large Protein Complex	97.1	3	2.32964		543	TMEM9	Transmembrane protein 9	Q9P0T7	Endosome	0.5	3	3.97481
544	ERCC3	TFIIH basal transcription factor complex helicase XPB subunit	P19447	Large Protein Complex	68.5	3	2.33208		544	RALA	Ras-related protein Ral-A	P11233	Plasma membrane	88.2	3	3.97585
545	AAK1	AP2-associated protein kinase 1	Q2M2I8	Large Protein Complex	92.1	3	2.33908		545	DSG2	Desmoglein-2	Q14126	Plasma membrane	99.3	3	3.98986
546	TCEB2	Transcription elongation factor B polypeptide 2	Q15370	Large Protein Complex	14.2	2	2.33954		546	BSG	Basigin	P35613	Plasma membrane	92.1	3	3.99016
547	SCFD1	Sec1 family domain-containing protein 1	Q8WVM8	ER, high curvature	7.2	3	2.34447		547	SLC39A14	Zinc transporter ZIP14	Q15043	Plasma membrane	19.5	3	3.99883
548	NUP155	Nuclear pore complex protein Nup155	O75694	Plasma membrane	74.7	3	2.34592		548	LTBR	Tumor necrosis factor receptor superfamily member 3	P36941	ER	6.3	3	4.00617
549	TMEM63B	CSC1-like protein 2	Q5T3F8	Endosome	0.9	1	2.34742		549	PSEN1	Presenilin-1;Presenilin-1 NTF subunit;Presenilin-1 CTF subunit;Presenilin-1 CTF12	P49768	Plasma membrane	71.6	2	4.01142
550	STEAP3	Metalloreductase STEAP3	Q658P3-2	Plasma membrane	52.5	3	2.35218		550	PTPRF	Receptor-type tyrosine-protein phosphatase F	P10586	Plasma membrane	97.3	3	4.01215
551	LMAN2	Vesicular integral-membrane protein VIP36	Q12907	Ergic/cisGolgi	41.9	3	2.35821		551	F11R	Junctional adhesion molecule A	Q9Y624	Plasma membrane	97.1	3	4.01551
552	LMAN1	Protein ERGIC-53	P49257	Ergic/cisGolgi	43	3	2.35845		552	LAMC1	Laminin subunit gamma-1	P11047	ER	14.7	3	4.01785
553	RPP25	Ribonuclease P protein subunit p25	Q9BUL9	Large Protein Complex	29.1	2	2.35966		553	MFI2	Melanotransferrin	P08582	Plasma membrane	82.5	3	4.01864
554	SPAG1	Sperm-associated antigen 1	Q07617	Plasma membrane	16	1	2.36333		554	VANGL1	Vang-like protein 1	Q8TAA9	Plasma membrane	88.2	3	4.01992
555	RTN3	Reticulon-3	O95197-3	ER, high curvature	8.1	1	2.36803		555	KITLG	Kit ligand;Soluble KIT ligand	P21583	Plasma membrane	13.1	1	4.02566
556	TCEB1	Transcription elongation factor B polypeptide 1	Q15369	Large Protein Complex	35.9	3	2.37043		556	CRTAP	Cartilage-associated protein	O75718	ER	37.7	3	4.033
557	TMEM87A	Transmembrane protein 87A	Q8NBN3	Large Protein Complex	12.9	3	2.37804		557	GPC1	Glypican-1;Secreted glypican-1	P35052	Plasma membrane	86.6	3	4.04088
558	VAMP3	Vesicle-associated membrane protein 3	Q15836	Ergic/cisGolgi	8.5	3	2.37838		558	FAS	Tumor necrosis factor receptor superfamily member 6	P25445	Plasma membrane	61.9	2	4.04596
559	PPFIBP1	Liprin-beta-1	Q86W92-2	Actin binding proteins	0.4	3	2.38017		559	TMEM258	Transmembrane protein 258	P61165	ER	4.6	1	4.0493
560	RAB12	Ras-related protein Rab-12	Q6IQ22	ER, high curvature	49.7	3	2.3856		560	KRAS	GTPase KRas;GTPase KRas, N-terminally processed	P01116-2	Plasma membrane	78	2	4.05816
561	ATP6V1E1	V-type proton ATPase subunit E 1	P36543	Endosome	74	3	2.39507		561	TMEM189	Transmembrane protein 189	A5PLL7	ER	0.1	2	4.05825
562	REEP4	Receptor expression-enhancing protein 4	Q9H6H4	ER, high curvature	3.3	1	2.39552		562	RALB	Ras-related protein Ral-B	P11234-2	Plasma membrane	98.2	3	4.06174
563	RHBDD2	Rhomboid domain-containing protein 2	Q6NTF9	No Prediction	0	2	2.39713		563	SLC6A6	Sodium- and chloride-dependent taurine transporter	P31641	Plasma membrane	45.5	2	4.06868
564	RBBP7	Histone-binding protein RBBP7	Q16576	Large Protein Complex	11.2	3	2.39801		564	AAAS	Aladin	Q9NRG9	Plasma membrane	5	3	4.07565
565	MSLN	Mesothelin;Megakaryocyte-potentiating factor;Mesothelin, cleaved form	Q13421-4	Plasma membrane	14.5	3	2.40092		565	SLC6A9	Sodium- and chloride-dependent glycine transporter 1	P48067-2	No Prediction	0	1	4.08157
566	NSF	Vesicle-fusing ATPase	P46459	Ergic/cisGolgi	1.4	3	2.40119		566	SEMA3B	Semaphorin-3B	Q13214	Plasma membrane	4.2	1	4.0895
567	WWP2	NEDD4-like E3 ubiquitin-protein ligase WWP2	O00308	Endosome	3.3	3	2.40542		567	ATP1B3	Sodium/potassium-transporting ATPase subunit beta-3	P54709	Plasma membrane	76.1	3	4.10046
568	TLN1	Talin-1	Q9Y490	Plasma membrane	0.9	3	2.41486		568	RAP2C	Ras-related protein Rap-2c	Q9Y3L5	Plasma membrane	98.5	3	4.11172
569	NUTF2	Nuclear transport factor 2	P61970	Large Protein Complex	1.8	3	2.41676		569	RAC1;RAC3;RAC2	Ras-related C3 botulinum toxin substrate 1;Ras-related C3 botulinum toxin substrate 3;Ras-related C3 botulinum toxin substrate 2	P63000	Plasma membrane	97.3	3	4.11289
570	MYO1E	Unconventional myosin-Ie	Q12965	Plasma membrane	71.4	3	2.41765		570	NUP107	Nuclear pore complex protein Nup107	P57740	Nuclear pore complex	3.1	2	4.11861
571	SLC35E1	Solute carrier family 35 member E1	Q96K37	Golgi	1	2	2.41776		571	ATP1A1	Sodium/potassium-transporting ATPase subunit alpha-1	P05023	Plasma membrane	84.8	3	4.12028
572	ATP11C	Phospholipid-transporting ATPase IG	Q8NB49	Plasma membrane	6.6	3	2.41815		572	FARP1	FERM, RhoGEF and pleckstrin domain-containing protein 1	Q9Y4F1	Plasma membrane	87	3	4.12672
573	TNS1	Tensin-1	Q9HBL0	Golgi	31.6	3	2.41977		573	RAB31	Ras-related protein Rab-31	Q13636	Plasma membrane	2.2	3	4.13775
574	LIMS1	LIM and senescent cell antigen-like-containing domain protein 1	P48059	Ergic/cisGolgi	4.4	3	2.43464		574	ESYT2	Extended synaptotagmin-2	A0FGR8-6	Plasma membrane	23.6	3	4.13875
575	TYMS	Thymidylate synthase	P04818	Large Protein Complex	57.4	3	2.43602		575	MSN	Moesin	P26038	Plasma membrane	97	3	4.13996
576	RAB10	Ras-related protein Rab-10	P61026	No Prediction	0	3	2.43882		576	STAM	Signal transducing adapter molecule 1	Q92783	Endosome	98.7	3	4.14593
577	TMEM167A	Protein kish-A	Q8TBQ9			1	2.44368		577	SLC16A3	Monocarboxylate transporter 4	O15427	Plasma membrane	93.5	3	4.15983
578	TSG101	Tumor susceptibility gene 101 protein	Q99816	Large Protein Complex	72.2	3	2.44644		578	FLVCR1	Feline leukemia virus subgroup C receptor-related protein 1	Q9Y5Y0	Plasma membrane	76.3	2	4.16959
579	DDAH1	N(G),N(G)-dimethylarginine dimethylaminohydrolase 1	O94760	Plasma membrane	95.3	3	2.45482		579	GNA11	Guanine nucleotide-binding protein subunit alpha-11	P29992	Plasma membrane	96.1	3	4.17975
580	BASP1	Brain acid soluble protein 1	P80723	Plasma membrane	47.5	3	2.45718		580	PLCD3	1-phosphatidylinositol 4,5-bisphosphate phosphodiesterase delta-3	Q8N3E9	Plasma membrane	85.6	2	4.18708
581	STX16	Syntaxin-16	O14662	Endosome	1.4	3	2.45916		581	IGF1R	Insulin-like growth factor 1 receptor;Insulin-like growth factor 1 receptor alpha chain;Insulin-like growth factor 1 receptor beta chain	P08069	Plasma membrane	98.3	3	4.21319
582	AP2A2	AP-2 complex subunit alpha-2	O94973	Plasma membrane	0.9	3	2.46165		582	LRRC57	Leucine-rich repeat-containing protein 57	Q8N9N7	Plasma membrane	97.6	3	4.21465
583	GARS	Glycine--tRNA ligase	P41250	Actin binding proteins	19.7	3	2.46933		583	RRAS2	Ras-related protein R-Ras2	P62070	Plasma membrane	93.6	3	4.21506
584	MSN	Moesin	P26038	Plasma membrane	94.4	3	2.48072		584	ABHD17B	Alpha/beta hydrolase domain-containing protein 17B	Q5VST6	No Prediction	0	1	4.21772
585	TYW1;TYW1B	S-adenosyl-L-methionine-dependent tRNA 4-demethylwyosine synthase	Q9NV66	No Prediction	0	1	2.48466		585	ARL8A	ADP-ribosylation factor-like protein 8A	Q96BM9	Endosome	11.4	2	4.22602
586	S100A10	Protein S100-A10	P60903	Plasma membrane	73.1	3	2.4975		586	TENM3	Teneurin-3	Q9P273	Plasma membrane	8.1	1	4.22771
587	HPD	4-hydroxyphenylpyruvate dioxygenase	P32754	Large Protein Complex	3	3	2.49759		587	SLC2A3;SLC2A14	Solute carrier family 2, facilitated glucose transporter member 3;Solute carrier family 2, facilitated glucose transporter member 14	P11169	Plasma membrane	92.5	3	4.23844
588	IQGAP1	Ras GTPase-activating-like protein IQGAP1	P46940	Golgi	0.4	3	2.50097		588	MET	Hepatocyte growth factor receptor	P08581	Plasma membrane	97.4	3	4.2386
589	WDR77	Methylosome protein 50	Q9BQA1	Large Protein Complex	95.3	3	2.5053		589	UFM1	Ubiquitin-fold modifier 1	P61960	ER, high curvature	0.9	3	4.24165
590	TMED1	Transmembrane emp24 domain-containing protein 1	Q13445	Ergic/cisGolgi	30.8	3	2.5067		590	NRAS	GTPase NRas	P01111	Plasma membrane	93	3	4.24311
591	CNIH4	Protein cornichon homolog 4	Q9P003	Ergic/cisGolgi	13.6	3	2.52486		591	PIEZO1	Piezo-type mechanosensitive ion channel component 1	Q92508	Plasma membrane	23.7	3	4.25158
592	PSME2	Proteasome activator complex subunit 2	Q9UL46	Large Protein Complex	88.2	3	2.52582		592	GNG5	Guanine nucleotide-binding protein G(I)/G(S)/G(O) subunit gamma-5	P63218	Plasma membrane	7.9	1	4.26686
593	STX10	Syntaxin-10	O60499	Endosome	4	3	2.52836		593	CD99L2	CD99 antigen-like protein 2	Q8TCZ2	Plasma membrane	50.1	2	4.26877
594	MYO5A	Unconventional myosin-Va	Q9Y4I1	Endosome	1.4	3	2.53132		594	ENDOD1	Endonuclease domain-containing 1 protein	O94919	ER, high curvature	1.3	3	4.28574
595	DDT;DDTL	D-dopachrome decarboxylase;D-dopachrome decarboxylase-like protein	P30046	Large Protein Complex	1.8	2	2.53257		595	ABHD12	Monoacylglycerol lipase ABHD12	Q8N2K0	ER	4.7	1	4.29019
596	TK1	Thymidine kinase, cytosolic	P04183	Large Protein Complex	59.4	2	2.54403		596	PROCR	Endothelial protein C receptor	Q9UNN8	Plasma membrane	88.5	2	4.29121
597	SCYL2	SCY1-like protein 2	Q6P3W7	Endosome	7.7	3	2.54461		597	TNFRSF10A	Tumor necrosis factor receptor superfamily member 10A	O00220	Plasma membrane	27.8	2	4.30538
598	MARCKSL1	MARCKS-related protein	P49006	Plasma membrane	18.4	3	2.5466		598	CLMP	CXADR-like membrane protein	Q9H6B4	Plasma membrane	95.7	3	4.30682
599	VAMP8	Vesicle-associated membrane protein 8	Q9BV40	Endosome	83.6	3	2.54943		599	ATP13A3	Probable cation-transporting ATPase 13A3	Q9H7F0	Plasma membrane	1.2	1	4.3165
600	CTNNA1	Catenin alpha-1	P35221	Large Protein Complex	55.2	3	2.55072		600	RAB13	Ras-related protein Rab-13	P51153	Plasma membrane	92.9	3	4.3229
601	TRIM32	E3 ubiquitin-protein ligase TRIM32	Q13049	Large Protein Complex	89.3	3	2.55251		601	JUP	Junction plakoglobin	P14923	Plasma membrane	99.5	3	4.32722
602	SLC30A7	Zinc transporter 7	Q8NEW0	Large Protein Complex	6.1	3	2.55258		602	MYO1B	Unconventional myosin-Ib	O43795	Plasma membrane	88.5	3	4.33174
603	STBD1	Starch-binding domain-containing protein 1	O95210	Endosome	4.1	2	2.55634		603	RAB35	Ras-related protein Rab-35	Q15286	Plasma membrane	92.7	3	4.33452
604	RAB3GAP1	Rab3 GTPase-activating protein catalytic subunit	Q15042	Large Protein Complex	68.3	3	2.56054		604	KTN1	Kinectin	Q86UP2	ER	45.4	3	4.33623
605	RAB21	Ras-related protein Rab-21	Q9UL25	ER, high curvature	17.7	3	2.56221		605	RHOG	Rho-related GTP-binding protein RhoG	P84095	Plasma membrane	38.5	3	4.34053
606	TRUB1	Probable tRNA pseudouridine synthase 1	Q8WWH5	Large Protein Complex	76.1	3	2.56296		606	JAK1	Tyrosine-protein kinase JAK1	P23458	Plasma membrane	92.7	3	4.34169
607	CAPN2	Calpain-2 catalytic subunit	P17655	Large Protein Complex	1.5	1	2.5676		607	STX4	Syntaxin-4	Q12846	Plasma membrane	86.6	3	4.34474
608	RAB14	Ras-related protein Rab-14	P61106	Endosome	13	3	2.57762		608	ICAM1	Intercellular adhesion molecule 1	P05362	Plasma membrane	98.1	3	4.35013
609	NARS	Asparagine--tRNA ligase, cytoplasmic	O43776	Large Protein Complex	27.8	3	2.58194		609	CD44	CD44 antigen	P16070	Plasma membrane	94.6	3	4.35023
610	GPR89A;GPR89B	Golgi pH regulator A;Golgi pH regulator B	B7ZAQ6	ER, high curvature	13.2	3	2.58199		610	CD99	CD99 antigen	P14209	Plasma membrane	98.2	3	4.35213
611	BIN1	Myc box-dependent-interacting protein 1	O00499	Large Protein Complex	90.3	3	2.58507		611	RHOF	Rho-related GTP-binding protein RhoF	Q9HBH0	Plasma membrane	91.8	3	4.35843
612	ITGA6	Integrin alpha-6;Integrin alpha-6 heavy chain;Integrin alpha-6 light chain;Processed integrin alpha-6	P23229-2	Plasma membrane	12	2	2.58589		612	RAP1A	Ras-related protein Rap-1A	P62834	Plasma membrane	88.4	3	4.36039
613	TMEM189	Transmembrane protein 189	A5PLL7	Plasma membrane	0.1	1	2.58757		613	CNP	2,3-cyclic-nucleotide 3-phosphodiesterase	P09543	Plasma membrane	90.5	3	4.36842
614	TMEM87B	Transmembrane protein 87B	Q96K49	Large Protein Complex	15.4	2	2.59022		614	CDH10	Cadherin-10	Q9Y6N8	Plasma membrane	9	1	4.37983
615	OXSR1	Serine/threonine-protein kinase OSR1	O95747	Large Protein Complex	95.5	3	2.59298		615	CSPG4	Chondroitin sulfate proteoglycan 4	Q6UVK1	Plasma membrane	99	3	4.39664
616	ERGIC1	Endoplasmic reticulum-Golgi intermediate compartment protein 1	Q969X5	Ergic/cisGolgi	51	3	2.60297		616	GNA13	Guanine nucleotide-binding protein subunit alpha-13	Q14344	Plasma membrane	93.5	3	4.39945
617	CRABP2	Cellular retinoic acid-binding protein 2	P29373	Large Protein Complex	0.8	3	2.60544		617	OSBPL9	Oxysterol-binding protein-related protein 9	Q96SU4	No Prediction	0	2	4.4128
618	SET;SETSIP	Protein SET;Protein SETSIP	Q01105-2	Large Protein Complex	0.4	2	2.60553		618	TBC1D10B	TBC1 domain family member 10B	Q4KMP7	Plasma membrane	95.9	3	4.41554
619	CMBL	Carboxymethylenebutenolidase homolog	Q96DG6	Large Protein Complex	0.5	2	2.60648		619	KIAA1033	WASH complex subunit 7	Q2M389	Endosome	60.9	1	4.41697
620	IGSF8	Immunoglobulin superfamily member 8	Q969P0	Plasma membrane	83	3	2.60957		620	RRAS	Ras-related protein R-Ras	P10301	Plasma membrane	98	3	4.42364
621	NUP98	Nuclear pore complex protein Nup98-Nup96;Nuclear pore complex protein Nup98;Nuclear pore complex protein Nup96	P52948	Nuclear pore complex	1.8	3	2.61138		621	CKAP4	Cytoskeleton-associated protein 4	Q07065	ER	46.5	3	4.42397
622	FAM177A1	Protein FAM177A1	Q8N128	Plasma membrane	3.4	2	2.618		622	ZW10	Centromere/kinetochore protein zw10 homolog	O43264	ER, high curvature	1.9	3	4.44531
623	DUT	Deoxyuridine 5-triphosphate nucleotidohydrolase, mitochondrial	P33316-2	Golgi	14.3	3	2.61998		623	KIAA0319L	Dyslexia-associated protein KIAA0319-like protein	Q8IZA0	Plasma membrane	15.3	3	4.45115
624	CHMP1A	Charged multivesicular body protein 1a	Q9HD42	Endosome	2.1	3	2.62244		624	CD97	CD97 antigen;CD97 antigen subunit alpha;CD97 antigen subunit beta	P48960	Plasma membrane	94.5	3	4.45182
625	COASY	Bifunctional coenzyme A synthase;Phosphopantetheine adenylyltransferase;Dephospho-CoA kinase	Q13057	Actin binding proteins	11	2	2.62257		625	SLC3A2	4F2 cell-surface antigen heavy chain	P08195-2	Plasma membrane	25.8	2	4.46556
626	ECE1	Endothelin-converting enzyme 1	P42892	Endosome	99.1	3	2.62745		626	SLC30A1	Zinc transporter 1	Q9Y6M5	Plasma membrane	88.7	3	4.46852
627	DCTN3	Dynactin subunit 3	O75935	Large Protein Complex	59.7	3	2.63619		627	TMEM222	Transmembrane protein 222	Q9H0R3	No Prediction	0	1	4.471
628	GMPS	GMP synthase [glutamine-hydrolyzing]	P49915	Large Protein Complex	19.5	3	2.63857		628	CLCC1	Chloride channel CLIC-like protein 1	Q96S66	ER	10.4	3	4.48612
629	SH3PXD2A	SH3 and PX domain-containing protein 2A	Q5TCZ1	Large Protein Complex	14.3	1	2.64657		629	DDR1	Epithelial discoidin domain-containing receptor 1	Q08345	Plasma membrane	76.9	2	4.48959
630	MCTP2	Multiple C2 and transmembrane domain-containing protein 2	Q6DN12	ER, high curvature	38.5	3	2.64658		630	SLC38A2	Sodium-coupled neutral amino acid transporter 2	Q96QD8	ER, high curvature	12.3	3	4.49139
631	LRP8	Low-density lipoprotein receptor-related protein 8	Q14114	Endosome	6.7	3	2.64728		631	COL12A1	Collagen alpha-1(XII) chain	Q99715	ER	11.7	3	4.50088
632	ENO1	Alpha-enolase	P06733	Large Protein Complex	1.9	3	2.65758		632	ATP6V0C	V-type proton ATPase 16 kDa proteolipid subunit	P27449	Endosome	15.5	2	4.50625
633	ACTR1A	Alpha-centractin	P61163	Large Protein Complex	21.7	3	2.65936		633	SLC7A5	Large neutral amino acids transporter small subunit 1	Q01650	Plasma membrane	75	3	4.5078
634	EFHD2	EF-hand domain-containing protein D2	Q96C19	Actin binding proteins	0.6	3	2.66799		634	LACTB2	Beta-lactamase-like protein 2	Q53H82	Plasma membrane	2	3	4.5084
635	PRMT1	Protein arginine N-methyltransferase 1	Q99873-4	Large Protein Complex	51.4	3	2.67707		635	GPR64	G-protein coupled receptor 64	Q8IZP9	Plasma membrane	82.6	3	4.51856
636	CDC42	Cell division control protein 42 homolog	P60953	Plasma membrane	25.3	3	2.68329		636	ABCC5	Multidrug resistance-associated protein 5	O15440	Plasma membrane	47.3	2	4.52292
637	ACTR1B	Beta-centractin	P42025	Large Protein Complex	59.2	3	2.68433		637	FSCN1	Fascin	Q16658	Plasma membrane	7.9	3	4.52473
638	SLCO4A1	Solute carrier organic anion transporter family member 4A1	Q96BD0	Plasma membrane	80.5	3	2.69401		638	PTPRS	Receptor-type tyrosine-protein phosphatase S	Q13332-6	Plasma membrane	47.3	3	4.53384
639	SLC5A6	Sodium-dependent multivitamin transporter	Q9Y289	Plasma membrane	21.7	1	2.69922		639	GAS1	Growth arrest-specific protein 1	P54826	Plasma membrane	20.4	1	4.56037
640	LASP1	LIM and SH3 domain protein 1	Q14847	Actin binding proteins	10.6	3	2.7008		640	RAB23	Ras-related protein Rab-23	Q9ULC3	Plasma membrane	79.8	3	4.57549
641	OSBPL10	Oxysterol-binding protein-related protein 10	Q9BXB5	ER, high curvature	12.8	2	2.70574		641	PTGFRN	Prostaglandin F2 receptor negative regulator	Q9P2B2	Plasma membrane	95.2	3	4.58236
642	SHOC2	Leucine-rich repeat protein SHOC-2	Q9UQ13	Large Protein Complex	18.7	1	2.70891		642	ERBB2	Receptor tyrosine-protein kinase erbB-2	P04626	Plasma membrane	10.6	2	4.58918
643	SLC12A4	Solute carrier family 12 member 4	Q9UP95	Endosome	1.2	3	2.71119		643	RP2	Protein XRP2	O75695	Plasma membrane	93.4	3	4.59694
644	PCMT1	Protein-L-isoaspartate(D-aspartate) O-methyltransferase	P22061	Golgi	7.4	3	2.71421		644	PDZD8	PDZ domain-containing protein 8	Q8NEN9	ER, high curvature	3.4	3	4.60324
645	ASNS	Asparagine synthetase [glutamine-hydrolyzing]	P08243	Large Protein Complex	7.5	3	2.71504		645	LRRC1	Leucine-rich repeat-containing protein 1	Q9BTT6	No Prediction	0	1	4.6229
646	ATL2	Atlastin-2	Q8NHH9	ER, high curvature	61.9	3	2.71789		646	SLC16A1	Monocarboxylate transporter 1	P53985	Plasma membrane	89.4	3	4.62828
647	AP2M1	AP-2 complex subunit mu	Q96CW1	Plasma membrane	8	3	2.72649		647	ABCG2	ATP-binding cassette sub-family G member 2	Q9UNQ0	Plasma membrane	81.1	3	4.63911
648	MTPN	Myotrophin	P58546	No Prediction	0	1	2.73601		648	CD276	CD276 antigen	Q5ZPR3	Plasma membrane	82.3	3	4.64207
649	MCFD2	Multiple coagulation factor deficiency protein 2	Q8NI22	Ergic/cisGolgi	16	3	2.74248		649	ARL8B	ADP-ribosylation factor-like protein 8B	Q9NVJ2	Endosome	90.9	3	4.65645
650	RALGAPA1	Ral GTPase-activating protein subunit alpha-1	Q6GYQ0	Large Protein Complex	0.5	1	2.74355		650	DMD	Dystrophin	P11532	Plasma membrane	92	3	4.66097
651	PSME3	Proteasome activator complex subunit 3	P61289	Large Protein Complex	9.1	3	2.74664		651	CHMP6	Charged multivesicular body protein 6	Q96FZ7	Plasma membrane	5.1	1	4.66942
652	SUMO1	Small ubiquitin-related modifier 1	P63165	Nuclear pore complex	12.9	3	2.75448		652	SLC44A2	Choline transporter-like protein 2	Q8IWA5	Plasma membrane	19.6	1	4.67234
653	AP2B1	AP-2 complex subunit beta	P63010	Plasma membrane	14.5	3	2.75766		653	ATP6V1B2	V-type proton ATPase subunit B, brain isoform	P21281	Endosome	93.9	3	4.67659
654	PSEN1	Presenilin-1;Presenilin-1 NTF subunit;Presenilin-1 CTF subunit;Presenilin-1 CTF12	P49768	Plasma membrane	1.7	2	2.75782		654	IKBIP	Inhibitor of nuclear factor kappa-B kinase-interacting protein	Q70UQ0-4	ER	15.6	3	4.70565
655	RPS27A	Ubiquitin-40S ribosomal protein S27a;Ubiquitin;40S ribosomal protein S27a	P62979	Large Protein Complex	75	3	2.75929		655	C1QTNF6	Complement C1q tumor necrosis factor-related protein 6	Q9BXI9	ER	1.4	2	4.71071
656	RAB4A	Ras-related protein Rab-4A	P20338	Endosome	92	3	2.76046		656	ATP2B1	Plasma membrane calcium-transporting ATPase 1	P20020	Plasma membrane	87.9	3	4.71196
657	TIMP2	Metalloproteinase inhibitor 2	P16035	Plasma membrane	11.2	1	2.76493		657	DNAJC5	DnaJ homolog subfamily C member 5	Q9H3Z4	Plasma membrane	47.7	3	4.71646
658	PSMD5	26S proteasome non-ATPase regulatory subunit 5	Q16401	Large Protein Complex	3.5	1	2.76633		658	ROBO1	Roundabout homolog 1	Q9Y6N7-5	Plasma membrane	25.6	2	4.71702
659	RPA1	Replication protein A 70 kDa DNA-binding subunit;Replication protein A 70 kDa DNA-binding subunit, N-terminally processed	P27694	Large Protein Complex	97.7	3	2.768		659	ABCB1	Multidrug resistance protein 1	P08183	Plasma membrane	71.8	3	4.7235
660	PLD1	Phospholipase D1	Q13393	Endosome	25.6	3	2.78036		660	DAB2	Disabled homolog 2	P98082	Plasma membrane	74.1	3	4.72577
661	KLC2	Kinesin light chain 2	Q9H0B6	Large Protein Complex	91.2	3	2.78076		661	STX17	Syntaxin-17	P56962	Golgi	0	2	4.73075
662	RHOA	Transforming protein RhoA	P61586	Plasma membrane	9.9	3	2.78174		662	TLN2	Talin-2	Q9Y4G6	No Prediction	0	1	4.73712
663	SURF4	Surfeit locus protein 4	O15260	Ergic/cisGolgi	60.3	3	2.78412		663	SLC39A6	Zinc transporter ZIP6	Q13433	Plasma membrane	65.6	2	4.76863
664	SLC12A3	Solute carrier family 12 member 3	P55017	Endosome	18.4	2	2.7873		664	ATL3	Atlastin-3	Q6DD88	ER, high curvature	6.5	3	4.78693
665	ATIC	Bifunctional purine biosynthesis protein PURH;Phosphoribosylaminoimidazolecarboxamide formyltransferase;IMP cyclohydrolase	P31939	Large Protein Complex	4.3	3	2.78864		665	TMPO	Lamina-associated polypeptide 2, isoforms beta/gamma;Thymopoietin;Thymopentin	P42167	Nuclear pore complex	8.8	3	4.792
666	POLR2H	DNA-directed RNA polymerases I, II, and III subunit RPABC3	P52434	Large Protein Complex	69.4	3	2.7903		666	RAB30	Ras-related protein Rab-30	Q15771	ER, high curvature	2.1	2	4.81924
667	MCM3	DNA replication licensing factor MCM3	P25205	Large Protein Complex	19.2	3	2.79207		667	CPD	Carboxypeptidase D	O75976	Plasma membrane	3.1	3	4.82429
668	PHLDA3	Pleckstrin homology-like domain family A member 3	Q9Y5J5	Plasma membrane	45	1	2.79769		668	SDC1	Syndecan-1	P18827	Plasma membrane	75.6	3	4.84637
669	DIP2B	Disco-interacting protein 2 homolog B	Q9P265	Ergic/cisGolgi	12.7	3	2.79879		669	ALDH3B1	Aldehyde dehydrogenase family 3 member B1	P43353	Plasma membrane	97	3	4.85117
670	VPS13C	Vacuolar protein sorting-associated protein 13C	Q709C8	Large Protein Complex	16	3	2.80308		670	SLC7A1	High affinity cationic amino acid transporter 1	P30825	Plasma membrane	11.2	3	4.85744
671	EPS15	Epidermal growth factor receptor substrate 15	P42566	Plasma membrane	24.7	2	2.80857		671	ECE1	Endothelin-converting enzyme 1	P42892	Endosome	98.5	3	4.85877
672	DSP	Desmoplakin	P15924	Large Protein Complex	81.2	3	2.81137		672	LRRC8A	Volume-regulated anion channel subunit LRRC8A	Q8IWT6	Plasma membrane	4.9	3	4.85972
673	PI4KA	Phosphatidylinositol 4-kinase alpha	P42356	Large Protein Complex	12.5	3	2.81341		673	ATP6V0A1	V-type proton ATPase 116 kDa subunit a isoform 1	Q93050-3	Endosome	86.1	3	4.866
674	SEP10	Septin-10	Q9P0V9	Large Protein Complex	46.2	3	2.816		674	SLC12A2	Solute carrier family 12 member 2	P55011	Plasma membrane	13.8	3	4.86656
675	ITGAV	Integrin alpha-V;Integrin alpha-V heavy chain;Integrin alpha-V light chain	P06756	Plasma membrane	92.1	3	2.82091		675	RANGAP1	Ran GTPase-activating protein 1	P46060	Nuclear pore complex	8.7	3	4.89325
676	ITGA5	Integrin alpha-5;Integrin alpha-5 heavy chain;Integrin alpha-5 light chain	P08648	Plasma membrane	92.7	3	2.8303		676	RUFY1	RUN and FYVE domain-containing protein 1	Q96T51	ER, high curvature	7.4	1	4.89464
677	POLR1C	DNA-directed RNA polymerases I and III subunit RPAC1	O15160	Large Protein Complex	26.3	3	2.83095		677	MCTP2	Multiple C2 and transmembrane domain-containing protein 2	Q6DN12	Plasma membrane	21.8	3	4.9041
678	EFEMP1	EGF-containing fibulin-like extracellular matrix protein 1	Q12805	ER	0.9	3	2.83266		678	IGSF3	Immunoglobulin superfamily member 3	O75054	Plasma membrane	87.2	3	4.90947
679	INSR	Insulin receptor;Insulin receptor subunit alpha;Insulin receptor subunit beta	P06213	Plasma membrane	45	2	2.83277		679	FAM134A	Protein FAM134A	Q8NC44	Plasma membrane	0	1	4.91421
680	AAAS	Aladin	Q9NRG9	Plasma membrane	3.1	3	2.83446		680	SNX9	Sorting nexin-9	Q9Y5X1	Plasma membrane	11.6	3	4.91715
681	DNAAF5	Dynein assembly factor 5, axonemal	Q86Y56	Large Protein Complex	53.6	2	2.83783		681	BASP1	Brain acid soluble protein 1	P80723	Plasma membrane	73.7	3	4.92047
682	MACF1	Microtubule-actin cross-linking factor 1, isoforms 1/2/3/5	Q9UPN3-2	Large Protein Complex	79.3	3	2.83819		682	NUP93	Nuclear pore complex protein Nup93	Q8N1F7	Nuclear pore complex	10.9	3	4.92124
683	STX6	Syntaxin-6	O43752	Endosome	6.7	3	2.84089		683	STXBP3	Syntaxin-binding protein 3	O00186	Plasma membrane	94.8	3	4.92894
684	DNAJC5	DnaJ homolog subfamily C member 5	Q9H3Z4	Plasma membrane	0.8	3	2.84143		684	PLS3	Plastin-3	P13797	Actin binding proteins	1.9	3	4.93526
685	TTK	Dual specificity protein kinase TTK	P33981	Ergic/cisGolgi	25.3	3	2.84799		685	PTP4A1	Protein tyrosine phosphatase type IVA 1	Q93096	Plasma membrane	94.7	3	4.94403
686	CHMP2A	Charged multivesicular body protein 2a	O43633	Large Protein Complex	51.1	3	2.85434		686	MYO1C	Unconventional myosin-Ic	O00159-3	Plasma membrane	59.7	3	4.95594
687	TRAPPC9	Trafficking protein particle complex subunit 9	Q96Q05	Large Protein Complex	10.9	1	2.855		687	SLC3A2	4F2 cell-surface antigen heavy chain	P08195	Plasma membrane	83.8	3	4.95678
688	GOLGA4	Golgin subfamily A member 4	Q13439	No Prediction	0	3	2.86748		688	FIBP	Acidic fibroblast growth factor intracellular-binding protein	O43427	Plasma membrane	76.6	2	4.95848
689	FAM134C	Protein FAM134C	Q86VR2	ER, high curvature	10.6	2	2.87468		689	EPB41L1	Band 4.1-like protein 1	Q9H4G0	Plasma membrane	91.6	3	4.95903
690	ATP9A	Probable phospholipid-transporting ATPase IIA	O75110	Endosome	94.3	3	2.87968		690	IKBIP	Inhibitor of nuclear factor kappa-B kinase-interacting protein	Q70UQ0	ER	12.4	3	4.96678
691	CSE1L	Exportin-2	P55060	Large Protein Complex	9.4	3	2.88587		691	CASK	Peripheral plasma membrane protein CASK	O14936	Plasma membrane	49.3	2	4.98002
692	VPS45	Vacuolar protein sorting-associated protein 45	Q9NRW7	Endosome	49.7	3	2.88633		692	ITGA6	Integrin alpha-6;Integrin alpha-6 heavy chain;Integrin alpha-6 light chain;Processed integrin alpha-6	P23229-2	No Prediction	0	1	4.98029
693	IGF1R	Insulin-like growth factor 1 receptor;Insulin-like growth factor 1 receptor alpha chain;Insulin-like growth factor 1 receptor beta chain	P08069	Plasma membrane	95.1	3	2.88989		693	TMEM30A	Cell cycle control protein 50A	Q9NV96	Endosome	12.5	3	4.98453
694	PLCD3	1-phosphatidylinositol 4,5-bisphosphate phosphodiesterase delta-3	Q8N3E9	No Prediction	0	1	2.89655		694	SEC22B	Vesicle-trafficking protein SEC22b	O75396	ER, high curvature	20.2	3	4.99021
695	YIPF5	Protein YIPF5	Q969M3	Ergic/cisGolgi	54.3	3	2.8999		695	NUP133	Nuclear pore complex protein Nup133	Q8WUM0	Nuclear pore complex	13.2	3	4.9999
696	TRIP11	Thyroid receptor-interacting protein 11	Q15643	Golgi	3	3	2.90184		696	ATP11C	Phospholipid-transporting ATPase IG	Q8NB49	Endosome	96.4	3	5.01527
697	CAPG	Macrophage-capping protein	P40121	Large Protein Complex	8.8	3	2.90291		697	FLOT1	Flotillin-1	O75955	Plasma membrane	0.9	3	5.01883
698	RTN4RL2	Reticulon-4 receptor-like 2	Q86UN3	Plasma membrane	93.1	3	2.90372		698	C4BPB	C4b-binding protein beta chain	P20851	No Prediction	0	1	5.03104
699	PTPN2	Tyrosine-protein phosphatase non-receptor type 2	P17706	ER, high curvature	49.2	3	2.90556		699	ANTXR1	Anthrax toxin receptor 1	Q9H6X2	Plasma membrane	18.6	3	5.03158
700	SASS6	Spindle assembly abnormal protein 6 homolog	Q6UVJ0	Large Protein Complex	17.6	1	2.90614		700	EPB41L2	Band 4.1-like protein 2	O43491	Plasma membrane	88.1	3	5.04542
701	MARK2	Serine/threonine-protein kinase MARK2	Q7KZI7-14	Large Protein Complex	83.3	3	2.91491		701	RDH14	Retinol dehydrogenase 14	Q9HBH5	No Prediction	0	1	5.08532
702	PEBP1	Phosphatidylethanolamine-binding protein 1;Hippocampal cholinergic neurostimulating peptide	P30086	Large Protein Complex	1.4	3	2.91671		702	NPR3	Atrial natriuretic peptide receptor 3	P17342	Plasma membrane	88.2	3	5.10107
703	LMAN2L	VIP36-like protein	Q9H0V9	Endosome	8.2	3	2.91798		703	USP33	Ubiquitin carboxyl-terminal hydrolase 33	Q8TEY7	ER, high curvature	3	3	5.10173
704	MCM4	DNA replication licensing factor MCM4	P33991	Large Protein Complex	11.1	3	2.92596		704	RAB8A	Ras-related protein Rab-8A	P61006	Plasma membrane	3.3	3	5.1167
705	STX7	Syntaxin-7	O15400	Endosome	72.5	3	2.92729		705	LLGL2	Lethal(2) giant larvae protein homolog 2	Q6P1M3	Plasma membrane	0.7	1	5.11746
706	LDLR	Low-density lipoprotein receptor	P01130	Endosome	20.3	3	2.93685		706	NUP214	Nuclear pore complex protein Nup214	P35658	Nuclear pore complex	15.9	3	5.14119
707	PGD	6-phosphogluconate dehydrogenase, decarboxylating	P52209	Large Protein Complex	24.8	3	2.94135		707	CYB5B	Cytochrome b5 type B	O43169	No Prediction	0	3	5.15283
708	APH1A	Gamma-secretase subunit APH-1A	Q96BI3	Plasma membrane	9.8	1	2.94282		708	VTI1B	Vesicle transport through interaction with t-SNAREs homolog 1B	Q9UEU0	Endosome	93.6	3	5.15449
709	SORD	Sorbitol dehydrogenase	Q00796	Large Protein Complex	44.6	3	2.94287		709	QPCTL	Glutaminyl-peptide cyclotransferase-like protein	Q9NXS2	No Prediction	0	1	5.18461
710	PSMG1	Proteasome assembly chaperone 1	O95456	Large Protein Complex	10.5	1	2.95108		710	FTH1	Ferritin heavy chain;Ferritin heavy chain, N-terminally processed	P02794	Endosome	8.6	2	5.20248
711	ATP6V0A2	V-type proton ATPase 116 kDa subunit a isoform 2	Q9Y487	Endosome	13.4	3	2.95889		711	NUP88	Nuclear pore complex protein Nup88	Q99567	Plasma membrane	8.9	3	5.20356
712	ARFIP2	Arfaptin-2	P53365	No Prediction	0	1	2.96126		712	RAB34	Ras-related protein Rab-34	Q9BZG1	Plasma membrane	15.5	3	5.21626
713	ADSL	Adenylosuccinate lyase	P30566	Large Protein Complex	1.4	3	2.96871		713	PTPN2	Tyrosine-protein phosphatase non-receptor type 2	P17706	ER, high curvature	74	3	5.22346
714	ATP11A	Probable phospholipid-transporting ATPase IH	P98196	Plasma membrane	17.4	2	2.96954		714	GRN	Granulins;Acrogranin;Paragranulin;Granulin-1;Granulin-2;Granulin-3;Granulin-4;Granulin-5;Granulin-6;Granulin-7	P28799	ER	1.2	1	5.25334
715	CPD	Carboxypeptidase D	O75976	Plasma membrane	14.3	3	2.98616		715	CFL1	Cofilin-1	P23528	Plasma membrane	10.4	3	5.25346
716	SEPT6	Septin-6	Q14141	Large Protein Complex	15.7	3	2.99289		716	RHOA	Transforming protein RhoA	P61586	Plasma membrane	83.3	3	5.26553
717	MLST8	Target of rapamycin complex subunit LST8	Q9BVC4	Endosome	3.5	1	2.99418		717	MPP7	MAGUK p55 subfamily member 7	Q5T2T1	Plasma membrane	20.2	3	5.26707
718	SPG20	Spartin	Q8N0X7	Actin binding proteins	1.6	2	2.99626		718	TIMP1	Metalloproteinase inhibitor 1	P01033	ER, high curvature	0.2	1	5.30814
719	SEPT2	Septin-2	Q15019	Large Protein Complex	47.8	3	2.99627		719	EPB41L1	Band 4.1-like protein 1	Q9H4G0-2	Plasma membrane	2	1	5.31004
720	RAB33B	Ras-related protein Rab-33B	Q9H082	Ergic/cisGolgi	0.6	2	3.00325		720	PTPRK	Receptor-type tyrosine-protein phosphatase kappa	Q15262-2	Plasma membrane	9.8	1	5.33114
721	KYNU	Kynureninase	Q16719	Large Protein Complex	3.4	1	3.0058		721	ZDHHC5	Palmitoyltransferase ZDHHC5	Q9C0B5	Plasma membrane	88.6	3	5.33806
722	PAFAH1B1	Platelet-activating factor acetylhydrolase IB subunit alpha	P43034	Large Protein Complex	45.7	3	3.00675		722	ECEL1	Endothelin-converting enzyme-like 1	O95672	Plasma membrane	9.8	3	5.33886
723	CBS	Cystathionine beta-synthase	P35520	Large Protein Complex	2.5	3	3.01266		723	OXLD1	Oxidoreductase-like domain-containing protein 1	Q5BKU9	No Prediction	0	1	5.34027
724	EPS8L2	Epidermal growth factor receptor kinase substrate 8-like protein 2	Q9H6S3	Plasma membrane	1.9	2	3.01454		724	GDE1	Glycerophosphodiester phosphodiesterase 1	Q9NZC3	No Prediction	0	1	5.34427
725	GNPDA1	Glucosamine-6-phosphate isomerase 1	P46926	Large Protein Complex	1.9	1	3.01541		725	ATP6V1H	V-type proton ATPase subunit H	Q9UI12	Plasma membrane	23.2	3	5.34664
726	NECAP2	Adaptin ear-binding coat-associated protein 2	Q9NVZ3	No Prediction	0	1	3.01698		726	DLG1	Disks large homolog 1	Q12959-2	Plasma membrane	51.4	3	5.35177
727	GTPBP2	GTP-binding protein 2	Q9BX10	Large Protein Complex	9.2	3	3.01806		727	PLD1	Phospholipase D1	Q13393	Endosome	50.3	3	5.3532
728	RABL3	Rab-like protein 3	Q5HYI8	ER, high curvature	4.3	3	3.03025		728	CEPT1	Choline/ethanolaminephosphotransferase 1	Q9Y6K0	ER	20.9	3	5.35374
729	MCM5	DNA replication licensing factor MCM5	P33992	Large Protein Complex	16.7	3	3.03553		729	LIN7C	Protein lin-7 homolog C	Q9NUP9	Plasma membrane	47.9	3	5.3606
730	COL12A1	Collagen alpha-1(XII) chain	Q99715	Plasma membrane	0.4	3	3.03956		730	SEMA3C	Semaphorin-3C	Q99985	Plasma membrane	78.3	3	5.37609
731	ACTL6A	Actin-like protein 6A	O96019	Large Protein Complex	2	2	3.04148		731	SNX12	Sorting nexin-12	Q9UMY4	Endosome	86.3	3	5.3788
732	REEP5	Receptor expression-enhancing protein 5	Q00765	ER, high curvature	45.3	3	3.05008		732	PIGG	GPI ethanolamine phosphate transferase 2	Q5H8A4	ER, high curvature	25	3	5.39885
733	AHCY	Adenosylhomocysteinase	P23526	Large Protein Complex	1.4	3	3.05426		733	ATP11A	Probable phospholipid-transporting ATPase IH	P98196	Plasma membrane	15.6	2	5.40145
734	LMBRD2	LMBR1 domain-containing protein 2	Q68DH5	Endosome	0	1	3.05443		734	LAMA5	Laminin subunit alpha-5	O15230	ER	10	3	5.41437
735	GOLGA2	Golgin subfamily A member 2	Q08379	Golgi	19.5	3	3.06014		735	ATP9A	Probable phospholipid-transporting ATPase IIA	O75110	Endosome	99.3	3	5.41607
736	DNAJC9	DnaJ homolog subfamily C member 9	Q8WXX5	Large Protein Complex	93.7	3	3.06112		736	PODXL	Podocalyxin	O00592	Plasma membrane	99	3	5.4283
737	HMGB1;HMGB1P1	High mobility group protein B1;Putative high mobility group protein B1-like 1	P09429	Large Protein Complex	97.4	3	3.06578		737	SLC1A3	Excitatory amino acid transporter 1	P43003	Plasma membrane	26.5	3	5.4319
738	BLVRB	Flavin reductase (NADPH)	P30043	Large Protein Complex	0.6	2	3.06584		738	ADAM9	Disintegrin and metalloproteinase domain-containing protein 9	Q13443	Endosome	6.3	3	5.43682
739	LRRC40	Leucine-rich repeat-containing protein 40	Q9H9A6	Large Protein Complex	93.7	3	3.06759		739	RHBDD2	Rhomboid domain-containing protein 2	Q6NTF9	Plasma membrane	10.2	2	5.44339
740	ATP6V1F	V-type proton ATPase subunit F	Q16864	ER	1.8	2	3.08016		740	EPB41L5	Band 4.1-like protein 5	Q9HCM4-2	Plasma membrane	21.3	1	5.46524
741	PNP	Purine nucleoside phosphorylase	P00491	Large Protein Complex	0.7	3	3.08111		741	IGFBP7	Insulin-like growth factor-binding protein 7	Q16270	No Prediction	0	2	5.46706
742	PRMT5	Protein arginine N-methyltransferase 5;Protein arginine N-methyltransferase 5, N-terminally processed	O14744	Large Protein Complex	96.6	3	3.08267		742	ALG8	Probable dolichyl pyrophosphate Glc1Man9GlcNAc2 alpha-1,3-glucosyltransferase	Q9BVK2	ER	1.9	1	5.47355
743	HN1	Hematological and neurological expressed 1 protein;Hematological and neurological expressed 1 protein, N-terminally processed	Q9UK76	Large Protein Complex	3	3	3.08406		743	ELMOD2	ELMO domain-containing protein 2	Q8IZ81	ER	4.8	2	5.47415
744	SPG7	Paraplegin	Q9UQ90	Large Protein Complex	17.6	3	3.08461		744	PCDH7	Protocadherin-7	O60245	Plasma membrane	81.3	3	5.47807
745	CTTNBP2NL	CTTNBP2 N-terminal-like protein	Q9P2B4	Large Protein Complex	7.9	2	3.09095		745	CD70	CD70 antigen	P32970	Plasma membrane	0.8	3	5.49573
746	TPD52L1	Tumor protein D53	Q16890	Large Protein Complex	12.6	1	3.09268		746	COTL1	Coactosin-like protein	Q14019	Plasma membrane	19.6	3	5.51546
747	KIF5B	Kinesin-1 heavy chain	P33176	Large Protein Complex	87.3	3	3.09467		747	MYO1E	Unconventional myosin-Ie	Q12965	Plasma membrane	92.4	3	5.51559
748	RAB30	Ras-related protein Rab-30	Q15771	Plasma membrane	6.5	3	3.10345		748	LPL	Lipoprotein lipase	P06858	ER, high curvature	9	1	5.51754
749	YIF1A	Protein YIF1A	O95070	Ergic/cisGolgi	0.8	3	3.11215		749	LGALS3	Galectin-3	P17931	Plasma membrane	80.5	3	5.51857
750	PRNP	Major prion protein	P04156	Plasma membrane	7.3	1	3.11455		750	APOL2	Apolipoprotein L2	Q9BQE5	ER	9.1	3	5.51898
751	SEC22B	Vesicle-trafficking protein SEC22b	O75396	ER, high curvature	40.3	3	3.11816		751	REEP5	Receptor expression-enhancing protein 5	Q00765	ER, high curvature	56.5	3	5.52031
752	UBFD1	Ubiquitin domain-containing protein UBFD1	O14562	Large Protein Complex	83.3	3	3.11982		752	RAB21	Ras-related protein Rab-21	Q9UL25	ER, high curvature	4.4	3	5.5553
753	GTF2H2C	General transcription factor IIH subunit 2-like protein	Q6P1K8	Large Protein Complex	58.3	2	3.12084		753	RHBDF2	Inactive rhomboid protein 2	Q6PJF5-2	No Prediction	0	1	5.59319
754	NOLC1	Nucleolar and coiled-body phosphoprotein 1	Q14978-2	Large Protein Complex	16	3	3.1265		754	ATP2B4	Plasma membrane calcium-transporting ATPase 4	P23634	Plasma membrane	20.1	3	5.5953
755	CXCR4	C-X-C chemokine receptor type 4	P61073	Plasma membrane	12.3	2	3.12799		755	ARF6	ADP-ribosylation factor 6	P62330	Plasma membrane	79.7	3	5.60828
756	TKT	Transketolase	P29401-2	Large Protein Complex	21	3	3.12829		756	ACTB	Actin, cytoplasmic 1;Actin, cytoplasmic 1, N-terminally processed	P60709	Actin binding proteins	5.9	3	5.62291
757	ARHGAP35	Rho GTPase-activating protein 35	Q9NRY4	Large Protein Complex	12.9	1	3.14014		757	AGRN	Agrin;Agrin N-terminal 110 kDa subunit;Agrin C-terminal 110 kDa subunit;Agrin C-terminal 90 kDa fragment;Agrin C-terminal 22 kDa fragment	O00468-6	No Prediction	0	3	5.63229
758	ABCC5	Multidrug resistance-associated protein 5	O15440	ER, high curvature	0.4	2	3.14076		758	RAB6A	Ras-related protein Rab-6A	P20340-2	Plasma membrane	53.7	3	5.63752
759	FLYWCH2	FLYWCH family member 2	Q96CP2	Large Protein Complex	86.8	3	3.14345		759	DDAH1	N(G),N(G)-dimethylarginine dimethylaminohydrolase 1	O94760	Plasma membrane	92.9	3	5.64413
760	PAIP1	Polyadenylate-binding protein-interacting protein 1	Q9H074	Large Protein Complex	94.9	3	3.14789		760	PPP3CA	Serine/threonine-protein phosphatase 2B catalytic subunit alpha isoform	Q08209-2	Plasma membrane	48.6	2	5.6618
761	MVB12A	Multivesicular body subunit 12A	Q96EY5	Large Protein Complex	60.3	2	3.14901		761	RAP1B	Ras-related protein Rap-1b;Ras-related protein Rap-1b-like protein	P61224	Plasma membrane	21.6	3	5.67084
762	SPECC1L	Cytospin-A	Q69YQ0	Large Protein Complex	82.9	3	3.15411		762	NUP155	Nuclear pore complex protein Nup155	O75694	Plasma membrane	53.2	3	5.72022
763	USP14	Ubiquitin carboxyl-terminal hydrolase 14	P54578	Large Protein Complex	95.4	3	3.15704		763	EPS15L1	Epidermal growth factor receptor substrate 15-like 1	Q9UBC2	Plasma membrane	8.5	3	5.72556
764	ABCC3	Canalicular multispecific organic anion transporter 2	O15438	No Prediction	0	1	3.15995		764	STEAP4	Metalloreductase STEAP4	Q687X5	Plasma membrane	3.2	1	5.72689
765	TMEM206	Transmembrane protein 206	Q9H813	Endosome	8.6	1	3.16006		765	BANF1	Barrier-to-autointegration factor;Barrier-to-autointegration factor, N-terminally processed	O75531	Plasma membrane	87.1	3	5.73697
766	KRT18	Keratin, type I cytoskeletal 18	P05783	Large Protein Complex	84.5	3	3.16009		766	TBC1D23	TBC1 domain family member 23	Q9NUY8	Endosome	2.7	2	5.73739
767	CFL1	Cofilin-1	P23528	Plasma membrane	8.8	3	3.1614		767	SLC35F2	Solute carrier family 35 member F2	Q8IXU6	Plasma membrane	55.5	3	5.74836
768	ATP2B3	Plasma membrane calcium-transporting ATPase 3	Q16720	Large Protein Complex	0.8	1	3.16317		768	NUP43	Nucleoporin Nup43	Q8NFH3	Plasma membrane	0.6	1	5.75694
769	TP53BP2	Apoptosis-stimulating of p53 protein 2	Q13625	Large Protein Complex	9.4	1	3.16421		769	STBD1	Starch-binding domain-containing protein 1	O95210	Plasma membrane	0.5	1	5.76118
770	POFUT2	GDP-fucose protein O-fucosyltransferase 2	Q9Y2G5	Endosome	0	1	3.16698		770	NUP160	Nuclear pore complex protein Nup160	Q12769	Nuclear pore complex	5.7	3	5.77267
771	RUFY1	RUN and FYVE domain-containing protein 1	Q96T51	Endosome	1.3	3	3.19275		771	ITSN1	Intersectin-1	Q15811-9	Plasma membrane	22.8	3	5.80196
772	TMED5	Transmembrane emp24 domain-containing protein 5	Q9Y3A6	Ergic/cisGolgi	9.8	3	3.19358		772	ITPR2	Inositol 1,4,5-trisphosphate receptor type 2	Q14571	ER	15	3	5.80218
773	C21orf59	UPF0769 protein C21orf59	P57076	Large Protein Complex	41.4	2	3.19478		773	EHBP1L1	EH domain-binding protein 1-like protein 1	Q8N3D4	Plasma membrane	83	2	5.83577
774	ANP32A	Acidic leucine-rich nuclear phosphoprotein 32 family member A	P39687	Large Protein Complex	2.8	3	3.20386		774	MPP6	MAGUK p55 subfamily member 6	Q9NZW5	Plasma membrane	29.4	3	5.8393
775	HDAC1	Histone deacetylase 1	Q13547	Large Protein Complex	7.1	2	3.20472		775	TBC1D24	TBC1 domain family member 24	Q9ULP9	Plasma membrane	79.1	2	5.84024
776	SEPT11	Septin-11	Q9NVA2	Large Protein Complex	39.8	3	3.20493		776	CDC42	Cell division control protein 42 homolog	P60953	Plasma membrane	51.9	3	5.84772
777	RASAL2	Ras GTPase-activating protein nGAP	Q9UJF2-2	Large Protein Complex	29.5	2	3.20521		777	SLCO4A1	Solute carrier organic anion transporter family member 4A1	Q96BD0	Plasma membrane	14.9	3	5.852
778	YARS	Tyrosine--tRNA ligase, cytoplasmic;Tyrosine--tRNA ligase, cytoplasmic, N-terminally processed	P54577	Large Protein Complex	95.9	3	3.21617		778	RABL3	Rab-like protein 3	Q5HYI8	ER, high curvature	11.2	3	5.85621
779	DDX19A	ATP-dependent RNA helicase DDX19A	Q9NUU7	Large Protein Complex	68.8	3	3.21669		779	FLOT2	Flotillin-2	Q14254	ER	4	3	5.87191
780	UFM1	Ubiquitin-fold modifier 1	P61960	ER	0.3	3	3.22011		780	GOLGA1	Golgin subfamily A member 1	Q92805	Plasma membrane	36.5	2	5.87468
781	STAG2	Cohesin subunit SA-2	Q8N3U4	Large Protein Complex	0.8	1	3.22669		781	RAB22A	Ras-related protein Rab-22A	Q9UL26	Plasma membrane	3.2	2	5.88376
782	LPCAT4	Lysophospholipid acyltransferase LPCAT4	Q643R3	Endosome	0.3	1	3.22705		782	OSBPL11	Oxysterol-binding protein-related protein 11	Q9BXB4	Golgi	1.2	2	5.89153
783	HINT3	Histidine triad nucleotide-binding protein 3	Q9NQE9	Actin binding proteins	1.8	2	3.22962		783	ABCC1	Multidrug resistance-associated protein 1	P33527	Plasma membrane	17.1	3	5.8918
784	MTAP	S-methyl-5-thioadenosine phosphorylase	Q13126	Large Protein Complex	0.6	2	3.23411		784	RTN3	Reticulon-3	O95197	ER, high curvature	54.6	3	5.9013
785	ARFGAP1	ADP-ribosylation factor GTPase-activating protein 1	Q8N6T3	Large Protein Complex	39	3	3.23572		785	PALM	Paralemmin-1	O75781	Plasma membrane	51.1	2	5.91085
786	CAND1	Cullin-associated NEDD8-dissociated protein 1	Q86VP6	Large Protein Complex	74.9	3	3.23907		786	REEP3	Receptor expression-enhancing protein 3	Q6NUK4	ER, high curvature	5.7	2	5.93033
787	SLC39A14	Zinc transporter ZIP14	Q15043	Plasma membrane	81.3	3	3.24001		787	ATP6V0A2	V-type proton ATPase 116 kDa subunit a isoform 2	Q9Y487	Endosome	21.1	3	5.93348
788	NUP88	Nuclear pore complex protein Nup88	Q99567	Nuclear pore complex	19	3	3.24153		788	RTN1	Reticulon-1	Q16799	ER, high curvature	22.1	2	5.94448
789	FERMT1	Fermitin family homolog 1	Q9BQL6	Large Protein Complex	47.3	3	3.2416		789	HIP1	Huntingtin-interacting protein 1	O00291	No Prediction	0	1	5.97564
790	SEPT7	Septin-7	Q16181-2	Large Protein Complex	47.3	3	3.24211		790	SLC9A3R1	Na(+)/H(+) exchange regulatory cofactor NHE-RF1	O14745	Plasma membrane	29	3	5.98019
791	WASF2	Wiskott-Aldrich syndrome protein family member 2	Q9Y6W5	Large Protein Complex	67.6	3	3.24694		791	SLC4A7	Sodium bicarbonate cotransporter 3	Q9Y6M7-6	Plasma membrane	48.4	3	5.99517
792	HSPB1	Heat shock protein beta-1	P04792	Large Protein Complex	1.3	3	3.24737		792	STX8	Syntaxin-8	Q9UNK0	Endosome	82.6	3	5.99902
793	PPL	Periplakin	O60437	Large Protein Complex	10.2	2	3.24829		793	ACTG1	Actin, cytoplasmic 2;Actin, cytoplasmic 2, N-terminally processed	P63261	Actin binding proteins	3.1	3	6.0054
794	PTK2	Focal adhesion kinase 1	Q05397	Large Protein Complex	92.4	3	3.25604		794	TFPI	Tissue factor pathway inhibitor	P10646	Plasma membrane	14.5	3	6.0121
795	ABCC2	Canalicular multispecific organic anion transporter 1	Q92887	Plasma membrane	76.7	3	3.2581		795	RCN2	Reticulocalbin-2	Q14257	ER	39	3	6.04667
796	PGM1	Phosphoglucomutase-1	P36871	Large Protein Complex	0.9	3	3.26184		796	DBNL	Drebrin-like protein	Q9UJU6	Actin binding proteins	7.3	1	6.05354
797	SPG21	Maspardin	Q9NZD8	Endosome	57.7	3	3.26645		797	NUPL1	Nucleoporin p58/p45	Q9BVL2	Nuclear pore complex	8	1	6.05728
798	ABHD17B	Alpha/beta hydrolase domain-containing protein 17B	Q5VST6	Endosome	20.3	3	3.27208		798	EZR	Ezrin	P15311	Plasma membrane	19.3	3	6.08292
799	GAPVD1	GTPase-activating protein and VPS9 domain-containing protein 1	Q14C86-6	Large Protein Complex	0.4	1	3.27268		799	TM9SF2	Transmembrane 9 superfamily member 2	Q99805	Golgi	0.9	3	6.08414
800	ZW10	Centromere/kinetochore protein zw10 homolog	O43264	Plasma membrane	0.3	3	3.27276		800	ACTA1;ACTC1;ACTA2;ACTG2	Actin, alpha skeletal muscle;Actin, alpha cardiac muscle 1;Actin, aortic smooth muscle;Actin, gamma-enteric smooth muscle	P68133	Actin binding proteins	11.1	3	6.11123
801	KCNAB2	Voltage-gated potassium channel subunit beta-2	Q13303	Large Protein Complex	0.9	1	3.27367		801	ECI2	Enoyl-CoA delta isomerase 2, mitochondrial	O75521	ER	0.9	3	6.1178
802	TJP2	Tight junction protein ZO-2	Q9UDY2	Actin binding proteins	25.4	2	3.28193		802	ARL1	ADP-ribosylation factor-like protein 1	P40616	Actin binding proteins	3.8	1	6.12173
803	HPRT1	Hypoxanthine-guanine phosphoribosyltransferase	P00492	Large Protein Complex	0.9	2	3.29129		803	FMNL1	Formin-like protein 1	O95466-2	Plasma membrane	10.1	2	6.12629
804	PFKP	ATP-dependent 6-phosphofructokinase, platelet type	Q01813	Large Protein Complex	97	3	3.29229		804	RAB12	Ras-related protein Rab-12	Q6IQ22	ER, high curvature	12.8	3	6.12801
805	SP100	Nuclear autoantigen Sp-100	P23497	Large Protein Complex	97.7	3	3.2924		805	ERBB2IP	Protein LAP2	Q96RT1-3	Plasma membrane	4.8	3	6.13297
806	DBI	Acyl-CoA-binding protein	P07108	Large Protein Complex	0.9	3	3.29318		806	DAD1	Dolichyl-diphosphooligosaccharide--protein glycosyltransferase subunit DAD1	P61803	ER	12	2	6.16892
807	SLC9A3R2	Na(+)/H(+) exchange regulatory cofactor NHE-RF2	Q15599	Plasma membrane	95.6	3	3.29716		807	RTN4	Reticulon-4	Q9NQC3	ER, high curvature	35.1	3	6.1692
808	STX12	Syntaxin-12	Q86Y82	Endosome	76	3	3.29764		808	SNTB2	Beta-2-syntrophin	Q13425	Plasma membrane	53.4	3	6.21197
809	USP7	Ubiquitin carboxyl-terminal hydrolase 7	Q93009	Large Protein Complex	57	3	3.30318		809	GPR89A;GPR89B	Golgi pH regulator A;Golgi pH regulator B	B7ZAQ6	ER, high curvature	0.9	3	6.22341
810	NDRG1	Protein NDRG1	Q92597	Large Protein Complex	0.6	2	3.30692		810	SPAG1	Sperm-associated antigen 1	Q07617	Plasma membrane	10	1	6.2487
811	DTD1	D-tyrosyl-tRNA(Tyr) deacylase 1	Q8TEA8	Large Protein Complex	25.6	2	3.31436		811	ASNA1	ATPase ASNA1	O43681	Plasma membrane	1.4	3	6.34123
812	PFAS	Phosphoribosylformylglycinamidine synthase	O15067	Large Protein Complex	0.8	3	3.31792		812	IQGAP1	Ras GTPase-activating-like protein IQGAP1	P46940	Plasma membrane	0.3	3	6.34574
813	SET	Protein SET	Q01105	Large Protein Complex	1	3	3.31938		813	PIP5K1A	Phosphatidylinositol 4-phosphate 5-kinase type-1 alpha	Q99755-3	Plasma membrane	10.8	2	6.35138
814	GOLPH3	Golgi phosphoprotein 3	Q9H4A6	No Prediction	0	3	3.33251		814	BAIAP2L1	Brain-specific angiogenesis inhibitor 1-associated protein 2-like protein 1	Q9UHR4	Endosome	1.7	3	6.40578
815	LAMC1	Laminin subunit gamma-1	P11047	ER	19.6	3	3.34108		815	SCFD1	Sec1 family domain-containing protein 1	Q8WVM8	ER, high curvature	1	3	6.42552
816	CLCN3	H(+)/Cl(-) exchange transporter 3	P51790	Endosome	98.4	3	3.34196		816	VCP	Transitional endoplasmic reticulum ATPase	P55072	Plasma membrane	0.4	3	6.43366
817	SYPL1	Synaptophysin-like protein 1	Q16563-2	Endosome	2.2	3	3.34743		817	REEP4	Receptor expression-enhancing protein 4	Q9H6H4	ER, high curvature	11.3	2	6.43675
818	NDC1	Nucleoporin NDC1	Q9BTX1	Plasma membrane	0.7	3	3.35083		818	CALM1	Calmodulin	P62158	Plasma membrane	55.4	3	6.45894
819	POLE	DNA polymerase epsilon catalytic subunit A	Q07864	Endosome	0.8	1	3.36529		819	ATP6V1A	V-type proton ATPase catalytic subunit A	P38606	Endosome	91.5	3	6.46133
820	ENDOD1	Endonuclease domain-containing 1 protein	O94919	ER, high curvature	6.8	3	3.3729		820	AP2S1	AP-2 complex subunit sigma	P53680	Plasma membrane	24.1	3	6.48455
821	CUTA	Protein CutA	O60888-3	Golgi	5.7	2	3.38924		821	SGMS1	Phosphatidylcholine:ceramide cholinephosphotransferase 1	Q86VZ5	Golgi	2.9	2	6.50605
822	C15orf40	UPF0235 protein C15orf40	Q8WUR7	Large Protein Complex	0.6	2	3.39526		822	PKP4	Plakophilin-4	Q99569	Plasma membrane	1.5	1	6.50703
823	INADL	InaD-like protein	Q8NI35	Plasma membrane	6.5	1	3.39811		823	RDX	Radixin	P35241	Plasma membrane	1.5	3	6.50915
824	ACAT2	Acetyl-CoA acetyltransferase, cytosolic	Q9BWD1	Large Protein Complex	3.1	3	3.40475		824	LRRC8E	Volume-regulated anion channel subunit LRRC8E	Q6NSJ5	No Prediction	0	1	6.51727
825	PRSS23	Serine protease 23	O95084	Endosome	79.8	3	3.40585		825	MSLN	Mesothelin;Megakaryocyte-potentiating factor;Mesothelin, cleaved form	Q13421-4	Plasma membrane	3.4	3	6.53797
826	DOCK7	Dedicator of cytokinesis protein 7	Q96N67-2	Large Protein Complex	2.3	3	3.40597		826	FAM49B	Protein FAM49B	Q9NUQ9	Plasma membrane	26.1	3	6.55768
827	MTSS1L	MTSS1-like protein	Q765P7	No Prediction	0	1	3.40775		827	NUP85	Nuclear pore complex protein Nup85	Q9BW27	No Prediction	0	2	6.5726
828	TANC1	Protein TANC1	Q9C0D5	Large Protein Complex	29.5	3	3.40927		828	DSTN	Destrin	P60981	Plasma membrane	4.7	3	6.58049
829	USP5	Ubiquitin carboxyl-terminal hydrolase 5	P45974	Large Protein Complex	1.4	3	3.41516		829	EFHD2	EF-hand domain-containing protein D2	Q96C19	Golgi	0.9	3	6.59876
830	GOLM1	Golgi membrane protein 1	Q8NBJ4	Plasma membrane	47.6	3	3.43078		830	SNTB1	Beta-1-syntrophin	Q13884	Plasma membrane	2.6	1	6.63351
831	MYPN	Myopalladin	Q86TC9	Actin binding proteins	18.7	3	3.43465		831	ITFG1	T-cell immunomodulatory protein	Q8TB96	Endosome	92.8	2	6.64724
832	DCTN2	Dynactin subunit 2	Q13561	Large Protein Complex	84.2	3	3.4409		832	B4GALT1	Beta-1,4-galactosyltransferase 1;Lactose synthase A protein;N-acetyllactosamine synthase;Beta-N-acetylglucosaminylglycopeptide beta-1,4-galactosyltransferase;Beta-N-acetylglucosaminyl-glycolipid beta-1,4-galactosyltransferase;Processed beta-1,4-galactosyltransferase 1	P15291	Golgi	22.2	3	6.66167
833	WNK1	Serine/threonine-protein kinase WNK1	Q9H4A3-5	Large Protein Complex	86	3	3.44283		833	RAB10	Ras-related protein Rab-10	P61026	Golgi	0.1	3	6.66335
834	SDF4	45 kDa calcium-binding protein	Q9BRK5	Plasma membrane	0.5	3	3.4436		834	CTNNAL1	Alpha-catulin	Q9UBT7	Plasma membrane	85.6	3	6.67735
835	PXN	Paxillin	P49023-2	Actin binding proteins	0.7	1	3.44431		835	MBLAC2	Metallo-beta-lactamase domain-containing protein 2	Q68D91	Golgi	11	3	6.68124
836	ATP6V1B2	V-type proton ATPase subunit B, brain isoform	P21281	Endosome	74.8	3	3.44865		836	AP2A1	AP-2 complex subunit alpha-1	O95782	Plasma membrane	46.7	3	6.69561
837	CAPNS1	Calpain small subunit 1	P04632	Large Protein Complex	2.4	3	3.4501		837	RAB5A	Ras-related protein Rab-5A	P20339	Plasma membrane	3.5	3	6.69675
838	CD81	CD81 antigen	P60033	Plasma membrane	90.7	3	3.45245		838	EFEMP1	EGF-containing fibulin-like extracellular matrix protein 1	Q12805	ER	0.9	3	6.70667
839	PKN2	Serine/threonine-protein kinase N2	Q16513	Large Protein Complex	30.7	3	3.45271		839	CDCA3	Cell division cycle-associated protein 3	Q99618	Plasma membrane	0.7	3	6.71522
840	SEPT9	Septin-9	Q9UHD8	Large Protein Complex	66.6	3	3.45536		840	MARCKSL1	MARCKS-related protein	P49006	Plasma membrane	0.5	3	6.74853
841	SCAMP1	Secretory carrier-associated membrane protein 1	O15126	Endosome	6	3	3.46454		841	CTTN	Src substrate cortactin	Q14247	Actin binding proteins	20.5	3	6.77572
842	UBE4A	Ubiquitin conjugation factor E4 A	Q14139	No Prediction	0	1	3.4649		842	PKP2	Plakophilin-2	Q99959-2	Plasma membrane	80.5	3	6.80691
843	VPS11	Vacuolar protein sorting-associated protein 11 homolog	Q9H270	Endosome	70.7	3	3.46493		843	ATL2	Atlastin-2	Q8NHH9	ER, high curvature	16.4	3	6.82764
844	ATP6V1H	V-type proton ATPase subunit H	Q9UI12	Endosome	5.3	2	3.46549		844	GLG1	Golgi apparatus protein 1	Q92896	Golgi	10.6	3	6.83404
845	GPR107	Protein GPR107	Q5VW38-2	Golgi	13.7	3	3.47602		845	EPB41	Protein 4.1	P11171	Plasma membrane	7.3	3	6.89013
846	TPI1	Triosephosphate isomerase	P60174	Large Protein Complex	0.7	3	3.48044		846	FAM20B	Glycosaminoglycan xylosylkinase	O75063	Golgi	4.8	3	6.91131
847	SEPT8	Septin-8	Q92599	Large Protein Complex	30.9	3	3.48174		847	SCRIB	Protein scribble homolog	Q14160	Plasma membrane	11.5	3	6.92398
848	GOT1	Aspartate aminotransferase, cytoplasmic	P17174	Large Protein Complex	0.9	3	3.48319		848	CFL2	Cofilin-2	Q9Y281	Plasma membrane	21	3	6.92534
849	HDLBP	Vigilin	Q00341	Endosome	41.8	3	3.48512		849	RAB5B	Ras-related protein Rab-5B	P61020	ER, high curvature	0.7	3	6.94211
850	PLCB3	1-phosphatidylinositol 4,5-bisphosphate phosphodiesterase beta-3	Q01970	Large Protein Complex	49.4	3	3.48868		850	ARL6IP1	ADP-ribosylation factor-like protein 6-interacting protein 1	Q15041	ER, high curvature	37.3	3	6.94781
851	ARHGDIA	Rho GDP-dissociation inhibitor 1	P52565	Large Protein Complex	0.7	3	3.48893		851	MMP15	Matrix metalloproteinase-15	P51511	Plasma membrane	85	3	6.95393
852	AP2A1	AP-2 complex subunit alpha-1	O95782	Plasma membrane	3.2	3	3.49636		852	SLC9A3R2	Na(+)/H(+) exchange regulatory cofactor NHE-RF2	Q15599	Plasma membrane	86.2	3	6.95785
853	CASKIN2	Caskin-2	Q8WXE0	Large Protein Complex	6.2	1	3.51059		853	ADAM17	Disintegrin and metalloproteinase domain-containing protein 17	P78536	Plasma membrane	10.1	2	6.9659
854	GSK3B	Glycogen synthase kinase-3 beta	P49841	Large Protein Complex	54.8	3	3.51815		854	NUP98	Nuclear pore complex protein Nup98-Nup96;Nuclear pore complex protein Nup98;Nuclear pore complex protein Nup96	P52948	Plasma membrane	11.7	3	6.96923
855	TMEM131	Transmembrane protein 131	Q92545	No Prediction	0	1	3.51948		855	SUMO1	Small ubiquitin-related modifier 1	P63165	Nuclear pore complex	10.4	3	6.99683
856	ERC1	ELKS/Rab6-interacting/CAST family member 1	Q8IUD2	Large Protein Complex	92.3	3	3.52002		856	RAB5C	Ras-related protein Rab-5C	P51148	No Prediction	0	3	6.99915
857	CD320	CD320 antigen	Q9NPF0	Endosome	6.1	2	3.52326		857	UGT8	2-hydroxyacylsphingosine 1-beta-galactosyltransferase	Q16880	ER	19.7	3	7.00997
858	KMT2C	Histone-lysine N-methyltransferase 2C	Q8NEZ4	Endosome	18.7	2	3.5316		858	B4GAT1	Beta-1,4-glucuronyltransferase 1	O43505	Golgi	20.4	3	7.0206
859	PCNA	Proliferating cell nuclear antigen	P12004	Golgi	0	3	3.53291		859	AP2M1	AP-2 complex subunit mu	Q96CW1	Plasma membrane	14.6	3	7.05927
860	PTGFRN	Prostaglandin F2 receptor negative regulator	Q9P2B2	Plasma membrane	99.5	3	3.54102		860	EPN2	Epsin-2	O95208	Plasma membrane	3.4	1	7.08339
861	MAGED2	Melanoma-associated antigen D2	Q9UNF1	Large Protein Complex	68.7	3	3.54336		861	GSTK1	Glutathione S-transferase kappa 1	Q9Y2Q3	ER	1.6	3	7.08757
862	STMN1	Stathmin	P16949	Large Protein Complex	1.4	3	3.54805		862	RAB33B	Ras-related protein Rab-33B	Q9H082	ER, high curvature	0.4	1	7.11761
863	VPS33A	Vacuolar protein sorting-associated protein 33A	Q96AX1	Endosome	95.6	3	3.54833		863	AP2B1	AP-2 complex subunit beta	P63010	Plasma membrane	25.9	3	7.1558
864	PIP4K2B	Phosphatidylinositol 5-phosphate 4-kinase type-2 beta	P78356	Actin binding proteins	0.9	3	3.54991		864	CRIP2	Cysteine-rich protein 2	P52943	Plasma membrane	0.4	3	7.15981
865	PTPRJ	Receptor-type tyrosine-protein phosphatase eta	Q12913	Plasma membrane	84.3	3	3.55015		865	RAB18	Ras-related protein Rab-18	Q9NP72	ER, high curvature	4.5	3	7.17541
866	CCAR2	Cell cycle and apoptosis regulator protein 2	Q8N163	Large Protein Complex	1.7	1	3.55391		866	IMPAD1	Inositol monophosphatase 3	Q9NX62	Golgi	10.7	3	7.17699
867	LPL	Lipoprotein lipase	P06858	ER	9.2	1	3.56532		867	FMNL2	Formin-like protein 2	Q96PY5	Plasma membrane	9.1	3	7.20701
868	TCF25	Transcription factor 25	Q9BQ70	Large Protein Complex	3.4	3	3.5679		868	ANXA6	Annexin A6	P08133	Plasma membrane	17.5	3	7.25165
869	HMGB3	High mobility group protein B3	O15347	Large Protein Complex	90.3	3	3.56888		869	NUP37	Nucleoporin Nup37	Q8NFH4	No Prediction	0	1	7.26875
870	POLR1D	DNA-directed RNA polymerases I and III subunit RPAC2	Q9Y2S0	Large Protein Complex	20.8	2	3.57112		870	LLGL1	Lethal(2) giant larvae protein homolog 1	Q15334	Plasma membrane	0.5	3	7.27393
871	KIAA0319L	Dyslexia-associated protein KIAA0319-like protein	Q8IZA0	Plasma membrane	3.5	3	3.5878		871	SLC38A1	Sodium-coupled neutral amino acid transporter 1	Q9H2H9	Endosome	0.1	3	7.29078
872	RTN1	Reticulon-1	Q16799	ER, high curvature	24.5	3	3.59188		872	SDF4	45 kDa calcium-binding protein	Q9BRK5	Golgi	6.3	3	7.35327
873	TRIM56	E3 ubiquitin-protein ligase TRIM56	Q9BRZ2	Large Protein Complex	13.9	1	3.61041		873	LASP1	LIM and SH3 domain protein 1	Q14847	Golgi	2.3	3	7.36448
874	DNAJB6	DnaJ homolog subfamily B member 6	O75190	Large Protein Complex	53.9	2	3.61388		874	AP2A2	AP-2 complex subunit alpha-2	O94973	Plasma membrane	1.3	3	7.38128
875	SLC11A2	Natural resistance-associated macrophage protein 2	P49281-2	Endosome	19.7	2	3.61601		875	EPHB4	Ephrin type-B receptor 4	P54760	Plasma membrane	90.9	3	7.4056
876	CYFIP1	Cytoplasmic FMR1-interacting protein 1	Q7L576	Large Protein Complex	77.2	3	3.6201		876	ANKH	Progressive ankylosis protein homolog	Q9HCJ1	Endosome	3.6	1	7.45973
877	ABI1	Abl interactor 1	Q8IZP0	Large Protein Complex	74.9	3	3.62201		877	FKBP8	Peptidyl-prolyl cis-trans isomerase FKBP8	Q14318-2	Actin binding proteins	1.4	3	7.49355
878	PRPS1	Ribose-phosphate pyrophosphokinase 1	P60891	Large Protein Complex	92.8	3	3.62597		878	BAG2	BAG family molecular chaperone regulator 2	O95816	Endosome	54	3	7.52039
879	TMEM9	Transmembrane protein 9	Q9P0T7	Endosome	3.3	3	3.64044		879	SQSTM1	Sequestosome-1	Q13501	Endosome	55	3	7.56032
880	AP1G1	AP-1 complex subunit gamma-1	O43747	Large Protein Complex	4	3	3.64343		880	AGFG1	Arf-GAP domain and FG repeat-containing protein 1	P52594	Plasma membrane	15.7	3	7.58701
881	PRPS2	Ribose-phosphate pyrophosphokinase 2	P11908	Large Protein Complex	78.9	3	3.65182		881	GPR107	Protein GPR107	Q5VW38-2	Golgi	8.2	3	7.61132
882	ARPP19	cAMP-regulated phosphoprotein 19	P56211	Large Protein Complex	6.5	1	3.68219		882	PRSS56	Serine protease 56	P0CW18	ER, high curvature	0.7	3	7.64419
883	AP2S1	AP-2 complex subunit sigma	P53680	Plasma membrane	3.5	3	3.68525		883	INADL	InaD-like protein	Q8NI35	Plasma membrane	15.8	1	7.73154
884	RAD21	Double-strand-break repair protein rad21 homolog	O60216	Large Protein Complex	2.6	1	3.68863		884	PI4K2A	Phosphatidylinositol 4-kinase type 2-alpha	Q9BTU6	Endosome	97.6	3	7.74226
885	OSBPL3	Oxysterol-binding protein-related protein 3	Q9H4L5	Plasma membrane	1.2	2	3.69418		885	CSRP1	Cysteine and glycine-rich protein 1	P21291	Actin binding proteins	7.6	3	7.75175
886	NCKAP1	Nck-associated protein 1	Q9Y2A7	Large Protein Complex	79.9	3	3.69935		886	EXOC6B	Exocyst complex component 6B	Q9Y2D4	Golgi	1.9	1	7.77923
887	AP1M1	AP-1 complex subunit mu-1	Q9BXS5	Large Protein Complex	22.7	3	3.70041		887	RAB2A	Ras-related protein Rab-2A	P61019	ER, high curvature	0.3	3	7.80993
888	DCUN1D1	DCN1-like protein 1	Q96GG9	Large Protein Complex	59.8	2	3.70225		888	NECAP2	Adaptin ear-binding coat-associated protein 2	Q9NVZ3	Plasma membrane	4.7	2	7.82411
889	MLKL	Mixed lineage kinase domain-like protein	Q8NB16	Large Protein Complex	88.3	3	3.70829		889	TTC1	Tetratricopeptide repeat protein 1	Q99614	Endosome	1.3	3	7.84816
890	ATP2B4	Plasma membrane calcium-transporting ATPase 4	P23634	Plasma membrane	39.3	3	3.70963		890	RPA2	Replication protein A 32 kDa subunit	P15927-3	Plasma membrane	0	1	7.86873
891	UHRF1	E3 ubiquitin-protein ligase UHRF1	Q96T88	Large Protein Complex	0.1	1	3.71103		891	ST3GAL4	CMP-N-acetylneuraminate-beta-galactosamide-alpha-2,3-sialyltransferase 4	Q11206	Golgi	3.6	1	7.86919
892	PRPSAP1	Phosphoribosyl pyrophosphate synthase-associated protein 1	Q14558-2	Large Protein Complex	58.2	2	3.71527		892	PIP4K2B	Phosphatidylinositol 5-phosphate 4-kinase type-2 beta	P78356	No Prediction	0	1	7.89781
893	TFRC	Transferrin receptor protein 1;Transferrin receptor protein 1, serum form	P02786	Endosome	57.5	3	3.72449		893	SPECC1	Cytospin-B	Q5M775	Plasma membrane	8.6	3	7.91208
894	UNG	Uracil-DNA glycosylase	P13051	Large Protein Complex	9.8	2	3.72967		894	CDC42EP1	Cdc42 effector protein 1	Q00587	Plasma membrane	2.6	2	7.958
895	MNAT1	CDK-activating kinase assembly factor MAT1	P51948	Large Protein Complex	17.7	1	3.73239		895	SNX3	Sorting nexin-3	O60493	Endosome	90.3	3	7.97818
896	TBC1D10B	TBC1 domain family member 10B	Q4KMP7	Plasma membrane	99.2	3	3.73255		896	WDFY1	WD repeat and FYVE domain-containing protein 1	Q8IWB7	Endosome	99	3	7.97945
897	PIGG	GPI ethanolamine phosphate transferase 2	Q5H8A4	ER, high curvature	4.2	3	3.74148		897	ARRDC1	Arrestin domain-containing protein 1	Q8N5I2	No Prediction	0	1	8.00048
898	AURKB	Aurora kinase B	Q96GD4	Large Protein Complex	2.7	1	3.74221		898	HPCAL1;HPCA	Hippocalcin-like protein 1;Neuron-specific calcium-binding protein hippocalcin	P37235	Plasma membrane	5.5	3	8.02028
899	STXBP3	Syntaxin-binding protein 3	O00186	Plasma membrane	25.1	3	3.7447		899	STRN	Striatin	O43815	Large Protein Complex	3.2	3	8.04713
900	UBA1	Ubiquitin-like modifier-activating enzyme 1	P22314	Large Protein Complex	1.2	3	3.74864		900	FAM177A1	Protein FAM177A1	Q8N128	Golgi	7.7	2	8.10366
901	PRDX6	Peroxiredoxin-6	P30041	Large Protein Complex	0.7	3	3.74866		901	GOLGA5	Golgin subfamily A member 5	Q8TBA6	Golgi	1.9	1	8.12486
902	AP1S1	AP-1 complex subunit sigma-1A	P61966	Endosome	16.8	3	3.75379		902	EPS8L2	Epidermal growth factor receptor kinase substrate 8-like protein 2	Q9H6S3	No Prediction	0	2	8.14449
903	SHC1	SHC-transforming protein 1	P29353	Golgi	6	3	3.75537		903	TPBG	Trophoblast glycoprotein	Q13641	Endosome	18.8	2	8.15732
904	C2CD5	C2 domain-containing protein 5	Q86YS7-2	Plasma membrane	17.7	2	3.76468		904	OSBPL10	Oxysterol-binding protein-related protein 10	Q9BXB5	No Prediction	0	2	8.17667
905	GLRX3	Glutaredoxin-3	O76003	Large Protein Complex	2.1	3	3.77001		905	GDAP2	Ganglioside-induced differentiation-associated protein 2	Q9NXN4	Endosome	87.1	2	8.22866
906	DDR1	Epithelial discoidin domain-containing receptor 1	Q08345	Plasma membrane	96.9	3	3.7722		906	DSC2	Desmocollin-2	Q02487	Plasma membrane	57.3	3	8.23081
907	HLTF	Helicase-like transcription factor	Q14527	Large Protein Complex	83.4	3	3.77547		907	RAB11FIP5	Rab11 family-interacting protein 5	Q9BXF6	Endosome	46.4	3	8.24225
908	PRPSAP2	Phosphoribosyl pyrophosphate synthase-associated protein 2	O60256	Large Protein Complex	32.8	2	3.77558		908	ANXA2;ANXA2P2	Annexin A2;Putative annexin A2-like protein	P07355	Plasma membrane	1.8	3	8.26851
909	MYO5C	Unconventional myosin-Vc	Q9NQX4	Large Protein Complex	86.9	3	3.77854		909	ATP2C1	Calcium-transporting ATPase type 2C member 1	P98194	Golgi	0.9	3	8.27437
910	FOLR1	Folate receptor alpha	P15328	Plasma membrane	95	3	3.78435		910	RAB14	Ras-related protein Rab-14	P61106	Endosome	18.2	3	8.28346
911	S100A4	Protein S100-A4	P26447	Large Protein Complex	0.8	3	3.79115		911	RHOC	Rho-related GTP-binding protein RhoC	P08134	Golgi	2.4	3	8.28998
912	RAB6A	Ras-related protein Rab-6A	P20340-2	Plasma membrane	81.4	3	3.79473		912	S100A10	Protein S100-A10	P60903	Plasma membrane	1.1	3	8.29236
913	ITGB5	Integrin beta-5	P18084	Plasma membrane	90.2	3	3.80202		913	VPS26B	Vacuolar protein sorting-associated protein 26B	Q4G0F5	Endosome	34.5	3	8.3177
914	BRK1	Protein BRICK1	Q8WUW1	Large Protein Complex	48.6	2	3.80932		914	MOB4	MOB-like protein phocein	Q9Y3A3	Large Protein Complex	4	2	8.31986
915	IGSF3	Immunoglobulin superfamily member 3	O75054	Plasma membrane	96.7	3	3.81146		915	VPS29	Vacuolar protein sorting-associated protein 29	Q9UBQ0	Endosome	95.8	3	8.32864
916	PRKAR2A	cAMP-dependent protein kinase type II-alpha regulatory subunit	P13861	No Prediction	0	3	3.81191		916	ARL2	ADP-ribosylation factor-like protein 2	P36404	Plasma membrane	0	1	8.34196
917	ATL3	Atlastin-3	Q6DD88	ER, high curvature	2.8	3	3.81475		917	GOLM1	Golgi membrane protein 1	Q8NBJ4	Golgi	3.6	3	8.35132
918	SRGAP2	SLIT-ROBO Rho GTPase-activating protein 2	O75044	Large Protein Complex	69.5	3	3.81768		918	TSPAN13	Tetraspanin-13	O95857	Endosome	10.6	3	8.35975
919	AP3S1	AP-3 complex subunit sigma-1	Q92572	Endosome	2.8	1	3.82974		919	PTPN11	Tyrosine-protein phosphatase non-receptor type 11	Q06124-2	Golgi	0.2	3	8.36891
920	UBTF	Nucleolar transcription factor 1	P17480	Actin binding proteins	3.5	3	3.83008		920	PTRH2	Peptidyl-tRNA hydrolase 2, mitochondrial	Q9Y3E5	Actin binding proteins	0.9	3	8.36991
921	CAV2	Caveolin-2	P51636	Actin binding proteins	3.6	2	3.84736		921	PPFIA1	Liprin-alpha-1	Q13136	Actin binding proteins	0.7	3	8.37324
922	RAB22A	Ras-related protein Rab-22A	Q9UL26	No Prediction	0	1	3.85027		922	TLN1	Talin-1	Q9Y490	Plasma membrane	3.5	3	8.38399
923	DCTN1	Dynactin subunit 1	Q14203	Large Protein Complex	72.2	3	3.85323		923	GOSR1	Golgi SNAP receptor complex member 1	O95249	Golgi	19	3	8.39035
924	VLDLR	Very low-density lipoprotein receptor	P98155-2	Endosome	24.2	3	3.87335		924	ABCC4	Multidrug resistance-associated protein 4	O15439	Plasma membrane	3.3	3	8.455
925	TIMP1	Metalloproteinase inhibitor 1	P01033	Plasma membrane	5.8	1	3.87659		925	RAB11B;RAB11A	Ras-related protein Rab-11B;Ras-related protein Rab-11A	Q15907	Endosome	0.9	3	8.4746
926	SGMS1	Phosphatidylcholine:ceramide cholinephosphotransferase 1	Q86VZ5	No Prediction	0	1	3.87945		926	QARS	Glutamine--tRNA ligase	P47897	Large Protein Complex	10.5	3	8.47868
927	ALPI	Intestinal-type alkaline phosphatase	P09923	Plasma membrane	68.7	2	3.8809		927	REEP6	Receptor expression-enhancing protein 6	Q96HR9	ER, high curvature	1.7	1	8.48262
928	SNX1	Sorting nexin-1	Q13596	Large Protein Complex	22.3	3	3.88259		928	FAM3C	Protein FAM3C	Q92520	Golgi	60	3	8.4938
929	SCAMP2	Secretory carrier-associated membrane protein 2	O15127	Endosome	31.4	3	3.91205		929	LNPEP	Leucyl-cystinyl aminopeptidase;Leucyl-cystinyl aminopeptidase, pregnancy serum form	Q9UIQ6	Endosome	99.5	3	8.52201
930	TNFRSF10A	Tumor necrosis factor receptor superfamily member 10A	O00220	Plasma membrane	25.4	2	3.9132		930	CASC4	Protein CASC4	Q6P4E1	Golgi	2.4	2	8.54883
931	CDC42BPB	Serine/threonine-protein kinase MRCK beta	Q9Y5S2	Large Protein Complex	71.6	3	3.92432		931	VPS41	Vacuolar protein sorting-associated protein 41 homolog	P49754	Endosome	94.5	2	8.55761
932	TRAF4	TNF receptor-associated factor 4	Q9BUZ4	Large Protein Complex	0.5	1	3.9305		932	VPS35	Vacuolar protein sorting-associated protein 35	Q96QK1	Endosome	95.9	3	8.57327
933	ADH5	Alcohol dehydrogenase class-3	P11766	Large Protein Complex	0.7	3	3.94079		933	GORAB	RAB6-interacting golgin	Q5T7V8	Endosome	0.8	3	8.57587
934	TRIM28	Transcription intermediary factor 1-beta	Q13263	Large Protein Complex	6.2	3	3.95172		934	RAB4A	Ras-related protein Rab-4A	P20338	Endosome	99	3	8.5759
935	ADSS	Adenylosuccinate synthetase isozyme 2	P30520	No Prediction	0	1	3.96166		935	VPS26A	Vacuolar protein sorting-associated protein 26A	O75436	Endosome	96.4	3	8.58711
936	SNX5	Sorting nexin-5	Q9Y5X3	Endosome	81.7	3	3.96862		936	LPP	Lipoma-preferred partner	Q93052	Golgi	1.3	2	8.61006
937	PSAT1	Phosphoserine aminotransferase	Q9Y617	Large Protein Complex	0.9	3	3.9716		937	GOLGA4	Golgin subfamily A member 4	Q13439	Golgi	26.3	3	8.61074
938	NCSTN	Nicastrin	Q92542	Plasma membrane	0.4	3	3.97914		938	C17orf59	Uncharacterized protein C17orf59	Q96GS4	Endosome	20.8	1	8.6114
939	ITGA3	Integrin alpha-3;Integrin alpha-3 heavy chain;Integrin alpha-3 light chain	P26006	Plasma membrane	28.1	3	3.98091		939	SNX8	Sorting nexin-8	Q9Y5X2	Endosome	100	3	8.65398
940	OGT	UDP-N-acetylglucosamine--peptide N-acetylglucosaminyltransferase 110 kDa subunit	O15294	Large Protein Complex	13.4	2	3.9833		940	SFT2D2	Vesicle transport protein SFT2B	O95562	Endosome	25.1	1	8.66112
941	GAS1	Growth arrest-specific protein 1	P54826	Plasma membrane	35.9	2	3.98895		941	RHEB	GTP-binding protein Rheb	Q15382	Golgi	4.8	3	8.69095
942	ECHDC1	Ethylmalonyl-CoA decarboxylase	Q9NTX5	Mitochondrion	0.7	3	3.99131		942	ARFRP1	ADP-ribosylation factor-related protein 1	Q13795	Golgi	50.3	3	8.69304
943	MCM7	DNA replication licensing factor MCM7	P33993	Large Protein Complex	0.8	3	3.99917		943	ACSL4	Long-chain-fatty-acid--CoA ligase 4	O60488	Golgi	60.4	3	8.70169
944	CLUH	Clustered mitochondria protein homolog	O75153	Large Protein Complex	50.2	3	4.01065		944	PIP4K2C	Phosphatidylinositol 5-phosphate 4-kinase type-2 gamma	Q8TBX8	Golgi	8.6	2	8.74993
945	MARK3	MAP/microtubule affinity-regulating kinase 3	P27448	Large Protein Complex	5.6	1	4.02107		945	FERMT2	Fermitin family homolog 2	Q96AC1	Golgi	1.3	3	8.75083
946	F11R	Junctional adhesion molecule A	Q9Y624	Plasma membrane	98.3	3	4.02264		946	CPNE8	Copine-8	Q86YQ8	Endosome	10.3	3	8.79568
947	PGAM1	Phosphoglycerate mutase 1	P18669	Large Protein Complex	0.4	3	4.0269		947	PPFIBP1	Liprin-beta-1	Q86W92-2	Plasma membrane	0.2	3	8.81752
948	MCM6	DNA replication licensing factor MCM6	Q14566	Large Protein Complex	1.6	3	4.02853		948	NUMB	Protein numb homolog	P49757	Large Protein Complex	0.9	3	8.84721
949	PPAP2C	Lipid phosphate phosphohydrolase 2	O43688	ER, high curvature	11.1	1	4.02939		949	TMEM63B	CSC1-like protein 2	Q5T3F8	Endosome	9	1	8.86053
950	RAB34	Ras-related protein Rab-34, isoform NARR	P0DI83	Large Protein Complex	8.2	2	4.0318		950	NUP188	Nucleoporin NUP188 homolog	Q5SRE5	Large Protein Complex	9.4	2	8.86505
951	MFI2	Melanotransferrin	P08582	Plasma membrane	76.9	3	4.03898		951	ZFPL1	Zinc finger protein-like 1	O95159	Golgi	47.2	3	8.8703
952	NUMA1	Nuclear mitotic apparatus protein 1	Q14980	Large Protein Complex	0.3	1	4.03926		952	GTF2I	General transcription factor II-I	P78347	Plasma membrane	0.3	3	8.88075
953	TPX2	Targeting protein for Xklp2	Q9ULW0	Large Protein Complex	7.8	1	4.04093		953	WDR1	WD repeat-containing protein 1	O75083	Actin binding proteins	5.2	3	8.8859
954	MTOR	Serine/threonine-protein kinase mTOR	P42345	Endosome	18.2	3	4.04185		954	GPR180	Integral membrane protein GPR180	Q86V85	Ergic/cisGolgi	10.7	3	8.88663
955	TBC1D23	TBC1 domain family member 23	Q9NUY8	ER, high curvature	0.1	1	4.0431		955	QSOX2	Sulfhydryl oxidase 2	Q6ZRP7	Golgi	52.8	3	8.89148
956	PBK	Lymphokine-activated killer T-cell-originated protein kinase	Q96KB5	Large Protein Complex	1.3	1	4.04403		956	CLCN3	H(+)/Cl(-) exchange transporter 3	P51790	Endosome	89.9	2	8.90127
957	WFS1	Wolframin	O76024	ER	4.7	2	4.05055		957	GLT8D1	Glycosyltransferase 8 domain-containing protein 1	Q68CQ7	Golgi	4.9	2	8.90315
958	ARHGAP21	Rho GTPase-activating protein 21	Q5T5U3	Large Protein Complex	16.7	2	4.06119		958	ACTN1	Alpha-actinin-1	P12814	Actin binding proteins	64.6	3	8.93147
959	CDCA3	Cell division cycle-associated protein 3	Q99618	Golgi	0.8	3	4.06705		959	SLC30A5	Zinc transporter 5	Q8TAD4	Golgi	23	2	8.93381
960	OSBPL11	Oxysterol-binding protein-related protein 11	Q9BXB4	Golgi	3.9	3	4.068		960	GCC2	GRIP and coiled-coil domain-containing protein 2	Q8IWJ2	Golgi	0	2	8.97003
961	CD59	CD59 glycoprotein	P13987	Plasma membrane	99	3	4.071		961	PDLIM1	PDZ and LIM domain protein 1	O00151	Actin binding proteins	19	3	8.99733
962	RAB13	Ras-related protein Rab-13	P51153	Plasma membrane	83.9	3	4.0736		962	DHRS4	Dehydrogenase/reductase SDR family member 4	Q9BTZ2	Mitochondrion	0.3	3	9.00595
963	ANO6	Anoctamin-6	Q4KMQ2	Plasma membrane	92.3	3	4.07418		963	STX12	Syntaxin-12	Q86Y82	Endosome	98.8	3	9.04509
964	PSMA5	Proteasome subunit alpha type-5	P28066	Large Protein Complex	89.4	3	4.08633		964	PACSIN3	Protein kinase C and casein kinase substrate in neurons protein 3	Q9UKS6	Large Protein Complex	0.2	3	9.04625
965	SCAMP3	Secretory carrier-associated membrane protein 3	O14828	Endosome	44.7	3	4.08754		965	PPAP2C	Lipid phosphate phosphohydrolase 2	O43688	Ergic/cisGolgi	17.5	2	9.12189
966	MCM2	DNA replication licensing factor MCM2	P49736	Large Protein Complex	0.1	2	4.08795		966	GORASP1	Golgi reassembly-stacking protein 1	Q9BQQ3	Golgi	0.8	1	9.13009
967	ROR2	Tyrosine-protein kinase transmembrane receptor ROR2	Q01974	Plasma membrane	86.4	3	4.08878		967	DBN1	Drebrin	Q16643	Actin binding proteins	87	3	9.13129
968	TRMT112	Multifunctional methyltransferase subunit TRM112-like protein	Q9UI30	Large Protein Complex	79	3	4.09008		968	LAMA1	Laminin subunit alpha-1	P25391	Endosome	21.7	3	9.13932
969	GSTM3	Glutathione S-transferase Mu 3	P21266	Large Protein Complex	1.4	3	4.09032		969	RPTOR	Regulatory-associated protein of mTOR	Q8N122	ER, high curvature	2.1	3	9.167
970	VPS41	Vacuolar protein sorting-associated protein 41 homolog	P49754	Endosome	84.5	2	4.09656		970	LANCL1	LanC-like protein 1	O43813	Large Protein Complex	0.8	3	9.27
971	POLR1B	DNA-directed RNA polymerase I subunit RPA2	Q9H9Y6	Large Protein Complex	9.6	2	4.09961		971	GPR108	Protein GPR108	Q9NPR9	Golgi	2.1	2	9.30432
972	CHMP6	Charged multivesicular body protein 6	Q96FZ7	Plasma membrane	33.5	3	4.10028		972	LMNA	Prelamin-A/C;Lamin-A/C	P02545-2	No Prediction	0	2	9.32353
973	RANGAP1	Ran GTPase-activating protein 1	P46060	Nuclear pore complex	21.4	3	4.10765		973	YIPF4	Protein YIPF4	Q9BSR8	Golgi	0.8	1	9.35873
974	ERBB2	Receptor tyrosine-protein kinase erbB-2	P04626	Plasma membrane	0.6	2	4.11878		974	OSBP	Oxysterol-binding protein 1	P22059	Golgi	9	3	9.36214
975	AHNAK2	Protein AHNAK2	Q8IVF2	Large Protein Complex	41.7	3	4.12104		975	SSR3	Translocon-associated protein subunit gamma	Q9UNL2	ER	6.6	3	9.3857
976	GPR56	G-protein coupled receptor 56;GPR56 N-terminal fragment;GPR56 C-terminal fragment	Q9Y653	No Prediction	0	1	4.13087		976	INSR	Insulin receptor;Insulin receptor subunit alpha;Insulin receptor subunit beta	P06213	Plasma membrane	47.1	3	9.38836
977	HBS1L	HBS1-like protein	Q9Y450	Large Protein Complex	77.7	3	4.13272		977	RAI14	Ankycorbin	Q9P0K7	Golgi	9.2	3	9.41337
978	ATP6V0C	V-type proton ATPase 16 kDa proteolipid subunit	P27449	Endosome	30.4	2	4.13511		978	ACTN4	Alpha-actinin-4	O43707	Actin binding proteins	10.9	3	9.42481
979	TACC2	Transforming acidic coiled-coil-containing protein 2	O95359-3	Large Protein Complex	2.1	1	4.13986		979	STEAP3	Metalloreductase STEAP3	Q658P3-2	Large Protein Complex	18	3	9.44353
980	GLO1	Lactoylglutathione lyase	Q04760	Large Protein Complex	1	3	4.14373		980	SPRYD7	SPRY domain-containing protein 7	Q5W111	Ergic/cisGolgi	0.9	3	9.45722
981	HFE	Hereditary hemochromatosis protein	Q30201	Endosome	90.4	3	4.17679		981	TMPO	Lamina-associated polypeptide 2, isoform alpha;Thymopoietin;Thymopentin	P42166	Plasma membrane	9.9	3	9.46448
982	THOP1	Thimet oligopeptidase	P52888	Large Protein Complex	0.2	2	4.17779		982	CYR61	Protein CYR61	O00622	Large Protein Complex	0.8	3	9.47624
983	MAP2K3	Dual specificity mitogen-activated protein kinase kinase 3	P46734	Large Protein Complex	97.9	3	4.18048		983	ARHGAP12	Rho GTPase-activating protein 12	Q8IWW6	No Prediction	0	1	9.49036
984	SFN	14-3-3 protein sigma	P31947	Large Protein Complex	0.6	3	4.18592		984	GOLGA2	Golgin subfamily A member 2	Q08379	Golgi	43.7	3	9.49621
985	PCDH7	Protocadherin-7	O60245	Plasma membrane	85.3	2	4.19224		985	MAP4K4	Mitogen-activated protein kinase kinase kinase kinase 4	O95819	Large Protein Complex	1.2	3	9.50419
986	GORASP2	Golgi reassembly-stacking protein 2	Q9H8Y8	Actin binding proteins	23.2	3	4.19792		986	NSF	Vesicle-fusing ATPase	P46459	Ergic/cisGolgi	13.2	3	9.51138
987	PPFIA1	Liprin-alpha-1	Q13136	Actin binding proteins	42.9	3	4.19916		987	TGOLN2	Trans-Golgi network integral membrane protein 2	O43493	Large Protein Complex	12.2	3	9.53616
988	PCBP1	Poly(rC)-binding protein 1	Q15365	Large Protein Complex	97.9	3	4.19976		988	VAMP8	Vesicle-associated membrane protein 8	Q9BV40	Endosome	91.8	3	9.54911
989	AP3M1	AP-3 complex subunit mu-1	Q9Y2T2	Endosome	40.2	3	4.20287		989	GORASP2	Golgi reassembly-stacking protein 2	Q9H8Y8	Golgi	10	3	9.55897
990	CLINT1	Clathrin interactor 1	Q14677-3	Large Protein Complex	97.8	3	4.20369		990	TMEM87A	Transmembrane protein 87A	Q8NBN3	Large Protein Complex	7.7	3	9.61705
991	SRP68	Signal recognition particle subunit SRP68	Q9UHB9	ER	11.1	3	4.20704		991	STX5	Syntaxin-5	Q13190	Ergic/cisGolgi	85.2	3	9.63565
992	KIF11	Kinesin-like protein KIF11	P52732	Large Protein Complex	95.5	3	4.21117		992	FLNB	Filamin-B	O75369-8	Actin binding proteins	82.4	3	9.64835
993	CSNK1E	Casein kinase I isoform epsilon	P49674	Large Protein Complex	87.2	3	4.21687		993	MINK1	Misshapen-like kinase 1	Q8N4C8	No Prediction	0	1	9.67915
994	TNKS1BP1	182 kDa tankyrase-1-binding protein	Q9C0C2	Large Protein Complex	97.3	3	4.2201		994	VAMP7	Vesicle-associated membrane protein 7	P51809	Endosome	97.8	3	9.6834
995	PCNP	PEST proteolytic signal-containing nuclear protein	Q8WW12	Large Protein Complex	4.9	2	4.22168		995	CAV2	Caveolin-2	P51636	Actin binding proteins	4.1	3	9.70091
996	MAT2A	S-adenosylmethionine synthase isoform type-2	P31153	Large Protein Complex	0.6	3	4.22651		996	RAB11FIP1	Rab11 family-interacting protein 1	Q6WKZ4	Ergic/cisGolgi	8.5	3	9.70383
997	UTRN	Utrophin	P46939	Actin binding proteins	15.9	3	4.2355		997	TJP2	Tight junction protein ZO-2	Q9UDY2	Actin binding proteins	9.2	3	9.72141
998	MVP	Major vault protein	Q14764	Large Protein Complex	62.7	3	4.23579		998	YIPF3	Protein YIPF3;Protein YIPF3, 36 kDa form III	Q9GZM5	Golgi	15.2	2	9.76686
999	DNAJB4	DnaJ homolog subfamily B member 4	Q9UDY4	Large Protein Complex	80.6	3	4.23942		999	TEX2	Testis-expressed sequence 2 protein	Q8IWB9	Mitochondrion	1.2	2	9.78023
1000	EXOC6	Exocyst complex component 6	Q8TAG9	No Prediction	0	1	4.24051		1000	AIFM2	Apoptosis-inducing factor 2	Q9BRQ8	Golgi	18	3	9.79286
1001	ANKFY1	Rabankyrin-5	Q9P2R3	Endosome	84.4	3	4.24191		1001	DNM2	Dynamin-2	P50570	Endosome	1.3	3	9.79902
1002	CBX3	Chromobox protein homolog 3	Q13185	No Prediction	0	1	4.25368		1002	FAM129B	Niban-like protein 1	Q96TA1	Golgi	4	3	9.81
1003	LRP1	Prolow-density lipoprotein receptor-related protein 1;Low-density lipoprotein receptor-related protein 1 85 kDa subunit;Low-density lipoprotein receptor-related protein 1 515 kDa subunit;Low-density lipoprotein receptor-related protein 1 intracellular domain	Q07954	Endosome	7.1	3	4.25483		1003	CAB39	Calcium-binding protein 39	Q9Y376	Large Protein Complex	10.7	3	9.83425
1004	POLR1A	DNA-directed RNA polymerase I subunit RPA1	O95602	Large Protein Complex	8.3	3	4.26187		1004	MRC2	C-type mannose receptor 2	Q9UBG0	Endosome	97.5	3	9.84561
1005	GNPNAT1	Glucosamine 6-phosphate N-acetyltransferase	Q96EK6	Large Protein Complex	52.3	3	4.27013		1005	TAGLN2	Transgelin-2	P37802	Golgi	3.6	3	9.85039
1006	DSC2	Desmocollin-2	Q02487	Plasma membrane	80.8	3	4.28112		1006	CANT1	Soluble calcium-activated nucleotidase 1	Q8WVQ1	Golgi	21.9	3	9.85967
1007	HMGB2	High mobility group protein B2	P26583	Large Protein Complex	84.4	3	4.28959		1007	FGF2	Fibroblast growth factor 2	P09038	Endosome	0.8	2	9.86117
1008	SRP72	Signal recognition particle subunit SRP72	O76094	ER	14.3	3	4.29159		1008	LOH12CR1	Loss of heterozygosity 12 chromosomal region 1 protein	Q969J3	Endosome	78.9	1	9.94219
1009	B4GALT1	Beta-1,4-galactosyltransferase 1;Lactose synthase A protein;N-acetyllactosamine synthase;Beta-N-acetylglucosaminylglycopeptide beta-1,4-galactosyltransferase;Beta-N-acetylglucosaminyl-glycolipid beta-1,4-galactosyltransferase;Processed beta-1,4-galactosyltransferase 1	P15291	Actin binding proteins	0.7	2	4.29856		1009	LMNA	Prelamin-A/C;Lamin-A/C	P02545	Plasma membrane	2.8	3	9.94575
1010	KRAS	GTPase KRas;GTPase KRas, N-terminally processed	P01116-2	Plasma membrane	49	3	4.30127		1010	TJP1	Tight junction protein ZO-1	Q07157	Actin binding proteins	6.7	3	9.95141
1011	AQR	Intron-binding protein aquarius	O60306	Large Protein Complex	86	3	4.31486		1011	MYL6B	Myosin light chain 6B	P14649	Actin binding proteins	75.2	3	9.98261
1012	NCOR2	Nuclear receptor corepressor 2	Q9Y618	Large Protein Complex	91.8	3	4.31505		1012	NECAP1	Adaptin ear-binding coat-associated protein 1	Q8NC96	Large Protein Complex	16.4	3	9.98813
1013	PLK1	Serine/threonine-protein kinase PLK1	P53350	Large Protein Complex	11.6	3	4.31752		1013	GOLIM4	Golgi integral membrane protein 4	O00461	Golgi	45.1	3	10.0599
1014	XPOT	Exportin-T	O43592	Large Protein Complex	0.2	1	4.31807		1014	PPP1R18	Phostensin	Q6NYC8	Actin binding proteins	86.1	3	10.0796
1015	GOSR1	Golgi SNAP receptor complex member 1	O95249	Golgi	10.1	3	4.3218		1015	DST	Dystonin	Q03001	Ergic/cisGolgi	15.2	3	10.0859
1016	WDR5	WD repeat-containing protein 5	P61964	Large Protein Complex	1.1	1	4.34259		1016	MYOF	Myoferlin	Q9NZM1	Endosome	16.7	3	10.0937
1017	SPECC1	Cytospin-B	Q5M775	Plasma membrane	0.2	3	4.34999		1017	CAV1	Caveolin-1	Q03135	Actin binding proteins	11	3	10.1157
1018	RAB23	Ras-related protein Rab-23	Q9ULC3	Plasma membrane	54.1	3	4.35398		1018	GOLPH3	Golgi phosphoprotein 3	Q9H4A6	Golgi	19.2	3	10.1231
1019	JAK1	Tyrosine-protein kinase JAK1	P23458	Plasma membrane	91.2	3	4.35754		1019	KIDINS220	Kinase D-interacting substrate of 220 kDa	Q9ULH0	No Prediction	0	3	10.1898
1020	SEC22A	Vesicle-trafficking protein SEC22a	Q96IW7	ER, high curvature	0.1	1	4.35934		1020	MYL6	Myosin light polypeptide 6	P60660-2	Actin binding proteins	78.1	3	10.1985
1021	CD2BP2	CD2 antigen cytoplasmic tail-binding protein 2	O95400	Large Protein Complex	74.5	2	4.37417		1021	SH2D4A	SH2 domain-containing protein 4A	Q9H788	Golgi	6.8	3	10.2131
1022	LRRC57	Leucine-rich repeat-containing protein 57	Q8N9N7	Plasma membrane	64.3	2	4.3781		1022	NUP62	Nuclear pore glycoprotein p62	P37198	Plasma membrane	8.9	3	10.2256
1023	PPP1R12A	Protein phosphatase 1 regulatory subunit 12A	O14974	Actin binding proteins	53.4	3	4.38309		1023	CCNB2	G2/mitotic-specific cyclin-B2	O95067	Ergic/cisGolgi	51.2	2	10.2286
1024	CTNNAL1	Alpha-catulin	Q9UBT7	Plasma membrane	5.6	3	4.38834		1024	USO1	General vesicular transport factor p115	O60763	Endosome	2.9	3	10.2463
1025	PIK3C2B	Phosphatidylinositol 4-phosphate 3-kinase C2 domain-containing subunit beta	O00750	Large Protein Complex	95	3	4.38882		1025	GLE1	Nucleoporin GLE1	Q53GS7	Large Protein Complex	10.5	2	10.2481
1026	SNCG	Gamma-synuclein	O76070	Golgi	9	3	4.38922		1026	TWF2	Twinfilin-2	Q6IBS0	No Prediction	0	1	10.2557
1027	PACS1	Phosphofurin acidic cluster sorting protein 1	Q6VY07	Large Protein Complex	53.4	2	4.39248		1027	ATP6V1E1	V-type proton ATPase subunit E 1	P36543	Endosome	85	3	10.2827
1028	ATP6AP1	V-type proton ATPase subunit S1	Q15904	ER	3.6	3	4.3942		1028	HTATIP2	Oxidoreductase HTATIP2	Q9BUP3	Golgi	19.3	3	10.2901
1029	RNPEP	Aminopeptidase B	Q9H4A4	Large Protein Complex	0.8	3	4.39551		1029	ZYX	Zyxin	Q15942	Actin binding proteins	20.3	3	10.3042
1030	GRAMD1B	GRAM domain-containing protein 1B	Q3KR37	Plasma membrane	3.7	2	4.39659		1030	TMED3	Transmembrane emp24 domain-containing protein 3	Q9Y3Q3	Ergic/cisGolgi	3	3	10.3162
1031	UBLCP1	Ubiquitin-like domain-containing CTD phosphatase 1	Q8WVY7	Large Protein Complex	93.2	3	4.39989		1031	CLTB	Clathrin light chain B	P09497-2	Large Protein Complex	11	3	10.3753
1032	RAB34	Ras-related protein Rab-34	Q9BZG1	Plasma membrane	0.3	3	4.40001		1032	MARCKS	Myristoylated alanine-rich C-kinase substrate	P29966	Large Protein Complex	11.9	3	10.4025
1033	SORT1	Sortilin	Q99523	Endosome	26.4	2	4.40313		1033	STX7	Syntaxin-7	O15400	Endosome	85.4	3	10.4054
1034	SEC24D	Protein transport protein Sec24D	O94855	Large Protein Complex	95.7	3	4.40772		1034	TMEM165	Transmembrane protein 165	Q9HC07	Golgi	57.6	3	10.4175
1035	CALD1	Caldesmon	Q05682-3	Golgi	0.5	3	4.4174		1035	PTRHD1	Putative peptidyl-tRNA hydrolase PTRHD1	Q6GMV3	Golgi	0.3	1	10.4196
1036	CEP55	Centrosomal protein of 55 kDa	Q53EZ4	Large Protein Complex	63.2	3	4.42149		1036	KDELR1;KDELR2	ER lumen protein-retaining receptor 1;ER lumen protein-retaining receptor 2	P24390	Ergic/cisGolgi	81.8	3	10.4325
1037	HNRNPF	Heterogeneous nuclear ribonucleoprotein F;Heterogeneous nuclear ribonucleoprotein F, N-terminally processed	P52597	Large Protein Complex	16.4	3	4.42419		1037	NAPG	Gamma-soluble NSF attachment protein	Q99747	Ergic/cisGolgi	3.7	3	10.4356
1038	CKB	Creatine kinase B-type	P12277	Large Protein Complex	0.4	3	4.43441		1038	SLC4A2	Anion exchange protein 2	P04920	Plasma membrane	8.6	3	10.4531
1039	SLC30A6	Zinc transporter 6	Q6NXT4	No Prediction	0	1	4.43754		1039	STK24	Serine/threonine-protein kinase 24;Serine/threonine-protein kinase 24 36 kDa subunit;Serine/threonine-protein kinase 24 12 kDa subunit	Q9Y6E0-2	Large Protein Complex	48.2	3	10.456
1040	USP33	Ubiquitin carboxyl-terminal hydrolase 33	Q8TEY7	Plasma membrane	12.3	3	4.44743		1040	PLAA	Phospholipase A-2-activating protein	Q9Y263	Plasma membrane	2.9	3	10.4714
1041	CIT	Citron Rho-interacting kinase	O14578-4	Large Protein Complex	35.6	3	4.45138		1041	YIF1B	Protein YIF1B	Q5BJH7-2	Ergic/cisGolgi	0	1	10.4876
1042	VTI1B	Vesicle transport through interaction with t-SNAREs homolog 1B	Q9UEU0	Endosome	91.7	3	4.45184		1042	BST2	Bone marrow stromal antigen 2	Q10589	Endosome	28.6	3	10.4916
1043	PSEN2	Presenilin-2;Presenilin-2 NTF subunit;Presenilin-2 CTF subunit	P49810	Endosome	26.1	2	4.45386		1043	GALNT1	Polypeptide N-acetylgalactosaminyltransferase 1;Polypeptide N-acetylgalactosaminyltransferase 1 soluble form	Q10472	Golgi	9.9	3	10.5223
1044	GDAP2	Ganglioside-induced differentiation-associated protein 2	Q9NXN4	Endosome	22.1	2	4.45609		1044	VTI1A	Vesicle transport through interaction with t-SNAREs homolog 1A	Q96AJ9	Endosome	0.3	2	10.5481
1045	SLC2A1	Solute carrier family 2, facilitated glucose transporter member 1	P11166	Plasma membrane	96.8	3	4.45966		1045	PCMT1	Protein-L-isoaspartate(D-aspartate) O-methyltransferase	P22061	Golgi	8.7	3	10.5514
1046	ASAP1	Arf-GAP with SH3 domain, ANK repeat and PH domain-containing protein 1	Q9ULH1	Large Protein Complex	29.8	1	4.46797		1046	EXOC8	Exocyst complex component 8	Q8IYI6	Large Protein Complex	15.3	3	10.5614
1047	ITFG3	Protein ITFG3	Q9H0X4	Plasma membrane	0.6	3	4.48072		1047	GOSR2	Golgi SNAP receptor complex member 2	O14653	Ergic/cisGolgi	48.9	3	10.5876
1048	RAB8A	Ras-related protein Rab-8A	P61006	Plasma membrane	2.5	3	4.48879		1048	ERGIC3	Endoplasmic reticulum-Golgi intermediate compartment protein 3	Q9Y282	Ergic/cisGolgi	55.6	3	10.6069
1049	RAP2B	Ras-related protein Rap-2b	P61225	Plasma membrane	94	3	4.48895		1049	TRIOBP	TRIO and F-actin-binding protein	Q9H2D6-5	Large Protein Complex	20.9	3	10.6267
1050	PPA1	Inorganic pyrophosphatase	Q15181	Large Protein Complex	0.6	3	4.49583		1050	APOA1BP	NAD(P)H-hydrate epimerase	Q8NCW5	No Prediction	0	3	10.6797
1051	RAB7A	Ras-related protein Rab-7a	P51149	ER	3.5	3	4.49585		1051	ZADH2	Zinc-binding alcohol dehydrogenase domain-containing protein 2	Q8N4Q0	Actin binding proteins	0.9	1	10.6946
1052	ESYT2	Extended synaptotagmin-2	A0FGR8-6	Plasma membrane	12.9	3	4.498		1052	GALNT6	Polypeptide N-acetylgalactosaminyltransferase 6	Q8NCL4	Golgi	46.5	3	10.7095
1053	LTBR	Tumor necrosis factor receptor superfamily member 3	P36941	Plasma membrane	0.6	1	4.49947		1053	RARS	Arginine--tRNA ligase, cytoplasmic	P54136	Large Protein Complex	49.3	3	10.7195
1054	VPS36	Vacuolar protein-sorting-associated protein 36	Q86VN1	Large Protein Complex	90.5	3	4.50046		1054	VPS39	Vam6/Vps39-like protein	Q96JC1-2	Endosome	95	3	10.7309
1055	PFKL	ATP-dependent 6-phosphofructokinase, liver type	P17858	Large Protein Complex	95.4	3	4.50212		1055	VPS4A	Vacuolar protein sorting-associated protein 4A	Q9UN37	Large Protein Complex	3	3	10.7328
1056	PHLDB2	Pleckstrin homology-like domain family B member 2	Q86SQ0	Golgi	0.3	1	4.52015		1056	SERINC3	Serine incorporator 3	Q13530	Endosome	0.4	1	10.8097
1057	TSPAN4	Tetraspanin-4	O14817	Plasma membrane	13.8	1	4.53182		1057	UBQLN1	Ubiquilin-1	Q9UMX0	Large Protein Complex	16.1	3	10.8157
1058	CCNB1	G2/mitotic-specific cyclin-B1	P14635	Large Protein Complex	14.5	3	4.53279		1058	PTRF	Polymerase I and transcript release factor	Q6NZI2	Actin binding proteins	27.3	3	10.8206
1059	SND1	Staphylococcal nuclease domain-containing protein 1	Q7KZF4	Endosome	78.8	3	4.55135		1059	TM9SF4	Transmembrane 9 superfamily member 4	Q92544	Golgi	78.1	3	10.8317
1060	PFDN5	Prefoldin subunit 5	Q99471	Large Protein Complex	22.3	2	4.56269		1060	RAB1B	Ras-related protein Rab-1B	Q9H0U4	Ergic/cisGolgi	86.2	3	10.8349
1061	RUVBL1	RuvB-like 1	Q9Y265	Large Protein Complex	96.3	3	4.56369		1061	IPPK	Inositol-pentakisphosphate 2-kinase	Q9H8X2	Ergic/cisGolgi	10.6	1	10.8427
1062	FNBP1L	Formin-binding protein 1-like	Q5T0N5-4	Large Protein Complex	96.5	3	4.56491		1062	ERP44	Endoplasmic reticulum resident protein 44	Q9BS26	Ergic/cisGolgi	25	3	10.8589
1063	LTA4H	Leukotriene A-4 hydrolase	P09960	No Prediction	0	3	4.56562		1063	HSDL2	Hydroxysteroid dehydrogenase-like protein 2	Q6YN16	Mitochondrion	7.9	3	10.8639
1064	RHOG	Rho-related GTP-binding protein RhoG	P84095	Plasma membrane	19.1	3	4.57012		1064	MCFD2	Multiple coagulation factor deficiency protein 2	Q8NI22	Ergic/cisGolgi	72.4	3	10.8897
1065	CD58	Lymphocyte function-associated antigen 3	P19256-3	Plasma membrane	21	1	4.58204		1065	EXOC2	Exocyst complex component 2	Q96KP1	Large Protein Complex	8.9	3	10.8958
1066	ANXA5	Annexin A5	P08758	Large Protein Complex	0.5	3	4.59262		1066	CNIH4	Protein cornichon homolog 4	Q9P003	Ergic/cisGolgi	27.9	3	10.9017
1067	SLC31A1	High affinity copper uptake protein 1	O15431	Plasma membrane	2	1	4.59727		1067	NUCB1	Nucleobindin-1	Q02818	Ergic/cisGolgi	7.7	3	10.9289
1068	LNPEP	Leucyl-cystinyl aminopeptidase;Leucyl-cystinyl aminopeptidase, pregnancy serum form	Q9UIQ6	Endosome	97.9	3	4.60015		1068	PICALM	Phosphatidylinositol-binding clathrin assembly protein	Q13492	Large Protein Complex	55.7	3	10.9455
1069	LAMTOR4	Ragulator complex protein LAMTOR4;Ragulator complex protein LAMTOR4, N-terminally processed	Q0VGL1	Endosome	13.6	1	4.60397		1069	EXTL2	Exostosin-like 2;Processed exostosin-like 2	Q9UBQ6	Golgi	16.7	3	10.9755
1070	IREB2	Iron-responsive element-binding protein 2	P48200	Large Protein Complex	3	1	4.6045		1070	MAN2A1	Alpha-mannosidase 2	Q16706	Golgi	78.4	3	11.0083
1071	ZYX	Zyxin	Q15942	Actin binding proteins	72.9	3	4.60983		1071	BAIAP2	Brain-specific angiogenesis inhibitor 1-associated protein 2	Q9UQB8-5	Large Protein Complex	2	3	11.0176
1072	CLU	Clusterin;Clusterin beta chain;Clusterin alpha chain	P10909	ER	0.9	3	4.61877		1072	AIMP1	Aminoacyl tRNA synthase complex-interacting multifunctional protein 1;Endothelial monocyte-activating polypeptide 2	Q12904	Large Protein Complex	50.3	3	11.0193
1073	SLC44A2	Choline transporter-like protein 2	Q8IWA5	Plasma membrane	42.3	2	4.62157		1073	RAB1A	Ras-related protein Rab-1A	P62820	Ergic/cisGolgi	79.3	3	11.0397
1074	HARS	Histidine--tRNA ligase, cytoplasmic	P12081	Large Protein Complex	75.2	3	4.6221		1074	PRKCDBP	Protein kinase C delta-binding protein	Q969G5	Actin binding proteins	11.5	3	11.0703
1075	PRC1	Protein regulator of cytokinesis 1	O43663	Large Protein Complex	15.3	3	4.62542		1075	ERGIC1	Endoplasmic reticulum-Golgi intermediate compartment protein 1	Q969X5	Ergic/cisGolgi	38.3	3	11.078
1076	HLA-A	HLA class I histocompatibility antigen, A-69 alpha chain;HLA class I histocompatibility antigen, A-2 alpha chain	P10316	Plasma membrane	91.5	2	4.62655		1076	NAPA	Alpha-soluble NSF attachment protein	P54920	Ergic/cisGolgi	0.9	3	11.0909
1077	RAB20	Ras-related protein Rab-20	Q9NX57	Plasma membrane	22	3	4.63225		1077	SLC12A6	Solute carrier family 12 member 6	Q9UHW9-2	Ergic/cisGolgi	17.7	3	11.0953
1078	NUP214	Nuclear pore complex protein Nup214	P35658	Nuclear pore complex	74.2	3	4.63495		1078	SLC35E1	Solute carrier family 35 member E1	Q96K37	Golgi	14	3	11.1174
1079	NUP35	Nucleoporin NUP53	Q8NFH5	No Prediction	0	1	4.6378		1079	KIAA2013	Uncharacterized protein KIAA2013	Q8IYS2	Golgi	14.5	1	11.1708
1080	CD9	CD9 antigen	P21926	Plasma membrane	100	3	4.63835		1080	EHD1	EH domain-containing protein 1	Q9H4M9	Endosome	0.8	3	11.1724
1081	LSG1	Large subunit GTPase 1 homolog	Q9H089	ER	15.8	3	4.65997		1081	TAOK3	Serine/threonine-protein kinase TAO3	Q9H2K8	Large Protein Complex	0.4	3	11.1784
1082	RUVBL2	RuvB-like 2	Q9Y230	Large Protein Complex	95.7	3	4.66102		1082	FAM107B	Protein FAM107B	Q9H098	Large Protein Complex	8.4	2	11.186
1083	RAP1A	Ras-related protein Rap-1A	P62834	Plasma membrane	68.2	3	4.66186		1083	SCAMP4	Secretory carrier-associated membrane protein 4	Q969E2	Endosome	1.5	2	11.2166
1084	NUP85	Nuclear pore complex protein Nup85	Q9BW27	Nuclear pore complex	16.9	2	4.66316		1084	EXOC7	Exocyst complex component 7	Q9UPT5	Large Protein Complex	45.2	3	11.2179
1085	SUB1	Activated RNA polymerase II transcriptional coactivator p15	P53999	Large Protein Complex	88.1	3	4.67059		1085	ERGIC2	Endoplasmic reticulum-Golgi intermediate compartment protein 2	Q96RQ1	Ergic/cisGolgi	63	3	11.2276
1086	SRP14	Signal recognition particle 14 kDa protein	P37108	Large Protein Complex	11.6	3	4.67191		1086	EXOC5	Exocyst complex component 5	O00471	Large Protein Complex	70.1	3	11.2322
1087	TTF2	Transcription termination factor 2	Q9UNY4	Endosome	1.7	3	4.67233		1087	STXBP1	Syntaxin-binding protein 1	P61764	Large Protein Complex	20.7	3	11.2322
1088	AP3D1	AP-3 complex subunit delta-1	O14617-5	Endosome	41.5	3	4.67626		1088	ATP6V1G1	V-type proton ATPase subunit G 1	O75348	Endosome	91.5	3	11.2337
1089	RAB8B	Ras-related protein Rab-8B	Q92930	Plasma membrane	6.5	2	4.68006		1089	VPS16	Vacuolar protein sorting-associated protein 16 homolog	Q9H269	Endosome	99.8	3	11.2632
1090	STAM	Signal transducing adapter molecule 1	Q92783	Endosome	92.9	3	4.68838		1090	YKT6	Synaptobrevin homolog YKT6	O15498	Actin binding proteins	72.5	2	11.2727
1091	SERINC1	Serine incorporator 1	Q9NRX5	Endosome	13.8	3	4.6896		1091	EXOC1	Exocyst complex component 1	Q9NV70	Large Protein Complex	31	3	11.2846
1092	CD99	CD99 antigen	P14209	Plasma membrane	97.9	3	4.69568		1092	CHMP4B	Charged multivesicular body protein 4b	Q9H444	Endosome	10.3	3	11.3042
1093	SOD1	Superoxide dismutase [Cu-Zn]	P00441	Large Protein Complex	0	3	4.70274		1093	SORCS2	VPS10 domain-containing receptor SorCS2	Q96PQ0	Endosome	7.7	1	11.3088
1094	PARP1	Poly [ADP-ribose] polymerase 1	P09874	Large Protein Complex	1.1	3	4.7035		1094	TMED7	Transmembrane emp24 domain-containing protein 7	Q9Y3B3	Ergic/cisGolgi	17.1	3	11.3175
1095	NUP37	Nucleoporin Nup37	Q8NFH4	Nuclear pore complex	1.1	1	4.70652		1095	CNN2	Calponin-2	Q99439	Golgi	6.7	3	11.3412
1096	MPZL1	Myelin protein zero-like protein 1	O95297	Plasma membrane	97.8	3	4.72246		1096	EXOC4	Exocyst complex component 4	Q96A65	Large Protein Complex	15.4	3	11.3558
1097	MYL6B	Myosin light chain 6B	P14649	Actin binding proteins	66.4	3	4.72392		1097	ARF1	ADP-ribosylation factor 1	P84077	Large Protein Complex	11.1	3	11.3716
1098	CLMP	CXADR-like membrane protein	Q9H6B4	Plasma membrane	94.7	3	4.73617		1098	CLIC1	Chloride intracellular channel protein 1	O00299	Large Protein Complex	34.5	3	11.3752
1099	SLC6A6	Sodium- and chloride-dependent taurine transporter	P31641	No Prediction	0	1	4.74168		1099	CDK5	Cyclin-dependent-like kinase 5	Q00535	Large Protein Complex	1.4	1	11.3776
1100	STX8	Syntaxin-8	Q9UNK0	Endosome	74.6	3	4.74582		1100	AHNAK	Neuroblast differentiation-associated protein AHNAK	Q09666	Large Protein Complex	11.1	3	11.3931
1101	HDGF	Hepatoma-derived growth factor	P51858	Large Protein Complex	1.1	3	4.7533		1101	GOLT1B	Vesicle transport protein GOT1B	Q9Y3E0	Ergic/cisGolgi	19	2	11.4357
1102	VBP1	Prefoldin subunit 3	P61758	Large Protein Complex	44.3	3	4.75753		1102	EHD4	EH domain-containing protein 4	Q9H223	Endosome	7.6	3	11.4566
1103	WNT5A	Protein Wnt-5a	P41221	Plasma membrane	8.4	1	4.77021		1103	SPG21	Maspardin	Q9NZD8	Endosome	99.5	3	11.4874
1104	CDC123	Cell division cycle protein 123 homolog	O75794	Large Protein Complex	36	2	4.77235		1104	TMED2	Transmembrane emp24 domain-containing protein 2	Q15363	Ergic/cisGolgi	86.5	3	11.4876
1105	ARRB2	Beta-arrestin-2	P32121	Large Protein Complex	7.9	1	4.7755		1105	CLTC	Clathrin heavy chain 1	Q00610	Large Protein Complex	48.6	3	11.5003
1106	INF2	Inverted formin-2	Q27J81	Plasma membrane	23.5	3	4.77706		1106	IDI1	Isopentenyl-diphosphate Delta-isomerase 1	Q13907	Golgi	7.3	3	11.5009
1107	AP3B1	AP-3 complex subunit beta-1	O00203	Endosome	58.2	3	4.78739		1107	PRKACB	cAMP-dependent protein kinase catalytic subunit beta	P22694	Golgi	13.5	3	11.513
1108	TJP1	Tight junction protein ZO-1	Q07157	Actin binding proteins	60.2	2	4.78761		1108	VPS18	Vacuolar protein sorting-associated protein 18 homolog	Q9P253	Endosome	99.8	3	11.5811
1109	LAMA5	Laminin subunit alpha-5	O15230	Plasma membrane	0.1	3	4.78973		1109	VPS33A	Vacuolar protein sorting-associated protein 33A	Q96AX1	Endosome	98.9	3	11.5825
1110	ALPP;ALPPL2	Alkaline phosphatase, placental type;Alkaline phosphatase, placental-like	P05187	Plasma membrane	97.8	3	4.79268		1110	RPS6KA3	Ribosomal protein S6 kinase alpha-3	P51812	Large Protein Complex	10.8	3	11.5842
1111	LMNA	Prelamin-A/C;Lamin-A/C	P02545	Plasma membrane	0.7	3	4.79846		1111	ITCH	E3 ubiquitin-protein ligase Itchy homolog	Q96J02	Ergic/cisGolgi	2.2	2	11.6671
1112	BAG1	BAG family molecular chaperone regulator 1	Q99933	Large Protein Complex	12.4	3	4.80009		1112	PLEKHH3	Pleckstrin homology domain-containing family H member 3	Q7Z736	Endosome	6.1	1	11.6734
1113	DHX15	Pre-mRNA-splicing factor ATP-dependent RNA helicase DHX15	O43143	Large Protein Complex	48.6	3	4.80043		1113	RAE1	mRNA export factor	P78406	Large Protein Complex	54.6	3	11.6841
1114	PDLIM1	PDZ and LIM domain protein 1	O00151	Actin binding proteins	61.5	3	4.80666		1114	RPS6KA1	Ribosomal protein S6 kinase alpha-1	Q15418	Large Protein Complex	19.3	3	11.6985
1115	SERPINB1	Leukocyte elastase inhibitor	P30740	Large Protein Complex	0.3	2	4.81596		1115	FLNA	Filamin-A	P21333	Actin binding proteins	52	3	11.6995
1116	ESYT1	Extended synaptotagmin-1	Q9BSJ8	Plasma membrane	0.4	3	4.82952		1116	PDCD10	Programmed cell death protein 10	Q9BUL8	Large Protein Complex	47.8	3	11.7037
1117	NTPCR	Cancer-related nucleoside-triphosphatase	Q9BSD7	Large Protein Complex	71.7	3	4.82997		1117	TMED9	Transmembrane emp24 domain-containing protein 9	Q9BVK6	Ergic/cisGolgi	55.6	3	11.7302
1118	CACYBP	Calcyclin-binding protein	Q9HB71	Large Protein Complex	88.3	3	4.83564		1118	TMED4	Transmembrane emp24 domain-containing protein 4	Q7Z7H5	Ergic/cisGolgi	71.7	3	11.7327
1119	CORO1C	Coronin-1C	Q9ULV4	Actin binding proteins	2.2	3	4.83803		1119	ARPIN	Arpin	Q7Z6K5-2	Endosome	11.3	1	11.7351
1120	PFDN1	Prefoldin subunit 1	O60925	Large Protein Complex	23.7	2	4.83824		1120	SERINC1	Serine incorporator 1	Q9NRX5	Endosome	21.4	3	11.7462
1121	SNRNP27	U4/U6.U5 small nuclear ribonucleoprotein 27 kDa protein	Q8WVK2	Large Protein Complex	30.7	1	4.84231		1121	PROSER2	Proline and serine-rich protein 2	Q86WR7	Large Protein Complex	56.1	3	11.774
1122	CD70	CD70 antigen	P32970	Plasma membrane	30	3	4.84774		1122	TMEM167A	Protein kish-A	Q8TBQ9			1	11.7956
1123	SRP9	Signal recognition particle 9 kDa protein	P49458	Endosome	21.3	3	4.84915		1123	LMAN1	Protein ERGIC-53	P49257	Ergic/cisGolgi	6.2	3	11.8027
1124	VPS52	Vacuolar protein sorting-associated protein 52 homolog	Q8N1B4	Large Protein Complex	67.5	3	4.86924		1124	WWP2	NEDD4-like E3 ubiquitin-protein ligase WWP2	O00308	Ergic/cisGolgi	6.1	3	11.8179
1125	PALLD	Palladin	Q8WX93	Actin binding proteins	71.6	3	4.86962		1125	PPP1R12A	Protein phosphatase 1 regulatory subunit 12A	O14974	Actin binding proteins	48.2	3	11.8523
1126	HINT1	Histidine triad nucleotide-binding protein 1	P49773	Large Protein Complex	0.4	3	4.8792		1126	TMED10	Transmembrane emp24 domain-containing protein 10	P49755	Ergic/cisGolgi	74.7	3	11.8621
1127	IL6ST	Interleukin-6 receptor subunit beta	P40189	Plasma membrane	11	2	4.88096		1127	STRN4	Striatin-4	Q9NRL3	Large Protein Complex	6.2	1	11.8866
1128	CIRH1A	Cirhin	Q969X6	Large Protein Complex	9.4	1	4.88199		1128	PDCD6IP	Programmed cell death 6-interacting protein	Q8WUM4	Large Protein Complex	3.9	3	11.8885
1129	SRRM2	Serine/arginine repetitive matrix protein 2	Q9UQ35	Large Protein Complex	21.6	3	4.88843		1129	BET1	BET1 homolog	O15155	Ergic/cisGolgi	76.3	3	11.8899
1130	TXNDC9	Thioredoxin domain-containing protein 9	O14530	Large Protein Complex	42.5	2	4.89294		1130	TRIP11	Thyroid receptor-interacting protein 11	Q15643	Golgi	2.9	3	11.9008
1131	PYGL	Glycogen phosphorylase, liver form	P06737	Large Protein Complex	19.8	1	4.90287		1131	ANKRD35	Ankyrin repeat domain-containing protein 35	Q8N283	Ergic/cisGolgi	10.8	1	11.9091
1132	POLR2A	DNA-directed RNA polymerase II subunit RPB1	P24928	Large Protein Complex	14.7	2	4.90971		1132	TNS1	Tensin-1	Q9HBL0	Large Protein Complex	10.3	3	11.9091
1133	MCMBP	Mini-chromosome maintenance complex-binding protein	Q9BTE3-2	Large Protein Complex	0.5	1	4.91255		1133	HIP1R	Huntingtin-interacting protein 1-related protein	O75146	Large Protein Complex	51.1	3	11.9418
1134	MET	Hepatocyte growth factor receptor	P08581	Plasma membrane	94.7	3	4.91503		1134	AP1B1	AP-1 complex subunit beta-1	Q10567-3	Large Protein Complex	79	3	11.9829
1135	ALDOC	Fructose-bisphosphate aldolase C	P09972	Plasma membrane	61.1	3	4.91797		1135	G6PD	Glucose-6-phosphate 1-dehydrogenase	P11413	Large Protein Complex	46.2	3	11.9842
1136	TRAPPC6B	Trafficking protein particle complex subunit 6B	Q86SZ2	Large Protein Complex	18.1	1	4.9221		1136	STK3	Serine/threonine-protein kinase 3;Serine/threonine-protein kinase 3 36kDa subunit;Serine/threonine-protein kinase 3 20kDa subunit	Q13188	Large Protein Complex	5.5	1	12.0434
1137	RAP2C	Ras-related protein Rap-2c	Q9Y3L5	Plasma membrane	96.5	3	4.92572		1137	GOLGB1	Golgin subfamily B member 1	Q14789-2	Golgi	50.4	3	12.0449
1138	SEC23B	Protein transport protein Sec23B	Q15437	Large Protein Complex	88.9	3	4.93234		1138	CLTA	Clathrin light chain A	P09496-2	Large Protein Complex	28.2	3	12.0614
1139	CAV1	Caveolin-1	Q03135	Actin binding proteins	8.9	3	4.93496		1139	STK26	Serine/threonine-protein kinase 26	Q9P289	Large Protein Complex	83.6	3	12.0803
1140	NUDT5	ADP-sugar pyrophosphatase	Q9UKK9	No Prediction	0	3	4.94535		1140	EEF1E1	Eukaryotic translation elongation factor 1 epsilon-1	O43324	Large Protein Complex	54.8	3	12.0969
1141	B2M	Beta-2-microglobulin;Beta-2-microglobulin form pI 5.3	P61769	Plasma membrane	52.1	3	4.94898		1141	SURF4	Surfeit locus protein 4	O15260	Ergic/cisGolgi	28.1	3	12.1044
1142	PLEC	Plectin	Q15149	Large Protein Complex	93.1	3	4.95157		1142	CUTA	Protein CutA	O60888-3	Actin binding proteins	1.2	2	12.1247
1143	LRCH3	Leucine-rich repeat and calponin homology domain-containing protein 3	Q96II8	Large Protein Complex	8.3	3	4.95463		1143	COASY	Bifunctional coenzyme A synthase;Phosphopantetheine adenylyltransferase;Dephospho-CoA kinase	Q13057	Actin binding proteins	8.1	3	12.1558
1144	EPRS	Bifunctional glutamate/proline--tRNA ligase;Glutamate--tRNA ligase;Proline--tRNA ligase	P07814	Large Protein Complex	29.6	3	4.95725		1144	VAT1	Synaptic vesicle membrane protein VAT-1 homolog	Q99536	Golgi	15.6	3	12.1565
1145	PSAP	Prosaposin;Saposin-A;Saposin-B-Val;Saposin-B;Saposin-C;Saposin-D	P07602	Endosome	17	3	4.96867		1145	COBL	Protein cordon-bleu	O75128	Actin binding proteins	75.3	3	12.1919
1146	TATDN1	Putative deoxyribonuclease TATDN1	Q6P1N9	Large Protein Complex	4.4	1	4.9703		1146	COPB2	Coatomer subunit beta	P35606	Large Protein Complex	22.6	3	12.2038
1147	XAB2	Pre-mRNA-splicing factor SYF1	Q9HCS7	Large Protein Complex	74.3	3	4.9745		1147	MARS	Methionine--tRNA ligase, cytoplasmic	P56192	Large Protein Complex	50.1	3	12.2052
1148	XPR1	Xenotropic and polytropic retrovirus receptor 1	Q9UBH6	No Prediction	0	1	4.97935		1148	AIMP2	Aminoacyl tRNA synthase complex-interacting multifunctional protein 2	Q13155	Large Protein Complex	48.4	3	12.2107
1149	KIF14	Kinesin-like protein KIF14	Q15058	Large Protein Complex	91.6	3	4.99032		1149	CTNNB1	Catenin beta-1	P35222	Large Protein Complex	17.6	3	12.2374
1150	PRKCDBP	Protein kinase C delta-binding protein	Q969G5	Actin binding proteins	6.8	3	4.99404		1150	GALNT7	N-acetylgalactosaminyltransferase 7	Q86SF2	Golgi	33.7	3	12.2439
1151	VPS37B	Vacuolar protein sorting-associated protein 37B	Q9H9H4	Large Protein Complex	8.9	1	4.99742		1151	CSK	Tyrosine-protein kinase CSK	P41240	Large Protein Complex	56.8	3	12.247
1152	MVK	Mevalonate kinase	Q03426	Large Protein Complex	59.5	1	4.99966		1152	YRDC	YrdC domain-containing protein, mitochondrial	Q86U90	No Prediction	0	1	12.2807
1153	FYN	Tyrosine-protein kinase Fyn	P06241-2	Plasma membrane	6.7	1	5.00305		1153	NXF1	Nuclear RNA export factor 1	Q9UBU9	Ergic/cisGolgi	1.4	3	12.2865
1154	RAI14	Ankycorbin	Q9P0K7	Golgi	15.6	3	5.00462		1154	MPRIP	Myosin phosphatase Rho-interacting protein	Q6WCQ1-2	Actin binding proteins	89.8	3	12.2916
1155	ARL2	ADP-ribosylation factor-like protein 2	P36404	Mitochondrion	0	1	5.01105		1155	UFD1L	Ubiquitin fusion degradation protein 1 homolog	Q92890	Large Protein Complex	23.9	3	12.2917
1156	RAB35	Ras-related protein Rab-35	Q15286	Plasma membrane	90.3	3	5.01512		1156	ERCC5	DNA repair protein complementing XP-G cells	P28715	Actin binding proteins	0.4	1	12.3038
1157	ATP6V0D1	V-type proton ATPase subunit d 1	P61421	Endosome	21.5	3	5.01715		1157	PKN2	Serine/threonine-protein kinase N2	Q16513	Endosome	4.6	3	12.3089
1158	PXDN	Peroxidasin homolog	Q92626	ER	37.1	3	5.02282		1158	DARS	Aspartate--tRNA ligase, cytoplasmic	P14868	Large Protein Complex	49.4	3	12.3143
1159	RAB31	Ras-related protein Rab-31	Q13636	Plasma membrane	2.7	3	5.03363		1159	IST1	IST1 homolog	P53990	Endosome	88.5	3	12.3483
1160	VPS39	Vam6/Vps39-like protein	Q96JC1-2	Endosome	93.8	3	5.05126		1160	SCAMP2	Secretory carrier-associated membrane protein 2	O15127	Endosome	64	3	12.4159
1161	VPS16	Vacuolar protein sorting-associated protein 16 homolog	Q9H269	Endosome	96.5	3	5.05232		1161	TRIP6	Thyroid receptor-interacting protein 6	Q15654	Large Protein Complex	0.1	2	12.4163
1162	CXADR	Coxsackievirus and adenovirus receptor	P78310	Plasma membrane	98.3	3	5.06312		1162	TMED5	Transmembrane emp24 domain-containing protein 5	Q9Y3A6	Ergic/cisGolgi	6.9	3	12.4494
1163	FZD6	Frizzled-6	O60353	Plasma membrane	3.4	2	5.06928		1163	HFE	Hereditary hemochromatosis protein	Q30201	Endosome	94.2	3	12.4957
1164	OSBPL9	Oxysterol-binding protein-related protein 9	Q96SU4	No Prediction	0	3	5.07532		1164	MYPN	Myopalladin	Q86TC9	Actin binding proteins	18.2	3	12.5083
1165	PDXK	Pyridoxal kinase	O00764	Large Protein Complex	0.7	1	5.08083		1165	CHD1L	Chromodomain-helicase-DNA-binding protein 1-like	Q86WJ1	Actin binding proteins	10.2	2	12.5257
1166	TSN	Translin	Q15631	Large Protein Complex	17.7	3	5.08964		1166	TFRC	Transferrin receptor protein 1;Transferrin receptor protein 1, serum form	P02786	Endosome	72	3	12.539
1167	RNF213	E3 ubiquitin-protein ligase RNF213	Q63HN8	Large Protein Complex	11.7	3	5.09012		1167	VPS11	Vacuolar protein sorting-associated protein 11 homolog	Q9H270	Endosome	98.8	3	12.5391
1168	GSTO1	Glutathione S-transferase omega-1	P78417	Large Protein Complex	0.7	3	5.09963		1168	LYPLA1	Acyl-protein thioesterase 1	O75608	Mitochondrion	0.8	2	12.56
1169	VPS18	Vacuolar protein sorting-associated protein 18 homolog	Q9P253	Endosome	99.7	3	5.10012		1169	PHLDB2	Pleckstrin homology-like domain family B member 2	Q86SQ0	Ergic/cisGolgi	8.1	2	12.5832
1170	RCC1	Regulator of chromosome condensation	P18754	No Prediction	0	3	5.10927		1170	TNS3	Tensin-3	Q68CZ2	Golgi	2.1	2	12.5976
1171	LRRC16A	Leucine-rich repeat-containing protein 16A	Q5VZK9	Large Protein Complex	88	3	5.1125		1171	TVP23B;TVP23C	Golgi apparatus membrane protein TVP23 homolog B;Golgi apparatus membrane protein TVP23 homolog C	Q9NYZ1	Ergic/cisGolgi	4.1	2	12.6329
1172	RHOB	Rho-related GTP-binding protein RhoB	P62745	Plasma membrane	96.8	3	5.12738		1172	LGALS1	Galectin-1	P09382	Mitochondrion	7.6	3	12.654
1173	DDX46	Probable ATP-dependent RNA helicase DDX46	Q7L014	Large Protein Complex	95.7	3	5.13139		1173	EPRS	Bifunctional glutamate/proline--tRNA ligase;Glutamate--tRNA ligase;Proline--tRNA ligase	P07814	Large Protein Complex	26.9	3	12.6556
1174	CD47	Leukocyte surface antigen CD47	Q08722	Plasma membrane	68.1	2	5.13145		1174	COPE	Coatomer subunit epsilon	O14579	Large Protein Complex	9.1	3	12.6641
1175	RFC4	Replication factor C subunit 4	P35249	Large Protein Complex	94.7	3	5.13614		1175	CDC42EP4	Cdc42 effector protein 4	Q9H3Q1	Large Protein Complex	64	3	12.6653
1176	PTRF	Polymerase I and transcript release factor	Q6NZI2	Actin binding proteins	25.9	3	5.13984		1176	SMOC1	SPARC-related modular calcium-binding protein 1	Q9H4F8	Endosome	1.6	3	12.7041
1177	FAM114A2	Protein FAM114A2	Q9NRY5	Large Protein Complex	23	2	5.14906		1177	HSPA8	Heat shock cognate 71 kDa protein	P11142	Large Protein Complex	19	3	12.7065
1178	ARL8A	ADP-ribosylation factor-like protein 8A	Q96BM9	Endosome	36.2	2	5.15485		1178	LMAN2L	VIP36-like protein	Q9H0V9	Ergic/cisGolgi	3.8	3	12.7116
1179	GOLGA1	Golgin subfamily A member 1	Q92805	No Prediction	0	1	5.15754		1179	SLC35B2	Adenosine 3-phospho 5-phosphosulfate transporter 1	Q8TB61	Golgi	45.9	3	12.7167
1180	SRP19	Signal recognition particle 19 kDa protein	P09132	ER	11.8	3	5.15792		1180	GSR	Glutathione reductase, mitochondrial	P00390	Mitochondrion	23	3	12.7174
1181	TMSB4X	Thymosin beta-4;Hematopoietic system regulatory peptide	P62328	Large Protein Complex	0.3	3	5.16005		1181	TCP1	T-complex protein 1 subunit alpha	P17987	Large Protein Complex	58.1	3	12.7216
1182	RALB	Ras-related protein Ral-B	P11234-2	Plasma membrane	98.8	3	5.17053		1182	LARS	Leucine--tRNA ligase, cytoplasmic	Q9P2J5	Large Protein Complex	48.6	3	12.7411
1183	TSNAX	Translin-associated protein X	Q99598	Large Protein Complex	10.8	2	5.17057		1183	TM9SF1	Transmembrane 9 superfamily member 1	O15321	Golgi	10.2	2	12.7949
1184	FYN	Tyrosine-protein kinase Fyn	P06241	Plasma membrane	98.7	3	5.17229		1184	KARS	Lysine--tRNA ligase	Q15046	Large Protein Complex	37.7	3	12.8022
1185	HLA-A	HLA class I histocompatibility antigen, A-68 alpha chain	P01891	Plasma membrane	98	3	5.18896		1185	LMAN2	Vesicular integral-membrane protein VIP36	Q12907	Ergic/cisGolgi	44.6	3	12.808
1186	HGS	Hepatocyte growth factor-regulated tyrosine kinase substrate	O14964	Endosome	93.1	3	5.1914		1186	DOCK9	Dedicator of cytokinesis protein 9	Q9BZ29-4	Endosome	20.8	3	12.8119
1187	LRRFIP1	Leucine-rich repeat flightless-interacting protein 1	Q32MZ4-3	Large Protein Complex	93.6	3	5.19737		1187	GAPDH	Glyceraldehyde-3-phosphate dehydrogenase	P04406	Large Protein Complex	36.7	3	12.8306
1188	TMSB10	Thymosin beta-10	P63313	Large Protein Complex	0.2	3	5.19875		1188	CKS2	Cyclin-dependent kinases regulatory subunit 2	P33552	Endosome	5.1	1	12.844
1189	GPKOW	G patch domain and KOW motifs-containing protein	Q92917	Large Protein Complex	47.9	3	5.20415		1189	IARS	Isoleucine--tRNA ligase, cytoplasmic	P41252	Large Protein Complex	46.6	3	12.8529
1190	ALG11	GDP-Man:Man(3)GlcNAc(2)-PP-Dol alpha-1,2-mannosyltransferase	Q2TAA5	Plasma membrane	22.8	1	5.20642		1190	PPL	Periplakin	O60437	Large Protein Complex	10.3	2	12.8558
1191	IFITM2;IFITM1	Interferon-induced transmembrane protein 2;Interferon-induced transmembrane protein 1	Q01629	Lysosome	18.1	3	5.20748		1191	NIT2	Omega-amidase NIT2	Q9NQR4	Mitochondrion	37.6	3	12.8651
1192	SEMA3C	Semaphorin-3C	Q99985	Plasma membrane	79.8	3	5.21086		1192	STX16	Syntaxin-16	O14662	Ergic/cisGolgi	2.9	3	12.8754
1193	GRN	Granulins;Acrogranin;Paragranulin;Granulin-1;Granulin-2;Granulin-3;Granulin-4;Granulin-5;Granulin-6;Granulin-7	P28799	Peroxisome	0.6	2	5.21258		1193	DUT	Deoxyuridine 5-triphosphate nucleotidohydrolase, mitochondrial	P33316-2	Actin binding proteins	1.8	3	12.8944
1194	GTF2I	General transcription factor II-I	P78347	Golgi	0.3	3	5.2137		1194	GOLGA3	Golgin subfamily A member 3	Q08378	Actin binding proteins	0	1	12.8991
1195	FAM50A	Protein FAM50A	Q14320	Large Protein Complex	86.4	3	5.21397		1195	SH3PXD2A	SH3 and PX domain-containing protein 2A	Q5TCZ1	Ergic/cisGolgi	0.9	1	12.9176
1196	GTF3C4	General transcription factor 3C polypeptide 4	Q9UKN8	Large Protein Complex	1.5	1	5.22326		1196	REXO2	Oligoribonuclease, mitochondrial	Q9Y3B8	Mitochondrion	3	1	12.939
1197	CCDC25	Coiled-coil domain-containing protein 25	Q86WR0	Large Protein Complex	48.5	3	5.24289		1197	YIPF5	Protein YIPF5	Q969M3	Ergic/cisGolgi	40.1	3	12.9529
1198	ETF1	Eukaryotic peptide chain release factor subunit 1	P62495	Large Protein Complex	18.8	3	5.2731		1198	SPR	Sepiapterin reductase	P35270	Mitochondrion	10	3	12.9639
1199	ACTB	Actin, cytoplasmic 1;Actin, cytoplasmic 1, N-terminally processed	P60709	Plasma membrane	4.3	3	5.28237		1199	CORO1B	Coronin-1B	Q9BR76	Actin binding proteins	6.2	3	12.965
1200	PDZD8	PDZ domain-containing protein 8	Q8NEN9	Plasma membrane	0.2	2	5.28387		1200	COPA	Coatomer subunit alpha;Xenin;Proxenin	P53621	Large Protein Complex	4.1	3	12.9937
1201	XPO5	Exportin-5	Q9HAV4	Large Protein Complex	0.7	2	5.28803		1201	NUCB2	Nucleobindin-2;Nesfatin-1	P80303	Ergic/cisGolgi	42.1	3	12.9956
1202	TOP2A	DNA topoisomerase 2-alpha	P11388	Large Protein Complex	7	3	5.28882		1202	CCT6A	T-complex protein 1 subunit zeta	P40227	Large Protein Complex	37.5	3	12.9978
1203	LSM8	U6 snRNA-associated Sm-like protein LSm8	O95777	Large Protein Complex	26	1	5.29247		1203	PPP1CC	Serine/threonine-protein phosphatase PP1-gamma catalytic subunit	P36873-2	Large Protein Complex	48	2	13.0257
1204	DAGLB	Sn1-specific diacylglycerol lipase beta	Q8NCG7	Endosome	94.1	3	5.29571		1204	SVIL	Supervillin	O95425-2	Actin binding proteins	25.4	3	13.0413
1205	QARS	Glutamine--tRNA ligase	P47897	Large Protein Complex	5.3	3	5.2968		1205	LMNB1	Lamin-B1	P20700	No Prediction	0	3	13.043
1206	KARS	Lysine--tRNA ligase	Q15046	Large Protein Complex	61.1	3	5.29739		1206	PRKAR2A	cAMP-dependent protein kinase type II-alpha regulatory subunit	P13861	Golgi	21.2	3	13.0575
1207	OASL	2-5-oligoadenylate synthase-like protein	Q15646	Large Protein Complex	10.2	1	5.30025		1207	VCL	Vinculin	P18206	Golgi	7.3	3	13.0578
1208	GRAMD3	GRAM domain-containing protein 3	Q96HH9	Plasma membrane	0.9	2	5.30156		1208	ALDH4A1	Delta-1-pyrroline-5-carboxylate dehydrogenase, mitochondrial	P30038	Large Protein Complex	1.9	3	13.0711
1209	MKI67	Antigen KI-67	P46013	Large Protein Complex	0.3	2	5.3024		1209	LRP8	Low-density lipoprotein receptor-related protein 8	Q14114	Endosome	25.8	3	13.0764
1210	TPCN1	Two pore calcium channel protein 1	Q9ULQ1-3	Endosome	18.3	1	5.30548		1210	LDLR	Low-density lipoprotein receptor	P01130	Endosome	10.9	3	13.0902
1211	MSH6	DNA mismatch repair protein Msh6	P52701	Large Protein Complex	76.6	3	5.30551		1211	EXOC3	Exocyst complex component 3	O60645	Large Protein Complex	55.2	3	13.1101
1212	SSB	Lupus La protein	P05455	No Prediction	0	2	5.30741		1212	EHD2	EH domain-containing protein 2	Q9NZN4	Large Protein Complex	26.3	3	13.1121
1213	NUP93	Nuclear pore complex protein Nup93	Q8N1F7	Nuclear pore complex	39.5	3	5.30937		1213	STX10	Syntaxin-10	O60499	Endosome	9.7	3	13.1273
1214	PI4K2A	Phosphatidylinositol 4-kinase type 2-alpha	Q9BTU6	Endosome	72.1	3	5.3113		1214	PPP1CB	Serine/threonine-protein phosphatase PP1-beta catalytic subunit	P62140	Large Protein Complex	73.2	3	13.1299
1215	MBLAC2	Metallo-beta-lactamase domain-containing protein 2	Q68D91	Golgi	14.4	3	5.31519		1215	CCT8	T-complex protein 1 subunit theta	P50990	Large Protein Complex	23.9	3	13.1604
1216	ENG	Endoglin	P17813	Plasma membrane	97.7	3	5.31522		1216	COPG2	Coatomer subunit gamma-2	Q9UBF2	Large Protein Complex	92.7	3	13.1673
1217	SMC1A	Structural maintenance of chromosomes protein 1A	Q14683	Large Protein Complex	40	3	5.32113		1217	TRIM26	Tripartite motif-containing protein 26	Q12899	Large Protein Complex	15.9	1	13.201
1218	SNX8	Sorting nexin-8	Q9Y5X2	Endosome	98.8	3	5.322		1218	TMF1	TATA element modulatory factor	P82094	Golgi	7.1	2	13.209
1219	CHMP1B	Charged multivesicular body protein 1b	Q7LBR1	Large Protein Complex	75.2	3	5.32847		1219	HSPA1B;HSPA1A	Heat shock 70 kDa protein 1B;Heat shock 70 kDa protein 1A	P0DMV9	Large Protein Complex	76.9	3	13.2106
1220	MARS	Methionine--tRNA ligase, cytoplasmic	P56192	Large Protein Complex	34.8	3	5.35204		1220	MAN1B1	Endoplasmic reticulum mannosyl-oligosaccharide 1,2-alpha-mannosidase	Q9UKM7	Golgi	6.4	3	13.2313
1221	PLAUR	Urokinase plasminogen activator surface receptor	Q03405	Plasma membrane	77.5	2	5.36147		1221	AP3M1	AP-3 complex subunit mu-1	Q9Y2T2	Endosome	42	3	13.2437
1222	CD276	CD276 antigen	Q5ZPR3	Plasma membrane	94.7	3	5.36458		1222	VAMP3	Vesicle-associated membrane protein 3	Q15836	Ergic/cisGolgi	0.9	3	13.2571
1223	ISY1	Pre-mRNA-splicing factor ISY1 homolog	Q9ULR0-1	Large Protein Complex	17	1	5.36577		1223	PKP3	Plakophilin-3	Q9Y446	Endosome	0.7	3	13.2616
1224	PTPN9	Tyrosine-protein phosphatase non-receptor type 9	P43378	Large Protein Complex	0.3	1	5.36834		1224	CCT5	T-complex protein 1 subunit epsilon	P48643	Large Protein Complex	74.3	3	13.2818
1225	RALA	Ras-related protein Ral-A	P11233	Plasma membrane	95	3	5.37324		1225	DUS2	tRNA-dihydrouridine(20) synthase [NAD(P)+]-like	Q9NX74	Mitochondrion	11.3	2	13.2892
1226	ARL8B	ADP-ribosylation factor-like protein 8B	Q9NVJ2	Endosome	77.9	3	5.37602		1226	GBF1	Golgi-specific brefeldin A-resistance guanine nucleotide exchange factor 1	Q92538	Large Protein Complex	50.1	2	13.2893
1227	AIFM2	Apoptosis-inducing factor 2	Q9BRQ8	Golgi	1	3	5.37998		1227	LIMA1	LIM domain and actin-binding protein 1	Q9UHB6	Actin binding proteins	9.5	3	13.2938
1228	PSMD2	26S proteasome non-ATPase regulatory subunit 2	Q13200	Large Protein Complex	69.3	3	5.3832		1228	RAB34	Ras-related protein Rab-34, isoform NARR	P0DI83	No Prediction	0	1	13.306
1229	PRKDC	DNA-dependent protein kinase catalytic subunit	P78527	Large Protein Complex	80	3	5.38825		1229	VPS45	Vacuolar protein sorting-associated protein 45	Q9NRW7	Endosome	21.2	3	13.3324
1230	PROCR	Endothelial protein C receptor	Q9UNN8	Plasma membrane	96.9	3	5.38995		1230	PAWR	PRKC apoptosis WT1 regulator protein	Q96IZ0	Actin binding proteins	25.7	3	13.3397
1231	PSMA7	Proteasome subunit alpha type-7	O14818	Large Protein Complex	73.3	3	5.39421		1231	ARHGAP1	Rho GTPase-activating protein 1	Q07960	Large Protein Complex	61.3	3	13.3412
1232	SPPL2A	Signal peptide peptidase-like 2A	Q8TCT8	Endosome	2.3	1	5.40443		1232	PALLD	Palladin	Q8WX93	Golgi	21.9	3	13.3655
1233	UBE2S	Ubiquitin-conjugating enzyme E2 S	Q16763	Large Protein Complex	7.6	1	5.41559		1233	WDR48	WD repeat-containing protein 48	Q8TAF3	Large Protein Complex	25.8	1	13.3847
1234	PPIL1	Peptidyl-prolyl cis-trans isomerase-like 1	Q9Y3C6	Large Protein Complex	15.4	2	5.41713		1234	CCT2	T-complex protein 1 subunit beta	P78371	Large Protein Complex	69.9	3	13.4049
1235	FAS	Tumor necrosis factor receptor superfamily member 6	P25445	Plasma membrane	93.8	3	5.41915		1235	HINT3	Histidine triad nucleotide-binding protein 3	Q9NQE9	Mitochondrion	8.8	2	13.4061
1236	RAB3D	Ras-related protein Rab-3D	O95716	Plasma membrane	0.6	3	5.42035		1236	CCT3	T-complex protein 1 subunit gamma	P49368	Large Protein Complex	74.9	3	13.4156
1237	ARL6IP5	PRA1 family protein 3	O75915	ER	12.8	3	5.42153		1237	TCF25	Transcription factor 25	Q9BQ70	Large Protein Complex	7.3	3	13.4417
1238	HLA-B	HLA class I histocompatibility antigen, B-15 alpha chain;HLA class I histocompatibility antigen, B-46 alpha chain;HLA class I histocompatibility antigen, B-44 alpha chain;HLA class I histocompatibility antigen, B-47 alpha chain;HLA class I histocompatibility antigen, B-13 alpha chain;HLA class I histocompatibility antigen, B-50 alpha chain;HLA class I histocompatibility antigen, B-49 alpha chain	P30464	Plasma membrane	94.2	2	5.42869		1238	NUPL2	Nucleoporin-like protein 2	O15504	Ergic/cisGolgi	4.4	1	13.4488
1239	IARS	Isoleucine--tRNA ligase, cytoplasmic	P41252	Large Protein Complex	29	3	5.43161		1239	MTM1	Myotubularin	Q13496	Large Protein Complex	21.1	1	13.4672
1240	RAC1;RAC3;RAC2	Ras-related C3 botulinum toxin substrate 1;Ras-related C3 botulinum toxin substrate 3;Ras-related C3 botulinum toxin substrate 2	P63000	Plasma membrane	98.2	3	5.43781		1240	AP3B1	AP-3 complex subunit beta-1	O00203	Endosome	41.7	3	13.4728
1241	PREPL	Prolyl endopeptidase-like	Q4J6C6	No Prediction	0	1	5.44098		1241	TAOK1	Serine/threonine-protein kinase TAO1	Q7L7X3	Large Protein Complex	2.6	3	13.4742
1242	SMC3	Structural maintenance of chromosomes protein 3	Q9UQE7	Large Protein Complex	44.7	3	5.444		1242	TMED1	Transmembrane emp24 domain-containing protein 1	Q13445	Ergic/cisGolgi	65.9	3	13.4832
1243	RARS	Arginine--tRNA ligase, cytoplasmic	P54136	Large Protein Complex	33.8	3	5.4504		1243	PITPNB	Phosphatidylinositol transfer protein beta isoform	P48739	Golgi	0.9	3	13.4882
1244	ADAM15	Disintegrin and metalloproteinase domain-containing protein 15	Q13444	ER	16.2	3	5.45464		1244	PRKAR1A	cAMP-dependent protein kinase type I-alpha regulatory subunit;cAMP-dependent protein kinase type I-alpha regulatory subunit, N-terminally processed	P10644	Large Protein Complex	27.9	2	13.4887
1245	LARS	Leucine--tRNA ligase, cytoplasmic	Q9P2J5	Large Protein Complex	49.9	3	5.45533		1245	KPNB1	Importin subunit beta-1	Q14974	Large Protein Complex	85.7	3	13.5164
1246	DDX42	ATP-dependent RNA helicase DDX42	Q86XP3	Large Protein Complex	8.4	3	5.46318		1246	KMT2C	Histone-lysine N-methyltransferase 2C	Q8NEZ4	Endosome	32.3	2	13.5365
1247	CD151	CD151 antigen	P48509	Plasma membrane	92.4	3	5.47696		1247	COPZ1	Coatomer subunit zeta-1	P61923	Large Protein Complex	90.7	3	13.5445
1248	TRAPPC5	Trafficking protein particle complex subunit 5	Q8IUR0	Large Protein Complex	4.8	1	5.48628		1248	SEH1L	Nucleoporin SEH1	Q96EE3-1	Large Protein Complex	10.3	3	13.575
1249	TBL1XR1	F-box-like/WD repeat-containing protein TBL1XR1	Q9BZK7	Large Protein Complex	90.8	3	5.49163		1249	COPG1	Coatomer subunit gamma-1	Q9Y678	Large Protein Complex	87.9	3	13.6071
1250	PLXNA1	Plexin-A1	Q9UIW2	Large Protein Complex	22.2	2	5.49166		1250	FIS1	Mitochondrial fission 1 protein	Q9Y3D6	Mitochondrion	60.7	3	13.6203
1251	ECEL1	Endothelin-converting enzyme-like 1	O95672	ER	6.8	3	5.49221		1251	COPB1	Coatomer subunit beta	P53618	Large Protein Complex	89.5	3	13.6458
1252	PKMYT1	Membrane-associated tyrosine- and threonine-specific cdc2-inhibitory kinase	Q99640	ER	9.9	2	5.49866		1252	SNX5	Sorting nexin-5	Q9Y5X3	Endosome	80.6	3	13.6644
1253	RAP1B	Ras-related protein Rap-1b;Ras-related protein Rap-1b-like protein	P61224	Plasma membrane	18.8	2	5.50439		1253	MISP	Mitotic interactor and substrate of PLK1	Q8IVT2	Actin binding proteins	10.2	3	13.6992
1254	TBL1X	F-box-like/WD repeat-containing protein TBL1X	O60907-2	Large Protein Complex	85	3	5.51477		1254	NPEPPS	Puromycin-sensitive aminopeptidase	P55786	Large Protein Complex	10.3	3	13.6995
1255	MVD	Diphosphomevalonate decarboxylase	P53602	Large Protein Complex	3.8	1	5.51528		1255	AP3D1	AP-3 complex subunit delta-1	O14617-5	Endosome	58.6	3	13.7597
1256	FIBP	Acidic fibroblast growth factor intracellular-binding protein	O43427	Plasma membrane	60.5	2	5.52153		1256	MTOR	Serine/threonine-protein kinase mTOR	P42345	Endosome	11.5	3	13.7635
1257	SYNGR2	Synaptogyrin-2	O43760-2	Endosome	91.7	3	5.52862		1257	PRSS23	Serine protease 23	O95084	Ergic/cisGolgi	5.9	2	13.7679
1258	IDI1	Isopentenyl-diphosphate Delta-isomerase 1	Q13907	Actin binding proteins	27.7	3	5.53424		1258	NPLOC4	Nuclear protein localization protein 4 homolog	Q8TAT6	Large Protein Complex	19.6	3	13.7687
1259	MED15	Mediator of RNA polymerase II transcription subunit 15	Q96RN5	Large Protein Complex	6.8	1	5.54583		1259	AHCYL1	Putative adenosylhomocysteinase 2	O43865	Large Protein Complex	23.1	3	13.7762
1260	ZCCHC11	Terminal uridylyltransferase 4	Q5TAX3	Large Protein Complex	95.9	3	5.54873		1260	RER1	Protein RER1	O15258	Ergic/cisGolgi	45.6	2	13.7779
1261	RRAS	Ras-related protein R-Ras	P10301	Plasma membrane	99.5	3	5.55096		1261	ARCN1	Coatomer subunit delta	P48444	Large Protein Complex	92.3	3	13.8039
1262	ROCK2	Rho-associated protein kinase 2	O75116	Large Protein Complex	75.6	3	5.55362		1262	CORO1C	Coronin-1C	Q9ULV4	Actin binding proteins	9.1	3	13.8262
1263	NSUN2	tRNA (cytosine(34)-C(5))-methyltransferase	Q08J23	Large Protein Complex	78.3	3	5.56148		1263	GALNT2	Polypeptide N-acetylgalactosaminyltransferase 2;Polypeptide N-acetylgalactosaminyltransferase 2 soluble form	Q10471	Golgi	12.8	3	13.8351
1264	SLMAP	Sarcolemmal membrane-associated protein	Q14BN4	Large Protein Complex	0.9	1	5.56715		1264	PARK7	Protein deglycase DJ-1	Q99497	Golgi	2.1	3	13.8468
1265	PAPSS2	Bifunctional 3-phosphoadenosine 5-phosphosulfate synthase 2;Sulfate adenylyltransferase;Adenylyl-sulfate kinase	O95340	Large Protein Complex	58.4	3	5.56883		1265	SGTA	Small glutamine-rich tetratricopeptide repeat-containing protein alpha	O43765	Golgi	0.9	1	13.849
1266	PSMA1	Proteasome subunit alpha type-1	P25786	Large Protein Complex	73.4	3	5.59468		1266	CKMT1A	Creatine kinase U-type, mitochondrial	P12532	Large Protein Complex	88.4	3	13.952
1267	GEMIN6	Gem-associated protein 6	Q8WXD5	Large Protein Complex	2.5	1	5.59906		1267	UBTF	Nucleolar transcription factor 1	P17480	Actin binding proteins	20.8	3	13.9613
1268	PSMA2	Proteasome subunit alpha type-2	P25787	Large Protein Complex	82.6	3	5.60867		1268	BPNT1	3(2),5-bisphosphate nucleotidase 1	O95861	Large Protein Complex	10.3	3	13.9686
1269	RAB32	Ras-related protein Rab-32	Q13637	ER	3.7	3	5.60873		1269	DTYMK	Thymidylate kinase	P23919	Mitochondrion	46.8	3	13.9853
1270	CORO1B	Coronin-1B	Q9BR76	Actin binding proteins	51.2	3	5.61101		1270	GARS	Glycine--tRNA ligase	P41250	Golgi	1.6	3	13.9865
1271	RTFDC1	Protein RTF2 homolog	Q9BY42	Large Protein Complex	81.8	3	5.62193		1271	TM9SF3	Transmembrane 9 superfamily member 3	Q9HD45	Golgi	8.9	3	14.008
1272	PVRL2	Nectin-2	Q92692	Plasma membrane	99.3	3	5.62824		1272	XPO1	Exportin-1	O14980	Large Protein Complex	10.9	3	14.0199
1273	HLA-A	HLA class I histocompatibility antigen, A-34 alpha chain;HLA class I histocompatibility antigen, A-66 alpha chain;HLA class I histocompatibility antigen, A-25 alpha chain;HLA class I histocompatibility antigen, A-26 alpha chain;HLA class I histocompatibility antigen, A-43 alpha chain	P30453	Plasma membrane	95	2	5.6305		1273	NCK1	Cytoplasmic protein NCK1	P16333	Large Protein Complex	73.7	2	14.0519
1274	ATP6V0A1	V-type proton ATPase 116 kDa subunit a isoform 1	Q93050-3	Endosome	70.3	3	5.63094		1274	GMFB	Glia maturation factor beta	P60983	Large Protein Complex	21	3	14.0611
1275	ITSN1	Intersectin-1	Q15811-9	Plasma membrane	58.4	3	5.64025		1275	MOB1A;MOB1B	MOB kinase activator 1A;MOB kinase activator 1B	Q9H8S9	Large Protein Complex	4.1	1	14.0656
1276	CSRP1	Cysteine and glycine-rich protein 1	P21291	Actin binding proteins	20.4	3	5.64195		1276	MFF	Mitochondrial fission factor	Q9GZY8-2	Mitochondrion	16.7	3	14.0667
1277	PKN3	Serine/threonine-protein kinase N3	Q6P5Z2	Endosome	0.4	1	5.65527		1277	TES	Testin	Q9UGI8	Large Protein Complex	9.2	3	14.0695
1278	AIMP1	Aminoacyl tRNA synthase complex-interacting multifunctional protein 1;Endothelial monocyte-activating polypeptide 2	Q12904	Large Protein Complex	27.7	3	5.65841		1278	STX6	Syntaxin-6	O43752	Endosome	36.9	3	14.0919
1279	CD55	Complement decay-accelerating factor	P08174	Plasma membrane	100	3	5.65987		1279	CCT7	T-complex protein 1 subunit eta	Q99832	Large Protein Complex	92.9	3	14.1001
1280	WDFY1	WD repeat and FYVE domain-containing protein 1	Q8IWB7	Endosome	97.1	3	5.66147		1280	BLMH	Bleomycin hydrolase	Q13867	Large Protein Complex	29.1	2	14.1165
1281	NRAS	GTPase NRas	P01111	Plasma membrane	92.7	3	5.66568		1281	ARF5	ADP-ribosylation factor 5	P84085	Large Protein Complex	21.5	2	14.1649
1282	SLC39A10	Zinc transporter ZIP10	Q9ULF5	Plasma membrane	99.1	3	5.66959		1282	UNC45A	Protein unc-45 homolog A	Q9H3U1-2	Large Protein Complex	97.5	3	14.1694
1283	RFC3	Replication factor C subunit 3	P40938	Large Protein Complex	86.3	3	5.6725		1283	CLTCL1	Clathrin heavy chain 2	P53675	Endosome	84.7	3	14.172
1284	LGALS3	Galectin-3	P17931	Plasma membrane	67.2	3	5.67891		1284	ACTR10	Actin-related protein 10	Q9NZ32	No Prediction	0	1	14.2246
1285	THYN1	Thymocyte nuclear protein 1	Q9P016	Large Protein Complex	6.2	1	5.6851		1285	PDLIM7	PDZ and LIM domain protein 7	Q9NR12	Actin binding proteins	47.6	3	14.227
1286	NUP62	Nuclear pore glycoprotein p62	P37198	Nuclear pore complex	66.5	3	5.68511		1286	SEPT6	Septin-6	Q14141	Large Protein Complex	12.4	3	14.2911
1287	CDC73	Parafibromin	Q6P1J9	Large Protein Complex	17.3	3	5.69208		1287	YIF1A	Protein YIF1A	O95070	Ergic/cisGolgi	8	3	14.3219
1288	VPS51	Vacuolar protein sorting-associated protein 51 homolog	Q9UID3	Large Protein Complex	82.4	3	5.69562		1288	EXOC6	Exocyst complex component 6	Q8TAG9	Large Protein Complex	14	2	14.3273
1289	PAPOLA	Poly(A) polymerase alpha	P51003	Large Protein Complex	3.4	1	5.72804		1289	DIP2B	Disco-interacting protein 2 homolog B	Q9P265	Ergic/cisGolgi	1.1	3	14.3413
1290	TRAPPC4	Trafficking protein particle complex subunit 4	Q9Y296	Large Protein Complex	70.4	2	5.73391		1290	HDLBP	Vigilin	Q00341	Endosome	46.5	3	14.3599
1291	SLC2A3;SLC2A14	Solute carrier family 2, facilitated glucose transporter member 3;Solute carrier family 2, facilitated glucose transporter member 14	P11169	Plasma membrane	98.8	3	5.74424		1291	SCAMP1	Secretory carrier-associated membrane protein 1	O15126	Endosome	17.8	3	14.3634
1292	OSMR	Oncostatin-M-specific receptor subunit beta	Q99650	Plasma membrane	3.1	1	5.7657		1292	IDE	Insulin-degrading enzyme	P14735	Large Protein Complex	83.6	3	14.3646
1293	APOL2	Apolipoprotein L2	Q9BQE5	Plasma membrane	0.9	2	5.76841		1293	VAMP2	Vesicle-associated membrane protein 2	P63027	Ergic/cisGolgi	0.3	1	14.3943
1294	LYPD3	Ly6/PLAUR domain-containing protein 3	O95274	Plasma membrane	99.2	3	5.76869		1294	LDHB	L-lactate dehydrogenase B chain	P07195	Large Protein Complex	29.5	3	14.4017
1295	WLS	Protein wntless homolog	Q5T9L3-2	ER	17.9	3	5.7706		1295	PHLDA2	Pleckstrin homology-like domain family A member 2	Q53GA4	Mitochondrion	0.8	1	14.4599
1296	SMG7	Protein SMG7	Q92540	Large Protein Complex	8.2	2	5.78337		1296	YIPF6	Protein YIPF6	Q96EC8	Large Protein Complex	4.3	3	14.4704
1297	APLP2	Amyloid-like protein 2	Q06481	Endosome	43.8	3	5.78781		1297	STUB1	E3 ubiquitin-protein ligase CHIP	Q9UNE7	Large Protein Complex	50.3	3	14.4722
1298	SCCPDH	Saccharopine dehydrogenase-like oxidoreductase	Q8NBX0	Golgi	6	1	5.78863		1298	DAP	Death-associated protein 1	P51397	Plasma membrane	1.8	3	14.5002
1299	PSMB7	Proteasome subunit beta type-7	Q99436	Large Protein Complex	75	3	5.79988		1299	NPEPL1	Probable aminopeptidase NPEPL1	Q8NDH3	Endosome	10.6	1	14.5403
1300	EIF2B1	Translation initiation factor eIF-2B subunit alpha	Q14232	Large Protein Complex	90.5	3	5.80859		1300	TTK	Dual specificity protein kinase TTK	P33981	Large Protein Complex	23	2	14.5512
1301	CDC42EP1	Cdc42 effector protein 1	Q00587	Actin binding proteins	16.8	2	5.81187		1301	FKBP1A	Peptidyl-prolyl cis-trans isomerase FKBP1A	P62942	Large Protein Complex	3.3	1	14.6044
1302	DUSP12	Dual specificity protein phosphatase 12	Q9UNI6	Large Protein Complex	47.6	3	5.81801		1302	SEP10	Septin-10	Q9P0V9	Large Protein Complex	50	3	14.6514
1303	MYL6	Myosin light polypeptide 6	P60660-2	Actin binding proteins	75	3	5.82364		1303	UMPS	Uridine 5-monophosphate synthase;Orotate phosphoribosyltransferase;Orotidine 5-phosphate decarboxylase	P11172	Golgi	0.2	3	14.6588
1304	CD46	Membrane cofactor protein	P15529-4	Plasma membrane	98	3	5.82713		1304	UACA	Uveal autoantigen with coiled-coil domains and ankyrin repeats	Q9BZF9	Large Protein Complex	20.7	2	14.6672
1305	TMBIM6	Bax inhibitor 1	P55061	ER	18.4	2	5.82959		1305	YWHAH	14-3-3 protein eta	Q04917	Large Protein Complex	95.3	3	14.6811
1306	JUP	Junction plakoglobin	P14923	Plasma membrane	99	3	5.8332		1306	BLOC1S2	Biogenesis of lysosome-related organelles complex 1 subunit 2	Q6QNY1	Endosome	25.4	1	14.6901
1307	ACSL4	Long-chain-fatty-acid--CoA ligase 4	O60488	Golgi	0.4	3	5.83906		1307	SEPT2	Septin-2	Q15019	Large Protein Complex	53.5	3	14.7081
1308	RFC5	Replication factor C subunit 5	P40937	Large Protein Complex	95.6	3	5.83938		1308	SLC12A4	Solute carrier family 12 member 4	Q9UP95	Endosome	3.8	3	14.7118
1309	EEF1E1	Eukaryotic translation elongation factor 1 epsilon-1	O43324	Large Protein Complex	51.2	3	5.83977		1309	AGTRAP	Type-1 angiotensin II receptor-associated protein	Q6RW13	Endosome	47.6	1	14.719
1310	SNRPC	U1 small nuclear ribonucleoprotein C	P09234	Large Protein Complex	82	3	5.84177		1310	SEPT7	Septin-7	Q16181-2	Large Protein Complex	52.2	3	14.7473
1311	FCHO2	F-BAR domain only protein 2	Q0JRZ9	Mitochondrion	0.6	2	5.84523		1311	SEPT11	Septin-11	Q9NVA2	Large Protein Complex	60.7	3	14.7577
1312	HNRNPK	Heterogeneous nuclear ribonucleoprotein K	P61978-3	Large Protein Complex	30.1	1	5.8498		1312	PPP1CA	Serine/threonine-protein phosphatase PP1-alpha catalytic subunit	P62136	Large Protein Complex	80.9	3	14.7595
1313	DDX59	Probable ATP-dependent RNA helicase DDX59	Q5T1V6	Large Protein Complex	16.5	1	5.85041		1313	SYPL1	Synaptophysin-like protein 1	Q16563-2	Endosome	0.1	3	14.7894
1314	STX4	Syntaxin-4	Q12846	Plasma membrane	29.5	2	5.85615		1314	PREPL	Prolyl endopeptidase-like	Q4J6C6	Mitochondrion	1	2	14.8218
1315	STXBP2	Syntaxin-binding protein 2	Q15833	Plasma membrane	13.5	1	5.87486		1315	TIMM8B	Mitochondrial import inner membrane translocase subunit Tim8 B	Q9Y5J9	Mitochondrion	10.3	3	14.8818
1316	GPC1	Glypican-1;Secreted glypican-1	P35052	Plasma membrane	97.5	3	5.87891		1316	ARF4	ADP-ribosylation factor 4	P18085	Large Protein Complex	11.8	3	14.8921
1317	EGFR	Epidermal growth factor receptor	P00533	Plasma membrane	99.1	3	5.88028		1317	PARVA	Alpha-parvin	Q9NVD7	Large Protein Complex	20.5	3	14.8987
1318	PIK3R4	Phosphoinositide 3-kinase regulatory subunit 4	Q99570	Endosome	65.5	3	5.8822		1318	ERCC6	DNA excision repair protein ERCC-6	Q03468	Large Protein Complex	18.7	2	14.918
1319	PIN4	Peptidyl-prolyl cis-trans isomerase NIMA-interacting 4	Q9Y237	Large Protein Complex	2.9	1	5.88395		1319	MICALL1	MICAL-like protein 1	Q8N3F8	Large Protein Complex	8.2	2	14.9326
1320	DHX16	Putative pre-mRNA-splicing factor ATP-dependent RNA helicase DHX16	O60231	Large Protein Complex	78.2	3	5.8969		1320	TRIM29	Tripartite motif-containing protein 29	Q14134	Large Protein Complex	29	3	14.9394
1321	PTTG1IP	Pituitary tumor-transforming gene 1 protein-interacting protein	P53801	No Prediction	0	1	5.89804		1321	CENPF	Centromere protein F	P49454	Ergic/cisGolgi	30.5	3	14.9512
1322	AXL	Tyrosine-protein kinase receptor UFO	P30530	Plasma membrane	93.9	3	5.89847		1322	CHMP1A	Charged multivesicular body protein 1a	Q9HD42	Endosome	19	3	14.9519
1323	COL4A2	Collagen alpha-2(IV) chain;Canstatin	P08572	ER	0.6	2	5.90015		1323	LIMS1	LIM and senescent cell antigen-like-containing domain protein 1	P48059	Large Protein Complex	2	3	14.9584
1324	STK10	Serine/threonine-protein kinase 10	O94804	Endosome	13.8	2	5.90538		1324	CAPZA2	F-actin-capping protein subunit alpha-2	P47755	Large Protein Complex	80.8	3	14.965
1325	RAD50	DNA repair protein RAD50	Q92878	Large Protein Complex	0.5	1	5.90896		1325	MYO5A	Unconventional myosin-Va	Q9Y4I1	Ergic/cisGolgi	7.3	3	14.9753
1326	TAF15	TATA-binding protein-associated factor 2N	Q92804	Large Protein Complex	59.1	3	5.90917		1326	MAP2K7	Dual specificity mitogen-activated protein kinase kinase 7	O14733	Endosome	4.5	1	14.9863
1327	RNF149	E3 ubiquitin-protein ligase RNF149	Q8NC42	ER	1.7	2	5.91008		1327	CTNND1	Catenin delta-1	O60716-3	Large Protein Complex	0.6	3	14.9872
1328	VAMP7	Vesicle-associated membrane protein 7	P51809	Endosome	36.3	3	5.91584		1328	MRI1	Methylthioribose-1-phosphate isomerase	Q9BV20	Mitochondrion	1.3	1	14.9936
1329	OCRL	Inositol polyphosphate 5-phosphatase OCRL-1	Q01968	Large Protein Complex	49.6	3	5.92101		1329	TWF1	Twinfilin-1	Q12792	Large Protein Complex	50.4	3	14.9944
1330	SLC4A7	Sodium bicarbonate cotransporter 3	Q9Y6M7-6	Plasma membrane	0.6	3	5.92191		1330	SLC30A7	Zinc transporter 7	Q8NEW0	Ergic/cisGolgi	0.9	3	15.0072
1331	BCAM	Basal cell adhesion molecule	P50895	Plasma membrane	98.4	3	5.92664		1331	ATP6V1C1	V-type proton ATPase subunit C 1	P21283	Large Protein Complex	5.2	3	15.0299
1332	ACTG1	Actin, cytoplasmic 2;Actin, cytoplasmic 2, N-terminally processed	P63261	Actin binding proteins	15.9	3	5.9311		1332	NME1	Nucleoside diphosphate kinase A	P15531	Large Protein Complex	2.9	3	15.0596
1333	AIMP2	Aminoacyl tRNA synthase complex-interacting multifunctional protein 2	Q13155	Large Protein Complex	47.9	3	5.93776		1333	HOMER3	Homer protein homolog 3	Q9NSC5	Endosome	45.4	2	15.0618
1334	RHOF	Rho-related GTP-binding protein RhoF	Q9HBH0	Plasma membrane	95	3	5.93964		1334	HAGH	Hydroxyacylglutathione hydrolase, mitochondrial	Q16775	Mitochondrion	17.1	3	15.0823
1335	ANLN	Actin-binding protein anillin	Q9NQW6	Large Protein Complex	19.8	3	5.94638		1335	GRB10	Growth factor receptor-bound protein 10	Q13322	Large Protein Complex	0.8	1	15.0986
1336	RP2	Protein XRP2	O75695	Plasma membrane	95.5	3	5.94994		1336	COL5A1	Collagen alpha-1(V) chain	P20908	Endosome	19.3	3	15.1201
1337	CD109	CD109 antigen	Q6YHK3	Plasma membrane	99.8	3	5.95116		1337	AKR1A1	Alcohol dehydrogenase [NADP(+)]	P14550	No Prediction	0	1	15.1417
1338	DDX49	Probable ATP-dependent RNA helicase DDX49	Q9Y6V7	Large Protein Complex	7.3	1	5.95992		1338	HSBP1	Heat shock factor-binding protein 1	O75506	Large Protein Complex	45.1	1	15.1478
1339	PSMA4	Proteasome subunit alpha type-4	P25789	Large Protein Complex	58.6	3	5.96312		1339	NUDT9	ADP-ribose pyrophosphatase, mitochondrial	Q9BW91	Mitochondrion	52.3	3	15.1684
1340	FLNA	Filamin-A	P21333	Actin binding proteins	81.3	3	5.96406		1340	CALD1	Caldesmon	Q05682-3	Actin binding proteins	55	3	15.1983
1341	HMCES	Embryonic stem cell-specific 5-hydroxymethylcytosine-binding protein	Q96FZ2	Large Protein Complex	96	3	6.00681		1341	SCYL2	SCY1-like protein 2	Q6P3W7	Large Protein Complex	69.5	3	15.2162
1342	SRP54	Signal recognition particle 54 kDa protein	P61011	ER	52.9	3	6.01116		1342	SLK	STE20-like serine/threonine-protein kinase	Q9H2G2	Large Protein Complex	24.6	1	15.23
1343	PSMA3	Proteasome subunit alpha type-3	P25788	Large Protein Complex	60.6	3	6.02738		1343	ILK	Integrin-linked protein kinase	Q13418	Large Protein Complex	18.9	3	15.2364
1344	RRAGC;RRAGD	Ras-related GTP-binding protein C;Ras-related GTP-binding protein D	Q9HB90	Lysosome	3.2	1	6.04084		1344	DHX34	Probable ATP-dependent RNA helicase DHX34	Q14147	Ergic/cisGolgi	20.1	2	15.2435
1345	NMD3	60S ribosomal export protein NMD3	Q96D46	Large Protein Complex	20.7	3	6.04147		1345	NME2	Nucleoside diphosphate kinase B	P22392-2	Large Protein Complex	13.5	3	15.2493
1346	OARD1	O-acetyl-ADP-ribose deacetylase 1	Q9Y530	Large Protein Complex	6.1	2	6.04885		1346	YWHAB	14-3-3 protein beta/alpha;14-3-3 protein beta/alpha, N-terminally processed	P31946	Large Protein Complex	96	3	15.2733
1347	PALM	Paralemmin-1	O75781	Plasma membrane	9	3	6.0625		1347	VLDLR	Very low-density lipoprotein receptor	P98155-2	Endosome	21.7	3	15.2796
1348	HAUS6	HAUS augmin-like complex subunit 6	Q7Z4H7	Large Protein Complex	4	1	6.07803		1348	FRYL	Protein furry homolog-like	O94915	Endosome	92.7	2	15.2874
1349	PKP2	Plakophilin-2	Q99959-2	Plasma membrane	21.8	3	6.07838		1349	TIMM13	Mitochondrial import inner membrane translocase subunit Tim13	Q9Y5L4	Mitochondrion	10.7	3	15.2919
1350	PUS7	Pseudouridylate synthase 7 homolog	Q96PZ0	Large Protein Complex	57.8	1	6.07859		1350	CDC37	Hsp90 co-chaperone Cdc37;Hsp90 co-chaperone Cdc37, N-terminally processed	Q16543	Large Protein Complex	75.3	3	15.2983
1351	RFC2	Replication factor C subunit 2	P35250	Large Protein Complex	96.4	3	6.0903		1351	CCT4	T-complex protein 1 subunit delta	P50991	Large Protein Complex	91.5	3	15.3185
1352	SNX2	Sorting nexin-2	O60749	Endosome	79.7	3	6.09736		1352	YWHAE	14-3-3 protein epsilon	P62258	Large Protein Complex	96.6	3	15.3203
1353	PSMA6	Proteasome subunit alpha type-6	P60900	Large Protein Complex	53.8	3	6.1015		1353	YWHAG	14-3-3 protein gamma;14-3-3 protein gamma, N-terminally processed	P61981	Large Protein Complex	97.5	3	15.3235
1354	CARS	Cysteine--tRNA ligase, cytoplasmic	P49589-3	Large Protein Complex	96	3	6.1027		1354	CUL3	Cullin-3	Q13618	Large Protein Complex	23.3	3	15.3705
1355	PTP4A1	Protein tyrosine phosphatase type IVA 1	Q93096	Plasma membrane	88.5	3	6.10969		1355	DLG5	Disks large homolog 5	Q8TDM6	Large Protein Complex	24.6	3	15.377
1356	PSMB3	Proteasome subunit beta type-3	P49720	Large Protein Complex	50.8	3	6.1297		1356	DCTN4	Dynactin subunit 4	Q9UJW0	Endosome	3.7	3	15.3908
1357	TGFB1	Transforming growth factor beta-1;Latency-associated peptide	P01137	ER	12.4	2	6.13006		1357	NNT	NAD(P) transhydrogenase, mitochondrial	Q13423	Mitochondrion	9.1	3	15.4346
1358	CRLF1	Cytokine receptor-like factor 1	O75462	ER	1.8	1	6.13114		1358	HEBP1	Heme-binding protein 1	Q9NRV9	Mitochondrion	1.4	3	15.4624
1359	PSMB1	Proteasome subunit beta type-1	P20618	Large Protein Complex	61.8	3	6.13683		1359	RSU1	Ras suppressor protein 1	Q15404	Large Protein Complex	21.5	3	15.4687
1360	RAPH1	Ras-associated and pleckstrin homology domains-containing protein 1	Q70E73	Large Protein Complex	83.6	3	6.14081		1360	CYCS	Cytochrome c	P99999	Actin binding proteins	7.1	3	15.4925
1361	SMCHD1	Structural maintenance of chromosomes flexible hinge domain-containing protein 1	A6NHR9	Large Protein Complex	1.4	1	6.14126		1361	GRHPR	Glyoxylate reductase/hydroxypyruvate reductase	Q9UBQ7	Mitochondrion	82.1	3	15.508
1362	PIK3C3	Phosphatidylinositol 3-kinase catalytic subunit type 3	Q8NEB9	Endosome	82	3	6.1429		1362	SND1	Staphylococcal nuclease domain-containing protein 1	Q7KZF4	Endosome	23.3	3	15.5244
1363	S100A6	Protein S100-A6	P06703	No Prediction	0	3	6.15694		1363	VPS13C	Vacuolar protein sorting-associated protein 13C	Q709C8	Large Protein Complex	79.7	3	15.537
1364	PSMC2	26S protease regulatory subunit 7	P35998	Large Protein Complex	72.5	3	6.16099		1364	SPTBN1	Spectrin beta chain, non-erythrocytic 1	Q01082	Actin binding proteins	39.5	3	15.5459
1365	GPX8	Probable glutathione peroxidase 8	Q8TED1	ER	52	3	6.17427		1365	TTF2	Transcription termination factor 2	Q9UNY4	Large Protein Complex	19.1	3	15.5729
1366	KIDINS220	Kinase D-interacting substrate of 220 kDa	Q9ULH0	Plasma membrane	1.4	2	6.17785		1366	MARC1	Mitochondrial amidoxime-reducing component 1	Q5VT66	Mitochondrion	47.6	3	15.5951
1367	STOM	Erythrocyte band 7 integral membrane protein	P27105	Plasma membrane	93.2	3	6.19079		1367	UBE2I	SUMO-conjugating enzyme UBC9	P63279	Large Protein Complex	20	3	15.5969
1368	POLR2E	DNA-directed RNA polymerases I, II, and III subunit RPABC1	P19388	Large Protein Complex	91	3	6.19434		1368	CAPZB	F-actin-capping protein subunit beta	P47756-2	Large Protein Complex	85.1	3	15.5992
1369	H1FX	Histone H1x	Q92522	Large Protein Complex	8.6	3	6.19828		1369	GTPBP2	GTP-binding protein 2	Q9BX10	Large Protein Complex	9.1	3	15.6573
1370	EPB41	Protein 4.1	P11171	Actin binding proteins	10.4	3	6.20196		1370	COMMD2	COMM domain-containing protein 2	Q86X83	Large Protein Complex	27.3	1	15.6603
1371	SLC39A6	Zinc transporter ZIP6	Q13433	Plasma membrane	97.3	3	6.20872		1371	INPPL1	Phosphatidylinositol 3,4,5-trisphosphate 5-phosphatase 2	O15357	Large Protein Complex	80.4	2	15.6646
1372	HEATR1	HEAT repeat-containing protein 1;HEAT repeat-containing protein 1, N-terminally processed	Q9H583	Large Protein Complex	70.8	3	6.21733		1372	VAMP4	Vesicle-associated membrane protein 4	O75379	No Prediction	0	1	15.7046
1373	PSMB5	Proteasome subunit beta type-5	P28074	Large Protein Complex	64.1	3	6.22296		1373	SPTAN1	Spectrin alpha chain, non-erythrocytic 1	Q13813	Actin binding proteins	30.6	3	15.7287
1374	ATP6AP2	Renin receptor	O75787	ER	42.6	3	6.23929		1374	SEPT9	Septin-9	Q9UHD8	Large Protein Complex	74	3	15.7314
1375	MPRIP	Myosin phosphatase Rho-interacting protein	Q6WCQ1-2	Actin binding proteins	25.5	3	6.25362		1375	PAK2	Serine/threonine-protein kinase PAK 2;PAK-2p27;PAK-2p34	Q13177	Large Protein Complex	58.6	3	15.775
1376	ACLY	ATP-citrate synthase	P53396	Large Protein Complex	84.2	3	6.25761		1376	SNX2	Sorting nexin-2	O60749	Endosome	65.7	3	15.7773
1377	YES1	Tyrosine-protein kinase Yes	P07947	Plasma membrane	98	3	6.26105		1377	S100A16	Protein S100-A16	Q96FQ6	Large Protein Complex	97.3	3	15.7913
1378	SMARCA5	SWI/SNF-related matrix-associated actin-dependent regulator of chromatin subfamily A member 5	O60264	Large Protein Complex	0.5	2	6.26235		1378	ARPC5L	Actin-related protein 2/3 complex subunit 5-like protein	Q9BPX5	Large Protein Complex	71	3	15.8003
1379	TCIRG1	V-type proton ATPase 116 kDa subunit a isoform 3	Q13488	Endosome	0.8	2	6.2667		1379	ARPC2	Actin-related protein 2/3 complex subunit 2	O15144	Large Protein Complex	53	3	15.8044
1380	PFDN2	Prefoldin subunit 2	Q9UHV9	Large Protein Complex	28	2	6.27218		1380	S100A13	Protein S100-A13	Q99584	Large Protein Complex	91.8	3	15.8267
1381	RAB29	Ras-related protein Rab-7L1	O14966	ER	22	2	6.28098		1381	CCBL2	Kynurenine--oxoglutarate transaminase 3	Q6YP21	Mitochondrion	21.9	2	15.8428
1382	FSTL3	Follistatin-related protein 3	O95633	No Prediction	0	1	6.30891		1382	CTPS2	CTP synthase 2	Q9NRF8	Large Protein Complex	79.2	3	15.8515
1383	MYCBP2	E3 ubiquitin-protein ligase MYCBP2	O75592	Large Protein Complex	12.6	3	6.31328		1383	KIAA1671	Uncharacterized protein KIAA1671	Q9BY89	Actin binding proteins	2.7	3	15.8528
1384	MT2A;MT1X;MT1G	Metallothionein-2;Metallothionein-1X;Metallothionein-1G	P02795	Large Protein Complex	0	2	6.32665		1384	SCAMP3	Secretory carrier-associated membrane protein 3	O14828	Endosome	23.7	3	15.8829
1385	EFTUD2	116 kDa U5 small nuclear ribonucleoprotein component	Q15029	Large Protein Complex	88.5	3	6.33043		1385	SEPT8	Septin-8	Q92599	Large Protein Complex	51	3	15.8859
1386	HLA-C	HLA class I histocompatibility antigen, Cw-12 alpha chain;HLA class I histocompatibility antigen, Cw-16 alpha chain;HLA class I histocompatibility antigen, Cw-14 alpha chain;HLA class I histocompatibility antigen, Cw-15 alpha chain;HLA class I histocompatibility antigen, Cw-8 alpha chain;HLA class I histocompatibility antigen, Cw-5 alpha chain;HLA class I histocompatibility antigen, Cw-4 alpha ch…	P30508	ER	15.5	3	6.34194		1386	KPNA4	Importin subunit alpha-3	O00629	Large Protein Complex	91	3	15.9075
1387	ACTA1;ACTC1;ACTA2;ACTG2	Actin, alpha skeletal muscle;Actin, alpha cardiac muscle 1;Actin, aortic smooth muscle;Actin, gamma-enteric smooth muscle	P68133	Actin binding proteins	6.8	3	6.34316		1387	ARPC4	Actin-related protein 2/3 complex subunit 4	P59998	Large Protein Complex	56.9	3	15.934
1388	EFTUD1	Elongation factor Tu GTP-binding domain-containing protein 1	Q7Z2Z2	Large Protein Complex	0.8	1	6.34522		1388	DNAJA2	DnaJ homolog subfamily A member 2	O60884	Large Protein Complex	97.1	3	15.9552
1389	SLC30A5	Zinc transporter 5	Q8TAD4	Golgi	6.1	2	6.34689		1389	MTO1	Protein MTO1 homolog, mitochondrial	Q9Y2Z2-4	Mitochondrion	54.8	3	15.9777
1390	SPAST	Spastin	Q9UBP0	Endosome	56.3	3	6.35354		1390	KPNA6	Importin subunit alpha-7	O60684	Large Protein Complex	2.5	1	15.9833
1391	TCEA1	Transcription elongation factor A protein 1	P23193	Large Protein Complex	74.6	3	6.35909		1391	TMEM223	Transmembrane protein 223	A0PJW6	Mitochondrion	0.2	1	16.0036
1392	PSMB4	Proteasome subunit beta type-4	P28070	Large Protein Complex	68.5	3	6.36392		1392	DNM1L	Dynamin-1-like protein	O00429	Large Protein Complex	59.2	3	16.0238
1393	TM9SF2	Transmembrane 9 superfamily member 2	Q99805	Golgi	2.4	3	6.37037		1393	SPG20	Spartin	Q8N0X7	Actin binding proteins	58.2	2	16.0579
1394	TELO2	Telomere length regulation protein TEL2 homolog	Q9Y4R8	Large Protein Complex	53.2	2	6.37217		1394	YWHAZ	14-3-3 protein zeta/delta	P63104	Large Protein Complex	95.1	3	16.0669
1395	MSH2	DNA mismatch repair protein Msh2	P43246	Large Protein Complex	90	3	6.37609		1395	SORT1	Sortilin	Q99523	Endosome	77.2	3	16.0765
1396	VPS26A	Vacuolar protein sorting-associated protein 26A	O75436	Endosome	91.6	3	6.38096		1396	CLIP1	CAP-Gly domain-containing linker protein 1	P30622-2	Large Protein Complex	9.7	1	16.0792
1397	LUZP1	Leucine zipper protein 1	Q86V48	Large Protein Complex	97.6	3	6.38246		1397	BAG3	BAG family molecular chaperone regulator 3	O95817	Large Protein Complex	48	2	16.1068
1398	PFDN6	Prefoldin subunit 6	O15212	Large Protein Complex	17.2	3	6.38657		1398	CAPZA1	F-actin-capping protein subunit alpha-1	P52907	Large Protein Complex	82	3	16.1324
1399	EPHB4	Ephrin type-B receptor 4	P54760	Plasma membrane	99.3	3	6.39366		1399	ACTR3	Actin-related protein 3	P61158	Large Protein Complex	37.8	3	16.1329
1400	DNMT1	DNA (cytosine-5)-methyltransferase 1	P26358-2	Large Protein Complex	18.3	3	6.40269		1400	ARPC3	Actin-related protein 2/3 complex subunit 3	O15145	Large Protein Complex	27.5	3	16.1426
1401	PSMC3	26S protease regulatory subunit 6A	P17980	Large Protein Complex	71	3	6.40332		1401	CDC42BPA	Serine/threonine-protein kinase MRCK alpha	Q5VT25	Large Protein Complex	20.6	3	16.145
1402	TRAPPC3	Trafficking protein particle complex subunit 3	O43617	Large Protein Complex	43.9	3	6.41076		1402	TNFAIP2	Tumor necrosis factor alpha-induced protein 2	Q03169	Large Protein Complex	7	3	16.1518
1403	EXOSC1	Exosome complex component CSL4	Q9Y3B2	Large Protein Complex	23.3	1	6.41607		1403	PACSIN2	Protein kinase C and casein kinase substrate in neurons protein 2	Q9UNF0	Large Protein Complex	17.2	3	16.1659
1404	PSIP1	PC4 and SFRS1-interacting protein	O75475	Large Protein Complex	0.7	3	6.41701		1404	ACTR2	Actin-related protein 2	P61160	Large Protein Complex	52.2	3	16.1819
1405	TMEM63A	CSC1-like protein 1	O94886	Endosome	6.7	1	6.41834		1405	ARPC1A	Actin-related protein 2/3 complex subunit 1A	Q92747	Large Protein Complex	85.7	3	16.1919
1406	COBL	Protein cordon-bleu	O75128	Actin binding proteins	24.6	3	6.43035		1406	KPNA3	Importin subunit alpha-4	O00505	Large Protein Complex	91	2	16.1949
1407	RAB9A	Ras-related protein Rab-9A	P51151	Endosome	2.8	3	6.43483		1407	PRKACA	cAMP-dependent protein kinase catalytic subunit alpha	P17612	No Prediction	0	1	16.1997
1408	CNP	2,3-cyclic-nucleotide 3-phosphodiesterase	P09543	Plasma membrane	98.1	3	6.43734		1408	ENAH	Protein enabled homolog	Q8N8S7	Actin binding proteins	15.3	3	16.2327
1409	LYN	Tyrosine-protein kinase Lyn	P07948-2	Plasma membrane	98.5	3	6.45005		1409	PKN3	Serine/threonine-protein kinase N3	Q6P5Z2	Ergic/cisGolgi	42.6	2	16.2763
1410	VPS29	Vacuolar protein sorting-associated protein 29	Q9UBQ0	Endosome	88.3	3	6.45011		1410	MTMR2	Myotubularin-related protein 2	Q13614	Large Protein Complex	19.9	1	16.2834
1411	EPS15L1	Epidermal growth factor receptor substrate 15-like 1	Q9UBC2	Plasma membrane	85.6	3	6.45077		1411	KCNAB2	Voltage-gated potassium channel subunit beta-2	Q13303	Endosome	2.8	2	16.2954
1412	BLOC1S2	Biogenesis of lysosome-related organelles complex 1 subunit 2	Q6QNY1	Endosome	81.1	2	6.46105		1412	SORBS2	Sorbin and SH3 domain-containing protein 2	O94875-11	Actin binding proteins	28.4	3	16.3366
1413	SNW1	SNW domain-containing protein 1	Q13573	Large Protein Complex	72.7	3	6.46172		1413	ECHDC1	Ethylmalonyl-CoA decarboxylase	Q9NTX5	Golgi	1	3	16.3382
1414	TM4SF1	Transmembrane 4 L6 family member 1	P30408	Plasma membrane	37.2	2	6.46506		1414	DHX30	Putative ATP-dependent RNA helicase DHX30	Q7L2E3-2	Mitochondrion	76.8	3	16.3421
1415	SART3	Squamous cell carcinoma antigen recognized by T-cells 3	Q15020	Large Protein Complex	74.1	2	6.46594		1415	CHMP2B	Charged multivesicular body protein 2b	Q9UQN3	Large Protein Complex	10.8	1	16.3488
1416	SEC24C	Protein transport protein Sec24C	P53992	Large Protein Complex	75.7	3	6.47076		1416	MDH1	Malate dehydrogenase, cytoplasmic	P40925	Large Protein Complex	61.2	3	16.3575
1417	KIAA0196	WASH complex subunit strumpellin	Q12768	Endosome	84.9	3	6.47154		1417	VPS28	Vacuolar protein sorting-associated protein 28 homolog	Q9UK41	Large Protein Complex	78.8	3	16.3784
1418	SEC24A	Protein transport protein Sec24A	O95486	Large Protein Complex	96.5	3	6.47183		1418	DOCK7	Dedicator of cytokinesis protein 7	Q96N67-2	Large Protein Complex	1.6	3	16.3792
1419	PTRHD1	Putative peptidyl-tRNA hydrolase PTRHD1	Q6GMV3	Mitochondrion	0.9	1	6.47808		1419	PPAT	Amidophosphoribosyltransferase	Q06203	Large Protein Complex	2.5	1	16.4199
1420	LOH12CR1	Loss of heterozygosity 12 chromosomal region 1 protein	Q969J3	Endosome	11.2	1	6.48165		1420	PRDX5	Peroxiredoxin-5, mitochondrial	P30044	Mitochondrion	74	3	16.4284
1421	CCNA2	Cyclin-A2	P20248	Large Protein Complex	9.4	1	6.49746		1421	SNAP29	Synaptosomal-associated protein 29	O95721	Large Protein Complex	19	3	16.4362
1422	PVR	Poliovirus receptor	P15151	Plasma membrane	99	3	6.4976		1422	LAP3	Cytosol aminopeptidase	P28838	Mitochondrion	81.1	3	16.4423
1423	SNAP25	Synaptosomal-associated protein 25	P60880-2	Plasma membrane	8.6	1	6.50507		1423	CSNK1A1;CSNK1A1L	Casein kinase I isoform alpha;Casein kinase I isoform alpha-like	P48729	Large Protein Complex	20	3	16.4428
1424	APP	Amyloid beta A4 protein;N-APP;Soluble APP-alpha;Soluble APP-beta;C99;Beta-amyloid protein 42;Beta-amyloid protein 40;C83;P3(42);P3(40);C80;Gamma-secretase C-terminal fragment 59;Gamma-secretase C-terminal fragment 57;Gamma-secretase C-terminal fragment 50;C31	P05067	ER	5	3	6.50711		1424	GLOD4	Glyoxalase domain-containing protein 4	Q9HC38-2	Large Protein Complex	11.2	2	16.4484
1425	SMAP1	Stromal membrane-associated protein 1	Q8IYB5-3	Large Protein Complex	11.1	2	6.5276		1425	RAN	GTP-binding nuclear protein Ran	P62826	Large Protein Complex	73	3	16.4893
1426	MMP15	Matrix metalloproteinase-15	P51511	Plasma membrane	83.9	3	6.53414		1426	POLD1	DNA polymerase delta catalytic subunit	P28340	Large Protein Complex	45.2	3	16.5055
1427	FANCI	Fanconi anemia group I protein	Q9NVI1	Large Protein Complex	88.9	3	6.53791		1427	ELAC2	Zinc phosphodiesterase ELAC protein 2	Q9BQ52	Mitochondrion	48	3	16.507
1428	SLC6A9	Sodium- and chloride-dependent glycine transporter 1	P48067-2	ER	18.9	1	6.5553		1428	C12orf57	Protein C10	Q99622	Large Protein Complex	25.8	1	16.5089
1429	PSMC1	26S protease regulatory subunit 4	P62191	Large Protein Complex	54.2	3	6.56995		1429	GDI2	Rab GDP dissociation inhibitor beta	P50395	Large Protein Complex	91.8	3	16.5372
1430	PSMB2	Proteasome subunit beta type-2	P49721	Large Protein Complex	62.8	3	6.57046		1430	TPM3	Tropomyosin alpha-3 chain	P06753-3	Large Protein Complex	7	3	16.5454
1431	ANKRD35	Ankyrin repeat domain-containing protein 35	Q8N283	Plasma membrane	13.1	1	6.57065		1431	AKR1B1	Aldose reductase	P15121	Large Protein Complex	23	3	16.555
1432	NBAS	Neuroblastoma-amplified sequence	A2RRP1	ER	20.5	3	6.57917		1432	TMOD3	Tropomodulin-3	Q9NYL9	Large Protein Complex	27.1	3	16.5785
1433	ABLIM1	Actin-binding LIM protein 1	O14639	Mitochondrion	0.6	3	6.58166		1433	ARHGEF7	Rho guanine nucleotide exchange factor 7	Q14155-1	Large Protein Complex	74.9	2	16.5983
1434	TARDBP	TAR DNA-binding protein 43	Q13148	Large Protein Complex	75	3	6.58694		1434	MYL12B;MYL12A;MYL9	Myosin regulatory light chain 12B;Myosin regulatory light chain 12A;Myosin regulatory light polypeptide 9	O14950	Actin binding proteins	76.6	3	16.6135
1435	ANAPC7	Anaphase-promoting complex subunit 7	Q9UJX3	Large Protein Complex	69.7	3	6.59031		1435	MARCH5	E3 ubiquitin-protein ligase MARCH5	Q9NX47	Mitochondrion	11.2	2	16.6172
1436	PSMD12	26S proteasome non-ATPase regulatory subunit 12	O00232	Large Protein Complex	65.7	3	6.59852		1436	TIMM8A	Mitochondrial import inner membrane translocase subunit Tim8 A	O60220	Mitochondrion	4.8	3	16.6445
1437	NOP56	Nucleolar protein 56	O00567	Large Protein Complex	0.4	3	6.60373		1437	ELP3	Elongator complex protein 3	Q9H9T3	Large Protein Complex	85.7	2	16.6683
1438	SNAP23	Synaptosomal-associated protein 23	O00161	Plasma membrane	91.5	3	6.60621		1438	METTL2B	Methyltransferase-like protein 2B	Q6P1Q9	Large Protein Complex	3.7	1	16.6802
1439	TMA7	Translation machinery-associated protein 7	Q9Y2S6	Large Protein Complex	48.2	3	6.61393		1439	YWHAQ	14-3-3 protein theta	P27348	Large Protein Complex	93.9	3	16.6828
1440	IFITM3	Interferon-induced transmembrane protein 3	Q01628	Lysosome	53.7	3	6.6198		1440	PDLIM5	PDZ and LIM domain protein 5	Q96HC4	Large Protein Complex	91.5	3	16.6837
1441	AGTRAP	Type-1 angiotensin II receptor-associated protein	Q6RW13	Endosome	22.4	1	6.62127		1441	UBQLN2	Ubiquilin-2	Q9UHD9	Large Protein Complex	33.8	3	16.6958
1442	TRAPPC1	Trafficking protein particle complex subunit 1	Q9Y5R8	Large Protein Complex	0.9	1	6.62876		1442	TRAF4	TNF receptor-associated factor 4	Q9BUZ4	Large Protein Complex	0.9	2	16.745
1443	SCFD2	Sec1 family domain-containing protein 2	Q8WU76	ER	31.9	3	6.63303		1443	MYO18A	Unconventional myosin-XVIIIa	Q92614	Actin binding proteins	22.9	2	16.7639
1444	PPAN	Suppressor of SWI4 1 homolog	Q9NQ55	Large Protein Complex	21.3	2	6.64079		1444	PFKFB2	6-phosphofructo-2-kinase/fructose-2,6-bisphosphatase 2;6-phosphofructo-2-kinase;Fructose-2,6-bisphosphatase	O60825	Endosome	0.7	1	16.7725
1445	SEC13	Protein SEC13 homolog	P55735	Large Protein Complex	80.1	3	6.6514		1445	BAG6	Large proline-rich protein BAG6	P46379	Large Protein Complex	22.2	3	16.7854
1446	PCSK9	Proprotein convertase subtilisin/kexin type 9	Q8NBP7	ER	47.8	2	6.6585		1446	IGF2R	Cation-independent mannose-6-phosphate receptor	P11717	Endosome	98	3	16.786
1447	SRM	Spermidine synthase	P19623	Large Protein Complex	0.4	1	6.65867		1447	CAP1	Adenylyl cyclase-associated protein 1	Q01518	Large Protein Complex	83.7	3	16.7941
1448	STX17	Syntaxin-17	P56962	No Prediction	0	1	6.67837		1448	RPS27A	Ubiquitin-40S ribosomal protein S27a;Ubiquitin;40S ribosomal protein S27a	P62979	Large Protein Complex	2.1	3	16.8026
1449	DAB2	Disabled homolog 2	P98082	Plasma membrane	7.1	3	6.68763		1449	CMPK1	UMP-CMP kinase	P30085	Large Protein Complex	21.3	3	16.8125
1450	SWAP70	Switch-associated protein 70	Q9UH65	Large Protein Complex	72.5	3	6.68989		1450	GAPVD1	GTPase-activating protein and VPS9 domain-containing protein 1	Q14C86-6	Large Protein Complex	10.4	1	16.8287
1451	TRIP10	Cdc42-interacting protein 4	Q15642	Large Protein Complex	55.9	3	6.69236		1451	LIMCH1	LIM and calponin homology domains-containing protein 1	Q9UPQ0	Actin binding proteins	50.6	3	16.8386
1452	DMD	Dystrophin	P11532	Plasma membrane	77	3	6.69499		1452	PHLDB1	Pleckstrin homology-like domain family B member 1	Q86UU1-2	Large Protein Complex	23.8	1	16.8704
1453	LAMB1	Laminin subunit beta-1	P07942	ER	46.5	3	6.69973		1453	TSG101	Tumor susceptibility gene 101 protein	Q99816	Large Protein Complex	26.7	3	16.8729
1454	ST3GAL4	CMP-N-acetylneuraminate-beta-galactosamide-alpha-2,3-sialyltransferase 4	Q11206	Golgi	0.4	1	6.70325		1454	DNAJA1	DnaJ homolog subfamily A member 1	P31689	Large Protein Complex	83	3	16.9142
1455	SF3B5	Splicing factor 3B subunit 5	Q9BWJ5	Large Protein Complex	25.8	2	6.707		1455	ALDH9A1	4-trimethylaminobutyraldehyde dehydrogenase	P49189	Mitochondrion	74.1	3	16.9179
1456	SERPINI1	Neuroserpin	Q99574	ER	86.3	3	6.70849		1456	DIAPH1	Protein diaphanous homolog 1	O60610	Large Protein Complex	83.9	3	16.9236
1457	SF3B4	Splicing factor 3B subunit 4	Q15427	Large Protein Complex	10.3	1	6.70971		1457	CIAPIN1	Anamorsin	Q6FI81	Large Protein Complex	0.2	1	16.9341
1458	U2AF2	Splicing factor U2AF 65 kDa subunit	P26368	Large Protein Complex	50.6	3	6.71095		1458	ARFGAP2	ADP-ribosylation factor GTPase-activating protein 2	Q8N6H7	Large Protein Complex	67.2	3	16.9342
1459	DAP	Death-associated protein 1	P51397	Large Protein Complex	0.3	3	6.71283		1459	Uncharacterized protein FLJ45252	Uncharacterized protein FLJ45252	Q6ZSR9	Large Protein Complex	51.3	1	16.9491
1460	YIPF3	Protein YIPF3;Protein YIPF3, 36 kDa form III	Q9GZM5	No Prediction	0	3	6.71525		1460	ARPC1B	Actin-related protein 2/3 complex subunit 1B	O15143	Large Protein Complex	44.6	3	16.954
1461	WIPF2	WAS/WASL-interacting protein family member 2	Q8TF74	Large Protein Complex	89.9	3	6.71853		1461	MYH9	Myosin-9	P35579	Actin binding proteins	0.4	3	16.9545
1462	HAGH	Hydroxyacylglutathione hydrolase, mitochondrial	Q16775	Mitochondrion	8.9	3	6.73156		1462	VASP	Vasodilator-stimulated phosphoprotein	P50552	Large Protein Complex	12.2	3	16.9646
1463	TMEM106B	Transmembrane protein 106B	Q9NUM4	Endosome	13.4	3	6.74497		1463	PRDX1	Peroxiredoxin-1	Q06830	Large Protein Complex	84.7	3	16.9654
1464	RAB27A	Ras-related protein Rab-27A	P51159	Plasma membrane	4	1	6.75299		1464	CCDC50	Coiled-coil domain-containing protein 50	Q8IVM0-2	Large Protein Complex	25.3	2	16.9727
1465	NEK7	Serine/threonine-protein kinase Nek7	Q8TDX7	Large Protein Complex	74.2	3	6.75375		1465	CRYZ	Quinone oxidoreductase	Q08257	Mitochondrion	27.2	3	16.9773
1466	GTF2E2	Transcription initiation factor IIE subunit beta	P29084	Large Protein Complex	6.4	1	6.75691		1466	PUS1	tRNA pseudouridine synthase A, mitochondrial	Q9Y606	Mitochondrion	64.5	3	16.9936
1467	NPR1	Atrial natriuretic peptide receptor 1	P16066	Plasma membrane	79.1	3	6.7591		1467	LDHA	L-lactate dehydrogenase A chain	P00338	Large Protein Complex	43.7	3	17.013
1468	LGALS3BP	Galectin-3-binding protein	Q08380	ER	57.1	3	6.75989		1468	KPNA1	Importin subunit alpha-5;Importin subunit alpha-5, N-terminally processed	P52294	Large Protein Complex	95.6	3	17.0536
1469	TRIM27	Zinc finger protein RFP	P14373	Large Protein Complex	66	3	6.76086		1469	KIAA1522	Uncharacterized protein KIAA1522	Q9P206-2	Large Protein Complex	11.9	3	17.0664
1470	ITPR2	Inositol 1,4,5-trisphosphate receptor type 2	Q14571	ER	29.4	3	6.76286		1470	DAGLB	Sn1-specific diacylglycerol lipase beta	Q8NCG7	Endosome	96.3	3	17.0766
1471	SPTBN2	Spectrin beta chain, non-erythrocytic 2	O15020	Actin binding proteins	17.4	3	6.76358		1471	TRIP13	Pachytene checkpoint protein 2 homolog	Q15645	Large Protein Complex	56.4	3	17.0799
1472	LSM3	U6 snRNA-associated Sm-like protein LSm3	P62310	Large Protein Complex	2.9	1	6.77994		1472	CCNB1	G2/mitotic-specific cyclin-B1	P14635	Large Protein Complex	6	3	17.0845
1473	TRAPPC2L	Trafficking protein particle complex subunit 2-like protein	Q9UL33	Large Protein Complex	12.4	2	6.78378		1473	AP3S1	AP-3 complex subunit sigma-1	Q92572	Endosome	45.7	1	17.085
1474	SDCBP	Syntenin-1	O00560	ER	4.4	3	6.78809		1474	CRIP1	Cysteine-rich protein 1	P50238	Large Protein Complex	83.6	3	17.1281
1475	DAPK3	Death-associated protein kinase 3	O43293	Large Protein Complex	86.7	3	6.80868		1475	PRKD3	Serine/threonine-protein kinase D3	O94806	Large Protein Complex	29.5	1	17.1437
1476	ROBO1	Roundabout homolog 1	Q9Y6N7-5	Plasma membrane	77.2	2	6.81556		1476	TFG	Protein TFG	Q92734	Large Protein Complex	17.9	3	17.1562
1477	NOL11	Nucleolar protein 11	Q9H8H0	Large Protein Complex	2.9	1	6.81686		1477	C12orf10	UPF0160 protein MYG1, mitochondrial	Q9HB07	Large Protein Complex	0.7	1	17.1598
1478	AMFR	E3 ubiquitin-protein ligase AMFR	Q9UKV5	ER	27.5	1	6.82166		1478	FBXL18	F-box/LRR-repeat protein 18	Q96ME1-4	Large Protein Complex	48.9	2	17.1796
1479	DARS	Aspartate--tRNA ligase, cytoplasmic	P14868	Large Protein Complex	52.2	3	6.82275		1479	ANXA7	Annexin A7	P20073	Large Protein Complex	45.2	3	17.1982
1480	RANBP2	E3 SUMO-protein ligase RanBP2	P49792	ER	24.5	3	6.82939		1480	SPTBN2	Spectrin beta chain, non-erythrocytic 2	O15020	Mitochondrion	0.8	3	17.2003
1481	TPD52L2	Tumor protein D54	O43399	Large Protein Complex	21.9	3	6.83554		1481	TRMT1	tRNA (guanine(26)-N(2))-dimethyltransferase	Q9NXH9	Mitochondrion	1.2	2	17.2446
1482	SF3B3	Splicing factor 3B subunit 3	Q15393	Large Protein Complex	66	3	6.85201		1482	ST13;ST13P5	Hsc70-interacting protein;Putative protein FAM10A5	P50502	Large Protein Complex	91.1	3	17.2628
1483	EIF1;EIF1B	Eukaryotic translation initiation factor 1;Eukaryotic translation initiation factor 1b	P41567	Large Protein Complex	53.2	3	6.85801		1483	UBXN1	UBX domain-containing protein 1	Q04323	Large Protein Complex	14.2	1	17.2708
1484	GLT8D1	Glycosyltransferase 8 domain-containing protein 1	Q68CQ7	Plasma membrane	10.4	2	6.85888		1484	ACACA	Acetyl-CoA carboxylase 1;Biotin carboxylase	Q13085	Large Protein Complex	82.5	3	17.3193
1485	ADAM10	Disintegrin and metalloproteinase domain-containing protein 10	O14672	ER	14.7	2	6.87515		1485	PLIN3	Perilipin-3	O60664	Large Protein Complex	0.4	3	17.3609
1486	ALDOA	Fructose-bisphosphate aldolase A	P04075	Plasma membrane	97.3	3	6.87814		1486	AP1G1	AP-1 complex subunit gamma-1	O43747	Large Protein Complex	7	3	17.3936
1487	SNRNP70	U1 small nuclear ribonucleoprotein 70 kDa	P08621	Large Protein Complex	51.9	3	6.88086		1487	SAR1A	GTP-binding protein SAR1a	Q9NR31	Actin binding proteins	1.4	3	17.4324
1488	ADRM1	Proteasomal ubiquitin receptor ADRM1	Q16186	Large Protein Complex	47.5	3	6.88769		1488	IPO5	Importin-5	O00410	Large Protein Complex	96.5	3	17.4404
1489	POLR1E	DNA-directed RNA polymerase I subunit RPA49	Q9GZS1-2	Large Protein Complex	11.4	3	6.89585		1489	TANC1	Protein TANC1	Q9C0D5	Large Protein Complex	3.5	3	17.4588
1490	DNAJC8	DnaJ homolog subfamily C member 8	O75937	Large Protein Complex	96	3	6.89829		1490	ARFGAP1	ADP-ribosylation factor GTPase-activating protein 1	Q8N6T3	Large Protein Complex	71.2	3	17.5234
1491	SNRNP200	U5 small nuclear ribonucleoprotein 200 kDa helicase	O75643	Large Protein Complex	88	3	6.89945		1491	ACP1	Low molecular weight phosphotyrosine protein phosphatase	P24666	Large Protein Complex	15.2	1	17.5317
1492	NHP2L1	NHP2-like protein 1;NHP2-like protein 1, N-terminally processed	P55769	Large Protein Complex	20.9	3	6.90665		1492	SNX6	Sorting nexin-6;Sorting nexin-6, N-terminally processed	Q9UNH7	Endosome	65.3	3	17.532
1493	VPS53	Vacuolar protein sorting-associated protein 53 homolog	Q5VIR6-4	Large Protein Complex	77	3	6.90737		1493	PDCD6	Programmed cell death protein 6	O75340	Large Protein Complex	55.1	3	17.5358
1494	SACS	Sacsin	Q9NZJ4	Large Protein Complex	0.6	1	6.90992		1494	PDE12	2,5-phosphodiesterase 12	Q6L8Q7	Mitochondrion	18.2	3	17.5824
1495	RAVER1	Ribonucleoprotein PTB-binding 1	Q8IY67-2	Large Protein Complex	80.3	3	6.91049		1495	MLKL	Mixed lineage kinase domain-like protein	Q8NB16	Large Protein Complex	54.9	3	17.5984
1496	TPR	Nucleoprotein TPR	P12270	Large Protein Complex	0.2	3	6.91369		1496	TRUB1	Probable tRNA pseudouridine synthase 1	Q8WWH5	Large Protein Complex	17.3	3	17.615
1497	FLVCR1	Feline leukemia virus subgroup C receptor-related protein 1	Q9Y5Y0	Plasma membrane	12.1	1	6.92141		1497	PLCB3	1-phosphatidylinositol 4,5-bisphosphate phosphodiesterase beta-3	Q01970	Large Protein Complex	8.6	3	17.6289
1498	LRPAP1	Alpha-2-macroglobulin receptor-associated protein	P30533	ER	54	3	6.92175		1498	ARPC5	Actin-related protein 2/3 complex subunit 5	O15511	Large Protein Complex	78.9	3	17.6341
1499	PIEZO1	Piezo-type mechanosensitive ion channel component 1	Q92508	Plasma membrane	18.7	3	6.92281		1499	ACTR1A	Alpha-centractin	P61163	Large Protein Complex	51.3	3	17.652
1500	HERC2	E3 ubiquitin-protein ligase HERC2	O95714	Large Protein Complex	21.5	3	6.92688		1500	PPID	Peptidyl-prolyl cis-trans isomerase D	Q08752	Large Protein Complex	98	3	17.6596
1501	PSMD7	26S proteasome non-ATPase regulatory subunit 7	P51665	Large Protein Complex	64.6	3	6.92924		1501	HGH1	Protein HGH1 homolog	Q9BTY7	Large Protein Complex	0.6	1	17.6873
1502	MRTO4	mRNA turnover protein 4 homolog	Q9UKD2	Large Protein Complex	90.8	3	6.93405		1502	PTGES2	Prostaglandin E synthase 2;Prostaglandin E synthase 2 truncated form	Q9H7Z7	Mitochondrion	7.4	3	17.6967
1503	SCD	Acyl-CoA desaturase	O00767	ER	43.7	3	6.95557		1503	CDK1	Cyclin-dependent kinase 1	P06493	Large Protein Complex	56.4	3	17.7145
1504	CADM1	Cell adhesion molecule 1	Q9BY67	Plasma membrane	10.8	2	6.95843		1504	ADD3	Gamma-adducin	Q9UEY8	Large Protein Complex	51.2	2	17.7332
1505	IGF2R	Cation-independent mannose-6-phosphate receptor	P11717	Endosome	98.6	3	6.96489		1505	HMGCL	Hydroxymethylglutaryl-CoA lyase, mitochondrial	P35914	Mitochondrion	11.5	3	17.759
1506	DLG1	Disks large homolog 1	Q12959-2	Plasma membrane	24.2	3	6.96694		1506	PCNT	Pericentrin	O95613	Large Protein Complex	50.8	3	17.7829
1507	CLIC4	Chloride intracellular channel protein 4	Q9Y696	Plasma membrane	85.5	3	6.98143		1507	SYNGR2	Synaptogyrin-2	O43760-2	Endosome	88.8	3	17.8022
1508	KDSR	3-ketodihydrosphingosine reductase	Q06136	ER	49.9	3	6.99049		1508	PPP2R5D	Serine/threonine-protein phosphatase 2A 56 kDa regulatory subunit delta isoform	Q14738	Large Protein Complex	97.5	3	17.8267
1509	PRPF8	Pre-mRNA-processing-splicing factor 8	Q6P2Q9	Large Protein Complex	85.8	3	6.99072		1509	GTF2H1	General transcription factor IIH subunit 1	P32780	Large Protein Complex	3.3	2	17.8283
1510	RNF5	E3 ubiquitin-protein ligase RNF5	Q99942	ER	7.4	2	7.01376		1510	DNAJC13	DnaJ homolog subfamily C member 13	O75165	Endosome	98.3	3	17.8396
1511	RBM17	Splicing factor 45	Q96I25	Large Protein Complex	2.4	1	7.02914		1511	SNX1	Sorting nexin-1	Q13596	Endosome	16.4	3	17.8542
1512	CSPG4	Chondroitin sulfate proteoglycan 4	Q6UVK1	Plasma membrane	96.9	3	7.03025		1512	WASF2	Wiskott-Aldrich syndrome protein family member 2	Q9Y6W5	Large Protein Complex	12.1	3	17.8648
1513	EIF4H	Eukaryotic translation initiation factor 4H	Q15056	Large Protein Complex	82.3	3	7.03044		1513	CHMP2A	Charged multivesicular body protein 2a	O43633	Large Protein Complex	19.4	3	17.9106
1514	VRK2	Serine/threonine-protein kinase VRK2	Q86Y07	ER	54.1	3	7.03702		1514	AKAP1	A-kinase anchor protein 1, mitochondrial	Q92667	Mitochondrion	5.1	3	17.9206
1515	VPS35	Vacuolar protein sorting-associated protein 35	Q96QK1	Endosome	81.4	3	7.04518		1515	ANXA11	Annexin A11	P50995	Large Protein Complex	21.4	3	17.9458
1516	SH3GLB1	Endophilin-B1	Q9Y371	Large Protein Complex	85.8	3	7.05659		1516	DERA	Deoxyribose-phosphate aldolase	Q9Y315	Endosome	11.3	3	17.9513
1517	ANKLE2	Ankyrin repeat and LEM domain-containing protein 2	Q86XL3	ER	53.6	3	7.05856		1517	SUPT16H	FACT complex subunit SPT16	Q9Y5B9	Large Protein Complex	12.3	3	17.9771
1518	DSG2	Desmoglein-2	Q14126	Plasma membrane	99.1	3	7.06478		1518	BLOC1S1	Biogenesis of lysosome-related organelles complex 1 subunit 1	P78537	Endosome	9.8	1	17.9879
1519	AURKA	Aurora kinase A	O14965	Large Protein Complex	15.3	2	7.06754		1519	CDK2	Cyclin-dependent kinase 2	P24941	Large Protein Complex	56.5	3	17.9945
1520	KIF4A	Chromosome-associated kinesin KIF4A	O95239	Large Protein Complex	0.9	1	7.06783		1520	GSK3A	Glycogen synthase kinase-3 alpha	P49840	Large Protein Complex	85.2	3	18.0074
1521	DIS3	Exosome complex exonuclease RRP44	Q9Y2L1	Large Protein Complex	87	3	7.06814		1521	RBX1	E3 ubiquitin-protein ligase RBX1;E3 ubiquitin-protein ligase RBX1, N-terminally processed	P62877	Large Protein Complex	12.9	2	18.0241
1522	LSM2	U6 snRNA-associated Sm-like protein LSm2	Q9Y333	Large Protein Complex	93.6	3	7.06916		1522	TOMM34	Mitochondrial import receptor subunit TOM34	Q15785	Large Protein Complex	98.4	3	18.0249
1523	VASN	Vasorin	Q6EMK4	Plasma membrane	85.8	3	7.06918		1523	ACAP2	Arf-GAP with coiled-coil, ANK repeat and PH domain-containing protein 2	Q15057	Large Protein Complex	5.1	1	18.0272
1524	SLC1A4	Neutral amino acid transporter A	P43007	Plasma membrane	97.1	3	7.06983		1524	UTRN	Utrophin	P46939	Actin binding proteins	1.7	3	18.032
1525	SNX12	Sorting nexin-12	Q9UMY4	Endosome	86.2	3	7.08226		1525	ARFIP1	Arfaptin-1	P53367	Large Protein Complex	95.4	3	18.0337
1526	CTTN	Src substrate cortactin	Q14247	Actin binding proteins	13.6	3	7.08475		1526	ERCC2	TFIIH basal transcription factor complex helicase XPD subunit	P18074	Large Protein Complex	28.6	3	18.0484
1527	SMU1	WD40 repeat-containing protein SMU1;WD40 repeat-containing protein SMU1, N-terminally processed	Q2TAY7	Large Protein Complex	59.7	3	7.08769		1527	ROCK2	Rho-associated protein kinase 2	O75116	Large Protein Complex	14.8	3	18.0585
1528	TRIM33	E3 ubiquitin-protein ligase TRIM33	Q9UPN9	Large Protein Complex	9.2	1	7.10843		1528	AP1S1	AP-1 complex subunit sigma-1A	P61966	Large Protein Complex	9	3	18.0754
1529	DIAPH3	Protein diaphanous homolog 3	Q9NSV4	Large Protein Complex	82.9	3	7.13466		1529	PI4KA	Phosphatidylinositol 4-kinase alpha	P42356	Large Protein Complex	14	3	18.0906
1530	USP8	Ubiquitin carboxyl-terminal hydrolase 8	P40818	Endosome	24.2	3	7.14037		1530	AHSA1	Activator of 90 kDa heat shock protein ATPase homolog 1	O95433	Large Protein Complex	16.7	3	18.1199
1531	BYSL	Bystin	Q13895	Large Protein Complex	55.3	3	7.14139		1531	NAMPT	Nicotinamide phosphoribosyltransferase	P43490	Large Protein Complex	51.6	3	18.1507
1532	DNAJB1	DnaJ homolog subfamily B member 1	P25685	Large Protein Complex	63.7	3	7.14285		1532	MAPRE1	Microtubule-associated protein RP/EB family member 1	Q15691	Large Protein Complex	91.2	3	18.1652
1533	CCZ1;CCZ1B	Vacuolar fusion protein CCZ1 homolog;Vacuolar fusion protein CCZ1 homolog B	P86791	Lysosome	13.2	3	7.14563		1533	HSP90AB2P	Putative heat shock protein HSP 90-beta 2	Q58FF8	Large Protein Complex	4.9	1	18.2193
1534	DDX18	ATP-dependent RNA helicase DDX18	Q9NVP1	Large Protein Complex	14.4	3	7.15355		1534	HSPA4L	Heat shock 70 kDa protein 4L	O95757	Large Protein Complex	92.5	3	18.2294
1535	SNRPB2	U2 small nuclear ribonucleoprotein B	P08579	Large Protein Complex	88.1	3	7.1603		1535	HMCES	Embryonic stem cell-specific 5-hydroxymethylcytosine-binding protein	Q96FZ2	Large Protein Complex	7.7	1	18.2301
1536	BCAP29	B-cell receptor-associated protein 29	Q9UHQ4	ER	55.8	3	7.16621		1536	CHCHD2;CHCHD2P9	Coiled-coil-helix-coiled-coil-helix domain-containing protein 2;Putative coiled-coil-helix-coiled-coil-helix domain-containing protein CHCHD2P9, mitochondrial	Q9Y6H1	Mitochondrion	24	3	18.2311
1537	GNAS	Guanine nucleotide-binding protein G(s) subunit alpha isoforms short;Guanine nucleotide-binding protein G(s) subunit alpha isoforms XLas	P63092	Plasma membrane	98.4	3	7.17819		1537	IPO4	Importin-4	Q8TEX9	Large Protein Complex	82.3	2	18.232
1538	YIPF4	Protein YIPF4	Q9BSR8	Mitochondrion	0.4	1	7.18477		1538	PPP2CB	Serine/threonine-protein phosphatase 2A catalytic subunit beta isoform	P62714	Large Protein Complex	90.7	3	18.2628
1539	WASL	Neural Wiskott-Aldrich syndrome protein	O00401	Large Protein Complex	91.6	3	7.19301		1539	ACOT13	Acyl-coenzyme A thioesterase 13;Acyl-coenzyme A thioesterase 13, N-terminally processed	Q9NPJ3	Mitochondrion	13	3	18.2644
1540	PRRC1	Protein PRRC1	Q96M27	Large Protein Complex	99.1	3	7.19573		1540	IPO7	Importin-7	O95373	Large Protein Complex	94.6	3	18.2708
1541	ALDH3B1	Aldehyde dehydrogenase family 3 member B1	P43353	Plasma membrane	25	2	7.19911		1541	EVL	Ena/VASP-like protein	Q9UI08	Large Protein Complex	35	3	18.2727
1542	GNAI2	Guanine nucleotide-binding protein G(i) subunit alpha-2	P04899	Plasma membrane	98.2	3	7.21404		1542	ALDH16A1	Aldehyde dehydrogenase family 16 member A1	Q8IZ83	Endosome	26.1	3	18.2839
1543	NOP58	Nucleolar protein 58	Q9Y2X3	No Prediction	0	2	7.21603		1543	DCTN3	Dynactin subunit 3	O75935	Large Protein Complex	25.7	3	18.2844
1544	UFC1	Ubiquitin-fold modifier-conjugating enzyme 1	Q9Y3C8	ER	0.5	2	7.22136		1544	RMDN1	Regulator of microtubule dynamics protein 1	Q96DB5	Mitochondrion	5.7	3	18.2963
1545	TTC17	Tetratricopeptide repeat protein 17	Q96AE7	ER	21.1	2	7.22437		1545	ADD1	Alpha-adducin	P35611	Large Protein Complex	59.4	3	18.3183
1546	PRPF6	Pre-mRNA-processing factor 6	O94906	Large Protein Complex	88.8	3	7.22438		1546	TCAF1	TRPM8 channel-associated factor 1	Q9Y4C2	Large Protein Complex	7.3	1	18.3234
1547	TYSND1	Peroxisomal leader peptide-processing protease;Peroxisomal leader peptide-processing protease, 15 kDa form;Peroxisomal leader peptide-processing protease, 45 kDa form	Q2T9J0	ER	10.6	2	7.22922		1547	AP1M1	AP-1 complex subunit mu-1	Q9BXS5	Large Protein Complex	26.6	3	18.3368
1548	DNAJC17	DnaJ homolog subfamily C member 17	Q9NVM6	Large Protein Complex	51	2	7.23687		1548	FEN1	Flap endonuclease 1	P39748	Large Protein Complex	85.3	3	18.3415
1549	SNX6	Sorting nexin-6;Sorting nexin-6, N-terminally processed	Q9UNH7	Endosome	29	3	7.23924		1549	MAPK1	Mitogen-activated protein kinase 1	P28482	Large Protein Complex	86.7	3	18.3517
1550	GRAMD1A	GRAM domain-containing protein 1A	Q96CP6	Plasma membrane	4	2	7.24313		1550	WIPF2	WAS/WASL-interacting protein family member 2	Q8TF74	Large Protein Complex	8.7	3	18.3529
1551	CD3EAP	DNA-directed RNA polymerase I subunit RPA34	O15446	Large Protein Complex	0.1	1	7.24332		1551	ACTR1B	Beta-centractin	P42025	Large Protein Complex	50.9	3	18.3614
1552	ZC3HAV1	Zinc finger CCCH-type antiviral protein 1	Q7Z2W4	Endosome	87.7	3	7.24589		1552	SCYL1	N-terminal kinase-like protein	Q96KG9-2	Large Protein Complex	98.1	3	18.3626
1553	GTF2B	Transcription initiation factor IIB	Q00403	Large Protein Complex	15.3	1	7.24788		1553	PAIP2	Polyadenylate-binding protein-interacting protein 2	Q9BPZ3	Large Protein Complex	3.4	1	18.3765
1554	CDC27	Cell division cycle protein 27 homolog	P30260	Large Protein Complex	0	1	7.25104		1554	KIAA1279	KIF1-binding protein	Q96EK5	Large Protein Complex	23.9	1	18.4136
1555	NUF2	Kinetochore protein Nuf2	Q9BZD4	Large Protein Complex	0.3	1	7.2556		1555	NQO1	NAD(P)H dehydrogenase [quinone] 1	P15559	Large Protein Complex	85.8	3	18.4205
1556	SNRPA	U1 small nuclear ribonucleoprotein A	P09012	Large Protein Complex	71.4	3	7.26208		1556	CUL1	Cullin-1	Q13616	Large Protein Complex	81.4	3	18.4308
1557	SNRPF	Small nuclear ribonucleoprotein F	P62306	Large Protein Complex	73.3	3	7.26368		1557	PPIA	Peptidyl-prolyl cis-trans isomerase A;Peptidyl-prolyl cis-trans isomerase A, N-terminally processed	P62937	Large Protein Complex	95.2	3	18.4361
1558	LSR	Lipolysis-stimulated lipoprotein receptor	Q86X29	Plasma membrane	8.6	1	7.27287		1558	UBE2N;UBE2NL	Ubiquitin-conjugating enzyme E2 N;Putative ubiquitin-conjugating enzyme E2 N-like	P61088	Large Protein Complex	97.9	3	18.4378
1559	RBM12	RNA-binding protein 12	Q9NTZ6	Large Protein Complex	79.6	3	7.27613		1559	ARHGAP35	Rho GTPase-activating protein 35	Q9NRY4	Large Protein Complex	7.4	1	18.4441
1560	PLXNB2	Plexin-B2	O15031	Plasma membrane	93.1	3	7.27844		1560	PDF	Peptide deformylase, mitochondrial	Q9HBH1	Mitochondrion	2.8	1	18.4676
1561	GNB4	Guanine nucleotide-binding protein subunit beta-4	Q9HAV0	Plasma membrane	98.3	3	7.28182		1561	TTC19	Tetratricopeptide repeat protein 19, mitochondrial	Q6DKK2	Large Protein Complex	13.8	1	18.5111
1562	ADCY6	Adenylate cyclase type 6	O43306	Plasma membrane	24.1	1	7.28566		1562	BRK1	Protein BRICK1	Q8WUW1	Large Protein Complex	23.3	3	18.5136
1563	NOL7	Nucleolar protein 7	Q9UMY1	Large Protein Complex	85.1	3	7.29415		1563	DYNLL1	Dynein light chain 1, cytoplasmic	P63167	Large Protein Complex	83.9	3	18.5222
1564	RCN1	Reticulocalbin-1	Q15293	ER	58	3	7.29448		1564	LRCH3	Leucine-rich repeat and calponin homology domain-containing protein 3	Q96II8	Large Protein Complex	19.6	3	18.5619
1565	SDC4	Syndecan-4	P31431	Plasma membrane	30.5	2	7.29453		1565	VPS25	Vacuolar protein-sorting-associated protein 25	Q9BRG1	Large Protein Complex	2.9	1	18.5666
1566	REXO2	Oligoribonuclease, mitochondrial	Q9Y3B8	Golgi	4.8	2	7.30284		1566	SKP1	S-phase kinase-associated protein 1	P63208	Large Protein Complex	86.4	3	18.5894
1567	RBM22	Pre-mRNA-splicing factor RBM22	Q9NW64	Large Protein Complex	8	1	7.30662		1567	SSRP1	FACT complex subunit SSRP1	Q08945	Large Protein Complex	44.6	3	18.5925
1568	SNRNP40	U5 small nuclear ribonucleoprotein 40 kDa protein	Q96DI7	Large Protein Complex	85.9	3	7.30822		1568	PPP2R1A	Serine/threonine-protein phosphatase 2A 65 kDa regulatory subunit A alpha isoform	P30153	Large Protein Complex	94	3	18.6313
1569	HNRNPH2	Heterogeneous nuclear ribonucleoprotein H2	P55795	Large Protein Complex	0.6	1	7.31284		1569	CPT1A	Carnitine O-palmitoyltransferase 1, liver isoform	P50416	Mitochondrion	19.9	3	18.6427
1570	CUX1	Homeobox protein cut-like 1	P39880-3	No Prediction	0	1	7.3185		1570	TXNRD1	Thioredoxin reductase 1, cytoplasmic	Q16881	Large Protein Complex	88.8	3	18.7065
1571	PTPRS	Receptor-type tyrosine-protein phosphatase S	Q13332-6	Plasma membrane	79.1	3	7.32237		1571	QIL1	Protein QIL1	Q5XKP0	Mitochondrion	3.2	1	18.7225
1572	CDK5RAP3	CDK5 regulatory subunit-associated protein 3	Q96JB5	ER	44.1	3	7.32849		1572	TPM4	Tropomyosin alpha-4 chain	P67936	Large Protein Complex	8.2	3	18.7336
1573	DYNC1LI2	Cytoplasmic dynein 1 light intermediate chain 2	O43237	Large Protein Complex	80.1	3	7.33125		1573	SELENBP1	Selenium-binding protein 1	Q13228	Large Protein Complex	0.2	1	18.7369
1574	SNRPB;SNRPN	Small nuclear ribonucleoprotein-associated proteins B and B;Small nuclear ribonucleoprotein-associated protein N	P14678	Large Protein Complex	82.6	3	7.33253		1574	TPM3	Tropomyosin alpha-3 chain	P06753-2	Large Protein Complex	2.2	1	18.752
1575	SNX3	Sorting nexin-3	O60493	Endosome	82.9	3	7.33741		1575	STAT3	Signal transducer and activator of transcription 3	P40763	Large Protein Complex	60.8	3	18.7602
1576	SYMPK	Symplekin	Q92797	Large Protein Complex	29	3	7.34924		1576	ATP2B3	Plasma membrane calcium-transporting ATPase 3	Q16720	Large Protein Complex	5.5	2	18.7702
1577	STRAP	Serine-threonine kinase receptor-associated protein	Q9Y3F4	Large Protein Complex	55.9	3	7.35122		1577	AHNAK2	Protein AHNAK2	Q8IVF2	Large Protein Complex	83	3	18.7886
1578	C17orf62	Uncharacterized protein C17orf62	Q9BQA9	ER	1.4	1	7.37165		1578	IPO9	Importin-9	Q96P70	Large Protein Complex	83.2	3	18.8058
1579	SRSF2	Serine/arginine-rich splicing factor 2	Q01130	Large Protein Complex	78.9	3	7.37413		1579	MICU2	Calcium uptake protein 2, mitochondrial	Q8IYU8	Mitochondrion	45.5	3	18.8137
1580	NOTCH2	Neurogenic locus notch homolog protein 2;Notch 2 extracellular truncation;Notch 2 intracellular domain	Q04721	Plasma membrane	11.4	3	7.37783		1580	CAPN2	Calpain-2 catalytic subunit	P17655	Large Protein Complex	0.9	1	18.8268
1581	SF3A2	Splicing factor 3A subunit 2	Q15428	Large Protein Complex	60.9	3	7.3859		1581	IKBKAP	Elongator complex protein 1	O95163	Large Protein Complex	95.1	3	18.8282
1582	ORMDL2	ORM1-like protein 2	Q53FV1	ER	44.2	2	7.38689		1582	AFAP1	Actin filament-associated protein 1	Q8N556	Large Protein Complex	60	3	18.8343
1583	RBM15	Putative RNA-binding protein 15	Q96T37	Large Protein Complex	3.8	1	7.38871		1583	PHGDH	D-3-phosphoglycerate dehydrogenase	O43175	Large Protein Complex	74.1	3	18.8455
1584	LPCAT2	Lysophosphatidylcholine acyltransferase 2	Q7L5N7	ER	13.3	2	7.39477		1584	MICU1	Calcium uptake protein 1, mitochondrial	Q9BPX6	Mitochondrion	25.5	3	18.8637
1585	TMA16	Translation machinery-associated protein 16	Q96EY4	Large Protein Complex	54.5	3	7.39627		1585	DDX19A	ATP-dependent RNA helicase DDX19A	Q9NUU7	Large Protein Complex	26.3	3	18.8667
1586	CNNM3	Metal transporter CNNM3	Q8NE01	Plasma membrane	4.3	1	7.40502		1586	HN1L	Hematological and neurological expressed 1-like protein	Q9H910	Large Protein Complex	97	3	18.8677
1587	LLPH	Protein LLP homolog	Q9BRT6	Large Protein Complex	39	3	7.4105		1587	MLF2	Myeloid leukemia factor 2	Q15773	Large Protein Complex	47.1	1	18.8751
1588	WDR11	WD repeat-containing protein 11	Q9BZH6	Large Protein Complex	12.2	3	7.41163		1588	CBR1	Carbonyl reductase [NADPH] 1	P16152	Large Protein Complex	44.7	3	18.8797
1589	PSMD11	26S proteasome non-ATPase regulatory subunit 11	O00231	Large Protein Complex	66.8	3	7.42683		1589	SHMT1	Serine hydroxymethyltransferase, cytosolic	P34896-2	Large Protein Complex	90	3	18.8851
1590	BUD31	Protein BUD31 homolog	P41223	Large Protein Complex	83.2	3	7.42779		1590	UNG	Uracil-DNA glycosylase	P13051	Actin binding proteins	0.5	3	18.9414
1591	WDR12	Ribosome biogenesis protein WDR12	Q9GZL7	Large Protein Complex	1.2	2	7.4311		1591	GYS1	Glycogen [starch] synthase, muscle	P13807	Large Protein Complex	18	3	18.9593
1592	RCC2	Protein RCC2	Q9P258	Large Protein Complex	88.9	3	7.43204		1592	AAK1	AP2-associated protein kinase 1	Q2M2I8	Large Protein Complex	74	3	18.9684
1593	HNRNPDL	Heterogeneous nuclear ribonucleoprotein D-like	O14979	Large Protein Complex	87.2	3	7.4328		1593	ENSA	Alpha-endosulfine	O43768	Large Protein Complex	30.9	2	18.9784
1594	NSRP1	Nuclear speckle splicing regulatory protein 1	Q9H0G5	Large Protein Complex	8.1	2	7.43702		1594	SMAD2	Mothers against decapentaplegic homolog 2	Q15796	Large Protein Complex	45.4	1	19.0378
1595	RBFOX2	RNA binding protein fox-1 homolog 2	O43251-6	No Prediction	0	1	7.44477		1595	CYFIP1	Cytoplasmic FMR1-interacting protein 1	Q7L576	Large Protein Complex	47.8	3	19.0761
1596	DAZAP1	DAZ-associated protein 1	Q96EP5	Large Protein Complex	92	3	7.44715		1596	EPPK1	Epiplakin	P58107	Large Protein Complex	84	3	19.0816
1597	SVIL	Supervillin	O95425-2	Actin binding proteins	0.2	3	7.45438		1597	MYO5C	Unconventional myosin-Vc	Q9NQX4	Large Protein Complex	43.2	3	19.1024
1598	AGPAT1	1-acyl-sn-glycerol-3-phosphate acyltransferase alpha	Q99943	ER	41.7	2	7.45697		1598	SLC25A40	Solute carrier family 25 member 40	Q8TBP6	Mitochondrion	9.4	1	19.1168
1599	CHERP	Calcium homeostasis endoplasmic reticulum protein	Q8IWX8	Large Protein Complex	52.1	2	7.45897		1599	VIM	Vimentin	P08670	Large Protein Complex	89.5	3	19.1223
1600	TGFBR1	TGF-beta receptor type-1	P36897	ER	24.8	3	7.47339		1600	KIFC3	Kinesin-like protein KIFC3	Q9BVG8	Large Protein Complex	24.7	3	19.1273
1601	U2AF1	Splicing factor U2AF 35 kDa subunit	Q01081	Large Protein Complex	46.3	3	7.47464		1601	MVP	Major vault protein	Q14764	Endosome	7.7	3	19.141
1602	ALG5	Dolichyl-phosphate beta-glucosyltransferase	Q9Y673	ER	26.8	3	7.47699		1602	FKBP5	Peptidyl-prolyl cis-trans isomerase FKBP5;Peptidyl-prolyl cis-trans isomerase FKBP5, N-terminally processed	Q13451	Large Protein Complex	71.8	2	19.1992
1603	PPP1R18	Phostensin	Q6NYC8	Actin binding proteins	11.9	2	7.4823		1603	USP8	Ubiquitin carboxyl-terminal hydrolase 8	P40818	Endosome	20.8	3	19.2163
1604	GEMIN5	Gem-associated protein 5	Q8TEQ6	Large Protein Complex	66.1	3	7.48534		1604	FHL2	Four and a half LIM domains protein 2	Q14192	Large Protein Complex	97.9	3	19.2391
1605	ABCF3	ATP-binding cassette sub-family F member 3	Q9NUQ8	Large Protein Complex	77.9	3	7.49775		1605	NUDC	Nuclear migration protein nudC	Q9Y266	Large Protein Complex	53	3	19.2547
1606	EXOSC3	Exosome complex component RRP40	Q9NQT5	Large Protein Complex	4.9	1	7.50326		1606	CPNE3	Copine-3	O75131	Large Protein Complex	85.5	3	19.2694
1607	RNF219	RING finger protein 219	Q5W0B1	Large Protein Complex	6	1	7.52715		1607	TNPO1	Transportin-1	Q92973	Large Protein Complex	73	3	19.2785
1608	EML3	Echinoderm microtubule-associated protein-like 3	Q32P44	Endosome	13.4	1	7.53001		1608	UBE2L3	Ubiquitin-conjugating enzyme E2 L3	P68036-3	Large Protein Complex	80.6	3	19.2817
1609	IMPAD1	Inositol monophosphatase 3	Q9NX62	Golgi	2.9	3	7.54669		1609	CTNNA1	Catenin alpha-1	P35221	Large Protein Complex	23.9	3	19.2867
1610	ARL6IP4	ADP-ribosylation factor-like protein 6-interacting protein 4	Q66PJ3-2	Large Protein Complex	63.9	3	7.54812		1610	DUSP12	Dual specificity protein phosphatase 12	Q9UNI6	Large Protein Complex	1.8	3	19.2887
1611	MLH1	DNA mismatch repair protein Mlh1	P40692	Large Protein Complex	59.5	3	7.54937		1611	TRIM32	E3 ubiquitin-protein ligase TRIM32	Q13049	Large Protein Complex	11.4	2	19.3345
1612	DHRS13	Dehydrogenase/reductase SDR family member 13	Q6UX07	ER	0.8	1	7.55491		1612	TRAPPC1	Trafficking protein particle complex subunit 1	Q9Y5R8	Ergic/cisGolgi	0.4	1	19.3561
1613	SF3B6	Splicing factor 3B subunit 6	Q9Y3B4	Large Protein Complex	74.1	3	7.55524		1613	NMD3	60S ribosomal export protein NMD3	Q96D46	Large Protein Complex	7.4	3	19.3655
1614	TRIP4	Activating signal cointegrator 1	Q15650	Large Protein Complex	74.2	3	7.5564		1614	SPAST	Spastin	Q9UBP0	Endosome	10.3	3	19.3899
1615	RTCA	RNA 3-terminal phosphate cyclase	O00442	Large Protein Complex	12	3	7.55652		1615	RNF213	E3 ubiquitin-protein ligase RNF213	Q63HN8	Large Protein Complex	14.5	3	19.4166
1616	GNAI1	Guanine nucleotide-binding protein G(i) subunit alpha-1	P63096	Plasma membrane	98.3	3	7.55835		1616	UBE2V1	Ubiquitin-conjugating enzyme E2 variant 1	Q13404	Large Protein Complex	92.8	3	19.432
1617	GNB1	Guanine nucleotide-binding protein G(I)/G(S)/G(T) subunit beta-1	P62873	Plasma membrane	96.2	3	7.56075		1617	PCNA	Proliferating cell nuclear antigen	P12004	Large Protein Complex	2.3	3	19.4393
1618	FAM91A1	Protein FAM91A1	Q658Y4	Large Protein Complex	18.9	3	7.5627		1618	OVCA2	Ovarian cancer-associated gene 2 protein	Q8WZ82	Large Protein Complex	17.8	1	19.4471
1619	PCDH17	Protocadherin-17	O14917	Plasma membrane	85.4	3	7.56966		1619	MACF1	Microtubule-actin cross-linking factor 1, isoforms 1/2/3/5	Q9UPN3-2	Large Protein Complex	42.7	3	19.4589
1620	FLNB	Filamin-B	O75369-8	Actin binding proteins	82.4	3	7.57023		1620	MARK2	Serine/threonine-protein kinase MARK2	Q7KZI7-14	Large Protein Complex	11.4	3	19.4941
1621	SRSF10	Serine/arginine-rich splicing factor 10	O75494	Large Protein Complex	6.1	1	7.58411		1621	S100A11	Protein S100-A11;Protein S100-A11, N-terminally processed	P31949	Large Protein Complex	13	2	19.4979
1622	EXOSC2	Exosome complex component RRP4	Q13868	Large Protein Complex	62.9	2	7.58821		1622	SYAP1	Synapse-associated protein 1	Q96A49	No Prediction	0	2	19.5021
1623	CHP1	Calcineurin B homologous protein 1	Q99653	ER	50.2	3	7.59364		1623	NCKAP1	Nck-associated protein 1	Q9Y2A7	Large Protein Complex	31.4	3	19.5066
1624	ZFR	Zinc finger RNA-binding protein	Q96KR1	Large Protein Complex	63.5	2	7.59582		1624	STAT1	Signal transducer and activator of transcription 1-alpha/beta	P42224	Large Protein Complex	84.3	2	19.5229
1625	CXorf56	UPF0428 protein CXorf56	Q9H5V9	Large Protein Complex	6.8	1	7.59865		1625	GTF2H2C	General transcription factor IIH subunit 2-like protein	Q6P1K8	Large Protein Complex	2.5	2	19.5472
1626	PES1	Pescadillo homolog	O00541	Large Protein Complex	25.1	3	7.60618		1626	BAX	Apoptosis regulator BAX	Q07812	Mitochondrion	10	1	19.5531
1627	MPG	DNA-3-methyladenine glycosylase	P29372	Large Protein Complex	90.3	3	7.60806		1627	DEK	Protein DEK	P35659	Large Protein Complex	0.3	1	19.5683
1628	TGFBR3	Transforming growth factor beta receptor type 3	Q03167	Plasma membrane	55.5	3	7.60974		1628	WIPF1	WAS/WASL-interacting protein family member 1	O43516	Large Protein Complex	6.9	1	19.5914
1629	MCTS1	Malignant T-cell-amplified sequence 1	Q9ULC4	Large Protein Complex	85.9	3	7.61392		1629	KPNA2	Importin subunit alpha-1	P52292	Large Protein Complex	91	3	19.6028
1630	PSMD6	26S proteasome non-ATPase regulatory subunit 6	Q15008	Large Protein Complex	60.3	3	7.61491		1630	TK1	Thymidine kinase, cytosolic	P04183	Large Protein Complex	72.6	3	19.6207
1631	DCUN1D5	DCN1-like protein 5	Q9BTE7	Large Protein Complex	32.9	2	7.61572		1631	HSPH1	Heat shock protein 105 kDa	Q92598	Large Protein Complex	85.3	3	19.6598
1632	SLC1A5	Neutral amino acid transporter B(0)	Q15758	Plasma membrane	94.7	3	7.62339		1632	WASL	Neural Wiskott-Aldrich syndrome protein	O00401	Large Protein Complex	7.9	3	19.6607
1633	RWDD1	RWD domain-containing protein 1	Q9H446	Large Protein Complex	10.4	1	7.63106		1633	ABI1	Abl interactor 1	Q8IZP0	Large Protein Complex	80	3	19.6926
1634	DERL1	Derlin-1	Q9BUN8	ER	41	3	7.63483		1634	TUBA1C	Tubulin alpha-1C chain	Q9BQE3	Large Protein Complex	46.9	3	19.7138
1635	TALDO1	Transaldolase	P37837	No Prediction	0	3	7.63504		1635	TPD52	Tumor protein D52	P55327-2	Large Protein Complex	88.1	3	19.7139
1636	NOSIP	Nitric oxide synthase-interacting protein	Q9Y314	Large Protein Complex	89.7	3	7.63681		1636	DNAJB4	DnaJ homolog subfamily B member 4	Q9UDY4	Large Protein Complex	82.7	3	19.7165
1637	OSBPL8	Oxysterol-binding protein-related protein 8	Q9BZF1	ER	10	3	7.63913		1637	MAP2K1	Dual specificity mitogen-activated protein kinase kinase 1	Q02750	Large Protein Complex	11.5	1	19.7179
1638	MIA3	Melanoma inhibitory activity protein 3	Q5JRA6	ER	8.6	3	7.64772		1638	SPAG9	C-Jun-amino-terminal kinase-interacting protein 4	O60271-2	Large Protein Complex	60.5	1	19.7243
1639	B4GALT4	Beta-1,4-galactosyltransferase 4;N-acetyllactosamine synthase;Lactotriaosylceramide beta-1,4-galactosyltransferase	O60513	Plasma membrane	18.6	1	7.66365		1639	SP100	Nuclear autoantigen Sp-100	P23497	Large Protein Complex	64.6	3	19.7248
1640	HNRNPK	Heterogeneous nuclear ribonucleoprotein K	P61978-2	Large Protein Complex	83.3	3	7.66793		1640	LIG3	DNA ligase 3	P49916	Mitochondrion	1.7	2	19.7352
1641	DBNL	Drebrin-like protein	Q9UJU6	Actin binding proteins	24.5	2	7.67254		1641	CTAG2	Cancer/testis antigen 2	O75638-2	Large Protein Complex	56.6	1	19.743
1642	PPIL2	Peptidyl-prolyl cis-trans isomerase-like 2	Q13356	Large Protein Complex	7.3	1	7.67625		1642	SRGAP2	SLIT-ROBO Rho GTPase-activating protein 2	O75044	Large Protein Complex	86	3	19.7489
1643	MPP7	MAGUK p55 subfamily member 7	Q5T2T1	Plasma membrane	80.2	3	7.68152		1643	GSK3B	Glycogen synthase kinase-3 beta	P49841	Large Protein Complex	20.1	3	19.7658
1644	DAG1	Dystroglycan;Alpha-dystroglycan;Beta-dystroglycan	Q14118	Plasma membrane	96	3	7.68267		1644	SFN	14-3-3 protein sigma	P31947	Large Protein Complex	49.2	3	19.7757
1645	SPAG5	Sperm-associated antigen 5	Q96R06	Large Protein Complex	11	1	7.68955		1645	HELZ	Probable helicase with zinc finger domain	P42694	Endosome	18.1	1	19.8296
1646	EGLN1	Egl nine homolog 1	Q9GZT9	Large Protein Complex	63.6	3	7.70091		1646	NAP1L1	Nucleosome assembly protein 1-like 1	P55209	Large Protein Complex	79.1	3	19.8671
1647	GNB2	Guanine nucleotide-binding protein G(I)/G(S)/G(T) subunit beta-2	P62879	Plasma membrane	97.8	3	7.70924		1647	ARPP19	cAMP-regulated phosphoprotein 19	P56211	Large Protein Complex	30.3	1	19.8959
1648	XXYLT1	Xyloside xylosyltransferase 1	Q8NBI6	ER	18.3	2	7.71057		1648	COPS3	COP9 signalosome complex subunit 3	Q9UNS2	Large Protein Complex	92.8	3	19.9049
1649	L1CAM	Neural cell adhesion molecule L1	P32004-2	Plasma membrane	97	3	7.71075		1649	CSNK2A1;CSNK2A3	Casein kinase II subunit alpha;Casein kinase II subunit alpha 3	P68400	Large Protein Complex	95.1	3	19.9055
1650	PSMB6	Proteasome subunit beta type-6	P28072	Large Protein Complex	19.6	3	7.71147		1650	CHORDC1	Cysteine and histidine-rich domain-containing protein 1	Q9UHD1	Large Protein Complex	59.6	3	19.9098
1651	PDS5A	Sister chromatid cohesion protein PDS5 homolog A	Q29RF7	Large Protein Complex	26.6	3	7.71675		1651	FLII	Protein flightless-1 homolog	Q13045-2	Large Protein Complex	85.7	3	19.9111
1652	DDX55	ATP-dependent RNA helicase DDX55	Q8NHQ9	Large Protein Complex	9.9	1	7.72162		1652	PDCD5	Programmed cell death protein 5	O14737	Large Protein Complex	65.9	3	19.9112
1653	GGCX	Vitamin K-dependent gamma-carboxylase	P38435	ER	37.5	3	7.72715		1653	HMGB1;HMGB1P1	High mobility group protein B1;Putative high mobility group protein B1-like 1	P09429	Large Protein Complex	81.7	3	19.9174
1654	GNAI3	Guanine nucleotide-binding protein G(k) subunit alpha	P08754	Plasma membrane	98.5	3	7.7326		1654	PAICS	Multifunctional protein ADE2;Phosphoribosylaminoimidazole-succinocarboxamide synthase;Phosphoribosylaminoimidazole carboxylase	P22234	Large Protein Complex	87.6	3	19.9267
1655	SLC27A4	Long-chain fatty acid transport protein 4	Q6P1M0	ER	22.6	3	7.74707		1655	SEC23B	Protein transport protein Sec23B	Q15437	Large Protein Complex	86.7	3	19.9311
1656	RPF1	Ribosome production factor 1	Q9H9Y2	Large Protein Complex	3.9	1	7.75763		1656	FNBP1L	Formin-binding protein 1-like	Q5T0N5-4	Large Protein Complex	71.4	3	19.9348
1657	FDFT1	Squalene synthase	P37268	ER	73	3	7.76294		1657	ZC3HAV1	Zinc finger CCCH-type antiviral protein 1	Q7Z2W4	Endosome	23.2	3	19.9379
1658	SLC33A1	Acetyl-coenzyme A transporter 1	O00400	ER	73.1	3	7.77045		1658	PSIP1	PC4 and SFRS1-interacting protein	O75475	Large Protein Complex	3.7	3	19.9454
1659	UCHL5	Ubiquitin carboxyl-terminal hydrolase isozyme L5	Q9Y5K5-2	Large Protein Complex	68.8	3	7.79627		1659	PTK2	Focal adhesion kinase 1	Q05397	Large Protein Complex	86.4	3	19.9897
1660	DENR	Density-regulated protein	O43583	Large Protein Complex	78	3	7.79936		1660	PTGES3	Prostaglandin E synthase 3	Q15185	Large Protein Complex	25.9	3	19.9911
1661	GOLGA3	Golgin subfamily A member 3	Q08378	Actin binding proteins	22.3	1	7.80363		1661	TXN	Thioredoxin	P10599	Large Protein Complex	71.3	3	20.0088
1662	PHF6	PHD finger protein 6	Q8IWS0	Large Protein Complex	45.1	2	7.80448		1662	LMO7	LIM domain only protein 7	Q8WWI1-3	Actin binding proteins	15.6	3	20.0431
1663	RBM25	RNA-binding protein 25	P49756	Large Protein Complex	14.4	2	7.81481		1663	TUBB	Tubulin beta chain	P07437	Large Protein Complex	68	3	20.0444
1664	UBXN4	UBX domain-containing protein 4	Q92575	ER	75.4	3	7.81811		1664	CUL2	Cullin-2	Q13617	Large Protein Complex	31.8	1	20.0521
1665	PIK3C2A	Phosphatidylinositol 4-phosphate 3-kinase C2 domain-containing subunit alpha	O00443	Large Protein Complex	78.5	3	7.83886		1665	ATXN10	Ataxin-10	Q9UBB4	Large Protein Complex	98.1	3	20.0531
1666	EMD	Emerin	P50402	ER	63	3	7.8441		1666	TPM2	Tropomyosin beta chain	P07951-2	Large Protein Complex	79.7	3	20.0607
1667	SNRPD3	Small nuclear ribonucleoprotein Sm D3	P62318	Large Protein Complex	82.3	3	7.85029		1667	SRP14	Signal recognition particle 14 kDa protein	P37108	Large Protein Complex	3.1	3	20.0732
1668	TMEM33	Transmembrane protein 33	P57088	ER	50.3	3	7.8619		1668	SRP9	Signal recognition particle 9 kDa protein	P49458	Large Protein Complex	8.4	3	20.0941
1669	POGLUT1	Protein O-glucosyltransferase 1	Q8NBL1	ER	24.9	3	7.86463		1669	CDC42BPB	Serine/threonine-protein kinase MRCK beta	Q9Y5S2	Large Protein Complex	30.5	3	20.1039
1670	PUF60	Poly(U)-binding-splicing factor PUF60	Q9UHX1	Large Protein Complex	78.3	3	7.8747		1670	HSPBP1	Hsp70-binding protein 1	Q9NZL4	Large Protein Complex	20.3	3	20.1189
1671	ZDHHC5	Palmitoyltransferase ZDHHC5	Q9C0B5	Plasma membrane	97	3	7.87987		1671	DCTN1	Dynactin subunit 1	Q14203	Large Protein Complex	88.1	3	20.1197
1672	EPHX1	Epoxide hydrolase 1	P07099	ER	76.7	3	7.88067		1672	DNAJC7	DnaJ homolog subfamily C member 7	Q99615	Large Protein Complex	85.2	3	20.1208
1673	C17orf75	Protein Njmu-R1	Q9HAS0	Large Protein Complex	27.5	2	7.88297		1673	TUBB8	Tubulin beta-8 chain	Q3ZCM7	Large Protein Complex	76.9	3	20.1532
1674	PPIH	Peptidyl-prolyl cis-trans isomerase H	O43447	Large Protein Complex	85.5	3	7.88386		1674	FKBP4	Peptidyl-prolyl cis-trans isomerase FKBP4;Peptidyl-prolyl cis-trans isomerase FKBP4, N-terminally processed	Q02790	Large Protein Complex	54.1	3	20.1665
1675	CHID1	Chitinase domain-containing protein 1	Q9BWS9	ER	10.1	2	7.88583		1675	TPD52L1	Tumor protein D53	Q16890	Large Protein Complex	23.7	1	20.1871
1676	CHEK1	Serine/threonine-protein kinase Chk1	O14757	Large Protein Complex	72.6	3	7.8893		1676	DTD1	D-tyrosyl-tRNA(Tyr) deacylase 1	Q8TEA8	Large Protein Complex	63.8	3	20.206
1677	BMS1	Ribosome biogenesis protein BMS1 homolog	Q14692	Large Protein Complex	0.8	1	7.89232		1677	FAHD2A;FAHD2B	Fumarylacetoacetate hydrolase domain-containing protein 2A;Fumarylacetoacetate hydrolase domain-containing protein 2B	Q96GK7	Mitochondrion	10.2	1	20.2142
1678	LRRC8E	Volume-regulated anion channel subunit LRRC8E	Q6NSJ5	No Prediction	0	1	7.89704		1678	AK1	Adenylate kinase isoenzyme 1	P00568	Large Protein Complex	10	1	20.2177
1679	BNIP1	Vesicle transport protein SEC20	Q12981	ER	54.4	2	7.89862		1679	HMGB3	High mobility group protein B3	O15347	Large Protein Complex	17.8	3	20.2293
1680	TTI1	TELO2-interacting protein 1 homolog	O43156	Large Protein Complex	42.7	2	7.89866		1680	CSNK2B	Casein kinase II subunit beta	P67870	Large Protein Complex	93	3	20.2568
1681	STX18	Syntaxin-18	Q9P2W9	ER	65.7	3	7.89895		1681	RNH1	Ribonuclease inhibitor	P13489	Large Protein Complex	56.8	3	20.2695
1682	WDR82	WD repeat-containing protein 82	Q6UXN9	Large Protein Complex	89.3	3	7.90382		1682	TAX1BP3	Tax1-binding protein 3	O14907	Large Protein Complex	86.6	3	20.2888
1683	NLE1	Notchless protein homolog 1	Q9NVX2	Large Protein Complex	93	3	7.90536		1683	GCLM	Glutamate--cysteine ligase regulatory subunit	P48507	Large Protein Complex	2.4	1	20.2998
1684	MB21D1	Cyclic GMP-AMP synthase	Q8N884	Large Protein Complex	75.8	3	7.90855		1684	DCTN2	Dynactin subunit 2	Q13561	Large Protein Complex	88.6	3	20.3055
1685	TRMT6	tRNA (adenine(58)-N(1))-methyltransferase non-catalytic subunit TRM6	Q9UJA5	Large Protein Complex	16.6	3	7.91066		1685	C15orf40	UPF0235 protein C15orf40	Q8WUR7	No Prediction	0	1	20.3382
1686	MCAM	Cell surface glycoprotein MUC18	P43121	Plasma membrane	97.2	3	7.91491		1686	ERCC3	TFIIH basal transcription factor complex helicase XPB subunit	P19447	Large Protein Complex	71.7	3	20.3518
1687	BTF3L4	Transcription factor BTF3 homolog 4	Q96K17	Large Protein Complex	88	3	7.919		1687	TRAPPC5	Trafficking protein particle complex subunit 5	Q8IUR0	Large Protein Complex	3.1	2	20.3527
1688	KIAA1033	WASH complex subunit 7	Q2M389	Endosome	59	2	7.91957		1688	SERPINB6	Serpin B6	P35237	Large Protein Complex	18	3	20.385
1689	PSMD4	26S proteasome non-ATPase regulatory subunit 4	P55036	Large Protein Complex	49.9	3	7.92678		1689	MPST	3-mercaptopyruvate sulfurtransferase	P25325	Mitochondrion	70.5	3	20.3896
1690	DYNC1H1	Cytoplasmic dynein 1 heavy chain 1	Q14204	Large Protein Complex	71.9	3	7.93543		1690	YARS	Tyrosine--tRNA ligase, cytoplasmic;Tyrosine--tRNA ligase, cytoplasmic, N-terminally processed	P54577	Large Protein Complex	95.6	3	20.4034
1691	NHP2	H/ACA ribonucleoprotein complex subunit 2	Q9NX24	Large Protein Complex	13.7	3	7.94282		1691	HSP90AB1	Heat shock protein HSP 90-beta	P08238	Large Protein Complex	49	3	20.4076
1692	SEC23A	Protein transport protein Sec23A	Q15436	Large Protein Complex	90.3	3	7.94402		1692	FAM136A	Protein FAM136A	Q96C01	Mitochondrion	10.8	3	20.4114
1693	ADAM17	Disintegrin and metalloproteinase domain-containing protein 17	P78536	Plasma membrane	0.9	1	7.95221		1693	SERF2	Small EDRK-rich factor 2	P84101	Large Protein Complex	6.4	1	20.4472
1694	WDR75	WD repeat-containing protein 75	Q8IWA0	Large Protein Complex	27	3	7.97408		1694	PGD	6-phosphogluconate dehydrogenase, decarboxylating	P52209	Large Protein Complex	91.3	3	20.454
1695	ZC3H4	Zinc finger CCCH domain-containing protein 4	Q9UPT8	Large Protein Complex	27	1	7.9809		1695	CHMP1B	Charged multivesicular body protein 1b	Q7LBR1	Large Protein Complex	10.1	3	20.4563
1696	LIN7C	Protein lin-7 homolog C	Q9NUP9	Plasma membrane	36.8	3	7.9906		1696	OLA1	Obg-like ATPase 1	Q9NTK5	Large Protein Complex	3.5	3	20.4614
1697	PSMC6	26S protease regulatory subunit 10B	P62333	Large Protein Complex	51.4	3	7.99608		1697	VAC14	Protein VAC14 homolog	Q08AM6	Endosome	87.1	3	20.475
1698	LAMTOR5	Ragulator complex protein LAMTOR5	O43504	Lysosome	20	3	8.01233		1698	HRSP12	Ribonuclease UK114	P52758	Mitochondrion	5.8	1	20.4824
1699	LSM4	U6 snRNA-associated Sm-like protein LSm4	Q9Y4Z0	Large Protein Complex	94.6	3	8.02158		1699	CKS1B	Cyclin-dependent kinases regulatory subunit 1	P61024	Large Protein Complex	56.6	3	20.5056
1700	LNP	Protein lunapark	Q9C0E8	ER	8.5	2	8.02284		1700	M6PR	Cation-dependent mannose-6-phosphate receptor	P20645	Endosome	32.3	3	20.5162
1701	PTBP1	Polypyrimidine tract-binding protein 1	P26599	Large Protein Complex	86.5	3	8.02429		1701	RAB3GAP1	Rab3 GTPase-activating protein catalytic subunit	Q15042	Large Protein Complex	25.5	3	20.5207
1702	CHCHD2;CHCHD2P9	Coiled-coil-helix-coiled-coil-helix domain-containing protein 2;Putative coiled-coil-helix-coiled-coil-helix domain-containing protein CHCHD2P9, mitochondrial	Q9Y6H1	No Prediction	0	1	8.03132		1702	DNAJB1	DnaJ homolog subfamily B member 1	P25685	Large Protein Complex	19.5	3	20.5209
1703	FAM20B	Glycosaminoglycan xylosylkinase	O75063	Golgi	9	3	8.03501		1703	ACTL6A	Actin-like protein 6A	O96019	Large Protein Complex	2.1	2	20.5238
1704	RINT1	RAD50-interacting protein 1	Q6NUQ1	ER	16.9	2	8.03773		1704	UHRF1	E3 ubiquitin-protein ligase UHRF1	Q96T88	Mitochondrion	2.1	3	20.5291
1705	GCC2	GRIP and coiled-coil domain-containing protein 2	Q8IWJ2	No Prediction	0	3	8.04286		1705	CHD4	Chromodomain-helicase-DNA-binding protein 4	Q14839	Large Protein Complex	1	1	20.5453
1706	DEGS1	Sphingolipid delta(4)-desaturase DES1	O15121	ER	71.3	3	8.04362		1706	HSPA4	Heat shock 70 kDa protein 4	P34932	Large Protein Complex	76.1	3	20.5459
1707	GNAQ	Guanine nucleotide-binding protein G(q) subunit alpha	P50148	Plasma membrane	59.8	2	8.04423		1707	RPA1	Replication protein A 70 kDa DNA-binding subunit;Replication protein A 70 kDa DNA-binding subunit, N-terminally processed	P27694	Large Protein Complex	82.6	3	20.5513
1708	EPHA2	Ephrin type-A receptor 2	P29317	Plasma membrane	24.2	3	8.04543		1708	OARD1	O-acetyl-ADP-ribose deacetylase 1	Q9Y530	Large Protein Complex	9.5	2	20.5636
1709	PCBP2	Poly(rC)-binding protein 2	Q15366-5	Large Protein Complex	87.1	3	8.0471		1709	HSP90AA1	Heat shock protein HSP 90-alpha	P07900	Large Protein Complex	52.1	3	20.5753
1710	B3GAT3	Galactosylgalactosylxylosylprotein 3-beta-glucuronosyltransferase 3	O94766	Golgi	2.6	1	8.0497		1710	MPC2	Mitochondrial pyruvate carrier 2	O95563	Mitochondrion	6	1	20.5786
1711	PSMD13	26S proteasome non-ATPase regulatory subunit 13	Q9UNM6	Large Protein Complex	59.3	3	8.04989		1711	PLK1	Serine/threonine-protein kinase PLK1	P53350	Large Protein Complex	3.2	3	20.5831
1712	RRBP1	Ribosome-binding protein 1	Q9P2E9	ER	54.9	3	8.05541		1712	RAPH1	Ras-associated and pleckstrin homology domains-containing protein 1	Q70E73	Large Protein Complex	86.7	3	20.6129
1713	NIP7	60S ribosome subunit biogenesis protein NIP7 homolog	Q9Y221	Large Protein Complex	0.1	1	8.05857		1713	MEMO1	Protein MEMO1	Q9Y316	Large Protein Complex	16.4	1	20.6157
1714	EIF6	Eukaryotic translation initiation factor 6	P56537	Large Protein Complex	59.6	3	8.06127		1714	LMBRD2	LMBR1 domain-containing protein 2	Q68DH5	Large Protein Complex	25.1	1	20.6297
1715	PTPRF	Receptor-type tyrosine-protein phosphatase F	P10586	Plasma membrane	97.3	3	8.07258		1715	PSMG1	Proteasome assembly chaperone 1	O95456	Large Protein Complex	71.3	2	20.6337
1716	RRP36	Ribosomal RNA processing protein 36 homolog	Q96EU6	Large Protein Complex	3.4	1	8.07696		1716	PRMT5	Protein arginine N-methyltransferase 5;Protein arginine N-methyltransferase 5, N-terminally processed	O14744	Large Protein Complex	77	3	20.6406
1717	BOP1	Ribosome biogenesis protein BOP1	Q14137	Large Protein Complex	0.7	1	8.07888		1717	BIN1	Myc box-dependent-interacting protein 1	O00499	Large Protein Complex	89.1	3	20.6645
1718	ARF6	ADP-ribosylation factor 6	P62330	Plasma membrane	47.6	3	8.08703		1718	PAIP1	Polyadenylate-binding protein-interacting protein 1	Q9H074	Large Protein Complex	93.9	3	20.6668
1719	CHTF18	Chromosome transmission fidelity protein 18 homolog	Q8WVB6-2	Large Protein Complex	13.6	2	8.09821		1719	RBBP4	Histone-binding protein RBBP4	Q09028	Large Protein Complex	0.7	3	20.6681
1720	CLCN7	H(+)/Cl(-) exchange transporter 7	P51798	Lysosome	17.5	3	8.10036		1720	DNAJC9	DnaJ homolog subfamily C member 9	Q8WXX5	Large Protein Complex	17.9	3	20.6882
1721	PSMD3	26S proteasome non-ATPase regulatory subunit 3	O43242	Large Protein Complex	44.6	3	8.10179		1721	RPUSD3	RNA pseudouridylate synthase domain-containing protein 3	Q6P087	Mitochondrion	6.9	1	20.6953
1722	PSMC5	26S protease regulatory subunit 8	P62195	Large Protein Complex	49.8	3	8.1098		1722	UBE2V2	Ubiquitin-conjugating enzyme E2 variant 2	Q15819	Large Protein Complex	64.6	2	20.6989
1723	SMNDC1	Survival of motor neuron-related-splicing factor 30	O75940	Large Protein Complex	85.4	3	8.11084		1723	STIP1	Stress-induced-phosphoprotein 1	P31948	Large Protein Complex	53.5	3	20.7379
1724	RDH11	Retinol dehydrogenase 11	Q8TC12	ER	80.7	3	8.11564		1724	UBE2M	NEDD8-conjugating enzyme Ubc12	P61081	Large Protein Complex	94.2	3	20.7736
1725	SGPP1	Sphingosine-1-phosphate phosphatase 1	Q9BX95	ER	12.5	1	8.11605		1725	NT5C3A	Cytosolic 5-nucleotidase 3A	Q9H0P0	Mitochondrion	52	3	20.7911
1726	RSPRY1	RING finger and SPRY domain-containing protein 1	Q96DX4	Plasma membrane	23.7	1	8.11879		1726	ETF1	Eukaryotic peptide chain release factor subunit 1	P62495	Large Protein Complex	53.5	3	20.8044
1727	GNA13	Guanine nucleotide-binding protein subunit alpha-13	Q14344	Plasma membrane	97.3	3	8.12185		1727	NDC80	Kinetochore protein NDC80 homolog	O14777	Large Protein Complex	4.2	1	20.8108
1728	MIB1	E3 ubiquitin-protein ligase MIB1	Q86YT6	Endosome	1.7	1	8.12801		1728	RASAL2	Ras GTPase-activating protein nGAP	Q9UJF2-2	Large Protein Complex	9.2	2	20.8163
1729	CCNT1	Cyclin-T1	O60563	Large Protein Complex	76.5	2	8.13249		1729	TTLL12	Tubulin--tyrosine ligase-like protein 12	Q14166	Large Protein Complex	54.3	3	20.8232
1730	ARSB	Arylsulfatase B	P15848	Lysosome	55.4	2	8.13301		1730	HK2	Hexokinase-2	P52789	Mitochondrion	60.8	3	20.8275
1731	UBAC2	Ubiquitin-associated domain-containing protein 2	Q8NBM4	ER	80.4	3	8.13493		1731	MRPL32	39S ribosomal protein L32, mitochondrial	Q9BYC8	Mitochondrion	1.5	1	20.8932
1732	IK	Protein Red	Q13123	Large Protein Complex	52.2	3	8.1488		1732	COPS5	COP9 signalosome complex subunit 5	Q92905	Large Protein Complex	89.3	3	20.8969
1733	SLC16A3	Monocarboxylate transporter 4	O15427	Plasma membrane	95.4	3	8.15002		1733	TSN	Translin	Q15631	Large Protein Complex	95.8	3	20.8991
1734	PRPF40A	Pre-mRNA-processing factor 40 homolog A	O75400	Large Protein Complex	2.2	1	8.15559		1734	CRIPT	Cysteine-rich PDZ-binding protein	Q9P021	Endosome	0.3	1	20.9038
1735	NOP9	Nucleolar protein 9	Q86U38	Large Protein Complex	21.2	2	8.1617		1735	PCCA	Propionyl-CoA carboxylase alpha chain, mitochondrial	P05165	Mitochondrion	3.7	1	20.9209
1736	TOP3B	DNA topoisomerase 3-beta-1	O95985	Large Protein Complex	67.2	3	8.16602		1736	OCRL	Inositol polyphosphate 5-phosphatase OCRL-1	Q01968	Large Protein Complex	76.1	3	20.9247
1737	FUBP1	Far upstream element-binding protein 1	Q96AE4	Large Protein Complex	83	3	8.16815		1737	RDH13	Retinol dehydrogenase 13	Q8NBN7	Mitochondrion	7.3	1	20.9315
1738	DHX8	ATP-dependent RNA helicase DHX8	Q14562	Large Protein Complex	73.7	3	8.17413		1738	SPECC1L	Cytospin-A	Q69YQ0	Large Protein Complex	1.6	3	20.9339
1739	SMG9	Protein SMG9	Q9H0W8	Large Protein Complex	10.5	1	8.1758		1739	KIF5B	Kinesin-1 heavy chain	P33176	Large Protein Complex	78	3	20.9725
1740	PSMC4	26S protease regulatory subunit 6B	P43686	Large Protein Complex	28.7	3	8.17677		1740	UBFD1	Ubiquitin domain-containing protein UBFD1	O14562	Large Protein Complex	75.3	2	20.9926
1741	HNRNPM	Heterogeneous nuclear ribonucleoprotein M	P52272	Large Protein Complex	67.7	3	8.17852		1741	PRDX2	Peroxiredoxin-2	P32119	Large Protein Complex	52.1	3	21.0387
1742	ICAM1	Intercellular adhesion molecule 1	P05362	Plasma membrane	99.1	3	8.17897		1742	CAD	CAD protein;Glutamine-dependent carbamoyl-phosphate synthase;Aspartate carbamoyltransferase;Dihydroorotase	P27708	Large Protein Complex	65.9	3	21.0426
1743	DDX23	Probable ATP-dependent RNA helicase DDX23	Q9BUQ8	Large Protein Complex	90.5	3	8.17987		1743	HLTF	Helicase-like transcription factor	Q14527	Large Protein Complex	18	3	21.0908
1744	MYBBP1A	Myb-binding protein 1A	Q9BQG0-2	Large Protein Complex	0.6	3	8.18034		1744	TSNAX	Translin-associated protein X	Q99598	Large Protein Complex	79.2	3	21.0923
1745	PSMD1	26S proteasome non-ATPase regulatory subunit 1	Q99460	Large Protein Complex	46.5	3	8.18075		1745	CSNK2A2	Casein kinase II subunit alpha	P19784	Large Protein Complex	91.4	3	21.1009
1746	UTP18	U3 small nucleolar RNA-associated protein 18 homolog	Q9Y5J1	Large Protein Complex	14.8	3	8.18197		1746	TUBB4B	Tubulin beta-4B chain	P68371	Large Protein Complex	60.5	3	21.1009
1747	SCARB1	Scavenger receptor class B member 1	Q8WTV0-2	ER	48.4	3	8.18566		1747	GSPT1	Eukaryotic peptide chain release factor GTP-binding subunit ERF3A	P15170-3	Large Protein Complex	90.1	3	21.1111
1748	TSSC1	Protein TSSC1	Q53HC9	Large Protein Complex	76.3	3	8.18638		1748	PIN1	Peptidyl-prolyl cis-trans isomerase NIMA-interacting 1	Q13526	Large Protein Complex	88.4	3	21.116
1749	ALG1	Chitobiosyldiphosphodolichol beta-mannosyltransferase	Q9BT22	ER	45.4	2	8.19015		1749	SNRNP27	U4/U6.U5 small nuclear ribonucleoprotein 27 kDa protein	Q8WVK2	Large Protein Complex	4.9	1	21.1332
1750	RBM39	RNA-binding protein 39	Q14498	Large Protein Complex	77.3	3	8.19514		1750	CDK7	Cyclin-dependent kinase 7	P50613	Large Protein Complex	80.3	3	21.167
1751	CEP170	Centrosomal protein of 170 kDa	Q5SW79	Large Protein Complex	67.3	3	8.19655		1751	OXSR1	Serine/threonine-protein kinase OSR1	O95747	Large Protein Complex	96.4	3	21.171
1752	GNG12	Guanine nucleotide-binding protein G(I)/G(S)/G(O) subunit gamma-12	Q9UBI6	Plasma membrane	97.9	3	8.19666		1752	NLN	Neurolysin, mitochondrial	Q9BYT8	Mitochondrion	54.6	3	21.1765
1753	CYCS	Cytochrome c	P99999	Mitochondrion	6.2	3	8.19908		1753	COPS8	COP9 signalosome complex subunit 8	Q99627	Large Protein Complex	43.9	2	21.1767
1754	RFT1	Protein RFT1 homolog	Q96AA3	ER	43.3	1	8.20361		1754	CTPS1	CTP synthase 1	P17812	Large Protein Complex	72.1	3	21.1926
1755	ADCY9	Adenylate cyclase type 9	O60503	Plasma membrane	13.4	1	8.22224		1755	C21orf59	UPF0769 protein C21orf59	P57076	Large Protein Complex	48.7	1	21.1947
1756	RRM1	Ribonucleoside-diphosphate reductase large subunit	P23921	Large Protein Complex	95.1	3	8.22429		1756	TOP1	DNA topoisomerase 1	P11387	Large Protein Complex	12.2	3	21.2052
1757	SFPQ	Splicing factor, proline- and glutamine-rich	P23246	Large Protein Complex	49.3	3	8.22717		1757	PIK3C2B	Phosphatidylinositol 4-phosphate 3-kinase C2 domain-containing subunit beta	O00750	Large Protein Complex	53.3	3	21.2083
1758	SRSF9	Serine/arginine-rich splicing factor 9	Q13242	Large Protein Complex	53.5	3	8.22795		1758	PBK	Lymphokine-activated killer T-cell-originated protein kinase	Q96KB5	Large Protein Complex	7.2	2	21.2093
1759	TIMM8B	Mitochondrial import inner membrane translocase subunit Tim8 B	Q9Y5J9	Mitochondrion	6.9	3	8.23759		1759	SMG7	Protein SMG7	Q92540	Large Protein Complex	0.2	1	21.2419
1760	SLTM	SAFB-like transcription modulator	Q9NWH9	Large Protein Complex	4.8	1	8.24348		1760	ADSL	Adenylosuccinate lyase	P30566	Large Protein Complex	9.7	2	21.2429
1761	WDR3	WD repeat-containing protein 3	Q9UNX4	Large Protein Complex	13	3	8.2436		1761	SMAP1	Stromal membrane-associated protein 1	Q8IYB5-3	Large Protein Complex	22.6	2	21.2654
1762	FAHD2A;FAHD2B	Fumarylacetoacetate hydrolase domain-containing protein 2A;Fumarylacetoacetate hydrolase domain-containing protein 2B	Q96GK7	No Prediction	0	1	8.26098		1762	FASN	Fatty acid synthase;[Acyl-carrier-protein] S-acetyltransferase;[Acyl-carrier-protein] S-malonyltransferase;3-oxoacyl-[acyl-carrier-protein] synthase;3-oxoacyl-[acyl-carrier-protein] reductase;3-hydroxyacyl-[acyl-carrier-protein] dehydratase;Enoyl-[acyl-carrier-protein] reductase;Oleoyl-[acyl-carrier-protein] hydrolase	P49327	Large Protein Complex	75.7	3	21.2721
1763	PSMD14	26S proteasome non-ATPase regulatory subunit 14	O00487	Large Protein Complex	46.7	3	8.26328		1763	TUBA1B	Tubulin alpha-1B chain	P68363	Large Protein Complex	54.3	3	21.2763
1764	VARS	Valine--tRNA ligase	P26640	Large Protein Complex	79.1	3	8.26633		1764	HMGB2	High mobility group protein B2	P26583	Large Protein Complex	77.6	3	21.2768
1765	FARP1	FERM, RhoGEF and pleckstrin domain-containing protein 1	Q9Y4F1	Plasma membrane	80.4	3	8.27735		1765	SUMO2;SUMO4	Small ubiquitin-related modifier 2;Small ubiquitin-related modifier 4	P61956	Large Protein Complex	8.3	2	21.3042
1766	NONO	Non-POU domain-containing octamer-binding protein	Q15233	Large Protein Complex	48.2	3	8.28391		1766	RTCA	RNA 3-terminal phosphate cyclase	O00442	Large Protein Complex	63.5	3	21.3136
1767	VANGL1	Vang-like protein 1	Q8TAA9	Plasma membrane	16.8	3	8.28595		1767	ATG9A	Autophagy-related protein 9A	Q7Z3C6	Endosome	4.3	2	21.3287
1768	NUP133	Nuclear pore complex protein Nup133	Q8WUM0	Nuclear pore complex	20	3	8.2867		1768	KLC2	Kinesin light chain 2	Q9H0B6	Large Protein Complex	91.1	3	21.3354
1769	NAA50	N-alpha-acetyltransferase 50	Q9GZZ1	Large Protein Complex	90.1	3	8.30352		1769	COPS2	COP9 signalosome complex subunit 2	P61201	Large Protein Complex	89.4	3	21.3443
1770	RRP1	Ribosomal RNA processing protein 1 homolog A	P56182	Large Protein Complex	8.8	2	8.30633		1770	PRPSAP1	Phosphoribosyl pyrophosphate synthase-associated protein 1	Q14558-2	Large Protein Complex	23.9	2	21.3477
1771	DDX20	Probable ATP-dependent RNA helicase DDX20	Q9UHI6	Large Protein Complex	56	3	8.31312		1771	COPS4	COP9 signalosome complex subunit 4	Q9BT78	Large Protein Complex	81.3	3	21.357
1772	SNRPA1	U2 small nuclear ribonucleoprotein A	P09661	Large Protein Complex	78.3	3	8.31456		1772	MVB12A	Multivesicular body subunit 12A	Q96EY5	Large Protein Complex	2.9	1	21.3622
1773	MATR3	Matrin-3	P43243	Large Protein Complex	45.3	3	8.32097		1773	LRRC40	Leucine-rich repeat-containing protein 40	Q9H9A6	Large Protein Complex	87	3	21.3647
1774	SLC4A2	Anion exchange protein 2	P04920	Plasma membrane	2.8	3	8.32859		1774	SEC24D	Protein transport protein Sec24D	O94855	Large Protein Complex	95.7	3	21.3771
1775	GNG5	Guanine nucleotide-binding protein G(I)/G(S)/G(O) subunit gamma-5	P63218	Plasma membrane	18.3	1	8.33333		1775	ATAD1	ATPase family AAA domain-containing protein 1	Q8NBU5	Mitochondrion	18.2	3	21.4009
1776	NUDT16L1	Protein syndesmos	Q9BRJ7	Large Protein Complex	8.3	1	8.33398		1776	TRIM56	E3 ubiquitin-protein ligase TRIM56	Q9BRZ2	Large Protein Complex	11	1	21.4031
1777	QKI	Protein quaking	Q96PU8	Large Protein Complex	7.3	1	8.33559		1777	NTPCR	Cancer-related nucleoside-triphosphatase	Q9BSD7	Large Protein Complex	84.3	3	21.4081
1778	DHX37	Probable ATP-dependent RNA helicase DHX37	Q8IY37	Large Protein Complex	1.7	1	8.35305		1778	HBS1L	HBS1-like protein	Q9Y450	Large Protein Complex	54.2	3	21.4108
1779	DHX30	Putative ATP-dependent RNA helicase DHX30	Q7L2E3-2	Mitochondrion	46.3	3	8.3577		1779	PGK1	Phosphoglycerate kinase 1	P00558	Large Protein Complex	52.8	3	21.4147
1780	EIF5A	Eukaryotic translation initiation factor 5A-1	P63241	Large Protein Complex	59	3	8.37154		1780	IQGAP3	Ras GTPase-activating-like protein IQGAP3	Q86VI3	Endosome	32.1	2	21.4251
1781	DDX47	Probable ATP-dependent RNA helicase DDX47	Q9H0S4	Large Protein Complex	59.3	3	8.37725		1781	MARC2	Mitochondrial amidoxime reducing component 2	Q969Z3	Mitochondrion	7.9	2	21.4544
1782	LAMTOR3	Ragulator complex protein LAMTOR3	Q9UHA4	Lysosome	16.6	2	8.3776		1782	TRAPPC12	Trafficking protein particle complex subunit 12	Q8WVT3	Endosome	2	1	21.4625
1783	TSR1	Pre-rRNA-processing protein TSR1 homolog	Q2NL82	Large Protein Complex	79.5	3	8.3793		1783	DDX59	Probable ATP-dependent RNA helicase DDX59	Q5T1V6	Large Protein Complex	16.2	1	21.4648
1784	QSOX2	Sulfhydryl oxidase 2	Q6ZRP7	Golgi	60.9	3	8.3912		1784	HUWE1	E3 ubiquitin-protein ligase HUWE1	Q7Z6Z7	Large Protein Complex	74	3	21.4829
1785	PSMD8	26S proteasome non-ATPase regulatory subunit 8	P48556	Large Protein Complex	33.3	3	8.39156		1785	PIK3C3	Phosphatidylinositol 3-kinase catalytic subunit type 3	Q8NEB9	Endosome	3.5	2	21.5124
1786	ZFYVE21	Zinc finger FYVE domain-containing protein 21	Q9BQ24	Endosome	21.2	1	8.39481		1786	C17orf75	Protein Njmu-R1	Q9HAS0	Large Protein Complex	11.8	3	21.5141
1787	SLC1A3	Excitatory amino acid transporter 1	P43003	Plasma membrane	3.4	3	8.40509		1787	PIK3R4	Phosphoinositide 3-kinase regulatory subunit 4	Q99570	Large Protein Complex	6.8	3	21.5226
1788	SF3A3	Splicing factor 3A subunit 3	Q12874	Large Protein Complex	56.7	3	8.41238		1788	SMARCA5	SWI/SNF-related matrix-associated actin-dependent regulator of chromatin subfamily A member 5	O60264	Large Protein Complex	2.1	3	21.5264
1789	GEMIN4	Gem-associated protein 4	P57678	Large Protein Complex	49.2	3	8.42178		1789	RPA3	Replication protein A 14 kDa subunit	P35244	Large Protein Complex	60.7	2	21.532
1790	ERLEC1	Endoplasmic reticulum lectin 1	Q96DZ1	ER	24	3	8.42299		1790	VPS52	Vacuolar protein sorting-associated protein 52 homolog	Q8N1B4	Large Protein Complex	72.9	3	21.5545
1791	PRSS21	Testisin	Q9Y6M0	ER	54.6	3	8.42345		1791	HMGN2	Non-histone chromosomal protein HMG-17	P05204	Large Protein Complex	10.6	2	21.5671
1792	CPSF2	Cleavage and polyadenylation specificity factor subunit 2	Q9P2I0	Large Protein Complex	7.6	1	8.42652		1792	BCKDK	[3-methyl-2-oxobutanoate dehydrogenase [lipoamide]] kinase, mitochondrial	O14874	Mitochondrion	7.2	2	21.5706
1793	SQLE	Squalene monooxygenase	Q14534	ER	8.9	2	8.45361		1793	CUL4A	Cullin-4A	Q13619	Large Protein Complex	82.5	3	21.5843
1794	OSBPL5	Oxysterol-binding protein-related protein 5	Q9H0X9	Plasma membrane	0.8	2	8.46267		1794	IDH1	Isocitrate dehydrogenase [NADP] cytoplasmic	O75874	Large Protein Complex	10	3	21.5869
1795	WDR43	WD repeat-containing protein 43	Q15061	Large Protein Complex	0.5	2	8.46922		1795	SH3PXD2B	SH3 and PX domain-containing protein 2B	A1X283	Large Protein Complex	24.7	3	21.6151
1796	XRN2	5-3 exoribonuclease 2	Q9H0D6	Large Protein Complex	50.7	2	8.47577		1796	TRMT6	tRNA (adenine(58)-N(1))-methyltransferase non-catalytic subunit TRM6	Q9UJA5	Large Protein Complex	3.6	2	21.6199
1797	PRPF31	U4/U6 small nuclear ribonucleoprotein Prp31	Q8WWY3	Large Protein Complex	91.1	3	8.47586		1797	SUB1	Activated RNA polymerase II transcriptional coactivator p15	P53999	Large Protein Complex	92	3	21.6241
1798	CNBP	Cellular nucleic acid-binding protein	P62633	Large Protein Complex	54.2	3	8.47993		1798	WARS	Tryptophan--tRNA ligase, cytoplasmic;T1-TrpRS;T2-TrpRS	P23381	Large Protein Complex	90.3	3	21.6246
1799	ATG9A	Autophagy-related protein 9A	Q7Z3C6	Large Protein Complex	1.8	3	8.48967		1799	ISCA1	Iron-sulfur cluster assembly 1 homolog, mitochondrial	Q9BUE6	Mitochondrion	20.9	2	21.6248
1800	SF3A1	Splicing factor 3A subunit 1	Q15459	Large Protein Complex	58.5	3	8.49028		1800	RPP25	Ribonuclease P protein subunit p25	Q9BUL9	Large Protein Complex	17.1	1	21.6819
1801	TMEM259	Membralin	Q4ZIN3	ER	11.1	1	8.49433		1801	PPIL4	Peptidyl-prolyl cis-trans isomerase-like 4	Q8WUA2	Large Protein Complex	9.8	1	21.6958
1802	PYGB	Glycogen phosphorylase, brain form	P11216	Large Protein Complex	13.9	3	8.50145		1802	WDR77	Methylosome protein 50	Q9BQA1	Large Protein Complex	74.6	3	21.6969
1803	U2SURP	U2 snRNP-associated SURP motif-containing protein	O15042	Large Protein Complex	83.2	3	8.50171		1803	CYB5R1	NADH-cytochrome b5 reductase 1	Q9UHQ9	Mitochondrion	23.5	3	21.7262
1804	DYNLRB1	Dynein light chain roadblock-type 1	Q9NP97	Large Protein Complex	56.8	3	8.50567		1804	PIN4	Peptidyl-prolyl cis-trans isomerase NIMA-interacting 4	Q9Y237	Large Protein Complex	10.9	1	21.7479
1805	KHDRBS1	KH domain-containing, RNA-binding, signal transduction-associated protein 1	Q07666	Large Protein Complex	59.7	3	8.50677		1805	ANP32B	Acidic leucine-rich nuclear phosphoprotein 32 family member B	Q92688	Large Protein Complex	48.3	3	21.7491
1806	EIF4A1	Eukaryotic initiation factor 4A-I	P60842	Large Protein Complex	77.8	3	8.50841		1806	AKAP9	A-kinase anchor protein 9	Q99996	No Prediction	0	1	21.7539
1807	DDX52	Probable ATP-dependent RNA helicase DDX52	Q9Y2R4	Large Protein Complex	1.8	1	8.50842		1807	PRPS2	Ribose-phosphate pyrophosphokinase 2	P11908	Large Protein Complex	93.4	3	21.7561
1808	PSPC1	Paraspeckle component 1	Q8WXF1	Large Protein Complex	19.6	2	8.52058		1808	SEC24C	Protein transport protein Sec24C	P53992	Large Protein Complex	85.4	3	21.7613
1809	FUS	RNA-binding protein FUS	P35637	Large Protein Complex	61	3	8.52709		1809	SEC13	Protein SEC13 homolog	P55735	Large Protein Complex	88.7	3	21.7734
1810	SNRPD2	Small nuclear ribonucleoprotein Sm D2	P62316	Large Protein Complex	68.1	3	8.52719		1810	VPS36	Vacuolar protein-sorting-associated protein 36	Q86VN1	Large Protein Complex	72.7	2	21.7826
1811	LSS	Lanosterol synthase	P48449	ER	67.1	3	8.53019		1811	PFDN5	Prefoldin subunit 5	Q99471	Large Protein Complex	74.6	2	21.7944
1812	PPIG	Peptidyl-prolyl cis-trans isomerase G	Q13427	Large Protein Complex	18.5	1	8.53879		1812	TUBB2A;TUBB2B	Tubulin beta-2A chain;Tubulin beta-2B chain	Q13885	Large Protein Complex	43.5	3	21.7969
1813	GAR1	H/ACA ribonucleoprotein complex subunit 1	Q9NY12	Large Protein Complex	9.6	2	8.53948		1813	PAFAH1B1	Platelet-activating factor acetylhydrolase IB subunit alpha	P43034	Large Protein Complex	92.4	3	21.7978
1814	NCL	Nucleolin	P19338	Large Protein Complex	75.3	3	8.54388		1814	ABLIM1	Actin-binding LIM protein 1	O14639	Large Protein Complex	8.8	2	21.8079
1815	SNRPG;SNRPGP15	Small nuclear ribonucleoprotein G;Putative small nuclear ribonucleoprotein G-like protein 15	P62308	Large Protein Complex	21.6	2	8.57206		1815	GPS1	COP9 signalosome complex subunit 1	Q13098	Large Protein Complex	22.6	3	21.8393
1816	TIMM13	Mitochondrial import inner membrane translocase subunit Tim13	Q9Y5L4	Mitochondrion	0.8	3	8.5795		1816	UGP2	UTP--glucose-1-phosphate uridylyltransferase	Q16851	Large Protein Complex	78.5	3	21.8953
1817	EBF2	Transcription factor COE2	Q9HAK2	Plasma membrane	16.9	1	8.58493		1817	RAD23B	UV excision repair protein RAD23 homolog B	P54727	Large Protein Complex	55.4	3	21.9014
1818	SDC2	Syndecan-2	P34741	Plasma membrane	90.9	3	8.59049		1818	VBP1	Prefoldin subunit 3	P61758	Large Protein Complex	84.5	2	21.9102
1819	DYNC1LI1	Cytoplasmic dynein 1 light intermediate chain 1	Q9Y6G9	Large Protein Complex	63.1	3	8.59125		1819	BCAT2	Branched-chain-amino-acid aminotransferase, mitochondrial	O15382	Mitochondrion	24.7	2	21.9412
1820	EIF2B2	Translation initiation factor eIF-2B subunit beta	P49770	Large Protein Complex	88	3	8.59928		1820	CSNK1E	Casein kinase I isoform epsilon	P49674	Large Protein Complex	10.3	3	21.9435
1821	PDS5B	Sister chromatid cohesion protein PDS5 homolog B	Q9NTI5	No Prediction	0	1	8.60401		1821	COPS6	COP9 signalosome complex subunit 6	Q7L5N1	Large Protein Complex	61.2	2	21.9551
1822	CCDC59	Thyroid transcription factor 1-associated protein 26	Q9P031	Large Protein Complex	22.6	2	8.64078		1822	PFN1	Profilin-1	P07737	Large Protein Complex	23.3	3	21.9616
1823	FBLN1	Fibulin-1	P23142-4	ER	43.5	3	8.64454		1823	ASS1	Argininosuccinate synthase	P00966	Large Protein Complex	74.5	3	21.964
1824	KRI1	Protein KRI1 homolog	Q8N9T8	Large Protein Complex	0.2	1	8.64817		1824	NGRN	Neugrin	Q9NPE2	Mitochondrion	11.9	1	21.9672
1825	HMGA1	High mobility group protein HMG-I/HMG-Y	P17096	Large Protein Complex	14.9	3	8.64921		1825	WDR11	WD repeat-containing protein 11	Q9BZH6	Large Protein Complex	17.8	3	21.9993
1826	MORF4L2	Mortality factor 4-like protein 2	Q15014	Large Protein Complex	48.1	2	8.65176		1826	CACYBP	Calcyclin-binding protein	Q9HB71	Large Protein Complex	85.4	3	22.0032
1827	LEMD2	LEM domain-containing protein 2	Q8NC56	ER	3.9	3	8.66739		1827	ABCF3	ATP-binding cassette sub-family F member 3	Q9NUQ8	Large Protein Complex	27.9	3	22.005
1828	DKC1	H/ACA ribonucleoprotein complex subunit 4	O60832	Large Protein Complex	24.8	3	8.67647		1828	PPP5C	Serine/threonine-protein phosphatase 5	P53041	Large Protein Complex	5.3	1	22.0241
1829	POP7	Ribonuclease P protein subunit p20	O75817	Large Protein Complex	9.9	1	8.68439		1829	MFN2	Mitofusin-2	O95140	Mitochondrion	57.9	3	22.0297
1830	RRAS2	Ras-related protein R-Ras2	P62070	Plasma membrane	93.7	3	8.6863		1830	TARS	Threonine--tRNA ligase, cytoplasmic	P26639	Large Protein Complex	85.4	3	22.0642
1831	RNF214	RING finger protein 214	Q8ND24	Large Protein Complex	73.9	2	8.69217		1831	ARMC1	Armadillo repeat-containing protein 1	Q9NVT9	Mitochondrion	21.4	2	22.0717
1832	RRP1B	Ribosomal RNA processing protein 1 homolog B	Q14684	Large Protein Complex	1.7	1	8.69803		1832	NARS	Asparagine--tRNA ligase, cytoplasmic	O43776	Large Protein Complex	17.8	3	22.0843
1833	TIA1	Nucleolysin TIA-1 isoform p40	P31483	Large Protein Complex	59.6	3	8.71093		1833	MKI67	Antigen KI-67	P46013	Large Protein Complex	0.9	3	22.0978
1834	GLG1	Golgi apparatus protein 1	Q92896	Golgi	42	3	8.71252		1834	COPS7A	COP9 signalosome complex subunit 7a	Q9UBW8	Large Protein Complex	39.1	1	22.1197
1835	NOB1	RNA-binding protein NOB1	Q9ULX3	Large Protein Complex	96.3	3	8.71319		1835	TRAPPC3	Trafficking protein particle complex subunit 3	O43617	Large Protein Complex	48.5	3	22.1197
1836	RBM14	RNA-binding protein 14	Q96PK6	Large Protein Complex	26.6	3	8.71381		1836	PTPN9	Tyrosine-protein phosphatase non-receptor type 9	P43378	Large Protein Complex	0.3	1	22.1266
1837	ASCC2	Activating signal cointegrator 1 complex subunit 2	Q9H1I8	Endosome	42	3	8.71841		1837	DAPK3	Death-associated protein kinase 3	O43293	Large Protein Complex	45.8	2	22.1341
1838	BSG	Basigin	P35613	Plasma membrane	95.9	3	8.71999		1838	PFKP	ATP-dependent 6-phosphofructokinase, platelet type	Q01813	Large Protein Complex	91.5	3	22.1377
1839	EIF4A2	Eukaryotic initiation factor 4A-II;Eukaryotic initiation factor 4A-II, N-terminally processed	Q14240	Large Protein Complex	88.4	3	8.72604		1839	GFPT1	Glutamine--fructose-6-phosphate aminotransferase [isomerizing] 1	Q06210	Large Protein Complex	61.9	3	22.1589
1840	TPP1	Tripeptidyl-peptidase 1	O14773	Lysosome	14	3	8.73405		1840	TNKS1BP1	182 kDa tankyrase-1-binding protein	Q9C0C2	Large Protein Complex	95.8	3	22.1622
1841	DYNC1I2	Cytoplasmic dynein 1 intermediate chain 2	Q13409-3	Large Protein Complex	78.8	3	8.73529		1841	GART	Trifunctional purine biosynthetic protein adenosine-3;Phosphoribosylamine--glycine ligase;Phosphoribosylformylglycinamidine cyclo-ligase;Phosphoribosylglycinamide formyltransferase	P22102	Large Protein Complex	39.5	3	22.1645
1842	GNA11	Guanine nucleotide-binding protein subunit alpha-11	P29992	Plasma membrane	97.5	3	8.74121		1842	ALDH6A1	Methylmalonate-semialdehyde dehydrogenase [acylating], mitochondrial	Q02252	Mitochondrion	3.3	1	22.1689
1843	HNRNPH1	Heterogeneous nuclear ribonucleoprotein H;Heterogeneous nuclear ribonucleoprotein H, N-terminally processed	P31943	Large Protein Complex	55	3	8.74201		1843	ERI3	ERI1 exoribonuclease 3	O43414	Large Protein Complex	3.1	2	22.1697
1844	TMEM132A	Transmembrane protein 132A	Q24JP5	Plasma membrane	97.5	3	8.74325		1844	RHOT1	Mitochondrial Rho GTPase 1	Q8IXI2	Mitochondrion	10.1	3	22.1709
1845	ASCC3	Activating signal cointegrator 1 complex subunit 3	Q8N3C0	Large Protein Complex	62.2	3	8.7562		1845	DCAF13	DDB1- and CUL4-associated factor 13	Q9NV06	Large Protein Complex	0.8	1	22.1763
1846	GEMIN2	Gem-associated protein 2	O14893	Large Protein Complex	0.2	1	8.76174		1846	FDPS	Farnesyl pyrophosphate synthase	P14324	Large Protein Complex	16.6	3	22.1855
1847	HCFC1	Host cell factor 1;HCF N-terminal chain 1;HCF N-terminal chain 2;HCF N-terminal chain 3;HCF N-terminal chain 4;HCF N-terminal chain 5;HCF N-terminal chain 6;HCF C-terminal chain 1;HCF C-terminal chain 2;HCF C-terminal chain 3;HCF C-terminal chain 4;HCF C-terminal chain 5;HCF C-terminal chain 6	P51610-4	Large Protein Complex	34.8	3	8.76601		1847	MYCBP2	E3 ubiquitin-protein ligase MYCBP2	O75592	Large Protein Complex	1.4	3	22.2036
1848	UTP20	Small subunit processome component 20 homolog	O75691	Large Protein Complex	8.1	2	8.76633		1848	PACS1	Phosphofurin acidic cluster sorting protein 1	Q6VY07	Large Protein Complex	11.5	2	22.2079
1849	CDC20	Cell division cycle protein 20 homolog	Q12834	Large Protein Complex	21.8	2	8.79307		1849	CHTF18	Chromosome transmission fidelity protein 18 homolog	Q8WVB6-2	Large Protein Complex	0.6	2	22.2111
1850	SRSF1	Serine/arginine-rich splicing factor 1	Q07955	Large Protein Complex	50.9	3	8.79849		1850	EGLN1	Egl nine homolog 1	Q9GZT9	Large Protein Complex	83.8	3	22.2192
1851	PLXND1	Plexin-D1	Q9Y4D7	Plasma membrane	91.5	3	8.80201		1851	CKAP2	Cytoskeleton-associated protein 2	Q8WWK9-5	Large Protein Complex	23.2	3	22.2434
1852	SF1	Splicing factor 1 (Mammalian branch point-binding protein) (BBP) (mBBP) (Transcription factor ZFM1) (Zinc finger gene in MEN1 locus) (Zinc finger protein 162)	Q15637-5	Large Protein Complex	62.6	3	8.80346		1852	WDR92	WD repeat-containing protein 92	Q96MX6	Large Protein Complex	10.2	2	22.2616
1853	EIF2B3	Translation initiation factor eIF-2B subunit gamma	Q9NR50	Large Protein Complex	72.8	3	8.80409		1853	DDB1	DNA damage-binding protein 1	Q16531	Large Protein Complex	80.6	3	22.2622
1854	HIST1H1C	Histone H1.2	P16403	Large Protein Complex	9.3	3	8.80884		1854	RUVBL1	RuvB-like 1	Q9Y265	Large Protein Complex	89.8	3	22.2701
1855	SLC43A3	Solute carrier family 43 member 3	Q8NBI5	Plasma membrane	91.2	3	8.81115		1855	NT5C2	Cytosolic purine 5-nucleotidase	P49902	Large Protein Complex	11.4	1	22.2947
1856	PARP9	Poly [ADP-ribose] polymerase 9	Q8IXQ6-2	Large Protein Complex	10.9	1	8.81171		1856	RUVBL2	RuvB-like 2	Q9Y230	Large Protein Complex	93.7	3	22.3119
1857	GNS	N-acetylglucosamine-6-sulfatase	P15586	Lysosome	92	3	8.81588		1857	NAP1L4	Nucleosome assembly protein 1-like 4	Q99733	Large Protein Complex	63.5	3	22.3123
1858	HNRNPAB	Heterogeneous nuclear ribonucleoprotein A/B	Q99729-3	Large Protein Complex	76.8	3	8.81693		1858	ASNS	Asparagine synthetase [glutamine-hydrolyzing]	P08243	Large Protein Complex	17.8	2	22.3232
1859	ECM29	Proteasome-associated protein ECM29 homolog	Q5VYK3	Large Protein Complex	48.6	3	8.82329		1859	MFN1	Mitofusin-1	Q8IWA4	Mitochondrion	54.3	3	22.3295
1860	NIFK	MKI67 FHA domain-interacting nucleolar phosphoprotein	Q9BYG3	Large Protein Complex	71	3	8.83778		1860	HDAC1	Histone deacetylase 1	Q13547	Large Protein Complex	3.5	3	22.343
1861	HNRNPA0	Heterogeneous nuclear ribonucleoprotein A0	Q13151	Large Protein Complex	66	3	8.84257		1861	TARS2	Threonine--tRNA ligase, mitochondrial	Q9BW92	Mitochondrion	68.8	3	22.3525
1862	SH3PXD2B	SH3 and PX domain-containing protein 2B	A1X283	Large Protein Complex	75.1	3	8.86023		1862	MAGED2	Melanoma-associated antigen D2	Q9UNF1	Large Protein Complex	97.6	3	22.3665
1863	NAA15	N-alpha-acetyltransferase 15, NatA auxiliary subunit	Q9BXJ9	Large Protein Complex	94	3	8.8607		1863	RCC1	Regulator of chromosome condensation	P18754	Large Protein Complex	0.3	3	22.3749
1864	PMS2	Mismatch repair endonuclease PMS2	P54278	Large Protein Complex	8.4	1	8.87015		1864	FAM91A1	Protein FAM91A1	Q658Y4	Large Protein Complex	7.6	3	22.3826
1865	NAA10	N-alpha-acetyltransferase 10	P41227	Large Protein Complex	88.3	3	8.87445		1865	KIF11	Kinesin-like protein KIF11	P52732	Large Protein Complex	26.4	2	22.3858
1866	LMO7	LIM domain only protein 7	Q8WWI1-3	Actin binding proteins	13.5	3	8.87656		1866	BOLA2	BolA-like protein 2	Q9H3K6	Large Protein Complex	6.9	3	22.387
1867	LUC7L	Putative RNA-binding protein Luc7-like 1	Q9NQ29	Large Protein Complex	94.1	3	8.87925		1867	TUBB6	Tubulin beta-6 chain	Q9BUF5	Large Protein Complex	41.6	3	22.3895
1868	DRG2	Developmentally-regulated GTP-binding protein 2	P55039	Large Protein Complex	26.9	3	8.88759		1868	NSUN2	tRNA (cytosine(34)-C(5))-methyltransferase	Q08J23	Large Protein Complex	93.4	3	22.3963
1869	PTMA	Prothymosin alpha;Prothymosin alpha, N-terminally processed;Thymosin alpha-1	P06454	No Prediction	0	3	8.8887		1869	RAB3GAP2	Rab3 GTPase-activating protein non-catalytic subunit	Q9H2M9	Large Protein Complex	71	3	22.4351
1870	LMNB1	Lamin-B1	P20700	No Prediction	0	3	8.88953		1870	UBR4	E3 ubiquitin-protein ligase UBR4	Q5T4S7	Large Protein Complex	93.3	3	22.4406
1871	GRWD1	Glutamate-rich WD repeat-containing protein 1	Q9BQ67	Large Protein Complex	96.4	3	8.89327		1871	ANLN	Actin-binding protein anillin	Q9NQW6	Large Protein Complex	89.9	3	22.4593
1872	CCDC86	Coiled-coil domain-containing protein 86	Q9H6F5	Large Protein Complex	0.2	1	8.89653		1872	NOLC1	Nucleolar and coiled-body phosphoprotein 1	Q14978-2	Large Protein Complex	47.1	3	22.4641
1873	NUSAP1	Nucleolar and spindle-associated protein 1	Q9BXS6	Large Protein Complex	0.5	1	8.9017		1873	LRRC16A	Leucine-rich repeat-containing protein 16A	Q5VZK9	Large Protein Complex	83.2	3	22.5238
1874	RBM4	RNA-binding protein 4	Q9BWF3	Large Protein Complex	86.4	3	8.90246		1874	HMGA1	High mobility group protein HMG-I/HMG-Y	P17096	Large Protein Complex	18.3	3	22.5631
1875	FNDC3A	Fibronectin type-III domain-containing protein 3A	Q9Y2H6	ER	17.2	3	8.90313		1875	PKM	Pyruvate kinase PKM	P14618	Large Protein Complex	45.4	3	22.5695
1876	ADAR	Double-stranded RNA-specific adenosine deaminase	P55265	Large Protein Complex	83.8	3	8.90367		1876	WDR35	WD repeat-containing protein 35	Q9P2L0	Large Protein Complex	2.8	1	22.5741
1877	CKAP2	Cytoskeleton-associated protein 2	Q8WWK9-5	Large Protein Complex	13.3	2	8.9156		1877	GCSH	Glycine cleavage system H protein, mitochondrial	P23434	Mitochondrion	4.2	1	22.6278
1878	CSDE1	Cold shock domain-containing protein E1	O75534	Large Protein Complex	72.3	3	8.91688		1878	CAPG	Macrophage-capping protein	P40121	Large Protein Complex	11.8	3	22.6301
1879	KIAA2013	Uncharacterized protein KIAA2013	Q8IYS2	Golgi	24.5	2	8.91893		1879	ANXA3	Annexin A3	P12429	Large Protein Complex	0.5	1	22.6425
1880	HNRNPR	Heterogeneous nuclear ribonucleoprotein R	O43390	Large Protein Complex	87.1	3	8.93457		1880	HARS	Histidine--tRNA ligase, cytoplasmic	P12081	Large Protein Complex	88.2	3	22.6567
1881	PAK4	Serine/threonine-protein kinase PAK 4	O96013	Large Protein Complex	46.5	3	8.93511		1881	NUTF2	Nuclear transport factor 2	P61970	Large Protein Complex	7.4	3	22.6645
1882	HNRNPUL2	Heterogeneous nuclear ribonucleoprotein U-like protein 2	Q1KMD3	Large Protein Complex	53.2	3	8.94496		1882	PRKDC	DNA-dependent protein kinase catalytic subunit	P78527	Large Protein Complex	76.4	3	22.6899
1883	TUBGCP4	Gamma-tubulin complex component 4	Q9UGJ1	Large Protein Complex	74.7	3	8.94914		1883	TRNT1	CCA tRNA nucleotidyltransferase 1, mitochondrial	Q96Q11	Mitochondrion	25.8	2	22.6904
1884	FRG1;FRG1B	Protein FRG1;Protein FRG1B	Q14331	Large Protein Complex	38.5	2	8.95377		1884	MYH10	Myosin-10	P35580-5	Mitochondrion	2.7	3	22.6972
1885	SNRPD1	Small nuclear ribonucleoprotein Sm D1	P62314	Large Protein Complex	62.3	3	8.9826		1885	IMPDH2	Inosine-5-monophosphate dehydrogenase 2	P12268	Large Protein Complex	32.7	3	22.6989
1886	HS2ST1	Heparan sulfate 2-O-sulfotransferase 1	Q7LGA3	Mitochondrion	0.8	1	8.98274		1886	PDCL3	Phosducin-like protein 3	Q9H2J4	Large Protein Complex	13.3	1	22.704
1887	AMACR	Alpha-methylacyl-CoA racemase	Q9UHK6	ER	7.3	1	8.98301		1887	PFDN2	Prefoldin subunit 2	Q9UHV9	Large Protein Complex	88.1	3	22.7363
1888	BUB3	Mitotic checkpoint protein BUB3	O43684	Large Protein Complex	72.8	3	8.98427		1888	USP14	Ubiquitin carboxyl-terminal hydrolase 14	P54578	Large Protein Complex	84.6	3	22.7512
1889	ABCB1	Multidrug resistance protein 1	P08183	Plasma membrane	79.6	3	8.99838		1889	CCDC25	Coiled-coil domain-containing protein 25	Q86WR0	Large Protein Complex	86.4	3	22.7549
1890	ALG2	Alpha-1,3/1,6-mannosyltransferase ALG2	Q9H553	ER	60.4	3	8.9989		1890	SEC24A	Protein transport protein Sec24A	O95486	Large Protein Complex	95.4	3	22.7572
1891	LAMTOR1	Ragulator complex protein LAMTOR1	Q6IAA8	Lysosome	78.4	3	9.00326		1891	TUBGCP4	Gamma-tubulin complex component 4	Q9UGJ1	Large Protein Complex	11.9	2	22.7725
1892	CALU	Calumenin	O43852	ER	66.9	3	9.01856		1892	HSPB1	Heat shock protein beta-1	P04792	Large Protein Complex	20.8	3	22.8114
1893	SLC35A3	UDP-N-acetylglucosamine transporter	Q9Y2D2	ER	0.3	1	9.02986		1893	DNAAF5	Dynein assembly factor 5, axonemal	Q86Y56	Large Protein Complex	51.6	2	22.8176
1894	PUM2	Pumilio homolog 2	Q8TB72-3	Endosome	0.2	1	9.0347		1894	PSME1	Proteasome activator complex subunit 1	Q06323	Large Protein Complex	51.5	3	22.8305
1895	SRSF3	Serine/arginine-rich splicing factor 3	P84103	Large Protein Complex	48.9	3	9.03483		1895	PSMA5	Proteasome subunit alpha type-5	P28066	Large Protein Complex	77.4	3	22.8479
1896	ABCG2	ATP-binding cassette sub-family G member 2	Q9UNQ0	Plasma membrane	93.2	3	9.03564		1896	CLINT1	Clathrin interactor 1	Q14677-3	Large Protein Complex	91	3	22.8487
1897	SSFA2	Sperm-specific antigen 2	P28290	No Prediction	0	3	9.04594		1897	TNRC6B	Trinucleotide repeat-containing gene 6B protein	Q9UPQ9	Large Protein Complex	2.9	2	22.8494
1898	KIF2A	Kinesin-like protein KIF2A	O00139	Large Protein Complex	97.3	3	9.05036		1898	RTN4IP1	Reticulon-4-interacting protein 1, mitochondrial	Q8WWV3	Mitochondrion	2.6	2	22.8711
1899	CYP2S1	Cytochrome P450 2S1	Q96SQ9	ER	46.3	2	9.05159		1899	ERC1	ELKS/Rab6-interacting/CAST family member 1	Q8IUD2	Large Protein Complex	85.2	3	22.8733
1900	ELAVL1	ELAV-like protein 1	Q15717	Large Protein Complex	95.3	3	9.05262		1900	RBBP7	Histone-binding protein RBBP7	Q16576	Large Protein Complex	17.1	3	22.8765
1901	DUS2	tRNA-dihydrouridine(20) synthase [NAD(P)+]-like	Q9NX74	Mitochondrion	8.1	1	9.05361		1901	CHEK1	Serine/threonine-protein kinase Chk1	O14757	Large Protein Complex	33.8	2	22.8915
1902	STRBP	Spermatid perinuclear RNA-binding protein	Q96SI9	Large Protein Complex	48.3	3	9.0549		1902	THYN1	Thymocyte nuclear protein 1	Q9P016	Large Protein Complex	11.7	2	22.9378
1903	SF3B1	Splicing factor 3B subunit 1	O75533	Large Protein Complex	49.9	3	9.05909		1903	NUMA1	Nuclear mitotic apparatus protein 1	Q14980	Large Protein Complex	0.8	3	22.9394
1904	EIF3J	Eukaryotic translation initiation factor 3 subunit J	O75822	Large Protein Complex	11.2	3	9.06124		1904	COA7	Cytochrome c oxidase assembly factor 7	Q96BR5	Mitochondrion	1.4	2	22.9505
1905	PLS3	Plastin-3	P13797	Plasma membrane	0.7	3	9.0629		1905	LUZP1	Leucine zipper protein 1	Q86V48	Large Protein Complex	83.7	3	22.9706
1906	SMAP	Small acidic protein	O00193	No Prediction	0	1	9.06366		1906	TSSC1	Protein TSSC1	Q53HC9	Large Protein Complex	43.2	3	22.9713
1907	KLHDC4	Kelch domain-containing protein 4	Q8TBB5	Large Protein Complex	11	1	9.07455		1907	POLR2E	DNA-directed RNA polymerases I, II, and III subunit RPABC1	P19388	Large Protein Complex	26.2	2	22.9749
1908	TRMT1L	TRMT1-like protein	Q7Z2T5	Large Protein Complex	15.5	2	9.08477		1908	TRAPPC2L	Trafficking protein particle complex subunit 2-like protein	Q9UL33	Large Protein Complex	1.3	1	22.9844
1909	CD2AP	CD2-associated protein	Q9Y5K6	Large Protein Complex	95.4	3	9.0868		1909	SMARCC1	SWI/SNF complex subunit SMARCC1	Q92922	Large Protein Complex	0.6	1	22.9923
1910	GTF2F2	General transcription factor IIF subunit 2	P13984	Large Protein Complex	92.7	3	9.08707		1910	ANAPC7	Anaphase-promoting complex subunit 7	Q9UJX3	Large Protein Complex	0.6	2	23.0214
1911	DDX5	Probable ATP-dependent RNA helicase DDX5	P17844	Large Protein Complex	54.4	3	9.09482		1911	PSME2	Proteasome activator complex subunit 2	Q9UL46	Large Protein Complex	59.2	3	23.0283
1912	GTF2F1	General transcription factor IIF subunit 1	P35269	Large Protein Complex	63.1	3	9.10018		1912	PIH1D1	PIH1 domain-containing protein 1	Q9NWS0	Large Protein Complex	25	2	23.0395
1913	MTCL1	Microtubule cross-linking factor 1	Q9Y4B5	Large Protein Complex	62	2	9.11146		1913	PCBP1	Poly(rC)-binding protein 1	Q15365	Large Protein Complex	93.2	3	23.093
1914	RPP30	Ribonuclease P protein subunit p30	P78346-2	Large Protein Complex	59.2	2	9.11325		1914	AARS	Alanine--tRNA ligase, cytoplasmic	P49588	Large Protein Complex	39.2	3	23.0973
1915	CTSZ	Cathepsin Z	Q9UBR2	Lysosome	95	3	9.12536		1915	VPS53	Vacuolar protein sorting-associated protein 53 homolog	Q5VIR6-4	Large Protein Complex	76.7	3	23.107
1916	B4GAT1	Beta-1,4-glucuronyltransferase 1	O43505	Golgi	12.9	1	9.12874		1916	TCEB1	Transcription elongation factor B polypeptide 1	Q15369	Large Protein Complex	86.8	3	23.13
1917	MYO1C	Unconventional myosin-Ic	O00159-3	Plasma membrane	55	3	9.14129		1917	ALDH7A1	Alpha-aminoadipic semialdehyde dehydrogenase	P49419-2	Mitochondrion	66.4	3	23.1379
1918	DNAJC10	DnaJ homolog subfamily C member 10	Q8IXB1	ER	61.3	3	9.1445		1918	KIF14	Kinesin-like protein KIF14	Q15058	Large Protein Complex	44.3	3	23.15
1919	ARGLU1	Arginine and glutamate-rich protein 1	Q9NWB6	Large Protein Complex	6.4	1	9.14503		1919	PRPS1	Ribose-phosphate pyrophosphokinase 1	P60891	Large Protein Complex	91.8	3	23.1527
1920	NASP	Nuclear autoantigenic sperm protein	P49321	No Prediction	0	3	9.14817		1920	ARFGEF2	Brefeldin A-inhibited guanine nucleotide-exchange protein 2	Q9Y6D5	Large Protein Complex	53.8	1	23.1689
1921	KHSRP	Far upstream element-binding protein 2	Q92945	Large Protein Complex	50.2	3	9.1632		1921	DYNC1LI1	Cytoplasmic dynein 1 light intermediate chain 1	Q9Y6G9	Large Protein Complex	53.6	3	23.1842
1922	CDV3	Protein CDV3 homolog	Q9UKY7	Large Protein Complex	72.5	3	9.16432		1922	PSMD7	26S proteasome non-ATPase regulatory subunit 7	P51665	Large Protein Complex	53.4	3	23.1872
1923	HYPK	Huntingtin-interacting protein K	Q9NX55	Large Protein Complex	97.1	3	9.18206		1923	KRT18	Keratin, type I cytoskeletal 18	P05783	Large Protein Complex	85.1	3	23.1952
1924	EEF1A1;EEF1A1P5	Elongation factor 1-alpha 1;Putative elongation factor 1-alpha-like 3	P68104	Large Protein Complex	84	3	9.18307		1924	CRAT	Carnitine O-acetyltransferase	P43155	Mitochondrion	1.6	1	23.2402
1925	SARS	Serine--tRNA ligase, cytoplasmic	P49591	Large Protein Complex	86	3	9.19231		1925	MIF	Macrophage migration inhibitory factor	P14174	Large Protein Complex	2.8	1	23.2499
1926	NOP14	Nucleolar protein 14	P78316	Large Protein Complex	1.7	1	9.20074		1926	SWAP70	Switch-associated protein 70	Q9UH65	Large Protein Complex	60.9	3	23.2576
1927	SF3B2	Splicing factor 3B subunit 2	Q13435	Large Protein Complex	71.4	3	9.20372		1927	PSMB4	Proteasome subunit beta type-4	P28070	Large Protein Complex	77	3	23.2595
1928	SIGMAR1	Sigma non-opioid intracellular receptor 1	Q99720	ER	43.5	2	9.20855		1928	RNF214	RING finger protein 214	Q8ND24	Large Protein Complex	32	3	23.2624
1929	ABCC1	Multidrug resistance-associated protein 1	P33527	Plasma membrane	8	3	9.21008		1929	DYNC1LI2	Cytoplasmic dynein 1 light intermediate chain 2	O43237	Large Protein Complex	49.6	3	23.267
1930	VAPA	Vesicle-associated membrane protein-associated protein A	Q9P0L0	ER	44.3	3	9.21499		1930	SORD	Sorbitol dehydrogenase	Q00796	Large Protein Complex	80.5	3	23.3044
1931	RBM3	RNA-binding protein 3	P98179	Large Protein Complex	96.6	3	9.22011		1931	PSMD5	26S proteasome non-ATPase regulatory subunit 5	Q16401	Large Protein Complex	13.2	2	23.3059
1932	PNPLA6	Neuropathy target esterase	Q8IY17	ER	61.2	3	9.22439		1932	SERPINB1	Leukocyte elastase inhibitor	P30740	Large Protein Complex	9.5	2	23.3178
1933	SMN1	Survival motor neuron protein	Q16637	Large Protein Complex	53.2	3	9.22796		1933	CD2AP	CD2-associated protein	Q9Y5K6	Large Protein Complex	58.8	3	23.3203
1934	PLBD2	Putative phospholipase B-like 2;Putative phospholipase B-like 2 32 kDa form;Putative phospholipase B-like 2 45 kDa form	Q8NHP8	Lysosome	77.9	3	9.22991		1934	TUBA4A	Tubulin alpha-4A chain	P68366	Large Protein Complex	6.7	2	23.3214
1935	PRPF4	U4/U6 small nuclear ribonucleoprotein Prp4	O43172	Large Protein Complex	85	3	9.22992		1935	RPAP3	RNA polymerase II-associated protein 3	Q9H6T3	Large Protein Complex	51.1	3	23.3289
1936	CD44	CD44 antigen	P16070	Plasma membrane	95.8	3	9.23897		1936	NEK7	Serine/threonine-protein kinase Nek7	Q8TDX7	Large Protein Complex	26.3	2	23.377
1937	LUC7L3	Luc7-like protein 3	O95232	Large Protein Complex	79.6	3	9.24393		1937	CSTB	Cystatin-B	P04080	Large Protein Complex	14.5	3	23.3899
1938	THEM6	Protein THEM6	Q8WUY1	ER	95.1	3	9.24472		1938	TRUB2	Probable tRNA pseudouridine synthase 2	O95900	Mitochondrion	17.6	2	23.391
1939	TMEM55B	Type 1 phosphatidylinositol 4,5-bisphosphate 4-phosphatase	Q86T03-2	Lysosome	6.2	2	9.24929		1939	GCN1L1	Translational activator GCN1	Q92616	Large Protein Complex	11.7	3	23.4024
1940	LUC7L2	Putative RNA-binding protein Luc7-like 2	Q9Y383	Large Protein Complex	92.3	3	9.2498		1940	VWA8	von Willebrand factor A domain-containing protein 8	A3KMH1	Mitochondrion	56.3	3	23.4037
1941	ABHD12	Monoacylglycerol lipase ABHD12	Q8N2K0	ER	13.3	2	9.25034		1941	PFDN1	Prefoldin subunit 1	O60925	Large Protein Complex	84.4	2	23.4224
1942	FBL	rRNA 2-O-methyltransferase fibrillarin	P22087	No Prediction	0	2	9.25239		1942	DYNC1H1	Cytoplasmic dynein 1 heavy chain 1	Q14204	Large Protein Complex	80.2	3	23.4272
1943	RRP12	RRP12-like protein	Q5JTH9	Large Protein Complex	16	3	9.25681		1943	TXNDC9	Thioredoxin domain-containing protein 9	O14530	Large Protein Complex	39.7	2	23.4381
1944	NPTX1	Neuronal pentraxin-1	Q15818	ER	66.9	3	9.26892		1944	MTFP1	Mitochondrial fission process protein 1	Q9UDX5	Mitochondrion	7.2	1	23.4768
1945	BCLAF1	Bcl-2-associated transcription factor 1	Q9NYF8	Large Protein Complex	50.9	3	9.28132		1945	CDC20	Cell division cycle protein 20 homolog	Q12834	Large Protein Complex	41.2	2	23.488
1946	DDX17	Probable ATP-dependent RNA helicase DDX17	Q92841	Large Protein Complex	57.3	3	9.2917		1946	PRMT1	Protein arginine N-methyltransferase 1	Q99873-4	Large Protein Complex	86.6	3	23.5195
1947	NPC1	Niemann-Pick C1 protein	O15118	Lysosome	48.7	3	9.30047		1947	PSMA7	Proteasome subunit alpha type-7	O14818	Large Protein Complex	83.6	3	23.5241
1948	MYO10	Unconventional myosin-X	Q9HD67	Endosome	18.9	2	9.3191		1948	ZNF706	Zinc finger protein 706	Q9Y5V0	Large Protein Complex	8.5	1	23.5367
1949	TBC1D5	TBC1 domain family member 5	Q92609	Endosome	53.7	3	9.32284		1949	CASKIN2	Caskin-2	Q8WXE0	Large Protein Complex	22.2	2	23.5553
1950	SART1	U4/U6.U5 tri-snRNP-associated protein 1	O43290	Large Protein Complex	75.1	3	9.32607		1950	STRAP	Serine-threonine kinase receptor-associated protein	Q9Y3F4	Large Protein Complex	64.5	3	23.5597
1951	ILVBL	Acetolactate synthase-like protein	A1L0T0	ER	81.2	3	9.32633		1951	PSMA1	Proteasome subunit alpha type-1	P25786	Large Protein Complex	82.4	3	23.599
1952	PWP2	Periodic tryptophan protein 2 homolog	Q15269	Large Protein Complex	0.6	1	9.32714		1952	SH3KBP1	SH3 domain-containing kinase-binding protein 1	Q96B97-2	Large Protein Complex	46	3	23.6012
1953	PRPF19	Pre-mRNA-processing factor 19	Q9UMS4	Large Protein Complex	76.6	3	9.33292		1953	UPF1	Regulator of nonsense transcripts 1	Q92900	Large Protein Complex	7.9	3	23.6069
1954	EMG1	Ribosomal RNA small subunit methyltransferase NEP1	Q92979	Large Protein Complex	60.2	3	9.33302		1954	ZNF622	Zinc finger protein 622	Q969S3	Large Protein Complex	8.4	3	23.615
1955	SNX9	Sorting nexin-9	Q9Y5X1	Plasma membrane	21.3	3	9.33311		1955	SNCG	Gamma-synuclein	O76070	Mitochondrion	0.7	3	23.6326
1956	RDH10	Retinol dehydrogenase 10	Q8IZV5	ER	73.9	3	9.33555		1956	GOT1	Aspartate aminotransferase, cytoplasmic	P17174	Large Protein Complex	9.3	2	23.6346
1957	CPSF7	Cleavage and polyadenylation specificity factor subunit 7	Q8N684	Large Protein Complex	83	3	9.33586		1957	MCTS1	Malignant T-cell-amplified sequence 1	Q9ULC4	Large Protein Complex	89.6	3	23.6351
1958	ABCC4	Multidrug resistance-associated protein 4	O15439	Plasma membrane	3.5	3	9.3441		1958	CEP55	Centrosomal protein of 55 kDa	Q53EZ4	Large Protein Complex	9.2	3	23.6624
1959	MBNL1	Muscleblind-like protein 1	Q9NR56	Large Protein Complex	85.1	3	9.3545		1959	HP1BP3	Heterochromatin protein 1-binding protein 3	Q5SSJ5	No Prediction	0	1	23.6769
1960	ARL1	ADP-ribosylation factor-like protein 1	P40616	Actin binding proteins	9.7	1	9.35946		1960	ASCC1	Activating signal cointegrator 1 complex subunit 1	Q8N9N2-2	Large Protein Complex	10.2	2	23.6845
1961	HNRNPA1	Heterogeneous nuclear ribonucleoprotein A1;Heterogeneous nuclear ribonucleoprotein A1, N-terminally processed	P09651	Large Protein Complex	56.1	3	9.3606		1961	TIA1	Nucleolysin TIA-1 isoform p40	P31483	Large Protein Complex	51.2	3	23.6911
1962	LAMTOR2	Ragulator complex protein LAMTOR2	Q9Y2Q5	Lysosome	11.9	2	9.36488		1962	FANCI	Fanconi anemia group I protein	Q9NVI1	Large Protein Complex	47.7	2	23.6977
1963	PCCB	Propionyl-CoA carboxylase beta chain, mitochondrial	P05166	Mitochondrion	0.9	1	9.36586		1963	PSMB1	Proteasome subunit beta type-1	P20618	Large Protein Complex	77.2	3	23.7007
1964	HNRNPH3	Heterogeneous nuclear ribonucleoprotein H3	P31942	Large Protein Complex	56	3	9.36814		1964	HERC2	E3 ubiquitin-protein ligase HERC2	O95714	Large Protein Complex	21.5	2	23.7101
1965	CASK	Peripheral plasma membrane protein CASK	O14936	Plasma membrane	14.4	2	9.36869		1965	UBLCP1	Ubiquitin-like domain-containing CTD phosphatase 1	Q8WVY7	Large Protein Complex	21.6	1	23.7206
1966	PNO1	RNA-binding protein PNO1	Q9NRX1	Large Protein Complex	81	3	9.36986		1966	TELO2	Telomere length regulation protein TEL2 homolog	Q9Y4R8	Large Protein Complex	25.7	1	23.7348
1967	HMGN1	Non-histone chromosomal protein HMG-14	P05114	Large Protein Complex	1.4	2	9.37033		1967	POLR1C	DNA-directed RNA polymerases I and III subunit RPAC1	O15160	Large Protein Complex	81.7	3	23.7435
1968	ATP1B1	Sodium/potassium-transporting ATPase subunit beta-1	P05026	Plasma membrane	84.5	3	9.37702		1968	CD2BP2	CD2 antigen cytoplasmic tail-binding protein 2	O95400	Large Protein Complex	23.6	2	23.748
1969	SLC7A11	Cystine/glutamate transporter	Q9UPY5	Plasma membrane	8.9	1	9.38024		1969	PURB	Transcriptional activator protein Pur-beta	Q96QR8	Large Protein Complex	19.2	3	23.7583
1970	GYS1	Glycogen [starch] synthase, muscle	P13807	Endosome	6.7	3	9.38265		1970	ECH1	Delta(3,5)-Delta(2,4)-dienoyl-CoA isomerase, mitochondrial	Q13011	Mitochondrion	26.2	3	23.7588
1971	DDX27	Probable ATP-dependent RNA helicase DDX27	Q96GQ7	Large Protein Complex	19.5	3	9.38514		1971	DPYSL2	Dihydropyrimidinase-related protein 2	Q16555	Large Protein Complex	10.8	2	23.7696
1972	MYL12B;MYL12A;MYL9	Myosin regulatory light chain 12B;Myosin regulatory light chain 12A;Myosin regulatory light polypeptide 9	O14950	Actin binding proteins	53	3	9.38777		1972	PSMC1	26S protease regulatory subunit 4	P62191	Large Protein Complex	70.6	3	23.7821
1973	USP39	U4/U6.U5 tri-snRNP-associated protein 2	Q53GS9	Large Protein Complex	91.7	3	9.39686		1973	EIF4A2	Eukaryotic initiation factor 4A-II;Eukaryotic initiation factor 4A-II, N-terminally processed	Q14240	Large Protein Complex	89.2	3	23.7898
1974	SKIV2L2	Superkiller viralicidic activity 2-like 2	P42285	Large Protein Complex	78.7	3	9.39843		1974	TCEB2	Transcription elongation factor B polypeptide 2	Q15370	Large Protein Complex	55.3	2	23.7938
1975	TUBG1;TUBG2	Tubulin gamma-1 chain;Tubulin gamma-2 chain	P23258	Large Protein Complex	94.6	3	9.40227		1975	TRIP4	Activating signal cointegrator 1	Q15650	Large Protein Complex	8.8	2	23.7988
1976	CYP51A1	Lanosterol 14-alpha demethylase	Q16850	ER	72.1	3	9.40722		1976	PCBP2	Poly(rC)-binding protein 2	Q15366-4	Large Protein Complex	8.6	1	23.8059
1977	MYCBP	C-Myc-binding protein	Q99417	Large Protein Complex	41.7	2	9.40828		1977	EIF2B1	Translation initiation factor eIF-2B subunit alpha	Q14232	Large Protein Complex	86.5	3	23.8249
1978	SLC30A1	Zinc transporter 1	Q9Y6M5	Plasma membrane	90.5	3	9.41165		1978	RANBP1	Ran-specific GTPase-activating protein	P43487	Large Protein Complex	24.3	3	23.8346
1979	SLC29A1	Equilibrative nucleoside transporter 1	Q99808	Plasma membrane	50	3	9.42603		1979	PSMC6	26S protease regulatory subunit 10B	P62333	Large Protein Complex	70.2	3	23.8476
1980	HNRNPL	Heterogeneous nuclear ribonucleoprotein L	P14866	Large Protein Complex	48.4	3	9.42744		1980	NDRG1	Protein NDRG1	Q92597	Large Protein Complex	0.4	1	23.8479
1981	ERLIN1	Erlin-1	O75477	ER	76.2	3	9.44391		1981	HIST1H1E;HIST1H1D	Histone H1.4;Histone H1.3	P10412	Large Protein Complex	37	3	23.857
1982	ESRP2	Epithelial splicing regulatory protein 2	Q9H6T0-2	Large Protein Complex	23.9	2	9.44783		1982	ARL6IP4	ADP-ribosylation factor-like protein 6-interacting protein 4	Q66PJ3-2	Large Protein Complex	21.5	2	23.8578
1983	LIMCH1	LIM and calponin homology domains-containing protein 1	Q9UPQ0	Actin binding proteins	60	3	9.45144		1983	FAM114A2	Protein FAM114A2	Q9NRY5	Large Protein Complex	85.3	3	23.8744
1984	NPM3	Nucleoplasmin-3	O75607	Large Protein Complex	73.9	3	9.45583		1984	MACROD1	O-acetyl-ADP-ribose deacetylase MACROD1	Q9BQ69	Mitochondrion	52.2	3	23.8761
1985	DECR2	Peroxisomal 2,4-dienoyl-CoA reductase	Q9NUI1	ER	13	3	9.46112		1985	SEC23A	Protein transport protein Sec23A	Q15436	Large Protein Complex	79.4	3	23.8834
1986	EIF2B4	Translation initiation factor eIF-2B subunit delta	Q9UI10	Large Protein Complex	81	3	9.47121		1986	AQR	Intron-binding protein aquarius	O60306	Large Protein Complex	36.4	3	23.9336
1987	EPB41L1	Band 4.1-like protein 1	Q9H4G0	Plasma membrane	86.1	3	9.47387		1987	CAPNS1	Calpain small subunit 1	P04632	Large Protein Complex	8.1	3	23.9423
1988	CC2D1A	Coiled-coil and C2 domain-containing protein 1A	Q6P1N0	Large Protein Complex	84.7	3	9.47736		1988	KIF4A	Chromosome-associated kinesin KIF4A	O95239	Large Protein Complex	0.1	1	23.9643
1989	TRAPPC13	Trafficking protein particle complex subunit 13	A5PLN9-4	Large Protein Complex	12.7	1	9.50971		1989	UNK	RING finger protein unkempt homolog	Q9C0B0	Large Protein Complex	8.3	1	23.9689
1990	SH3D19	SH3 domain-containing protein 19	Q5HYK7	Large Protein Complex	97.3	3	9.51416		1990	NF1	Neurofibromin;Neurofibromin truncated	P21359	Large Protein Complex	45.3	3	23.9749
1991	SH3KBP1	SH3 domain-containing kinase-binding protein 1	Q96B97-2	Large Protein Complex	95	3	9.51529		1991	TPD52L2	Tumor protein D54	O43399	Large Protein Complex	73.1	3	23.9811
1992	FKBP14	Peptidyl-prolyl cis-trans isomerase FKBP14	Q9NWM8	ER	8	3	9.52113		1992	TYMS	Thymidylate synthase	P04818	Large Protein Complex	83.5	3	23.9915
1993	NPM1	Nucleophosmin	P06748	Large Protein Complex	77.1	3	9.52447		1993	TKT	Transketolase	P29401-2	Large Protein Complex	82.2	3	23.9915
1994	EIF4B	Eukaryotic translation initiation factor 4B	P23588	Large Protein Complex	57.3	3	9.52539		1994	EIF1;EIF1B	Eukaryotic translation initiation factor 1;Eukaryotic translation initiation factor 1b	P41567	Large Protein Complex	55.9	3	23.992
1995	C18orf8	Uncharacterized protein C18orf8	Q96DM3	Endosome	3.7	3	9.53149		1995	PSMD2	26S proteasome non-ATPase regulatory subunit 2	Q13200	Large Protein Complex	76	3	24.0049
1996	M6PR	Cation-dependent mannose-6-phosphate receptor	P20645	Endosome	9.5	3	9.5385		1996	HYPK	Huntingtin-interacting protein K	Q9NX55	Large Protein Complex	20.2	2	24.0186
1997	DNASE2	Deoxyribonuclease-2-alpha	O00115	Lysosome	88.4	3	9.55605		1997	USP7	Ubiquitin carboxyl-terminal hydrolase 7	Q93009	Large Protein Complex	73.6	3	24.019
1998	PDLIM7	PDZ and LIM domain protein 7	Q9NR12	Actin binding proteins	69.6	3	9.55871		1998	PDPR	Pyruvate dehydrogenase phosphatase regulatory subunit, mitochondrial	Q8NCN5	Mitochondrion	73.7	3	24.0293
1999	FAM83D	Protein FAM83D	Q9H4H8	Large Protein Complex	8.8	2	9.56498		1999	DENR	Density-regulated protein	O43583	Large Protein Complex	81.6	3	24.0486
[truncated: 1,374 more rows]

## Sheet: Protein Movment Analysis
	Query		Gene name		Protein name					Lead ID																																			MNC distribution if copy number changes are not signifcant:
	grb2		GRB2		Growth factor receptor-bound protein 2					P62993
		Copy number changes																																												Cytosolic	Organellar	Nuclear	sum
																																			Con	+ EGF		Copy number diff	% diff		TTest on diff	Significance			Con	0.902913	0.0391329	0.0579544	1
		Copy numbers		Con	+ EGF	difference	diff %		p value	Significance																							Whole cell		1.30896e+06	1.13416e+06		-174800	-0.133541		0.0104915	n.s.			+ EGF	0.493168	0.437545	0.0692867	1
		Whole cell		1.30896e+06	1.13416e+06	-174800	-0.133541		0.0104915	n.s.																							Overall Median:		1.21843e+06										SD Con	0.0184455	0.00878508	0.0116088
																																													SD +EGF	0.0443843	0.0387192	0.00590504
		Combined Median		1.21843e+06		No signifcant change in overall copy number upon EGF treatment.																															copies moved	diff %
						The combined median copy number is used to calculate shifts.																											Cytosol		1.18188e+06	559332	-622545	-0.526743		relative to control					23	24	25	26	27
		Subcellular shifts:																															non-cytosol		127083	574828	447745	3.52324							29	30	31	32	33
				Con	+ EGF	moved	diff %																																						35	36	37	38
		Cytosol		1.10014e+06	600890	-499245	-0.453803			Positive numbers indicate an inrease,
		Non-cytosol		118294	617539	499245	4.22037			negative numbers a decrease																							Cytosol		1.18188e+06	559332	-622545	-0.526743							Cytosol vs non Cytoslic
										upon EGF treatment.																							Organellar		51223.4	496246	445023	8.68789								Cytosolic	Non-cytosolic		sum
		Cytosol		1.10014e+06	600890	-499245	-0.453803																										Nuclear		75860	78582.3	2722.22	0.0358847							Con	0.902913	0.0970873		1
		Organellar		47680.6	533118	485437	10.181																																						+ EGF	0.493168	0.506832		1
		Nuclear		70613.4	84421	13807.6	0.195538																																						SD Con	0.0184455	0.0184455
																																													SD +EGF	0.0443843	0.0443843
																																	if ttest on difference is not signifcant, calculate average whole cell copy number, and use this for movements:												For Graphical output:			2	1
															Statistical Analysis																																		2
																																	Pooled whole cell copy number:
															Signifcant profile shift?			Yes																	Con	+ EGF	copies moved	diff %
																																	Cytosol		1.10014e+06	600890	-499245	-0.453803		relative to control						Cytosolic	Organellar	Nuclear	Sum
															This protein undergoes a significant profile shift.																		non-cytosol		118294	617539	499245	4.22037							Con	0.902913	0.0391329	0.0579544	1
																																													+ EGF	0.493168	0.437545	0.0692867	1
																																													SD Con	0.0184455	0.00878508	0.0116088
																																	Cytosol		1.10014e+06	600890	-499245	-0.453803							SD +EGF	0.0443843	0.0387192	0.00590504
																																	Organellar		47680.6	533118	485437	10.181
																																	Nuclear		70613.4	84421	13807.6	0.195538								Cytosolic	Non-cytosolic		Sum
																																	Total		1.21843e+06	1.21843e+06	2.61934e-10								Con	0.902913	0.0970873		1
																																													+ EGF	0.493168	0.506832		1
																																													SD Con	0.0184455	0.0184455
																																													SD +EGF	0.0443843	0.0443843
																																	Select data table based on copy number difference significance:							2	1	significant difference
																																									2	no difference in copy number
																																			Con	+ EGF	copies moved	diff %
																																	Cytosol		1.10014e+06	600890	-499245	-0.453803
																																	non-cytosol		118294	617539	499245	4.22037
																																										Alert to nuclear/organellar pool:				0		con has both
																																														0		EGF has both
																																	Cytosol		1.10014e+06	600890	-499245	-0.453803
																																	Organellar		47680.6	533118	485437	10.181								0		Alert?
																																	Nuclear		70613.4	84421	13807.6	0.195538
																																	Total change		1.21843e+06	1.21843e+06	2.61934e-10	2.14977e-16
[truncated: 5 more columns]

## Sheet: Database
Gene names	Lead Protein ID	Protein name
A2ML1	A8K2U0	Alpha-2-macroglobulin-like protein 1
AAAS	Q9NRG9	Aladin
AACS	Q86V21	Acetoacetyl-CoA synthetase
AAGAB	Q6PD74	Alpha- and gamma-adaptin-binding protein p34
AAK1	Q2M2I8	AP2-associated protein kinase 1
AAMDC	Q9H7C9	Mth938 domain-containing protein
AAMP	Q13685	Angio-associated migratory cell protein
AAR2	Q9Y312	Protein AAR2 homolog
AARS	P49588	Alanine--tRNA ligase, cytoplasmic
AARS2	Q5JTZ9	Alanine--tRNA ligase, mitochondrial
AARSD1	Q9BTE6	Alanyl-tRNA editing protein Aarsd1
AASDHPPT	Q9NRN7	L-aminoadipate-semialdehyde dehydrogenase-phosphopantetheinyl transferase
AATF	Q9NY61	Protein AATF
ABCA2	Q9BZC7	ATP-binding cassette sub-family A member 2
ABCB1	P08183	Multidrug resistance protein 1
ABCB10	Q9NRK6	ATP-binding cassette sub-family B member 10, mitochondrial
ABCB6	Q9NP58	ATP-binding cassette sub-family B member 6, mitochondrial
ABCB7	O75027	ATP-binding cassette sub-family B member 7, mitochondrial
ABCB8	Q9NUT2	ATP-binding cassette sub-family B member 8, mitochondrial
ABCC1	P33527	Multidrug resistance-associated protein 1
ABCC2	Q92887	Canalicular multispecific organic anion transporter 1
ABCC3	O15438	Canalicular multispecific organic anion transporter 2
ABCC4	O15439	Multidrug resistance-associated protein 4
ABCC5	O15440	Multidrug resistance-associated protein 5
ABCD1	P33897	ATP-binding cassette sub-family D member 1
ABCD3	P28288	ATP-binding cassette sub-family D member 3
ABCE1	P61221	ATP-binding cassette sub-family E member 1
ABCF1	Q8NE71	ATP-binding cassette sub-family F member 1
ABCF2	Q9UG63	ATP-binding cassette sub-family F member 2
ABCF3	Q9NUQ8	ATP-binding cassette sub-family F member 3
ABCG2	Q9UNQ0	ATP-binding cassette sub-family G member 2
ABHD10	Q9NUJ1	Mycophenolic acid acyl-glucuronide esterase, mitochondrial
ABHD11	Q8NFV4	Alpha/beta hydrolase domain-containing protein 11
ABHD12	Q8N2K0	Monoacylglycerol lipase ABHD12
ABHD14B	Q96IU4	Alpha/beta hydrolase domain-containing protein 14B
ABHD16A	O95870	Abhydrolase domain-containing protein 16A
ABHD17B	Q5VST6	Alpha/beta hydrolase domain-containing protein 17B
ABHD3	Q8WU67	Phospholipase ABHD3
ABHD6	Q9BV23	Monoacylglycerol lipase ABHD6
ABI1	Q8IZP0	Abl interactor 1
ABI2	Q9NYB9	Abl interactor 2
ABL1	P00519	Tyrosine-protein kinase ABL1
ABL2	P42684	Abelson tyrosine-protein kinase 2
ABLIM1	O14639	Actin-binding LIM protein 1
ABR	Q12979-2	Active breakpoint cluster region-related protein
ABT1	Q9ULW3	Activator of basal transcription 1
ABTB2	Q8N961	Ankyrin repeat and BTB/POZ domain-containing protein 2
ACAA1	P09110	3-ketoacyl-CoA thiolase, peroxisomal
ACAA2	P42765	3-ketoacyl-CoA thiolase, mitochondrial
ACACA	Q13085	Acetyl-CoA carboxylase 1
ACAD10	Q6JQN1	Acyl-CoA dehydrogenase family member 10
ACAD11	Q709F0	Acyl-CoA dehydrogenase family member 11
ACAD8	Q9UKU7	Isobutyryl-CoA dehydrogenase, mitochondrial
ACAD9	Q9H845	Acyl-CoA dehydrogenase family member 9, mitochondrial
ACADM	P11310	Medium-chain specific acyl-CoA dehydrogenase, mitochondrial
ACADS	P16219	Short-chain specific acyl-CoA dehydrogenase, mitochondrial
ACADSB	P45954	Short/branched chain specific acyl-CoA dehydrogenase, mitochondrial
ACADVL	P49748-3	Very long-chain specific acyl-CoA dehydrogenase, mitochondrial
ACAP2	Q15057	Arf-GAP with coiled-coil, ANK repeat and PH domain-containing protein 2
ACAT1	P24752	Acetyl-CoA acetyltransferase, mitochondrial
ACAT2	Q9BWD1	Acetyl-CoA acetyltransferase, cytosolic
ACBD3	Q9H3P7	Golgi resident protein GCP60
ACBD5	Q5T8D3-3	Acyl-CoA-binding domain-containing protein 5
ACBD6	Q9BR61	Acyl-CoA-binding domain-containing protein 6
ACIN1	Q9UKV3	Apoptotic chromatin condensation inducer in the nucleus
ACLY	P53396	ATP-citrate synthase
ACO1	P21399	Cytoplasmic aconitate hydratase
ACO2	Q99798	Aconitate hydratase, mitochondrial
ACOT13	Q9NPJ3	Acyl-coenzyme A thioesterase 13
ACOT2	P49753	Acyl-coenzyme A thioesterase 2, mitochondrial
ACOT7	O00154-4	Cytosolic acyl coenzyme A thioester hydrolase
ACOT8	O14734	Acyl-coenzyme A thioesterase 8
ACOT9	Q9Y305	Acyl-coenzyme A thioesterase 9, mitochondrial
ACOX1	Q15067	Peroxisomal acyl-coenzyme A oxidase 1
ACOX3	O15254	Peroxisomal acyl-coenzyme A oxidase 3
ACP1	P24666	Low molecular weight phosphotyrosine protein phosphatase
ACP1	P24666-2	Low molecular weight phosphotyrosine protein phosphatase
ACP2	P11117	Lysosomal acid phosphatase
ACSF2	Q96CM8	Acyl-CoA synthetase family member 2, mitochondrial
ACSF3	Q4G176	Acyl-CoA synthetase family member 3, mitochondrial
ACSL3	O95573	Long-chain-fatty-acid--CoA ligase 3
ACSL4	O60488	Long-chain-fatty-acid--CoA ligase 4
ACSS2	Q9NR19	Acetyl-coenzyme A synthetase, cytoplasmic
ACTA1;ACTC1;ACTA2;ACTG2	P68133	Actin, alpha skeletal muscle
ACTB	P60709	Actin, cytoplasmic 1
ACTBL2	Q562R1	Beta-actin-like protein 2
ACTG1	P63261	Actin, cytoplasmic 2
ACTL6A	O96019	Actin-like protein 6A
ACTL8	Q9H568	Actin-like protein 8
ACTN1	P12814	Alpha-actinin-1
ACTN4	O43707	Alpha-actinin-4
ACTR10	Q9NZ32	Actin-related protein 10
ACTR1A	P61163	Alpha-centractin
ACTR1B	P42025	Beta-centractin
ACTR2	P61160	Actin-related protein 2
ACTR3	P61158	Actin-related protein 3
ACTR5	Q9H9F9	Actin-related protein 5
ACTR6	Q9GZN1	Actin-related protein 6
ACTR8	Q9H981	Actin-related protein 8
ACY1	Q03154	Aminoacylase-1
ACYP1	P07311	Acylphosphatase-1
ACYP2	P14621	Acylphosphatase-2
ADA	P00813	Adenosine deaminase
ADAL	Q6DHV7-2	Adenosine deaminase-like protein
ADAM10	O14672	Disintegrin and metalloproteinase domain-containing protein 10
ADAM15	Q13444	Disintegrin and metalloproteinase domain-containing protein 15
ADAM17	P78536	Disintegrin and metalloproteinase domain-containing protein 17
ADAM9	Q13443	Disintegrin and metalloproteinase domain-containing protein 9
ADAMTS3	O15072	A disintegrin and metalloproteinase with thrombospondin motifs 3
ADAR	P55265	Double-stranded RNA-specific adenosine deaminase
ADAR	P55265-2	Double-stranded RNA-specific adenosine deaminase
ADARB1	P78563	Double-stranded RNA-specific editase 1
ADARB2	Q9NS39	Double-stranded RNA-specific editase B2
ADAT1	Q9BUB4	tRNA-specific adenosine deaminase 1
ADAT2	Q7Z6V5	tRNA-specific adenosine deaminase 2
ADAT3	Q96EY9	Probable inactive tRNA-specific adenosine deaminase-like protein 3
ADCK1	Q86TW2	Uncharacterized aarF domain-containing protein kinase 1
ADCK3	Q8NI60	Atypical kinase ADCK3, mitochondrial
ADCK4	Q96D53	AarF domain-containing protein kinase 4
ADCK5	Q3MIX3	Uncharacterized aarF domain-containing protein kinase 5
ADCY3	O60266	Adenylate cyclase type 3
ADCY6	O43306	Adenylate cyclase type 6
ADCY9	O60503	Adenylate cyclase type 9
ADD1	P35611	Alpha-adducin
ADD3	Q9UEY8	Gamma-adducin
ADH5	P11766	Alcohol dehydrogenase class-3
ADI1	Q9BV57	1,2-dihydroxy-3-keto-5-methylthiopentene dioxygenase
ADIRF	Q15847	Adipogenesis regulatory factor
ADK	P55263	Adenosine kinase
ADNP	Q9H2P0	Activity-dependent neuroprotector homeobox protein
ADNP2	Q6IQ32	ADNP homeobox protein 2
ADO	Q96SZ5	2-aminoethanethiol dioxygenase
ADPGK	Q9BRR6	ADP-dependent glucokinase
ADPRHL2	Q9NX46	Poly(ADP-ribose) glycohydrolase ARH3
ADRBK1	P25098	Beta-adrenergic receptor kinase 1
ADRM1	Q16186	Proteasomal ubiquitin receptor ADRM1
ADSL	P30566	Adenylosuccinate lyase
ADSS	P30520	Adenylosuccinate synthetase isozyme 2
AEBP2	Q6ZN18	Zinc finger protein AEBP2
AES	Q08117	Amino-terminal enhancer of split
AFAP1	Q8N556	Actin filament-associated protein 1
AFF1	P51825-2	AF4/FMR2 family member 1
AFF4	Q9UHB7	AF4/FMR2 family member 4
AFG3L2	Q9Y4W6	AFG3-like protein 2
AFTPH	Q6ULP2	Aftiphilin
AGA	P20933	N(4)-(beta-N-acetylglucosaminyl)-L-asparaginase
AGAP1	Q9UPQ3	Arf-GAP with GTPase, ANK repeat and PH domain-containing protein 1
AGAP3	Q96P47	Arf-GAP with GTPase, ANK repeat and PH domain-containing protein 3
AGFG1	P52594	Arf-GAP domain and FG repeat-containing protein 1
AGFG2	O95081	Arf-GAP domain and FG repeat-containing protein 2
AGK	Q53H12	Acylglycerol kinase, mitochondrial
AGL	P35573	Glycogen debranching enzyme
AGO1	Q9UL18	Protein argonaute-1
AGO2	Q9UKV8	Protein argonaute-2
AGO3	Q9H9G7	Protein argonaute-3
AGPAT1	Q99943	1-acyl-sn-glycerol-3-phosphate acyltransferase alpha
AGPAT2	O15120	1-acyl-sn-glycerol-3-phosphate acyltransferase beta
AGPAT3	Q9NRZ7-3	1-acyl-sn-glycerol-3-phosphate acyltransferase gamma
AGPAT5	Q9NUQ2	1-acyl-sn-glycerol-3-phosphate acyltransferase epsilon
AGPAT6	Q86UL3	Glycerol-3-phosphate acyltransferase 4
AGPAT9	Q53EU6	Glycerol-3-phosphate acyltransferase 3
AGPS	O00116	Alkyldihydroxyacetonephosphate synthase, peroxisomal
AGR2	O95994	Anterior gradient protein 2 homolog
AGRN	O00468-6	Agrin
AGTPBP1	Q9UPW5	Cytosolic carboxypeptidase 1
AGTRAP	Q6RW13	Type-1 angiotensin II receptor-associated protein
AHCTF1	Q8WYP5	Protein ELYS
AHCY	P23526	Adenosylhomocysteinase
AHCYL1	O43865	Putative adenosylhomocysteinase 2
AHCYL2	Q96HN2	Putative adenosylhomocysteinase 3
AHDC1	Q5TGY3	AT-hook DNA-binding motif-containing protein 1
AHNAK	Q09666	Neuroblast differentiation-associated protein AHNAK
AHNAK2	Q8IVF2	Protein AHNAK2
AHR	P35869	Aryl hydrocarbon receptor
AHSA1	O95433	Activator of 90 kDa heat shock protein ATPase homolog 1
AIDA	Q96BJ3	Axin interactor, dorsalization-associated protein
AIF1L	Q9BQI0	Allograft inflammatory factor 1-like
AIFM1	O95831	Apoptosis-inducing factor 1, mitochondrial
AIFM2	Q9BRQ8	Apoptosis-inducing factor 2
AIMP1	Q12904	Aminoacyl tRNA synthase complex-interacting multifunctional protein 1
AIMP2	Q13155	Aminoacyl tRNA synthase complex-interacting multifunctional protein 2
AIP	O00170	AH receptor-interacting protein
AJUBA	Q96IF1	LIM domain-containing protein ajuba
AK1	P00568	Adenylate kinase isoenzyme 1
AK2	P54819	Adenylate kinase 2, mitochondrial
AK3	Q9UIJ7	GTP:AMP phosphotransferase AK3, mitochondrial
AK4	P27144	Adenylate kinase 4, mitochondrial
AK6	Q9Y3D8	Adenylate kinase isoenzyme 6
AKAP1	Q92667	A-kinase anchor protein 1, mitochondrial
AKAP10	O43572	A-kinase anchor protein 10, mitochondrial
AKAP13	Q12802	A-kinase anchor protein 13
AKAP17A	Q02040	A-kinase anchor protein 17A
AKAP2	Q9Y2D5-4	A-kinase anchor protein 2
AKAP8	O43823	A-kinase anchor protein 8
AKAP8L	Q9ULX6	A-kinase anchor protein 8-like
AKAP9	Q99996	A-kinase anchor protein 9
AKR1A1	P14550	Alcohol dehydrogenase [NADP(+)]
AKR1B1	P15121	Aldose reductase
AKR7A2	O43488	Aflatoxin B1 aldehyde reductase member 2
AKT1	P31749	RAC-alpha serine/threonine-protein kinase
AKT1S1	Q96B36	Proline-rich AKT1 substrate 1
AKT2	P31751	RAC-beta serine/threonine-protein kinase
AKTIP	Q9H8T0	AKT-interacting protein
ALAD	P13716	Delta-aminolevulinic acid dehydratase
ALAS1	P13196	5-aminolevulinate synthase, nonspecific, mitochondrial
ALCAM	Q13740	CD166 antigen
ALDH16A1	Q8IZ83	Aldehyde dehydrogenase family 16 member A1
ALDH18A1	P54886	Delta-1-pyrroline-5-carboxylate synthase
ALDH1A2	O94788	Retinal dehydrogenase 2
ALDH1A3	P47895	Aldehyde dehydrogenase family 1 member A3
ALDH1B1	P30837	Aldehyde dehydrogenase X, mitochondrial
ALDH1L2	Q3SY69	Mitochondrial 10-formyltetrahydrofolate dehydrogenase
ALDH3A1	P30838	Aldehyde dehydrogenase, dimeric NADP-preferring
ALDH3A2	P51648	Fatty aldehyde dehydrogenase
ALDH3B1	P43353	Aldehyde dehydrogenase family 3 member B1
ALDH4A1	P30038	Delta-1-pyrroline-5-carboxylate dehydrogenase, mitochondrial
ALDH5A1	P51649	Succinate-semialdehyde dehydrogenase, mitochondrial
ALDH6A1	Q02252	Methylmalonate-semialdehyde dehydrogenase [acylating], mitochondrial
ALDH7A1	P49419-2	Alpha-aminoadipic semialdehyde dehydrogenase
ALDH9A1	P49189	4-trimethylaminobutyraldehyde dehydrogenase
ALDOA	P04075	Fructose-bisphosphate aldolase A
ALDOC	P09972	Fructose-bisphosphate aldolase C
ALG1	Q9BT22	Chitobiosyldiphosphodolichol beta-mannosyltransferase
ALG10;ALG10B	Q5BKT4	Dol-P-Glc:Glc(2)Man(9)GlcNAc(2)-PP-Dol alpha-1,2-glucosyltransferase
ALG11	Q2TAA5	GDP-Man:Man(3)GlcNAc(2)-PP-Dol alpha-1,2-mannosyltransferase
ALG12	Q9BV10	Dol-P-Man:Man(7)GlcNAc(2)-PP-Dol alpha-1,6-mannosyltransferase
ALG13	Q9NP73	Putative bifunctional UDP-N-acetylglucosamine transferase and deubiquitinase ALG13
ALG2	Q9H553	Alpha-1,3/1,6-mannosyltransferase ALG2
ALG3	Q92685	Dol-P-Man:Man(5)GlcNAc(2)-PP-Dol alpha-1,3-mannosyltransferase
ALG5	Q9Y673	Dolichyl-phosphate beta-glucosyltransferase
ALG6	Q9Y672	Dolichyl pyrophosphate Man9GlcNAc2 alpha-1,3-glucosyltransferase
ALG8	Q9BVK2	Probable dolichyl pyrophosphate Glc1Man9GlcNAc2 alpha-1,3-glucosyltransferase
ALG9	Q9H6U8	Alpha-1,2-mannosyltransferase ALG9
ALKBH1	Q13686	Alkylated DNA repair protein alkB homolog 1
ALKBH2	Q6NS38	Alpha-ketoglutarate-dependent dioxygenase alkB homolog 2
ALKBH4	Q9NXW9	Alpha-ketoglutarate-dependent dioxygenase alkB homolog 4
ALKBH5	Q6P6C2	RNA demethylase ALKBH5
ALKBH7	Q9BT30	Alpha-ketoglutarate-dependent dioxygenase alkB homolog 7, mitochondrial
ALMS1	Q8TCU4	Alstrom syndrome protein 1
ALPI	P09923	Intestinal-type alkaline phosphatase
ALPL	P05186	Alkaline phosphatase, tissue-nonspecific isozyme
ALPP;ALPPL2	P05187	Alkaline phosphatase, placental type
ALYREF	Q86V81	THO complex subunit 4
AMACR	Q9UHK6	Alpha-methylacyl-CoA racemase
AMBRA1	Q9C0C7	Activating molecule in BECN1-regulated autophagy protein 1
AMD1	P17707	S-adenosylmethionine decarboxylase proenzyme
AMDHD2	Q9Y303	Putative N-acetylglucosamine-6-phosphate deacetylase
AMFR	Q9UKV5	E3 ubiquitin-protein ligase AMFR
AMMECR1L	Q6DCA0	AMMECR1-like protein
AMOTL1	Q8IY63	Angiomotin-like protein 1
AMPD2	Q01433	AMP deaminase 2
ANAPC1	Q9H1A4	Anaphase-promoting complex subunit 1
ANAPC10	Q9UM13	Anaphase-promoting complex subunit 10
ANAPC13	Q9BS18	Anaphase-promoting complex subunit 13
ANAPC16	Q96DE5	Anaphase-promoting complex subunit 16
ANAPC2	Q9UJX6	Anaphase-promoting complex subunit 2
ANAPC4	Q9UJX5	Anaphase-promoting complex subunit 4
ANAPC5	Q9UJX4	Anaphase-promoting complex subunit 5
ANAPC7	Q9UJX3	Anaphase-promoting complex subunit 7
ANGEL2	Q5VTE6	Protein angel homolog 2
ANKFY1	Q9P2R3	Rabankyrin-5
ANKH	Q9HCJ1	Progressive ankylosis protein homolog
ANKHD1	Q8IWZ3-6	Ankyrin repeat and KH domain-containing protein 1
ANKLE2	Q86XL3	Ankyrin repeat and LEM domain-containing protein 2
ANKMY2	Q8IV38	Ankyrin repeat and MYND domain-containing protein 2
ANKRD11	Q6UB99	Ankyrin repeat domain-containing protein 11
ANKRD13A	Q8IZ07	Ankyrin repeat domain-containing protein 13A
ANKRD16	Q6P6B7	Ankyrin repeat domain-containing protein 16
ANKRD17	O75179	Ankyrin repeat domain-containing protein 17
ANKRD2	Q9GZV1	Ankyrin repeat domain-containing protein 2
ANKRD27	Q96NW4	Ankyrin repeat domain-containing protein 27
ANKRD28	O15084	Serine/threonine-protein phosphatase 6 regulatory ankyrin repeat subunit A
ANKRD32	Q9BQI6	Ankyrin repeat domain-containing protein 32
ANKRD35	Q8N283	Ankyrin repeat domain-containing protein 35
ANKRD39	Q53RE8	Ankyrin repeat domain-containing protein 39
ANKRD44	Q8N8A2	Serine/threonine-protein phosphatase 6 regulatory ankyrin repeat subunit B
ANKRD46	Q86W74	Ankyrin repeat domain-containing protein 46
ANKRD49	Q8WVL7	Ankyrin repeat domain-containing protein 49
ANKRD50	Q9ULJ7	Ankyrin repeat domain-containing protein 50
ANKRD52	Q8NB46	Serine/threonine-protein phosphatase 6 regulatory ankyrin repeat subunit C
ANKRD54	Q6NXT1	Ankyrin repeat domain-containing protein 54
ANKS1A	Q92625	Ankyrin repeat and SAM domain-containing protein 1A
ANKZF1	Q9H8Y5	Ankyrin repeat and zinc finger domain-containing protein 1
ANLN	Q9NQW6	Actin-binding protein anillin
ANO10	Q9NW15	Anoctamin-10
ANO6	Q4KMQ2	Anoctamin-6
ANP32A	P39687	Acidic leucine-rich nuclear phosphoprotein 32 family member A
ANP32B	Q92688	Acidic leucine-rich nuclear phosphoprotein 32 family member B
ANP32E	Q9BTT0	Acidic leucine-rich nuclear phosphoprotein 32 family member E
ANTXR1	Q9H6X2	Anthrax toxin receptor 1
ANXA1	P04083	Annexin A1
ANXA11	P50995	Annexin A11
ANXA2;ANXA2P2	P07355	Annexin A2
ANXA3	P12429	Annexin A3
ANXA4	P09525	Annexin A4
ANXA5	P08758	Annexin A5
ANXA6	P08133	Annexin A6
ANXA7	P20073	Annexin A7
ANXA8L2;ANXA8	Q5VT79	Annexin A8-like protein 2
AP1B1	Q10567-3	AP-1 complex subunit beta-1
AP1G1	O43747	AP-1 complex subunit gamma-1
AP1M1	Q9BXS5	AP-1 complex subunit mu-1
AP1S1	P61966	AP-1 complex subunit sigma-1A
AP1S2	P56377	AP-1 complex subunit sigma-2
AP1S3	Q96PC3-4	AP-1 complex subunit sigma-3
AP2A1	O95782	AP-2 complex subunit alpha-1
AP2A2	O94973	AP-2 complex subunit alpha-2
AP2B1	P63010	AP-2 complex subunit beta
AP2M1	Q96CW1	AP-2 complex subunit mu
AP2S1	P53680	AP-2 complex subunit sigma
AP3B1	O00203	AP-3 complex subunit beta-1
AP3D1	O14617-5	AP-3 complex subunit delta-1
AP3M1	Q9Y2T2	AP-3 complex subunit mu-1
AP3S1	Q92572	AP-3 complex subunit sigma-1
AP4B1	Q9Y6B7	AP-4 complex subunit beta-1
AP4E1	Q9UPM8	AP-4 complex subunit epsilon-1
AP5S1	Q9NUS5	AP-5 complex subunit sigma-1
APAF1	O14727	Apoptotic protease-activating factor 1
APC	P25054	Adenomatous polyposis coli protein
APEH	P13798	Acylamino-acid-releasing enzyme
APEX1	P27695	DNA-(apurinic or apyrimidinic site) lyase
APH1A	Q96BI3	Gamma-secretase subunit APH-1A
API5	Q9BZZ5-2	Apoptosis inhibitor 5
APIP	Q96GX9	Methylthioribulose-1-phosphate dehydratase
APITD1	Q8N2Z9	Centromere protein S
APLP2	Q06481	Amyloid-like protein 2
APMAP	Q9HDC9	Adipocyte plasma membrane-associated protein
APOA1BP	Q8NCW5	NAD(P)H-hydrate epimerase
APOBEC3B	Q9UH17	DNA dC->dU-editing enzyme APOBEC-3B
APOBEC3C	Q9NRW3	DNA dC->dU-editing enzyme APOBEC-3C
APOL2	Q9BQE5	Apolipoprotein L2
APOO	Q9BUR5	Apolipoprotein O
APOOL	Q6UXV4	MICOS complex subunit MIC27
APP	P05067	Amyloid beta A4 protein
APPL1	Q9UKG1	DCC-interacting protein 13-alpha
APPL2	Q8NEU8	DCC-interacting protein 13-beta
APRT	P07741	Adenine phosphoribosyltransferase
APTX	Q7Z2E3	Aprataxin
AQR	O60306	Intron-binding protein aquarius
ARAF	P10398	Serine/threonine-protein kinase A-Raf
ARAP1	Q96P48	Arf-GAP with Rho-GAP domain, ANK repeat and PH domain-containing protein 1
ARCN1	P48444	Coatomer subunit delta
ARF1	P84077	ADP-ribosylation factor 1
ARF3	P61204	ADP-ribosylation factor 3
ARF4	P18085	ADP-ribosylation factor 4
ARF5	P84085	ADP-ribosylation factor 5
ARF6	P62330	ADP-ribosylation factor 6
ARFGAP1	Q8N6T3	ADP-ribosylation factor GTPase-activating protein 1
ARFGAP2	Q8N6H7	ADP-ribosylation factor GTPase-activating protein 2
ARFGAP3	Q9NP61	ADP-ribosylation factor GTPase-activating protein 3
ARFGEF1	Q9Y6D6	Brefeldin A-inhibited guanine nucleotide-exchange protein 1
ARFGEF2	Q9Y6D5	Brefeldin A-inhibited guanine nucleotide-exchange protein 2
ARFIP1	P53367	Arfaptin-1
ARFIP2	P53365	Arfaptin-2
ARFRP1	Q13795	ADP-ribosylation factor-related protein 1
ARGLU1	Q9NWB6	Arginine and glutamate-rich protein 1
ARHGAP1	Q07960	Rho GTPase-activating protein 1
ARHGAP10	A1A4S6	Rho GTPase-activating protein 10
ARHGAP11A	Q6P4F7	Rho GTPase-activating protein 11A
ARHGAP12	Q8IWW6	Rho GTPase-activating protein 12
ARHGAP17	Q68EM7	Rho GTPase-activating protein 17
ARHGAP18	Q8N392	Rho GTPase-activating protein 18
ARHGAP21	Q5T5U3	Rho GTPase-activating protein 21
ARHGAP26	Q9UNA1	Rho GTPase-activating protein 26
ARHGAP29	Q52LW3	Rho GTPase-activating protein 29
ARHGAP35	Q9NRY4	Rho GTPase-activating protein 35
ARHGAP39	Q9C0H5	Rho GTPase-activating protein 39
ARHGAP4	P98171	Rho GTPase-activating protein 4
ARHGAP5	Q13017	Rho GTPase-activating protein 5
ARHGDIA	P52565	Rho GDP-dissociation inhibitor 1
ARHGDIB	P52566	Rho GDP-dissociation inhibitor 2
ARHGEF1	Q92888-3	Rho guanine nucleotide exchange factor 1
ARHGEF10	O15013	Rho guanine nucleotide exchange factor 10
ARHGEF11	O15085	Rho guanine nucleotide exchange factor 11
ARHGEF12	Q9NZN5-2	Rho guanine nucleotide exchange factor 12
ARHGEF16	Q5VV41	Rho guanine nucleotide exchange factor 16
ARHGEF17	Q96PE2	Rho guanine nucleotide exchange factor 17
ARHGEF18	Q6ZSZ5	Rho guanine nucleotide exchange factor 18
ARHGEF2	Q92974	Rho guanine nucleotide exchange factor 2
ARHGEF28	Q8N1W1	Rho guanine nucleotide exchange factor 28
ARHGEF5	Q12774	Rho guanine nucleotide exchange factor 5
ARHGEF7	Q14155-1	Rho guanine nucleotide exchange factor 7
ARID1A	O14497	AT-rich interactive domain-containing protein 1A
ARID1B	Q8NFD5	AT-rich interactive domain-containing protein 1B
ARID2	Q68CP9	AT-rich interactive domain-containing protein 2
ARID4A	P29374	AT-rich interactive domain-containing protein 4A
ARID4B	Q4LE39	AT-rich interactive domain-containing protein 4B
ARID5B	Q14865	AT-rich interactive domain-containing protein 5B
ARIH1	Q9Y4X5	E3 ubiquitin-protein ligase ARIH1
ARIH2	O95376	E3 ubiquitin-protein ligase ARIH2
ARL1	P40616	ADP-ribosylation factor-like protein 1
ARL15	Q9NXU5	ADP-ribosylation factor-like protein 15
ARL2	P36404	ADP-ribosylation factor-like protein 2
ARL2BP	Q9Y2Y0	ADP-ribosylation factor-like protein 2-binding protein
ARL3	P36405	ADP-ribosylation factor-like protein 3
ARL6IP1	Q15041	ADP-ribosylation factor-like protein 6-interacting protein 1
ARL6IP4	Q66PJ3-2	ADP-ribosylation factor-like protein 6-interacting protein 4
ARL6IP5	O75915	PRA1 family protein 3
ARL6IP6	Q8N6S5	ADP-ribosylation factor-like protein 6-interacting protein 6
ARL8A	Q96BM9	ADP-ribosylation factor-like protein 8A
ARL8B	Q9NVJ2	ADP-ribosylation factor-like protein 8B
ARMC1	Q9NVT9	Armadillo repeat-containing protein 1
ARMC10	Q8N2F6-2	Armadillo repeat-containing protein 10
ARMC6	Q6NXE6	Armadillo repeat-containing protein 6
ARMC8	Q8IUR7	Armadillo repeat-containing protein 8
ARMT1	Q9H993	Protein-glutamate O-methyltransferase
ARNT	P27540	Aryl hydrocarbon receptor nuclear translocator
ARPC1A	Q92747	Actin-related protein 2/3 complex subunit 1A
ARPC1B	O15143	Actin-related protein 2/3 complex subunit 1B
ARPC2	O15144	Actin-related protein 2/3 complex subunit 2
ARPC3	O15145	Actin-related protein 2/3 complex subunit 3
ARPC4	P59998	Actin-related protein 2/3 complex subunit 4
ARPC5	O15511	Actin-related protein 2/3 complex subunit 5
ARPC5L	Q9BPX5	Actin-related protein 2/3 complex subunit 5-like protein
ARPIN	Q7Z6K5-2	Arpin
ARPP19	P56211	cAMP-regulated phosphoprotein 19
ARRB1	P49407-2	Beta-arrestin-1
ARRB2	P32121	Beta-arrestin-2
ARRDC1	Q8N5I2	Arrestin domain-containing protein 1
ARSA	P15289-2	Arylsulfatase A
ARSB	P15848	Arylsulfatase B
ARV1	Q9H2C2	Protein ARV1
ASAH1	Q13510	Acid ceramidase
ASAP1	Q9ULH1	Arf-GAP with SH3 domain, ANK repeat and PH domain-containing protein 1
ASAP2	O43150	Arf-GAP with SH3 domain, ANK repeat and PH domain-containing protein 2
ASB6	Q9NWX5	Ankyrin repeat and SOCS box protein 6
ASB9	Q96DX5-2	Ankyrin repeat and SOCS box protein 9
ASCC1	Q8N9N2-2	Activating signal cointegrator 1 complex subunit 1
ASCC2	Q9H1I8	Activating signal cointegrator 1 complex subunit 2
ASCC3	Q8N3C0	Activating signal cointegrator 1 complex subunit 3
ASF1A	Q9Y294	Histone chaperone ASF1A
ASF1B	Q9NVP2	Histone chaperone ASF1B
ASH1L	Q9NR48-2	Histone-lysine N-methyltransferase ASH1L
ASH2L	Q9UBL3	Set1/Ash2 histone methyltransferase complex subunit ASH2
ASL	P04424	Argininosuccinate lyase
ASMTL	O95671	N-acetylserotonin O-methyltransferase-like protein
ASNA1	O43681	ATPase ASNA1
ASNS	P08243	Asparagine synthetase [glutamine-hydrolyzing]
ASPH	Q12797	Aspartyl/asparaginyl beta-hydroxylase
ASPM	Q8IZT6	Abnormal spindle-like microcephaly-associated protein
ASPSCR1	Q9BZE9	Tether containing UBX domain for GLUT4
ASRGL1	Q7L266	Isoaspartyl peptidase/L-asparaginase
ASS1	P00966	Argininosuccinate synthase
ASUN	Q9NVM9	Protein asunder homolog
ASXL2	Q76L83	Putative Polycomb group protein ASXL2
ATAD1	Q8NBU5	ATPase family AAA domain-containing protein 1
ATAD2	Q6PL18	ATPase family AAA domain-containing protein 2
ATAD2B	Q9ULI0	ATPase family AAA domain-containing protein 2B
ATAD3A	Q9NVI7-2	ATPase family AAA domain-containing protein 3A
ATAD3B	Q5T9A4	ATPase family AAA domain-containing protein 3B
ATAD5	Q96QE3	ATPase family AAA domain-containing protein 5
ATE1	O95260-2	Arginyl-tRNA--protein transferase 1
ATF1	P18846	Cyclic AMP-dependent transcription factor ATF-1
ATF2	P15336	Cyclic AMP-dependent transcription factor ATF-2
ATF3	P18847-5	Cyclic AMP-dependent transcription factor ATF-3
ATF4	P18848	Cyclic AMP-dependent transcription factor ATF-4
ATF6	P18850	Cyclic AMP-dependent transcription factor ATF-6 alpha
ATF6B	Q99941	Cyclic AMP-dependent transcription factor ATF-6 beta
ATF7	P17544	Cyclic AMP-dependent transcription factor ATF-7
ATF7IP	Q6VMQ6	Activating transcription factor 7-interacting protein 1
ATG12	O94817	Ubiquitin-like protein ATG12
ATG13	O75143	Autophagy-related protein 13
ATG16L1	Q676U5	Autophagy-related protein 16-1
ATG2A	Q2TAZ0	Autophagy-related protein 2 homolog A
ATG2B	Q96BY7	Autophagy-related protein 2 homolog B
ATG3	Q9NT62	Ubiquitin-like-conjugating enzyme ATG3
ATG4B	Q9Y4P1	Cysteine protease ATG4B
ATG4C	Q96DT6	Cysteine protease ATG4C
ATG5	Q9H1Y0	Autophagy protein 5
ATG7	O95352	Ubiquitin-like modifier-activating enzyme ATG7
ATG9A	Q7Z3C6	Autophagy-related protein 9A
ATIC	P31939	Bifunctional purine biosynthesis protein PURH
ATL2	Q8NHH9	Atlastin-2
ATL3	Q6DD88	Atlastin-3
ATM	Q13315	Serine-protein kinase ATM
ATN1	P54259	Atrophin-1
ATOX1	O00244	Copper transport protein ATOX1
ATP11A	P98196	Probable phospholipid-transporting ATPase IH
ATP11B	Q9Y2G3	Probable phospholipid-transporting ATPase IF
ATP11C	Q8NB49	Phospholipid-transporting ATPase IG
ATP13A1	Q9HD20	Manganese-transporting ATPase 13A1
ATP13A3	Q9H7F0	Probable cation-transporting ATPase 13A3
ATP1A1	P05023	Sodium/potassium-transporting ATPase subunit alpha-1
ATP1A2	P50993	Sodium/potassium-transporting ATPase subunit alpha-2
ATP1B1	P05026	Sodium/potassium-transporting ATPase subunit beta-1
ATP1B3	P54709	Sodium/potassium-transporting ATPase subunit beta-3
ATP2A2	P16615	Sarcoplasmic/endoplasmic reticulum calcium ATPase 2
ATP2B1	P20020	Plasma membrane calcium-transporting ATPase 1
ATP2B3	Q16720	Plasma membrane calcium-transporting ATPase 3
ATP2B4	P23634	Plasma membrane calcium-transporting ATPase 4
ATP2C1	P98194	Calcium-transporting ATPase type 2C member 1
ATP5A1	P25705	ATP synthase subunit alpha, mitochondrial
ATP5B	P06576	ATP synthase subunit beta, mitochondrial
ATP5C1	P36542	ATP synthase subunit gamma, mitochondrial
ATP5D	P30049	ATP synthase subunit delta, mitochondrial
ATP5E	P56381	ATP synthase subunit epsilon, mitochondrial
ATP5F1	P24539	ATP synthase F(0) complex subunit B1, mitochondrial
ATP5H	O75947	ATP synthase subunit d, mitochondrial
ATP5I	P56385	ATP synthase subunit e, mitochondrial
ATP5J	P18859	ATP synthase-coupling factor 6, mitochondrial
ATP5J2	P56134	ATP synthase subunit f, mitochondrial
ATP5L	O75964	ATP synthase subunit g, mitochondrial
ATP5O	P48047	ATP synthase subunit O, mitochondrial
ATP5S	Q99766	ATP synthase subunit s, mitochondrial
ATP5SL	Q9NW81	ATP synthase subunit s-like protein
ATP6AP1	Q15904	V-type proton ATPase subunit S1
ATP6AP2	O75787	Renin receptor
ATP6V0A1	Q93050-3	V-type proton ATPase 116 kDa subunit a isoform 1
ATP6V0A2	Q9Y487	V-type proton ATPase 116 kDa subunit a isoform 2
ATP6V0A4	Q9HBG4	V-type proton ATPase 116 kDa subunit a isoform 4
ATP6V0C	P27449	V-type proton ATPase 16 kDa proteolipid subunit
ATP6V0D1	P61421	V-type proton ATPase subunit d 1
ATP6V1A	P38606	V-type proton ATPase catalytic subunit A
ATP6V1B2	P21281	V-type proton ATPase subunit B, brain isoform
ATP6V1C1	P21283	V-type proton ATPase subunit C 1
ATP6V1D	Q9Y5K8	V-type proton ATPase subunit D
ATP6V1E1	P36543	V-type proton ATPase subunit E 1
ATP6V1F	Q16864	V-type proton ATPase subunit F
ATP6V1G1	O75348	V-type proton ATPase subunit G 1
ATP6V1H	Q9UI12	V-type proton ATPase subunit H
ATP7A	Q04656	Copper-transporting ATPase 1
ATP7B	P35670	Copper-transporting ATPase 2
ATP9A	O75110	Probable phospholipid-transporting ATPase IIA
ATPAF1	Q5TC12	ATP synthase mitochondrial F1 complex assembly factor 1
ATPAF2	Q8N5M1	ATP synthase mitochondrial F1 complex assembly factor 2
ATPIF1	Q9UII2	ATPase inhibitor, mitochondrial
ATR	Q13535	Serine/threonine-protein kinase ATR
ATRIP	Q8WXE1	ATR-interacting protein
ATRN	O75882	Attractin
ATRX	P46100	Transcriptional regulator ATRX
ATXN10	Q9UBB4	Ataxin-10
ATXN2	Q99700	Ataxin-2
ATXN2L	Q8WWM7	Ataxin-2-like protein
ATXN3	P54252	Ataxin-3
AUH	Q13825	Methylglutaconyl-CoA hydratase, mitochondrial
AUP1	Q9Y679	Ancient ubiquitous protein 1
AURKA	O14965	Aurora kinase A
AURKB	Q96GD4	Aurora kinase B
AVEN	Q9NQS1	Cell death regulator Aven
AVL9	Q8NBF6	Late secretory pathway protein AVL9 homolog
AXL	P30530	Tyrosine-protein kinase receptor UFO
B2M	P61769	Beta-2-microglobulin
B3GALTL	Q6Y288	Beta-1,3-glucosyltransferase
B3GAT3	O94766	Galactosylgalactosylxylosylprotein 3-beta-glucuronosyltransferase 3
B4GALT1	P15291	Beta-1,4-galactosyltransferase 1
B4GALT2	O60909	Beta-1,4-galactosyltransferase 2
B4GALT3	O60512	Beta-1,4-galactosyltransferase 3
B4GALT4	O60513	Beta-1,4-galactosyltransferase 4
B4GALT5	O43286	Beta-1,4-galactosyltransferase 5
B4GALT7	Q9UBV7	Beta-1,4-galactosyltransferase 7
B4GAT1	O43505	Beta-1,4-glucuronyltransferase 1
BABAM1	Q9NWV8	BRISC and BRCA1-A complex member 1
BACE2	Q9Y5Z0	Beta-secretase 2
BAG1	Q99933	BAG family molecular chaperone regulator 1
BAG2	O95816	BAG family molecular chaperone regulator 2
BAG3	O95817	BAG family molecular chaperone regulator 3
BAG4	O95429	BAG family molecular chaperone regulator 4
BAG5	Q9UL15	BAG family molecular chaperone regulator 5
BAG6	P46379	Large proline-rich protein BAG6
BAHD1	Q8TBE0	Bromo adjacent homology domain-containing 1 protein
BAIAP2	Q9UQB8-5	Brain-specific angiogenesis inhibitor 1-associated protein 2
BAIAP2L1	Q9UHR4	Brain-specific angiogenesis inhibitor 1-associated protein 2-like protein 1
BAK1	Q16611	Bcl-2 homologous antagonist/killer
BANF1	O75531	Barrier-to-autointegration factor
BANP	Q8N9N5	Protein BANP
BAP1	Q92560	Ubiquitin carboxyl-terminal hydrolase BAP1
BAP18	Q8IXM2	Chromatin complexes subunit BAP18
BARD1	Q99728	BRCA1-associated RING domain protein 1
BASP1	P80723	Brain acid soluble protein 1
BAX	Q07812	Apoptosis regulator BAX
BAZ1A	Q9NRL2	Bromodomain adjacent to zinc finger domain protein 1A
BAZ1B	Q9UIG0	Tyrosine-protein kinase BAZ1B
BAZ2A	Q9UIF9	Bromodomain adjacent to zinc finger domain protein 2A
BAZ2B	Q9UIF8	Bromodomain adjacent to zinc finger domain protein 2B
BBX	Q8WY36	HMG box transcription factor BBX
BCAM	P50895	Basal cell adhesion molecule
BCAP29	Q9UHQ4	B-cell receptor-associated protein 29
BCAP31	P51572-2	B-cell receptor-associated protein 31
BCAR1	P56945	Breast cancer anti-estrogen resistance protein 1
BCAR3	O75815	Breast cancer anti-estrogen resistance protein 3
BCAS2	O75934	Pre-mRNA-splicing factor SPF27
BCAT2	O15382	Branched-chain-amino-acid aminotransferase, mitochondrial
BCCIP	Q9P287	BRCA2 and CDKN1A-interacting protein
BCCIP	Q9P287-2	BRCA2 and CDKN1A-interacting protein
BCKDHA	P12694	2-oxoisovalerate dehydrogenase subunit alpha, mitochondrial
BCKDHB	P21953	2-oxoisovalerate dehydrogenase subunit beta, mitochondrial
BCKDK	O14874	[3-methyl-2-oxobutanoate dehydrogenase [lipoamide]] kinase, mitochondrial
BCL10	O95999	B-cell lymphoma/leukemia 10
BCL2	P10415	Apoptosis regulator Bcl-2
BCL2L12	Q9HB09	Bcl-2-like protein 12
BCL2L13	Q9BXK5	Bcl-2-like protein 13
BCL7A	Q4VC05-2	B-cell CLL/lymphoma 7 protein family member A
BCL7A	Q4VC05	B-cell CLL/lymphoma 7 protein family member A
BCL7B	Q9BQE9	B-cell CLL/lymphoma 7 protein family member B
BCL7C	Q8WUZ0	B-cell CLL/lymphoma 7 protein family member C
BCL9L	Q86UU0	B-cell CLL/lymphoma 9-like protein
BCLAF1	Q9NYF8	Bcl-2-associated transcription factor 1
BCLAF1	Q9NYF8-3	Bcl-2-associated transcription factor 1
BCOR	Q6W2J9	BCL-6 corepressor
BCORL1	Q5H9F3-3	BCL-6 corepressor-like protein 1
BCR	P11274	Breakpoint cluster region protein
BCS1L	Q9Y276	Mitochondrial chaperone BCS1
BDH2	Q9BUT1	3-hydroxybutyrate dehydrogenase type 2
BECN1	Q14457	Beclin-1
BEND3	Q5T5X7	BEN domain-containing protein 3
BET1	O15155	BET1 homolog
BICD1	Q96G01	Protein bicaudal D homolog 1
BICD2	Q8TD16	Protein bicaudal D homolog 2
BID	P55957	BH3-interacting domain death agonist
BIN1	O00499	Myc box-dependent-interacting protein 1
BIN3	Q9NQY0	Bridging integrator 3
BIRC2	Q13490	Baculoviral IAP repeat-containing protein 2
BIRC5	O15392	Baculoviral IAP repeat-containing protein 5
BIRC6	Q9NR09	Baculoviral IAP repeat-containing protein 6
BLM	P54132	Bloom syndrome protein
BLMH	Q13867	Bleomycin hydrolase
BLOC1S1	P78537	Biogenesis of lysosome-related organelles complex 1 subunit 1
BLOC1S2	Q6QNY1	Biogenesis of lysosome-related organelles complex 1 subunit 2
BLOC1S3	Q6QNY0	Biogenesis of lysosome-related organelles complex 1 subunit 3
BLOC1S4	Q9NUP1	Biogenesis of lysosome-related organelles complex 1 subunit 4
BLOC1S5	Q8TDH9	Biogenesis of lysosome-related organelles complex 1 subunit 5
BLVRA	P53004	Biliverdin reductase A
BLVRB	P30043	Flavin reductase (NADPH)
BMI1	P35226	Polycomb complex protein BMI-1
BMP2K	Q9NSY1	BMP-2-inducible protein kinase
BMP6	P22004	Bone morphogenetic protein 6
BMPR1A	P36894	Bone morphogenetic protein receptor type-1A
BMS1	Q14692	Ribosome biogenesis protein BMS1 homolog
BNC2	Q6ZN30	Zinc finger protein basonuclin-2
BNIP1	Q12981	Vesicle transport protein SEC20
BNIP2	Q12982	BCL2/adenovirus E1B 19 kDa protein-interacting protein 2
BNIP3	Q12983	BCL2/adenovirus E1B 19 kDa protein-interacting protein 3
BNIP3L	O60238	BCL2/adenovirus E1B 19 kDa protein-interacting protein 3-like
BOD1	Q96IK1	Biorientation of chromosomes in cell division protein 1
BOD1L1	Q8NFC6	Biorientation of chromosomes in cell division protein 1-like 1
BOLA1	Q9Y3E2	BolA-like protein 1
BOLA2	Q9H3K6	BolA-like protein 2
BOLA3	Q53S33	BolA-like protein 3
BOP1	Q14137	Ribosome biogenesis protein BOP1
BPGM	P07738	Bisphosphoglycerate mutase
BPHL	Q86WA6	Valacyclovir hydrolase
BPNT1	O95861	3(2),5-bisphosphate nucleotidase 1
BPTF	Q12830-2	Nucleosome-remodeling factor subunit BPTF
BRAF	P15056	Serine/threonine-protein kinase B-raf
BRAP	Q7Z569	BRCA1-associated protein
BRAT1	Q6PJG6	BRCA1-associated ATM activator 1
BRCA1	P38398	Breast cancer type 1 susceptibility protein
BRCC3	P46736	Lys-63-specific deubiquitinase BRCC36
BRD1	O95696	Bromodomain-containing protein 1
BRD2	P25440	Bromodomain-containing protein 2
BRD3	Q15059	Bromodomain-containing protein 3
BRD4	O60885	Bromodomain-containing protein 4
BRD7	Q9NPI1	Bromodomain-containing protein 7
BRD8	Q9H0E9-2	Bromodomain-containing protein 8
BRD9	Q9H8M2	Bromodomain-containing protein 9
BRE	Q9NXR7	BRCA1-A complex subunit BRE
BRF1	Q92994	Transcription factor IIIB 90 kDa subunit
BRI3	O95415	Brain protein I3
BRI3BP	Q8WY22	BRI3-binding protein
BRIP1	Q9BX63	Fanconi anemia group J protein
BRIX1	Q8TDN6	Ribosome biogenesis protein BRX1 homolog
BRK1	Q8WUW1	Protein BRICK1
BRMS1	Q9HCU9	Breast cancer metastasis-suppressor 1
BRMS1L	Q5PSV4	Breast cancer metastasis-suppressor 1-like protein
BROX	Q5VW32	BRO1 domain-containing protein BROX
BRPF1	P55201	Peregrin
BRWD1	Q9NSI6	Bromodomain and WD repeat-containing protein 1
BRWD3	Q6RI45	Bromodomain and WD repeat-containing protein 3
BSDC1	Q9NW68	BSD domain-containing protein 1
BSG	P35613	Basigin
BST2	Q10589	Bone marrow stromal antigen 2
BTAF1	O14981	TATA-binding protein-associated factor 172
BTBD1	Q9H0C5	BTB/POZ domain-containing protein 1
BTD	P43251	Biotinidase
BTF3	P20290	Transcription factor BTF3
BTF3L4	Q96K17	Transcription factor BTF3 homolog 4
BTN2A1	Q7KYR7	Butyrophilin subfamily 2 member A1
BUB1	O43683	Mitotic checkpoint serine/threonine-protein kinase BUB1
BUB1B	O60566	Mitotic checkpoint serine/threonine-protein kinase BUB1 beta
BUB3	O43684	Mitotic checkpoint protein BUB3
BUD13	Q9BRD0	BUD13 homolog
BUD31	P41223	Protein BUD31 homolog
BYSL	Q13895	Bystin
BZW1	Q7L1Q6	Basic leucine zipper and W2 domain-containing protein 1
BZW2	Q9Y6E2	Basic leucine zipper and W2 domain-containing protein 2
C10orf12	Q8N655	Uncharacterized protein C10orf12
C10orf32	Q96B45	UPF0693 protein C10orf32
C10orf76	Q5T2E6	UPF0668 protein C10orf76
C11orf54	Q9H0W9	Ester hydrolase C11orf54
C11orf57	Q6ZUT1	Uncharacterized protein C11orf57
C11orf68	Q9H3H3	UPF0696 protein C11orf68
C11orf73	Q53FT3	Protein Hikeshi
C11orf84	Q9BUA3	Uncharacterized protein C11orf84
C11orf98	E9PRG8	Uncharacterized protein C11orf98
C12orf10	Q9HB07	UPF0160 protein MYG1, mitochondrial
C12orf29	Q8N999	Uncharacterized protein C12orf29
C12orf43	Q96C57	Uncharacterized protein C12orf43
C12orf45	Q8N5I9	Uncharacterized protein C12orf45
C12orf57	Q99622	Protein C10
C12orf73	Q69YU5	Uncharacterized protein C12orf73
C14orf1	Q9UKR5	Probable ergosterol biosynthetic protein 28
C14orf142	Q9BXV9	Uncharacterized protein C14orf142
C14orf166	Q9Y224	UPF0568 protein C14orf166
C15orf40	Q8WUR7	UPF0235 protein C15orf40
C15orf52	Q6ZUT6	Uncharacterized protein C15orf52
C15orf57	Q9BV29	Uncharacterized protein C15orf57
C16orf13	Q96S19	UPF0585 protein C16orf13
C16orf58	Q96GQ5	RUS1 family protein C16orf58
C16orf70	Q9BSU1	UPF0183 protein C16orf70
C16orf87	Q6PH81	UPF0547 protein C16orf87
C17orf59	Q96GS4	Uncharacterized protein C17orf59
C17orf62	Q9BQA9	Uncharacterized protein C17orf62
C17orf75	Q9HAS0	Protein Njmu-R1
C17orf80	Q9BSJ5	Uncharacterized protein C17orf80
C17orf85	Q53F19	Uncharacterized protein C17orf85
C18orf21	Q32NC0	UPF0711 protein C18orf21
C18orf25	Q96B23-2	Uncharacterized protein C18orf25
C18orf32	Q8TCD1	UPF0729 protein C18orf32
C18orf8	Q96DM3	Uncharacterized protein C18orf8
C19orf43	Q9BQ61	Uncharacterized protein C19orf43
C19orf47	Q8N9M1	Uncharacterized protein C19orf47
C19orf52	Q9BSF4	Uncharacterized protein C19orf52
C19orf53	Q9UNZ5	Leydig cell tumor 10 kDa protein homolog
C1D	Q13901	Nuclear nucleic acid-binding protein C1D
C1GALT1	Q9NS00	Glycoprotein-N-acetylgalactosamine 3-beta-galactosyltransferase 1
C1GALT1C1	Q96EU7	C1GALT1-specific chaperone 1
C1orf112	Q9NSG2	Uncharacterized protein C1orf112
C1orf122	Q6ZSJ8	Uncharacterized protein C1orf122
C1orf123	Q9NWV4	UPF0587 protein C1orf123
C1orf131	Q8NDD1	Uncharacterized protein C1orf131
C1orf174	Q8IYL3	UPF0688 protein C1orf174
C1orf226	A1L170-2	Uncharacterized protein C1orf226
C1orf50	Q9BV19	Uncharacterized protein C1orf50
C1orf52	Q8N6N3	UPF0690 protein C1orf52
C1QBP	Q07021	Complement component 1 Q subcomponent-binding protein, mitochondrial
C1QTNF6	Q9BXI9	Complement C1q tumor necrosis factor-related protein 6
C20orf24	Q9BUV8	Uncharacterized protein C20orf24
C20orf27	Q9GZN8-2	UPF0687 protein C20orf27
C21orf33	P30042	ES1 protein homolog, mitochondrial
C21orf59	P57076	UPF0769 protein C21orf59
C2CD2	Q9Y426	C2 domain-containing protein 2
C2CD5	Q86YS7-2	C2 domain-containing protein 5
C2orf43	Q9H6V9	UPF0554 protein C2orf43
C2orf47	Q8WWC4	Uncharacterized protein C2orf47, mitochondrial
C2orf49	Q9BVC5	Ashwin
C2orf76	Q3KRA6	UPF0538 protein C2orf76
C3	P01024	Complement C3
C3orf17	Q6NW34	Uncharacterized protein C3orf17
C3orf38	Q5JPI3	Uncharacterized protein C3orf38
C3orf58	Q8NDZ4	Deleted in autism protein 1
C4BPB	P20851	C4b-binding protein beta chain
C4orf27	Q9NWY4	UPF0609 protein C4orf27
C4orf3	Q8WVX3	Uncharacterized protein C4orf3
C5orf22	Q49AR2	UPF0489 protein C5orf22
C5orf24	Q7Z6I8	UPF0461 protein C5orf24
C5orf51	A6NDU8	UPF0600 protein C5orf51
C6orf106	Q9H6K1	Uncharacterized protein C6orf106
C6orf120	Q7Z4R8	UPF0669 protein C6orf120
C6orf203	Q9P0P8	Uncharacterized protein C6orf203
C7orf25	Q9BPX7	UPF0415 protein C7orf25
C7orf26	Q96N11	Uncharacterized protein C7orf26
C7orf50	Q9BRJ6	Uncharacterized protein C7orf50
C7orf55;LUC7L2	Q96HJ9-2	UPF0562 protein C7orf55
C8orf33	Q9H7E9	UPF0488 protein C8orf33
C8orf59	Q8N0T1	Uncharacterized protein C8orf59
C8orf82	Q6P1X6	UPF0598 protein C8orf82
C9orf114	Q5T280	Putative methyltransferase C9orf114
C9orf142	Q9BUH6	Protein PAXX
C9orf40	Q8IXQ3	Uncharacterized protein C9orf40
C9orf41	Q8N4J0	UPF0586 protein C9orf41
C9orf64	Q5T6V5	UPF0553 protein C9orf64
C9orf78	Q9NZ63	Uncharacterized protein C9orf78
C9orf85	Q96MD7-1	Uncharacterized protein C9orf85
C9orf89	Q96LW7-2	Bcl10-interacting CARD protein
CA9	Q16790	Carbonic anhydrase 9
CAAP1	Q9H8G2	Caspase activity and apoptosis inhibitor 1
CAB39	Q9Y376	Calcium-binding protein 39
CABIN1	Q9Y6J0	Calcineurin-binding protein cabin-1
CACTIN	Q8WUQ7	Cactin
CACUL1	Q86Y37	CDK2-associated and cullin domain-containing protein 1
CACYBP	Q9HB71	Calcyclin-binding protein
CAD	P27708	CAD protein
CADM1	Q9BY67	Cell adhesion molecule 1
CADM4	Q8NFZ8	Cell adhesion molecule 4
CALCOCO1	Q9P1Z2	Calcium-binding and coiled-coil domain-containing protein 1
CALCOCO2	Q13137-4	Calcium-binding and coiled-coil domain-containing protein 2
CALD1	Q05682-3	Caldesmon
CALM1	P62158	Calmodulin
CALR	P27797	Calreticulin
CALU	O43852	Calumenin
CALU	O43852-4	Calumenin
CAMK1D	Q8IU85	Calcium/calmodulin-dependent protein kinase type 1D
CAMK2D	Q13557-12	Calcium/calmodulin-dependent protein kinase type II subunit delta
CAMK2G	Q13555-8	Calcium/calmodulin-dependent protein kinase type II subunit gamma
CAMKK1	Q8N5S9	Calcium/calmodulin-dependent protein kinase kinase 1
CAMKK2	Q96RR4	Calcium/calmodulin-dependent protein kinase kinase 2
CAMLG	P49069	Calcium signal-modulating cyclophilin ligand
CAMSAP1	Q5T5Y3	Calmodulin-regulated spectrin-associated protein 1
CAMSAP2	Q08AD1	Calmodulin-regulated spectrin-associated protein 2
CAND1	Q86VP6	Cullin-associated NEDD8-dissociated protein 1
CANT1	Q8WVQ1	Soluble calcium-activated nucleotidase 1
CANX	P27824	Calnexin
CAP1	Q01518	Adenylyl cyclase-associated protein 1
CAP2	P40123	Adenylyl cyclase-associated protein 2
CAPG	P40121	Macrophage-capping protein
CAPN1	P07384	Calpain-1 catalytic subunit
CAPN15	O75808	Calpain-15
CAPN2	P17655	Calpain-2 catalytic subunit
CAPN7	Q9Y6W3	Calpain-7
CAPNS1	P04632	Calpain small subunit 1
CAPRIN1	Q14444	Caprin-1
CAPZA1	P52907	F-actin-capping protein subunit alpha-1
CAPZA2	P47755	F-actin-capping protein subunit alpha-2
CAPZB	P47756-2	F-actin-capping protein subunit beta
CARD14	Q9BXL6	Caspase recruitment domain-containing protein 14
CARHSP1	Q9Y2V2	Calcium-regulated heat stable protein 1
CARKD	Q8IW45	ATP-dependent (S)-NAD(P)H-hydrate dehydratase
CARM1	Q86X55	Histone-arginine methyltransferase CARM1
CARS	P49589-3	Cysteine--tRNA ligase, cytoplasmic
CARS	P49589-2	Cysteine--tRNA ligase, cytoplasmic
CARS2	Q9HA77	Probable cysteine--tRNA ligase, mitochondrial
CASC3	O15234	Protein CASC3
CASC4	Q6P4E1	Protein CASC4
CASC5	Q8NG31	Protein CASC5
CASK	O14936	Peripheral plasma membrane protein CASK
CASKIN2	Q8WXE0	Caskin-2
CASP2	P42575	Caspase-2
CASP3	P42574	Caspase-3
CASP4;CASP5	P49662	Caspase-4
CASP6	P55212	Caspase-6
CASP7	P55210	Caspase-7
CASP8	Q14790	Caspase-8
CASP8AP2	Q9UKL3	CASP8-associated protein 2
CASP9	P55211	Caspase-9
CAST	P20810-10	Calpastatin
CAT	P04040	Catalase
CAV1	Q03135	Caveolin-1
CAV2	P51636	Caveolin-2
CBFB	Q13951-2	Core-binding factor subunit beta
CBFB	Q13951	Core-binding factor subunit beta
CBL	P22681	E3 ubiquitin-protein ligase CBL
CBLL1	Q75N03	E3 ubiquitin-protein ligase Hakai
CBR1	P16152	Carbonyl reductase [NADPH] 1
CBR3	O75828	Carbonyl reductase [NADPH] 3
CBR4	Q8N4T8	Carbonyl reductase family member 4
CBS	P35520	Cystathionine beta-synthase
CBWD1;CBWD2;CBWD5;CBWD3;CBWD6;CBWD7	Q9BRT8	COBW domain-containing protein 1
CBX1	P83916	Chromobox protein homolog 1
CBX2	Q14781	Chromobox protein homolog 2
CBX3	Q13185	Chromobox protein homolog 3
CBX4	O00257	E3 SUMO-protein ligase CBX4
CBX5	P45973	Chromobox protein homolog 5
CBX8	Q9HC52	Chromobox protein homolog 8
CC2D1A	Q6P1N0	Coiled-coil and C2 domain-containing protein 1A
CC2D1B	Q5T0F9-2	Coiled-coil and C2 domain-containing protein 1B
CCAR1	Q8IX12	Cell division cycle and apoptosis regulator protein 1
CCAR2	Q8N163	Cell cycle and apoptosis regulator protein 2
CCBL1	Q16773	Kynurenine--oxoglutarate transaminase 1
CCBL2	Q6YP21	Kynurenine--oxoglutarate transaminase 3
CCDC101	Q96ES7	SAGA-associated factor 29 homolog
CCDC109B	Q9NWR8	Calcium uniporter regulatory subunit MCUb, mitochondrial
CCDC115	Q96NT0	Coiled-coil domain-containing protein 115
CCDC117	Q8IWD4	Coiled-coil domain-containing protein 117
CCDC12	Q8WUD4	Coiled-coil domain-containing protein 12
CCDC124	Q96CT7	Coiled-coil domain-containing protein 124
CCDC127	Q96BQ5	Coiled-coil domain-containing protein 127
CCDC132	Q96JG6	Coiled-coil domain-containing protein 132
CCDC134	Q9H6E4	Coiled-coil domain-containing protein 134
CCDC137	Q6PK04	Coiled-coil domain-containing protein 137
CCDC167	Q9P0B6	Coiled-coil domain-containing protein 167
CCDC22	O60826	Coiled-coil domain-containing protein 22
CCDC25	Q86WR0	Coiled-coil domain-containing protein 25
CCDC43	Q96MW1	Coiled-coil domain-containing protein 43
CCDC47	Q96A33	Coiled-coil domain-containing protein 47
CCDC50	Q8IVM0-2	Coiled-coil domain-containing protein 50
CCDC51	Q96ER9	Coiled-coil domain-containing protein 51
CCDC53	Q9Y3C0	WASH complex subunit CCDC53
CCDC58	Q4VC31	Coiled-coil domain-containing protein 58
CCDC59	Q9P031	Thyroid transcription factor 1-associated protein 26
CCDC6	Q16204	Coiled-coil domain-containing protein 6
CCDC71	Q8IV32	Coiled-coil domain-containing protein 71
CCDC86	Q9H6F5	Coiled-coil domain-containing protein 86
CCDC88A	Q3V6T2	Girdin
[truncated: 6,074 more rows]

## Sheet: MR plot data
LEAD ID	Gene names	Translocation Score	Reproducibility Score	Significant Movement?	Signifcant Reproducibility?	Significant Translocation?	Significant at FDR 10% Movement?	Signifcant at FDR 10% Reproducibility?	Significant at FDR 10% Translocation?
[truncated: 2,237 more rows]

[truncated: 5 more sheets: LFQ data, Master Data, SmartGeneSearch, Calc 4 con, Calc 4 EGF]
