# Supplementary material for: Global, quantitative and dynamic mapping of protein subcellular localization
Source: eLife. 2016 Jun 9;5:e16950. doi: 10.7554/eLife.16950 (PMC4959882; doi:10.7554/eLife.16950)
Supplement: Supplementary file 7. — A summary of detected organellar and nuclear/cytosolic translocation events triggered by EGF. DOI: http://dx.doi.org/10.7554/eLife.16950.021 [file elife-16950-supp7.xlsx]

## Sheet: Column Headers
Cytosolic translocations
Lead ID	Lead Identifier of protein(s) contained in the protein group, representing the protein with the highest number of identified peptides
Protein name	Uniprot protein name
Gene Name	Uniprot gene name
Function	Manually curated function associated with the lead protein
Known connection to EGF pathway	Whether or not the lead protein has been connected to EGF signaling, based on literature searches
Comments	If the lead protein has been connected to EGF signaling, this provides a summary statement and an accompanying reference. Further comments may also be provided.
Median copy number con	Median copy number of the protein from three control experiments
Median copy number EGF	Median copy number of the protein from three EGF stimulation experiments
Ttest (paired) on log means	Result of Ttest, used to determine if there is a significant difference between the copy number of the protein in control and EGF-stimulated cells
Median overall Copy number	Median copy number of the protein in both control and EGF-stimulation experiments, used when there is no significant difference (p>0.01) between control and EGF-stimulation
Abundance difference	Number of protein copies gained or lost upon EGF stimulation (negative values indicate loss in EGF-stimulated cells)
Copies leaving	The number of copies leaving from either the nuclear, organellar cytosolic fractions, or a combination of two fractions
Copies entering	The number of copies entering the nuclear, organellar or cytosolic fractions, or a combination of two fractions.
Organellar translocations
Lead ID	Lead Identifier of protein(s) contained in the protein group, representing the protein with the highest number of identified peptides
Protein name	Uniprot protein name
Gene Name	Uniprot gene name
Magnitude of Translocation Score	First result of the two-part organellar translocation test. M-Scores indicate the magnitude of movement (from 0 (lowest) to infinity, on a log(10) scale; see methods for details).
Reproducibility Score	Second result of the two-part organellar translocation test. R-Scores indicate the reproducibility of movement (from -1 (lowest) to 1 (highest); see methods for details).
Significant Translocation at FDR = 0%	Score cut-offs for M and R were experimentally derived form a mock experiment, to achieve stringent false discovery rate (FDR) control (see methods for details). The cut-offs are provided in columns M-P of the Organellar Translocations tab. With cut-offs for FDR=0, no false positives are expected among the significant hits.
Significant Translocation at FDR = 10%	As above; at the FDR=10% level, we expect that up to 10% of the significant hits may be false positives (ie 2 out of the 18).
Function	Manually curated function associated with the lead protein
Known connection to EGF pathway	Whether or not the lead protein has been connected to EGF signaling, based on literature searches
Comments	If the lead protein has been connected to EGF signaling, this provides a summary statement and an accompanying reference. Further comments may also be provided.

## Sheet: Cytosolic Translocations
Lead ID	Protein name	Gene Name	Function	Known connection to EGF pathway	Comment	Median copy number con	Median copy number EGF	Ttest (paired) on log means	Median overall Copy number	Abundance difference	Copies leaving								Copies entering								Notes
P22681	E3 ubiquitin-protein ligase CBL	CBL	E3 ubiquitin-protein ligase, promoting degradation	Yes	Direct interaction of Cbl with pTyr 1045 of the EGF receptor (EGFR) is required to sort the EGFR to lysosomes for degradation (Grovdal et al., 2004).	41000	36000	0.106762	37000		10000	from	cytosolic fraction						10000	to	organellar fraction
Q96RK0	Protein capicua homolog	CIC	Transcriptional repressor	Yes	Is ejected from nucleus by ERK activity, and degraded in cytosol (Ajuria et al., 2011; Futran et al., 2015).	9000	5000	0.0365747	6000		5000	from	nuclear fraction						5000	to	cytosolic fraction
P00533	Epidermal growth factor receptor	EGFR	Receptor tyrosine kinase binding ligands of the EGF family	Yes	Binds EGF (Sherrill and Kyte, 2004)	699000	619000	0.00220287	667000	-80000	199000	from	nuclear fraction						118000	to	organellar fraction	and	2000	to	cytosolic fraction		x
P62993	Growth factor receptor-bound protein 2	GRB2	Signaling adapter that couples activated growth factor receptors to signaling pathways	Yes	Binds to phosphorylated EGFR (Lowenstein et al., 1992)	1309000	1134000	0.0104915	1218000		499000	from	cytosolic fraction						485000	to	organellar fraction	and	14000	to	nuclear fraction
Q8WX93	Palladin	PALLD	Regulator of actin dynamics	Yes	Target of ERK phsophorylation, Asano et al suggest that palladin phosphorylation by ERK has an anti-migratory function, possibly by modulating interactions with molecules that regulate cell migration (Asano et al., 2011).	993000	868000	0.0287201	884000		267000	from	nuclear fraction	and	62000	from	organellar fraction		330000	to	cytosolic fraction						x
P51812	Ribosomal protein S6 kinase alpha-3	RPS6KA3	Protein Kinase	Yes	Phosphorylated and activated by Erk1/Erk2 in response to EGF signalling (Roux et al., 2007).	794000	772000	0.229489	780000		61000	from	cytosolic fraction						44000	to	nuclear fraction	and	16000	to	organellar fraction
P29353	SHC-transforming protein 1	SHC1	Signaling adapter that couples activated growth factor receptors to signaling pathways	Yes	Shc phosphotyrosine-binding domain dominantly interacts with epidermal growth factor receptors and mediates Ras activation in intact cells (Sakaguchi et al., 1998).	253000	258000	0.36581	255000		104000	from	cytosolic fraction						109000	to	organellar fraction
Q8TF42	Ubiquitin-associated and SH3 domain-containing protein B	UBASH3B	Interferes with CBL-mediated down-regulation and degradation of receptor-type tyrosine kinases	Yes	Binds to complexes of EGFR and CBL, and dephosphorylates EGFR thereby terminating its signalling and endocytosis (Kowanetz et al., 2004; Raguz et al., 2007)	46000	45000	0.687033	46000		29000	from	cytosolic fraction						28000	to	organellar fraction
Q8IX12	Cell division cycle and apoptosis regulator protein 1	CCAR1	Co-activator of steroid nuclear receptors, β-catenin, Anaphase Promoting Complex/Cyclosome (APC/C) E3 ligase, and tumor suppressor p53	Novel	CCAR1 is a transducer of Notch signalling, and functions as an inhibitor of the EGFR-MAPK pathway (Yoo et al., 2004). Inhibition of EGFR results in elevated levels of CCAR1 (Rishi et al., 2006).	652000	612000	0.0544313	630000		97000	from	nuclear fraction						90000	to	cytosolic fraction	and	6000	to	organellar fraction
Q7Z5L9	Interferon regulatory factor 2-binding protein 2	IRF2BP2	Transcriptional regulator	Novel	Nuclear targeting of IRF2BP2 requires phosphorylation of serine 360 (Teng et al., 2011)	560000	483000	0.0329494	497000		128000	from	nuclear fraction						99000	to	cytosolic fraction	and	29000	to	organellar fraction
Q9H1B7	Interferon regulatory factor 2-binding protein-like	IRF2BPL	Transcriptional regulator	Novel		28000	24000	0.168755	26000		12000	from	nuclear fraction						12000	to	cytosolic fraction
Q9Y6D9	Mitotic spindle assembly checkpoint protein MAD1	MAD1L1	Key mitotic spindle-assembly checkpoint protein	Novel	ATM-mediated Mad1 Serine 214 phosphorylation regulates Mad1 dimerization and the spindle assembly checkpoint (Yang et al., 2014).	202000	213000	0.945966	213000		45000	from	nuclear fraction						45000	to	cytosolic fraction
Q9NQX4	Unconventional myosin-Vc	MYO5C	Actin motor protein	Novel		88000	84000	0.65501	86000		11000	from	cytosolic fraction						7000	to	nuclear fraction	and	4000	to	organellar fraction
Q86UY6	N-alpha-acetyltransferase 40	NAA40	Histone acetyl transferase for histones H4 and H2A	Novel		50000	66000	0.00268356	60000	16000	9000	from	cytosolic fraction						28000	to	nuclear fraction
Q15742	NGFI-A-binding protein 2	NAB2	Transcriptional corepressor	Novel		56000	46000	0.357675	47000		15000	from	nuclear fraction						15000	to	cytosolic fraction
Q12857-2	Nuclear factor 1 A-type	NFIA	Transcriptional regulator	Novel		308000	300000	0.90169	304000		42000	from	nuclear fraction						39000	to	cytosolic fraction	and	4000	to	organellar fraction
P08651	Nuclear factor 1 C-type	NFIC	Transcriptional regulator	Novel		341000	351000	0.809148	350000		28000	from	nuclear fraction						25000	to	cytosolic fraction	and	3000	to	organellar fraction
Q92570	Nuclear receptor subfamily 4 group A member 3	NR4A3	Transcriptional regulator	Novel	Abrogation of nuclear receptors Nr4a3 andNr4a1 in mice leads to development of acute myeloid leukemia (Mullican et al., 2007), suggesting these act as tumor suppresors	27000	26000	0.522618	27000		17000	from	nuclear fraction						17000	to	cytosolic fraction
Q9H4L5	Oxysterol-binding protein-related protein 3	OSBPL3	Binds 25-hydroxycholesterol and cholesterol, implicated as lipid sensors or transporters that regulate a spectrum of cellular functions ranging from lipid metabolism and transport to membrane trafficking and cell signaling	Novel	Membrane association regulated phosphorylation; may interact with the small GTPase R-Ras (Weber-Boyvat et al., 2015)	50000	51000	0.274308	50000		24000	from	cytosolic fraction						20000	to	organellar fraction	and	4000	to	nuclear fraction
P40425	Pre-B-cell leukemia transcription factor 2	PBX2	Transcriptional activator	Novel		73000	78000	0.881357	75000		5000	from	nuclear fraction						5000	to	cytosolic fraction
Q9H4Z3	Phosphorylated CTD-interacting factor 1	PCIF1	Transcriptional regulator, putative	Novel		45000	35000	0.0322012	40000		12000	from	nuclear fraction						12000	to	cytosolic fraction
Q9Y580	RNA-binding protein 7	RBM7	Part of the RNA exosome complex	Novel	phosphorylation of RBM7 by the p38MAPK/MK2 axis increases nuclear ncRNA stability by blocking RBM7 binding to the ncRNAs and subsequent RNA exosome targeting to allow stress-dependent modulations of the noncoding transcriptome. (Tiedje et al., 2015)	107000	61000	0.0356143	78000		41000	from	nuclear fraction						41000	to	cytosolic fraction
Q9UPN6	Protein SCAF8	SCAF8	mRNA processing	Novel		50000	51000	0.385925	50000		10000	from	nuclear fraction						10000	to	cytosolic fraction
Q6EMK4	Vasorin	VASN	Soluble part is an inhibitor of TGFB; cleaved by ADAM17 to be released into medium.	Novel	The soluble form of VASN inhibits TGFβ and the secretion of VASN is tightly controlled by ADAM17 (Malapeira et al., 2011)	49000	18000	0.000215616	30000	-32000	16000	from	nuclear fraction	and	15000	from	organellar fraction		none								x
Q86WB0	Nuclear-interacting partner of ALK	ZC3HC1	Essential component of an SCF-type E3 ligase complex, SCF(NIPA), a complex that controls mitotic entry by mediating ubiquitination and subsequent degradation of cyclin B1 (CCNB1)	Novel		215000	211000	0.108683	212000		71000	from	nuclear fraction						71000	to	cytosolic fraction
Q6NZY4	Zinc finger CCHC domain-containing protein 8	ZCCHC8	Part of the RNA exosome complex	Novel	Associates with RBM7 and hMTR4 forming the trimeric NEXT complex (Lubas et al., 2011). p38MAPK mediated phosphorylation of RBM7 regulates the human nuclear exosome targeting complex (Tiedje et al., 2015).	171000	184000	0.593722	177000		80000	from	nuclear fraction	and	2000	from	organellar fraction		82000	to	cytosolic fraction
P28482	Mitogen-activated protein kinase 1	MAPK1	Protein Kinase	Yes	Growth factors induce nuclear translocation of MAPK1 (Lenormand et al., 1993)	1904000	1725000	0.562017	1838000		89000	from	cytosolic fraction						80000	to	nuclear fraction	and	10000	to	organellar fraction

## Sheet: Organellar Translocations
LEAD ID	Gene names	Magnitude of Translocation Score	Reproducibility Score	Significant Translocation at FDR = 0%	Significant Translocation at FDR = 10%	Function	Known connection to EGF pathway?	Comment
P00533	EGFR	36.949	0.989985	Yes	Yes	Receptor tyrosine kinase binding ligands of the EGF family	yes	Binds EGF (Sherrill and Kyte, 2004)				Score cut-offs for significance:
P62993	GRB2	75.2197	0.986719	Yes	Yes	Signaling adapter that couples activated growth factor receptors to signaling pathways	yes	Binds to phosphorylated EGFR (Lowenstein et al., 1992)
P29353	SHC1	97.8284	0.972988	Yes	Yes	Signaling adapter that couples activated growth factor receptors to signaling pathways	yes	Shc phosphotyrosine-binding domain dominantly interacts with epidermal growth factor receptors and mediates Ras activation in intact cells (Sakaguchi et al., 1998).				FDR level:		0	0.1
Q16513	PKN2	5.9554	0.972895	Yes	Yes	Kinase. Actin regulator	indirect	Target of Rho/Rac, which are targets of EGFR signalling (Vincent and Settleman, 1997)				Movement:		2	0.6
Q14247	CTTN	0.644871	0.977145		Yes	Actin regulator	indirect	Target of PKN2 (Mezi et al., 2012)				Reproducibility:		0.9	0.7
O75116	ROCK2	1.49618	0.957105		Yes	Kinase. Actin regulator	indirect	Target of Rho, which is a target of EGFR signalling (Julian and Olson, 2014)
Q09666	AHNAK	1.25644	0.931335		Yes	Scaffold protein. Involved in TGFB signalling (Davis et al., 2015)	novel
Q14847	LASP1	1.19134	0.916218		Yes	Actin regulator (Orth et al., 2015)	novel					Cut-offs were determined from mock-experiment with no expetced true positives.
Q53EL6	PDCD4	0.616588	0.899561		Yes	Tumor suppressor, apoptosis	yes	Degraded in repsonse to EGF (Matsuhashi et al., 2014)				FDR = False Discovery Rate
P46939	UTRN	1.11988	0.895882		Yes	Actin regulator (Perronnet and Vaillend, 2010)	novel
O00750	PIK3C2B	0.686563	0.865245		Yes	Kinase. Regulates Rac/cell motility (Katso et al., 2006)	yes	Binds activated EGFR and GRB2 (Wheeler and Domin, 2001)
Q8IUD2	ERC1	1.18099	0.847084		Yes	Cell motility (Astro et al., 2014)	novel
Q9UNP9	PPIE	3.41879	0.83088		Yes	Splicing (Kuraoka et al., 2008)	novel
O00592	PODXL	1.18489	0.802852		Yes	Adhesion	indirect	Modulates ezrin signalling, which is a target of Rock (Nielsen and McNagny, 2009)
Q969G5	PRKCDBP	0.843735	0.784464		Yes	Regulates ERK signalling, by anchroing caveolae to the cytoskeleton	indirect	Component of caveoale, which regulate EGF signaling (Hernandez et al., 2013)
Q9Y315	DERA	8.98135	0.782304		Yes	Deoxyribose-phosphate aldolase, stress-induced energy conversion (Salleron et al., 2014)	novel
P35611	ADD1	0.891028	0.776171		Yes	Actin regulator	indirect	Target of Rho/ROCK2 (Fukata et al. 1999)
P51812	RPS6KA3	2.04126	0.752525		Yes	Kinase	yes	Phosphorylated and activated by Erk1/Erk2 in response to EGF signaling (Roux et al., 2007).
O94875-11	SORBS2	0.537081	0.905006
O14745	SLC9A3R1	0.45155	0.792944
O75475	PSIP1	1.57888	0.691323
O00401	WASL	1.6257	0.634971
Q9NV70	EXOC1	0.908896	0.622597
P23526	AHCY	0.648267	0.585867
P50995	ANXA11	2.36694	0.518894
Q8NB49	ATP11C	1.87221	0.512685
Q9NR12	PDLIM7	0.687458	0.510504
Q15334	LLGL1	0.766743	0.503729
Q9BXF6	RAB11FIP5	1.36717	0.470081
P16949	STMN1	0.471749	0.456245
Q8IZ83	ALDH16A1	0.718922	0.444615
P51798	CLCN7	0.607128	0.416129
Q7KZI7-14	MARK2	0.902927	0.334461
P62979	RPS27A (ubiquitin)	6.53821	0.273523
Q8TEY7	USP33	0.716065	0.230321
O75110	ATP9A	0.724893	0.184824
P37837	TALDO1	0.992112	0.174342
Q8TDM6	DLG5	0.844757	0.173389
Q9UNH7	SNX6	0.880353	0.148277
P50552	VASP	0.543925	0.147521
Q96KG9-2	SCYL1	0.775816	0.129597
O75531	BANF1	0.645891	0.113357
P04632	CAPNS1	0.478918	0.0294242
Q6P3W7	SCYL2	1.46224	0.01095
Q03169	TNFAIP2	0.966208	-0.0369311
Q9NQX4	MYO5C	0.601542	-0.0773291
P36543	ATP6V1E1	1.13444	-0.0776118
Q9NRA8	EIF4ENIF1	1.33939	-0.0899392
O76070	SNCG	0.773127	-0.116485
Q9NYV4	CDK12	0.670211	-0.139311
Q9H4F8	SMOC1	0.506826	-0.206963
Q9H2K8	TAOK3	0.669617	-0.254478
Q9UQ90	SPG7	2.46998	-0.254845
Q9Y4I1	MYO5A	2.64429	-0.273227
Q5VZK9	LRRC16A	1.56334	-0.307877
P42166	TMPO	1.26085	-0.319378
Q02487	DSC2	0.732232	-0.33111
Q9NTK5	OLA1	0.858151	-0.337475
O15127	SCAMP2	0.48531	-0.355077
Q14764	MVP	0.519464	-0.378245
Q69YQ0	SPECC1L	0.703273	-0.412363
P41240	CSK	0.621692	-0.433943
P17812	CTPS1	0.522375	-0.457354
P31947	SFN	0.523909	-0.457677
Q9BRT6	LLPH	0.671393	-0.479303
P11766	ADH5	0.681843	-0.496121
Q06210	GFPT1	0.472545	-0.513794
Q9H3K6	BOLA2	1.36587	-0.556424
Q709C8	VPS13C	2.55459	-0.57882
P78362-2	SRPK2	0.584683	-0.593746
Q658P3-2	STEAP3	0.506166	-0.619099
Q86WR7	PROSER2	0.55287	-0.630755
P35580-5	MYH10	3.01936	-0.634557
O95757	HSPA4L	0.744415	-0.668718
P08579	SNRPB2	0.633728	-0.687366
O95861	BPNT1	0.598553	-0.688313
O75044	SRGAP2	0.497071	-0.698828
P35520	CBS	0.817457	-0.701356
Q99797	MIPEP	0.732158	-0.706406
Q15042	RAB3GAP1	1.41598	-0.716223
Q30201	HFE	1.53335	-0.722282
P49321	NASP	2.91053	-0.72306
Q9BZ29-4	DOCK9	0.627524	-0.747954
Q9H4I3	TRABD	1.73545	-0.788669
Q8N6H7	ARFGAP2	0.456765	-0.85077
P35222	CTNNB1	1.73472	-0.871092
P78417	GSTO1	0.637455	-0.897086
Q9Y5B9	SUPT16H	0.89845	-0.916734
O15347	HMGB3	0.92175	-0.930124
P09874	PARP1	1.7308	-0.933173
Q16880	UGT8	5.28833	-0.946998
P09429	HMGB1;HMGB1P1	0.665228	-0.949135
Q99615	DNAJC7	0.907138	-0.955986
Q9BQG0-2	MYBBP1A	1.43819	-0.957264
Q9Y2L1	DIS3	0.556766	-0.963308
Q8WXX5	DNAJC9	2.02384	-0.963759
P17480	UBTF	3.77913	-0.967868
P23497	SP100	1.199	-0.97858
Q9BYD2	MRPL9	1.68504	-0.984723
P26583	HMGB2	1.94372	-0.98595
O95672	ECEL1	0.468907	-0.98681
P43246	MSH2	0.486053	-0.993095
P84243	H3F3A	0.989083	-0.99981
Q68D91	MBLAC2	0.447351	-0.885549
P18074	ERCC2	0.44674	-0.0899624
Q01629	IFITM2;IFITM1	0.446561	0.411935
Q9NUQ6	SPATS2L	0.429439	-0.334735
O15160	POLR1C	0.423489	-0.310858
Q92599	SEPT8	0.419376	-0.916128
Q641Q2	FAM21A	0.418239	0.385754
O95425-2	SVIL	0.415949	-0.0781065
Q96C19	EFHD2	0.412425	-0.936819
Q13596	SNX1	0.409245	-0.321645
Q96HC4	PDLIM5	0.399959	0.76688
Q9UNK0	STX8	0.385277	-0.793959
P32970	CD70	0.378382	-0.599011
Q8IXU6	SLC35F2	0.369426	0.115347
P11117	ACP2	0.369408	0.660422
Q16831	UPP1	0.36767	-0.713224
Q9NVH1	DNAJC11	0.365377	-0.343537
P40121	CAPG	0.351478	-0.870328
P34741	SDC2	0.344446	0.420191
Q8WX93	PALLD	0.330423	0.644631
Q96KP1	EXOC2	0.319866	0.192845
Q9H4A4	RNPEP	0.318362	-0.565695
Q14114	LRP8	0.315954	-0.627938
Q6DN12	MCTP2	0.312453	-0.317753
P13797	PLS3	0.311005	0.694076
P08648	ITGA5	0.310477	-0.030509
P16401	HIST1H1B	0.309748	-0.982138
O95602	POLR1A	0.309402	-0.989939
Q96EY1-2	DNAJA3	0.307134	0.333901
Q08945	SSRP1	0.297836	-0.971291
Q9BR76	CORO1B	0.297161	0.271397
P19447	ERCC3	0.295286	-0.696302
Q14566	MCM6	0.295103	-0.457199
O95721	SNAP29	0.285453	-0.976913
O14657	TOR1B	0.279956	0.903268
Q93009	USP7	0.279337	-0.626757
P33991	MCM4	0.278084	0.0447644
Q9UNX4	WDR3	0.270755	-0.977287
O14974	PPP1R12A	0.26913	0.516686
P00441	SOD1	0.266108	0.41345
P10646	TFPI	0.264814	0.387991
Q9H6T3	RPAP3	0.264043	0.417688
Q5T0N5-4	FNBP1L	0.263742	0.347977
O60907-2	TBL1X	0.261822	-0.42555
Q8TF74	WIPF2	0.259448	0.868881
P49757	NUMB	0.258006	-0.455613
O43432	EIF4G3	0.256162	-0.684152
O00308	WWP2	0.252971	-0.565769
P11172	UMPS	0.252091	0.541649
P60903	S100A10	0.247295	0.425584
Q9UBP0	SPAST	0.245137	-0.692169
Q14126	DSG2	0.242338	0.837954
Q5HYK7	SH3D19	0.240304	-0.735562
Q15907	RAB11B;RAB11A	0.240176	0.728988
O00442	RTCA	0.228594	0.171651
P52565	ARHGDIA	0.227053	-0.197872
Q9HBL0	TNS1	0.226155	0.634453
P29373	CRABP2	0.224768	0.189031
P86791	CCZ1;CCZ1B	0.224472	0.625998
Q8NHV4	NEDD1	0.222791	-0.965428
P23634	ATP2B4	0.217329	0.421407
Q13439	GOLGA4	0.214273	-0.0441454
Q9Y5K6	CD2AP	0.201287	0.231418
P00491	PNP	0.198499	-0.528151
Q9GZT9	EGLN1	0.197872	-0.734828
Q14166	TTLL12	0.194663	-0.380935
Q13444	ADAM15	0.194375	-0.313129
Q8WUM0	NUP133	0.194114	-0.5103
Q9H0X4	ITFG3	0.191947	0.291486
Q13136	PPFIA1	0.191227	0.555236
Q9UQ35	SRRM2	0.188697	0.273198
Q9Y4F1	FARP1	0.187234	0.413811
P20908	COL5A1	0.18674	-0.310177
Q6WCQ1-2	MPRIP	0.186053	0.831412
Q15642	TRIP10	0.184684	0.128498
P50570	DNM2	0.184274	0.902971
P98082	DAB2	0.180184	0.824805
Q9Y281	CFL2	0.178488	-0.457422
Q8NC96	NECAP1	0.174569	-0.613384
Q13573	SNW1	0.170312	0.469065
Q8NEY1	NAV1	0.162398	-0.477325
O15381	NVL	0.161989	-0.291667
P05783	KRT18	0.161689	0.576874
Q6L8Q7	PDE12	0.158242	-0.882344
O15118	NPC1	0.158192	0.910596
Q96AX1	VPS33A	0.15634	-0.759407
Q9UNY4	TTF2	0.155355	-0.551677
O75146	HIP1R	0.154882	-0.454714
O15155	BET1	0.15134	-0.414497
Q9NR28	DIABLO	0.151267	-0.941961
P20339	RAB5A	0.150262	-0.385446
Q96IZ0	PAWR	0.138961	-0.234206
Q13332-6	PTPRS	0.132182	-0.00622756
Q04760	GLO1	0.131944	-0.700496
P26447	S100A4	0.131805	0.528804
Q96TA1	FAM129B	0.130228	-0.149576
P17813	ENG	0.125003	-0.00984975
P61289	PSME3	0.122296	0.342101
O43752	STX6	0.120541	-0.803158
Q8NBQ5	HSD17B11	0.118768	0.545972
Q8WWI1-3	LMO7	0.1181	0.63088
Q9UMX0	UBQLN1	0.116739	-0.882796
A1X283	SH3PXD2B	0.115794	0.363269
Q7RTV0	PHF5A	0.111365	0.0439588
Q13045-2	FLII	0.109928	-0.739531
P06703	S100A6	0.106281	0.305342
O75122-3	CLASP2	0.104573	-0.718199
Q9NWM8	FKBP14	0.104014	-0.214348
P36871	PGM1	0.103323	-0.124299
Q1KMD3	HNRNPUL2	0.102945	-0.591747
Q8NB16	MLKL	0.102747	-0.589995
Q5JRX3	PITRM1	0.102476	-0.136444
P21266	GSTM3	0.102404	-0.374489
P06454	PTMA	0.10227	0.0386996
Q63HN8	RNF213	0.0996126	0.835694
Q9HC07	TMEM165	0.0978601	-0.985805
P25205	MCM3	0.0941793	-0.888826
P50613	CDK7	0.0917516	-0.627374
Q9UHD9	UBQLN2	0.0912406	-0.234448
Q2M2I8	AAK1	0.0905848	-0.541747
Q12792	TWF1	0.0905084	-0.834408
Q6WKZ4	RAB11FIP1	0.089845	0.354327
P07355	ANXA2;ANXA2P2	0.0880913	0.645521
Q96EC8	YIPF6	0.0879335	-0.794603
Q9UBT7	CTNNAL1	0.0875666	-0.643124
Q9BY89	KIAA1671	0.0872016	0.37427
O00622	CYR61	0.084563	-0.433623
P29372	MPG	0.0830797	-0.635148
P60709	ACTB	0.0804716	0.61154
Q9Y3B4	SF3B6	0.0765135	-0.605858
P42785	PRCP	0.0756211	0.842271
P07602	PSAP	0.0695707	0.241719
Q96RQ1	ERGIC2	0.0690567	-0.756386
Q8N122	RPTOR	0.0682665	-0.0389727
Q13601	KRR1	0.0648909	-0.724666
Q9UBU9	NXF1	0.0641415	0.74753
Q9Y376	CAB39	0.0637769	-0.962953
Q15058	KIF14	0.0631621	0.203199
Q15643	TRIP11	0.0614855	0.197966
Q16576	RBBP7	0.0614081	-0.746944
P35237	SERPINB6	0.0597327	0.118192
P09661	SNRPA1	0.0596589	-0.814323
P11908	PRPS2	0.0590516	-0.424316
Q92626	PXDN	0.0549344	-0.566443
Q96EK6	GNPNAT1	0.054308	-0.697157
Q09028	RBBP4	0.0531022	-0.719271
Q96M27	PRRC1	0.0521884	-0.804633
P45974	USP5	0.0498414	0.508075
P30837	ALDH1B1	0.0483294	-0.356436
Q8NFJ5	GPRC5A	0.0462534	0.796527
Q8NBJ4	GOLM1	0.0458498	-0.209376
Q96RT1-3	ERBB2IP	0.0456217	0.821681
Q6FI13	HIST2H2AA3;HIST2H2AC	0.0441399	-0.995678
P10412	HIST1H1E;HIST1H1D	0.0434158	-0.976486
P17096	HMGA1	0.0421217	-0.974624
P11171	EPB41	0.0391998	0.173921
Q8IWB7	WDFY1	0.0389742	-0.601117
Q12913	PTPRJ	0.0374596	0.331608
P61970	NUTF2	0.0371896	0.425684
O14653	GOSR2	0.0366643	-0.0370572
Q9NYL2	ZAK	0.0338736	-0.77975
Q96PY5	FMNL2	0.0326789	0.818842
Q9BTX1	NDC1	0.0309673	-0.8632
Q9P2K8	EIF2AK4	0.0290564	-0.844933
Q8IVT2	MISP	0.0282429	0.0520831
Q9H7D0	DOCK5	0.0277454	-0.694441
P40818	USP8	0.0255105	-0.0576027
Q8NI22	MCFD2	0.0222445	-0.775004
Q5BJF2	TMEM97	0.0202465	-0.270876
P09234	SNRPC	0.0190603	-0.659661
O00429	DNM1L	0.016301	-0.859159
P33992	MCM5	0.0151877	-0.749377
P47755	CAPZA2	0.0147761	0.41499
Q9NYL9	TMOD3	0.0137216	0.0745067
P07339	CTSD	0.0116731	0.753889
O15091	KIAA0391	0.00813278	-0.0513982
Q9UBG0	MRC2	0.0077217	0.254842
P30085	CMPK1	0.00758618	-0.602284
O96013	PAK4	0.00673832	-0.81481
Q9NQ29	LUC7L	0.00671047	-0.974393
P14923	JUP	0.00669783	0.131776
Q9BY77	POLDIP3	0.00602347	0.216772
Q5W111	SPRYD7	0.00593488	-0.248356
Q14738	PPP2R5D	0.00592175	-0.305859
Q16658	FSCN1	0.00590508	0.747797
Q15181	PPA1	0.00584612	-0.329361
Q9NR56	MBNL1	0.00519836	-0.971081
Q9NUM4	TMEM106B	0.0041486	0.304729
P26358-2	DNMT1	0.00396729	-0.624497
P43034	PAFAH1B1	0.00343191	0.00981175
P61081	UBE2M	0.00222033	0.204687
Q14108	SCARB2	0.00210452	0.626784
P63313	TMSB10	0.0012016	-0.0433773
P00505	GOT2	0	0.989586
Q12849	GRSF1	0	0.966243
P49411	TUFM	0	0.962878
P14635	CCNB1	0	0.921174
Q9BPX5	ARPC5L	0	0.895156
P11234-2	RALB	0	0.884877
Q03135	CAV1	0	0.884237
Q01628	IFITM3	0	0.882813
Q01650	SLC7A5	0	0.877578
P68133	ACTA1;ACTC1;ACTA2;ACTG2	0	0.876038
P07858	CTSB	0	0.874863
Q6UXH1	CRELD2	0	0.872597
Q9UQB8-5	BAIAP2	0	0.865253
P48723	HSPA13	0	0.832932
Q02978	SLC25A11	0	0.824358
P23458	JAK1	0	0.818269
P35579	MYH9	0	0.816718
P15924	DSP	0	0.813465
Q9UBR2	CTSZ	0	0.807888
Q07021	C1QBP	0	0.796876
Q9UPQ0	LIMCH1	0	0.793121
P11233	RALA	0	0.787126
P63261	ACTG1	0	0.786966
Q9Y3B7	MRPL11	0	0.782403
Q9P0K7	RAI14	0	0.780548
Q96B97-2	SH3KBP1	0	0.778538
O75063	FAM20B	0	0.775336
Q9Y639	NPTN	0	0.774961
Q02241	KIF23	0	0.774597
Q9UNI6	DUSP12	0	0.774553
Q9Y3A5	SBDS	0	0.754994
Q04721	NOTCH2	0	0.753956
Q9NRV9	HEBP1	0	0.749513
O00115	DNASE2	0	0.748469
P08962	CD63	0	0.748092
O60313-2	OPA1	0	0.7479
P41250	GARS	0	0.74692
P13284	IFI30	0	0.74638
Q9Y5M8	SRPRB	0	0.742544
Q7L7X3	TAOK1	0	0.733474
Q9UHI6	DDX20	0	0.729802
Q6NUM9	RETSAT	0	0.72967
P35658	NUP214	0	0.729025
P46940	IQGAP1	0	0.726359
P04899	GNAI2	0	0.725986
Q9Y617	PSAT1	0	0.725203
P53634	CTSC	0	0.720854
Q9NV96	TMEM30A	0	0.714802
Q9UHR4	BAIAP2L1	0	0.708569
Q96JC1-2	VPS39	0	0.707539
P09972	ALDOC	0	0.696099
Q8IY17	PNPLA6	0	0.693928
P16278	GLB1	0	0.687746
P49588	AARS	0	0.68238
P07686	HEXB	0	0.682297
Q15942	ZYX	0	0.675094
P49770	EIF2B2	0	0.668899
Q9NTX5	ECHDC1	0	0.668716
P38606	ATP6V1A	0	0.668326
Q4KMP7	TBC1D10B	0	0.666727
Q9H4G0	EPB41L1	0	0.664425
Q8TCS8	PNPT1	0	0.661403
Q92820	GGH	0	0.657386
Q6NZI2	PTRF	0	0.654405
Q8WWC4	C2orf47	0	0.653524
Q15599	SLC9A3R2	0	0.65134
Q9Y265	RUVBL1	0	0.642213
P61011	SRP54	0	0.637117
P10619	CTSA	0	0.633991
Q9UBQ7	GRHPR	0	0.624186
Q12965	MYO1E	0	0.621142
P42892	ECE1	0	0.617672
P11177	PDHB	0	0.616463
Q4G176	ACSF3	0	0.615914
Q13637	RAB32	0	0.608929
P15559	NQO1	0	0.60741
Q9H6X2	ANTXR1	0	0.606085
Q9HCS7	XAB2	0	0.604034
Q8N556	AFAP1	0	0.603082
Q13724	MOGS	0	0.597538
Q9UK41	VPS28	0	0.597075
P06865	HEXA	0	0.596568
P08237	PFKM	0	0.591355
P05067	APP	0	0.58924
Q6IAA8	LAMTOR1	0	0.588456
Q92747	ARPC1A	0	0.583084
P25789	PSMA4	0	0.579583
Q8NBI5	SLC43A3	0	0.575784
Q8TAA9	VANGL1	0	0.574592
O95881	TXNDC12	0	0.570304
P06241	FYN	0	0.565639
Q9UEU0	VTI1B	0	0.55747
Q9NQW6	ANLN	0	0.556004
Q93050-3	ATP6V0A1	0	0.554626
P04062	GBA	0	0.552885
Q9NP58	ABCB6	0	0.54851
Q9Y606	PUS1	0	0.546507
Q99933	BAG1	0	0.544544
Q9BTA9	WAC	0	0.54208
Q969N2	PIGT	0	0.535701
P37198	NUP62	0	0.535449
Q96N66	MBOAT7	0	0.532537
P08559	PDHA1	0	0.527196
Q15075	EEA1	0	0.527143
Q8WTV0-2	SCARB1	0	0.524452
Q86Y07	VRK2	0	0.52242
P18669	PGAM1	0	0.520695
Q16832	DDR2	0	0.518203
Q5JPE7	NOMO2;NOMO3	0	0.513205
P47756-2	CAPZB	0	0.511248
P09012	SNRPA	0	0.510604
Q9Y2S7	POLDIP2	0	0.507247
O75822	EIF3J	0	0.50435
Q15428	SF3A2	0	0.503514
Q9BQE3	TUBA1C	0	0.499422
Q9Y230	RUVBL2	0	0.489282
Q13885	TUBB2A;TUBB2B	0	0.48612
Q9Y5X3	SNX5	0	0.483536
P10253	GAA	0	0.479961
Q15067	ACOX1	0	0.474142
Q92542	NCSTN	0	0.473256
P11279	LAMP1	0	0.47202
Q16643	DBN1	0	0.471213
Q96DV4	MRPL38	0	0.471122
Q8NHP8	PLBD2	0	0.470583
P53350	PLK1	0	0.468081
P13861	PRKAR2A	0	0.461726
P13073	COX4I1	0	0.457033
P48960	CD97	0	0.454975
P43686	PSMC4	0	0.454103
Q5M775	SPECC1	0	0.453102
Q9UBI6	GNG12	0	0.45057
P16066	NPR1	0	0.445956
Q9H2D6-5	TRIOBP	0	0.445754
O75935	DCTN3	0	0.444715
P11169	SLC2A3;SLC2A14	0	0.4403
P24941	CDK2	0	0.436871
Q01974	ROR2	0	0.434285
Q86TC9	MYPN	0	0.432667
P15586	GNS	0	0.430268
Q969H8	MYDGF	0	0.425734
Q9ULF5	SLC39A10	0	0.423246
Q06124-2	PTPN11	0	0.423007
P21291	CSRP1	0	0.418948
Q13443	ADAM9	0	0.416747
P55735	SEC13	0	0.415869
Q6IQ22	RAB12	0	0.414579
Q15005	SPCS2	0	0.411892
Q8N766	EMC1	0	0.407738
P84095	RHOG	0	0.40259
P61006	RAB8A	0	0.401638
P28070	PSMB4	0	0.401445
O00469-2	PLOD2	0	0.40124
Q15070	OXA1L	0	0.397144
Q8IZP9	GPR64	0	0.396675
P28288	ABCD3	0	0.396269
P57678	GEMIN4	0	0.393992
Q2TAY7	SMU1	0	0.393422
P60981	DSTN	0	0.392932
O14950	MYL12B;MYL12A;MYL9	0	0.3903
Q32P28	LEPRE1	0	0.389392
O94874	UFL1	0	0.387908
Q14134	TRIM29	0	0.38695
O60762	DPM1	0	0.382966
P35052	GPC1	0	0.376896
Q9P206-2	KIAA1522	0	0.373706
P99999	CYCS	0	0.371615
P41214	EIF2D	0	0.36908
Q8IZA0	KIAA0319L	0	0.365737
Q12907	LMAN2	0	0.36324
P63167	DYNLL1	0	0.361912
Q13813	SPTAN1	0	0.361587
P07737	PFN1	0	0.360873
P60174	TPI1	0	0.357712
O43815	STRN	0	0.357624
O14737	PDCD5	0	0.354524
P63165	SUMO1	0	0.354023
P60953	CDC42	0	0.352639
Q15043	SLC39A14	0	0.351723
O60493	SNX3	0	0.340132
Q9Y624	F11R	0	0.339075
O14964	HGS	0	0.338935
P62820	RAB1A	0	0.337807
P42702	LIFR	0	0.337096
P30086	PEBP1	0	0.334408
P52907	CAPZA1	0	0.32723
Q8TAE8	GADD45GIP1	0	0.325575
P21359	NF1	0	0.325567
Q9NTJ5	SACM1L	0	0.322332
P52948	NUP98	0	0.320244
P60900	PSMA6	0	0.31777
Q8N183	NDUFAF2	0	0.315581
P32119	PRDX2	0	0.314767
P29401-2	TKT	0	0.314767
Q969Z0	TBRG4	0	0.307479
P06756	ITGAV	0	0.304701
Q9BV40	VAMP8	0	0.301862
O60749	SNX2	0	0.301289
Q16851	UGP2	0	0.299182
O43504	LAMTOR5	0	0.298646
P06493	CDK1	0	0.298187
P17342	NPR3	0	0.296903
P17987	TCP1	0	0.294951
P67936	TPM4	0	0.294164
P22830	FECH	0	0.293613
P51151	RAB9A	0	0.293348
P67812	SEC11A	0	0.290756
O00303	EIF3F	0	0.290693
O43402	EMC8	0	0.290606
P49591	SARS	0	0.288891
P04075	ALDOA	0	0.287246
P80723	BASP1	0	0.285002
P49368	CCT3	0	0.282726
Q14203	DCTN1	0	0.275698
O43776	NARS	0	0.27471
O95373	IPO7	0	0.27322
P24752	ACAT1	0	0.272067
P54760	EPHB4	0	0.270197
P15311	EZR	0	0.266165
P14927	UQCRB	0	0.2614
Q16881	TXNRD1	0	0.260083
Q96A65	EXOC4	0	0.259476
Q9P253	VPS18	0	0.259358
Q96JJ7	TMX3	0	0.254455
O43175	PHGDH	0	0.251936
P08238	HSP90AB1	0	0.251296
Q96DB5	RMDN1	0	0.249888
Q9NVJ2	ARL8B	0	0.248786
P00558	PGK1	0	0.248687
Q9UKK9	NUDT5	0	0.245933
Q9Y5X1	SNX9	0	0.243338
O75152	ZC3H11A	0	0.237389
Q15382	RHEB	0	0.237214
Q4KMQ2	ANO6	0	0.231798
Q15369	TCEB1	0	0.229478
P49327	FASN	0	0.223702
Q86W92-2	PPFIBP1	0	0.220307
Q9NUL7	DDX28	0	0.218008
Q9NPA0	EMC7	0	0.215876
P61769	B2M	0	0.215058
P55011	SLC12A2	0	0.209442
Q04917	YWHAH	0	0.20561
Q13501	SQSTM1	0	0.202962
O95202	LETM1	0	0.202734
Q9P035	HACD3	0	0.201252
Q14573	ITPR3	0	0.201079
Q9ULV4	CORO1C	0	0.200176
Q02818	NUCB1	0	0.196606
Q8IVF2	AHNAK2	0	0.194555
O15270	SPTLC2	0	0.19223
P51149	RAB7A	0	0.191765
Q7L1W4	LRRC8D	0	0.191419
Q8ND04	SMG8	0	0.189655
O60573	EIF4E2	0	0.189145
Q9Y333	LSM2	0	0.188351
Q9UPT5	EXOC7	0	0.187363
Q8IYI6	EXOC8	0	0.183452
P14618	PKM	0	0.181687
P61966	AP1S1	0	0.180834
Q96D15	RCN3	0	0.172684
Q9UHD1	CHORDC1	0	0.17109
P62136	PPP1CA	0	0.170792
Q9C0B5	ZDHHC5	0	0.168566
Q9HD42	CHMP1A	0	0.166193
Q4G0N4	NADK2	0	0.162404
Q8NHH9	ATL2	0	0.160529
Q9NYP7	ELOVL5	0	0.159218
P62191	PSMC1	0	0.153705
Q5T9L3-2	WLS	0	0.151304
Q15811-9	ITSN1	0	0.149265
P42167	TMPO	0	0.148449
P61981	YWHAG	0	0.147965
Q9NXW2	DNAJB12	0	0.147599
P48643	CCT5	0	0.147554
P60660-2	MYL6	0	0.142727
P18084	ITGB5	0	0.142712
O14917	PCDH17	0	0.141322
O43865	AHCYL1	0	0.140283
Q96CW1	AP2M1	0	0.139475
Q6NUQ4	TMEM214	0	0.136189
Q9BXP5	SRRT	0	0.132033
P11413	G6PD	0	0.131005
Q9UMY4	SNX12	0	0.129949
Q96A33	CCDC47	0	0.126296
P30153	PPP2R1A	0	0.117846
O75150	RNF40	0	0.112231
O00754	MAN2B1	0	0.112116
P61020	RAB5B	0	0.111568
Q9Y6A9	SPCS1	0	0.109632
Q92783	STAM	0	0.10714
Q6UW63	KDELC1	0	0.10613
O95070	YIF1A	0	0.105654
P04792	HSPB1	0	0.105181
P33897	ABCD1	0	0.100395
P47897	QARS	0	0.0986703
Q99584	S100A13	0	0.0984105
P62834	RAP1A	0	0.096594
Q8IYU8	MICU2	0	0.0965477
Q03519	TAP2	0	0.0964589
P68036-3	UBE2L3	0	0.0962039
Q96AY3	FKBP10	0	0.0919492
Q9NRG9	AAAS	0	0.0857087
Q13492	PICALM	0	0.0843052
P23381	WARS	0	0.0825383
A1L0T0	ILVBL	0	0.0795504
P63104	YWHAZ	0	0.0786077
Q9UBV2	SEL1L	0	0.0777434
P22314	UBA1	0	0.0762166
P31153	MAT2A	0	0.0761082
Q6DD88	ATL3	0	0.0759472
O15145	ARPC3	0	0.0759196
Q7Z7H5	TMED4	0	0.0738641
P17706	PTPN2	0	0.0713569
Q92890	UFD1L	0	0.0710487
Q9P265	DIP2B	0	0.0701411
Q13510	ASAH1	0	0.0654479
Q9NZ08	ERAP1	0	0.0650437
P07099	EPHX1	0	0.060782
Q9UBX3	SLC25A10	0	0.05891
Q96E11	MRRF	0	0.0586117
P40227	CCT6A	0	0.0580853
P51148	RAB5C	0	0.0578559
P30825	SLC7A1	0	0.0537926
Q7LBR1	CHMP1B	0	0.050142
O75369-8	FLNB	0	0.0500644
Q12959-2	DLG1	0	0.0497639
Q9H9A5	CNOT10	0	0.0477089
P00338	LDHA	0	0.047515
Q96JJ3	ELMO2	0	0.0440961
P54578	USP14	0	0.0375611
Q9H0P0	NT5C3A	0	0.0374384
Q9H0H5	RACGAP1	0	0.036881
Q9NZN4	EHD2	0	0.0357697
Q99832	CCT7	0	0.0353223
P13473-2	LAMP2	0	0.0336094
P13807	GYS1	0	0.0335632
O75165	DNAJC13	0	0.0329273
Q9BSJ8	ESYT1	0	0.0312869
P07954-2	FH	0	0.0307181
Q9H3N1	TMX1	0	0.0292968
P52594	AGFG1	0	0.0265087
P50213	IDH3A	0	0.0264781
Q99661	KIF2C	0	0.026237
Q9BRQ8	AIFM2	0	0.0257482
Q14974	KPNB1	0	0.0226165
Q2NL82	TSR1	0	0.0211082
Q06481	APLP2	0	0.0196427
P40763	STAT3	0	0.0168008
Q9NRF8	CTPS2	0	0.0162638
Q07666	KHDRBS1	0	0.0111635
Q9H089	LSG1	0	0.00983486
Q01105	SET	0	0.00645281
P23528	CFL1	0	0.0035824
P12004	PCNA	0	0.00225459
O00629	KPNA4	0	0.000620114
Q01082	SPTBN1	0	-0.00218772
Q9UGR2	ZC3H7B	0	-0.00221934
O00299	CLIC1	0	-0.00241893
P09132	SRP19	0	-0.00432446
O00411	POLRMT	0	-0.00536054
Q96HS1	PGAM5	0	-0.00563325
Q9BTU6	PI4K2A	0	-0.00910789
Q9H4A6	GOLPH3	0	-0.009258
O43242	PSMD3	0	-0.0126204
Q9H2H9	SLC38A1	0	-0.0162877
Q9NRW7	VPS45	0	-0.0166825
Q96EP5	DAZAP1	0	-0.0180927
Q7Z6Z7	HUWE1	0	-0.0186105
P26639	TARS	0	-0.0191568
P22102	GART	0	-0.0195305
Q14696	MESDC2	0	-0.0227651
P61160	ACTR2	0	-0.023006
P33316-2	DUT	0	-0.0231629
P46459	NSF	0	-0.0243588
Q92692	PVRL2	0	-0.0247531
P35250	RFC2	0	-0.0304254
O15320	CTAGE5	0	-0.0318159
Q9NNW7	TXNRD2	0	-0.0326371
P28838	LAP3	0	-0.0357153
Q03518	TAP1	0	-0.0376799
O75592	MYCBP2	0	-0.0407618
Q16836	HADH	0	-0.0419194
P41252	IARS	0	-0.0423803
O94973	AP2A2	0	-0.0428068
Q8IVL5	LEPREL1	0	-0.0445595
B7ZAQ6	GPR89A;GPR89B	0	-0.0457506
P06753-3	TPM3	0	-0.0479667
Q8IWT6	LRRC8A	0	-0.0502257
O75436	VPS26A	0	-0.0537702
Q9Y6Y8	SEC23IP	0	-0.0592052
Q9UGP8	SEC63	0	-0.0597131
P59998	ARPC4	0	-0.0631627
Q5T8D3-3	ACBD5	0	-0.0701039
P50991	CCT4	0	-0.0701189
Q92600	RQCD1	0	-0.0720851
P04181	OAT	0	-0.0724619
Q8NCW5	APOA1BP	0	-0.0742924
P38435	GGCX	0	-0.0747494
Q5JVF3	PCID2	0	-0.0760327
P48729	CSNK1A1;CSNK1A1L	0	-0.0787197
P22392-2	NME2	0	-0.0794605
Q13586	STIM1	0	-0.0803736
Q14185	DOCK1	0	-0.0816779
Q8NBL1	POGLUT1	0	-0.0817812
Q01130	SRSF2	0	-0.082884
Q969V3	NCLN	0	-0.0844431
P16435	POR	0	-0.0849348
P49753	ACOT2	0	-0.0854128
Q96LJ7	DHRS1	0	-0.0873936
Q14019	COTL1	0	-0.0877124
Q9Y399	MRPS2	0	-0.0885052
Q8N8S7	ENAH	0	-0.0885152
P23588	EIF4B	0	-0.0895335
P78371	CCT2	0	-0.0897229
Q8NB90	SPATA5	0	-0.089994
O43707	ACTN4	0	-0.0946259
Q08379	GOLGA2	0	-0.098042
P61421	ATP6V0D1	0	-0.0989924
Q8IV08	PLD3	0	-0.0993261
Q5VIR6-4	VPS53	0	-0.0994147
A4D1E9	GTPBP10	0	-0.101653
Q9Y446	PKP3	0	-0.104618
P61019	RAB2A	0	-0.104935
Q07065	CKAP4	0	-0.106292
Q9P0T7	TMEM9	0	-0.106663
P31483	TIA1	0	-0.107097
P04083	ANXA1	0	-0.111166
Q14192	FHL2	0	-0.113235
P32754	HPD	0	-0.113598
Q9NUP9	LIN7C	0	-0.11385
P31937	HIBADH	0	-0.114989
Q15437	SEC23B	0	-0.115126
Q5VT66	MARC1	0	-0.115473
Q9Y5K5-2	UCHL5	0	-0.116479
Q9UHB6	LIMA1	0	-0.118295
Q08752	PPID	0	-0.118967
Q9H3U1-2	UNC45A	0	-0.122456
P15151	PVR	0	-0.12348
Q96L92	SNX27	0	-0.130313
Q9H269	VPS16	0	-0.130416
Q86XI2	NCAPG2	0	-0.139619
A0FGR8-6	ESYT2	0	-0.141293
O94905	ERLIN2	0	-0.141461
Q14165	MLEC	0	-0.142337
Q08380	LGALS3BP	0	-0.143138
Q9P2B2	PTGFRN	0	-0.143158
P16152	CBR1	0	-0.144369
P08581	MET	0	-0.145954
Q9HAV7	GRPEL1	0	-0.149171
P13995	MTHFD2	0	-0.150308
O95573	ACSL3	0	-0.150767
P14854	COX6B1	0	-0.151413
Q9BS26	ERP44	0	-0.151825
Q13561	DCTN2	0	-0.152362
Q96S52	PIGS	0	-0.152839
P06733	ENO1	0	-0.153518
Q9H223	EHD4	0	-0.154316
P62745	RHOB	0	-0.154605
O14980	XPO1	0	-0.155418
Q9HCU5	PREB	0	-0.15546
Q99497	PARK7	0	-0.156272
O43169	CYB5B	0	-0.156524
P61619	SEC61A1	0	-0.156685
P25788	PSMA3	0	-0.156897
P48735	IDH2	0	-0.156936
P11166	SLC2A1	0	-0.158554
Q8TEM1	NUP210	0	-0.161681
Q9HC36	RNMTL1	0	-0.163256
Q9UBQ0	VPS29	0	-0.163781
P20338	RAB4A	0	-0.164995
Q8TAT6	NPLOC4	0	-0.167814
Q9UNQ0	ABCG2	0	-0.168622
Q5JTV8	TOR1AIP1	0	-0.169744
P21333	FLNA	0	-0.170986
Q9Y6M0	PRSS21	0	-0.171403
O75934	BCAS2	0	-0.173378
Q05682-3	CALD1	0	-0.173782
O15144	ARPC2	0	-0.17433
P07948-2	LYN	0	-0.175162
P25391	LAMA1	0	-0.175273
Q8N6R0	METTL13	0	-0.176994
Q8IYB8	SUPV3L1	0	-0.1772
O15031	PLXNB2	0	-0.177243
O75964	ATP5L	0	-0.1774
Q9Y5X2	SNX8	0	-0.178152
Q96QD8	SLC38A2	0	-0.178609
O60488	ACSL4	0	-0.179823
O15344	MID1	0	-0.180044
Q96HY6	DDRGK1	0	-0.180266
O95747	OXSR1	0	-0.18189
Q6IAN0	DHRS7B	0	-0.182527
P04406	GAPDH	0	-0.182861
Q13618	CUL3	0	-0.183342
Q53EP0	FNDC3B	0	-0.185866
P53992	SEC24C	0	-0.187194
O95232	LUC7L3	0	-0.187267
O43396	TXNL1	0	-0.187447
Q6YHK3	CD109	0	-0.189204
P54920	NAPA	0	-0.189438
O00203	AP3B1	0	-0.190531
Q8WVM8	SCFD1	0	-0.191983
Q12768	KIAA0196	0	-0.192289
Q99536	VAT1	0	-0.192366
P07437	TUBB	0	-0.194149
Q9H845	ACAD9	0	-0.19527
Q96JB5	CDK5RAP3	0	-0.195508
Q9NYF8	BCLAF1	0	-0.196218
Q99873-4	PRMT1	0	-0.198029
P22059	OSBP	0	-0.198145
Q9P0L0	VAPA	0	-0.200373
Q15008	PSMD6	0	-0.202291
P22234	PAICS	0	-0.20371
P51153	RAB13	0	-0.206396
P20340-2	RAB6A	0	-0.207022
P15529-4	CD46	0	-0.213086
P42765	ACAA2	0	-0.213731
Q5JRA6	MIA3	0	-0.21459
O14880	MGST3	0	-0.21603
P07900	HSP90AA1	0	-0.216757
P15328	FOLR1	0	-0.216992
Q14789-2	GOLGB1	0	-0.217022
P12268	IMPDH2	0	-0.217116
O60427	FADS1	0	-0.217338
Q99570	PIK3R4	0	-0.217887
P09001	MRPL3	0	-0.221125
Q70E73	RAPH1	0	-0.222685
P52943	CRIP2	0	-0.224617
Q96G23	CERS2	0	-0.224752
Q00765	REEP5	0	-0.224818
O95470	SGPL1	0	-0.225217
P07947	YES1	0	-0.225273
Q9BV38	WDR18	0	-0.226409
O00468-6	AGRN	0	-0.226723
Q9BYN8	MRPS26	0	-0.227416
O95274	LYPD3	0	-0.231834
P30041	PRDX6	0	-0.231964
Q12805	EFEMP1	0	-0.236384
O75787	ATP6AP2	0	-0.237696
Q8TCJ2	STT3B	0	-0.238052
P43121	MCAM	0	-0.240333
O00410	IPO5	0	-0.241438
O94979	SEC31A	0	-0.242614
P11388	TOP2A	0	-0.242929
Q9Y696	CLIC4	0	-0.243739
Q9NUI1	DECR2	0	-0.244098
Q9P2J5	LARS	0	-0.246156
P50990	CCT8	0	-0.247838
P55209	NAP1L1	0	-0.248351
P22307	SCP2	0	-0.248403
Q14257	RCN2	0	-0.249033
P60891	PRPS1	0	-0.2503
Q96CS3	FAF2	0	-0.250747
O14744	PRMT5	0	-0.251561
Q9H4M9	EHD1	0	-0.251687
O94855	SEC24D	0	-0.253591
Q9BQ75	CMSS1	0	-0.255046
O00186	STXBP3	0	-0.255847
Q9BUN8	DERL1	0	-0.256498
Q96IR7	HPDL	0	-0.261204
P47985	UQCRFS1;UQCRFS1P1	0	-0.26644
Q9H583	HEATR1	0	-0.26679
O15143	ARPC1B	0	-0.267645
Q9BUP3	HTATIP2	0	-0.267796
Q02809	PLOD1	0	-0.267995
Q99715	COL12A1	0	-0.268123
Q08J23	NSUN2	0	-0.268163
O75695	RP2	0	-0.268355
Q13200	PSMD2	0	-0.271286
Q14527	HLTF	0	-0.271567
Q9P2X0	DPM3	0	-0.27506
P29966	MARCKS	0	-0.275081
P51553	IDH3G	0	-0.275627
Q15286	RAB35	0	-0.276406
Q9Y2B0	CNPY2	0	-0.276672
P09497-2	CLTB	0	-0.27698
Q5HYI8	RABL3	0	-0.277182
Q92598	HSPH1	0	-0.278827
Q15363	TMED2	0	-0.279887
Q9UNE7	STUB1	0	-0.28023
Q9NQR4	NIT2	0	-0.280372
P51809	VAMP7	0	-0.280753
P08236	GUSB	0	-0.281381
Q8NF37	LPCAT1	0	-0.281608
Q9UKZ1	CNOT11	0	-0.283082
P34932	HSPA4	0	-0.28345
O43399	TPD52L2	0	-0.283592
P36551	CPOX	0	-0.283831
P53680	AP2S1	0	-0.285391
O14617-5	AP3D1	0	-0.286466
Q9Y282	ERGIC3	0	-0.286567
O15260	SURF4	0	-0.287125
Q8N5M9	JAGN1	0	-0.28821
P51648	ALDH3A2	0	-0.290103
Q9HBH0	RHOF	0	-0.291109
Q9C0C2	TNKS1BP1	0	-0.291814
Q14571	ITPR2	0	-0.291983
P51665	PSMD7	0	-0.293118
Q92973	TNPO1	0	-0.294606
Q05397	PTK2	0	-0.295245
P37802	TAGLN2	0	-0.295897
P13674-2	P4HA1	0	-0.296188
P06730	EIF4E	0	-0.298121
P27348	YWHAQ	0	-0.298158
Q9Y5S9	RBM8A	0	-0.298306
P55072	VCP	0	-0.298933
P07942	LAMB1	0	-0.299522
Q9H553	ALG2	0	-0.30008
P31040	SDHA	0	-0.300458
Q9HAV0	GNB4	0	-0.300866
P61158	ACTR3	0	-0.301883
P60228	EIF3E	0	-0.303122
Q69YN2	CWF19L1	0	-0.303667
P28066	PSMA5	0	-0.305284
Q9UNF1	MAGED2	0	-0.305599
P23921	RRM1	0	-0.30705
Q7L2E3-2	DHX30	0	-0.308838
Q96KA5	CLPTM1L	0	-0.310543
P49674	CSNK1E	0	-0.312821
Q96CP2	FLYWCH2	0	-0.313601
O95716	RAB3D	0	-0.314152
Q53GQ0	HSD17B12	0	-0.314978
Q8WVM0	TFB1M	0	-0.316104
P35241	RDX	0	-0.31693
Q99439	CNN2	0	-0.317886
P35613	BSG	0	-0.318801
Q13393	PLD1	0	-0.320326
O75521	ECI2	0	-0.320555
P26038	MSN	0	-0.320785
Q15021	NCAPD2	0	-0.321949
Q7Z392	TRAPPC11	0	-0.324632
Q8WWH5	TRUB1	0	-0.325101
P23368	ME2	0	-0.325667
P35610	SOAT1	0	-0.326391
O94919	ENDOD1	0	-0.328622
Q9NQC3	RTN4	0	-0.328902
P62826	RAN	0	-0.329651
Q96BD0	SLCO4A1	0	-0.329727
O15269	SPTLC1	0	-0.330073
P27797	CALR	0	-0.331911
P62314	SNRPD1	0	-0.333185
Q08257	CRYZ	0	-0.335509
Q9BT09	CNPY3	0	-0.337957
Q9Y6M7-6	SLC4A7	0	-0.338225
O95486	SEC24A	0	-0.338235
Q96S66	CLCC1	0	-0.340106
P51511	MMP15	0	-0.340386
O96000	NDUFB10	0	-0.340585
Q16698	DECR1	0	-0.342935
Q14204	DYNC1H1	0	-0.345718
O60664	PLIN3	0	-0.347023
P09382	LGALS1	0	-0.350035
O95302	FKBP9	0	-0.350382
P04843	RPN1	0	-0.352218
P78347	GTF2I	0	-0.353513
Q9NP97	DYNLRB1	0	-0.353868
P28331	NDUFS1	0	-0.353913
O75083	WDR1	0	-0.355176
Q86XZ4	SPATS2	0	-0.355779
Q96I99	SUCLG2	0	-0.356027
Q15785	TOMM34	0	-0.357932
P49755	TMED10	0	-0.358372
Q9UBC2	EPS15L1	0	-0.358612
Q96CT7	CCDC124	0	-0.358653
P68363	TUBA1B	0	-0.361279
O43447	PPIH	0	-0.361279
P98155-2	VLDLR	0	-0.361587
Q92508	PIEZO1	0	-0.363445
Q16563-2	SYPL1	0	-0.364006
Q9UPN3-2	MACF1	0	-0.366047
Q9HCE1	MOV10	0	-0.368454
Q9H3Q1	CDC42EP4	0	-0.368941
Q15125	EBP	0	-0.369502
Q09161	NCBP1	0	-0.370847
P09601	HMOX1	0	-0.371648
Q9Y512	SAMM50	0	-0.383354
O60568	PLOD3	0	-0.383897
O60884	DNAJA2	0	-0.385084
O43324	EEF1E1	0	-0.385527
Q06323	PSME1	0	-0.38671
P54136	RARS	0	-0.386915
O60645	EXOC3	0	-0.386983
Q4G0F5	VPS26B	0	-0.387128
P49792	RANBP2	0	-0.387609
Q96I24	FUBP3	0	-0.388643
P49006	MARCKSL1	0	-0.389364
Q9H7B2	RPF2	0	-0.390602
P14324	FDPS	0	-0.391343
Q9P287	BCCIP	0	-0.391484
P05556	ITGB1	0	-0.39246
Q15041	ARL6IP1	0	-0.392644
P15170-3	GSPT1	0	-0.392836
Q9Y6M1	IGF2BP2	0	-0.394675
P02786	TFRC	0	-0.396595
Q5T1M5	FKBP15	0	-0.396817
P06744	GPI	0	-0.396949
P04920	SLC4A2	0	-0.39776
Q6P1A2	LPCAT3	0	-0.397983
O95758	PTBP3	0	-0.398321
O75306	NDUFS2	0	-0.399935
Q99470	SDF2	0	-0.400898
P62330	ARF6	0	-0.401403
Q8ND56	LSM14A	0	-0.403522
Q99816	TSG101	0	-0.40467
Q9UL25	RAB21	0	-0.406073
Q92804	TAF15	0	-0.406129
Q9UHG3	PCYOX1	0	-0.407186
P11216	PYGB	0	-0.407589
Q9NRX5	SERINC1	0	-0.408393
Q9Y266	NUDC	0	-0.408751
Q9H788	SH2D4A	0	-0.409036
P50395	GDI2	0	-0.409069
P82675	MRPS5	0	-0.409143
O60828	PQBP1	0	-0.410913
Q92621	NUP205	0	-0.411062
Q14240	EIF4A2	0	-0.412923
Q8WWY3	PRPF31	0	-0.415313
O00767	SCD	0	-0.418157
Q9H0J9	PARP12	0	-0.420267
O95297	MPZL1	0	-0.42056
P23193	TCEA1	0	-0.422001
Q9Y679	AUP1	0	-0.422849
O43663	PRC1	0	-0.423701
Q9Y6G9	DYNC1LI1	0	-0.424618
O96005	CLPTM1	0	-0.425196
Q13636	RAB31	0	-0.425754
Q9UDY4	DNAJB4	0	-0.427551
P36957	DLST	0	-0.42912
Q9BYD1	MRPL13	0	-0.429191
Q9NYU2	UGGT1	0	-0.42948
P62258	YWHAE	0	-0.429786
Q96A26	FAM162A	0	-0.430215
Q9H0V9	LMAN2L	0	-0.431277
P61764	STXBP1	0	-0.431428
Q9UBF2	COPG2	0	-0.431853
P00966	ASS1	0	-0.431976
Q9UBM7	DHCR7	0	-0.432824
P62714	PPP2CB	0	-0.433045
P33527	ABCC1	0	-0.433063
O75175	CNOT3	0	-0.435233
O75844	ZMPSTE24	0	-0.437915
Q8NEW0	SLC30A7	0	-0.438352
P82650	MRPS22	0	-0.441239
Q96EE3-1	SEH1L	0	-0.442092
P31939	ATIC	0	-0.442206
P61923	COPZ1	0	-0.442969
Q06830	PRDX1	0	-0.443225
O95782	AP2A1	0	-0.443239
Q96HY7	DHTKD1	0	-0.447347
Q13190	STX5	0	-0.448113
Q99733	NAP1L4	0	-0.448557
Q96I59	NARS2	0	-0.449134
O43292	GPAA1	0	-0.451134
P61163	ACTR1A	0	-0.451166
P21281	ATP6V1B2	0	-0.453401
Q9P003	CNIH4	0	-0.453635
Q92643	PIGK	0	-0.455013
P29558	RBMS1	0	-0.456779
P61201	COPS2	0	-0.457612
P14625	HSP90B1	0	-0.460597
P11047	LAMC1	0	-0.461784
Q14008	CKAP5	0	-0.465052
Q92520	FAM3C	0	-0.465678
Q9BXS5	AP1M1	0	-0.466254
Q5JTZ9	AARS2	0	-0.466266
O14828	SCAMP3	0	-0.467
P30519	HMOX2	0	-0.468338
Q99747	NAPG	0	-0.468342
P58107	EPPK1	0	-0.468786
Q53EZ4	CEP55	0	-0.469421
Q13895	BYSL	0	-0.47225
P17980	PSMC3	0	-0.47393
Q15185	PTGES3	0	-0.474322
P27695	APEX1	0	-0.474552
P18206	VCL	0	-0.476264
Q15293	RCN1	0	-0.476887
Q14160	SCRIB	0	-0.477541
Q9NSE4	IARS2	0	-0.478954
P04080	CSTB	0	-0.479769
P55145	MANF	0	-0.481007
Q16531	DDB1	0	-0.481359
P50454	SERPINH1	0	-0.481498
P22061	PCMT1	0	-0.482288
Q8NI27	THOC2	0	-0.482544
P48047	ATP5O	0	-0.484566
A5YKK6	CNOT1	0	-0.484958
P10599	TXN	0	-0.485091
O15212	PFDN6	0	-0.48614
Q9H910	HN1L	0	-0.486487
O95816	BAG2	0	-0.48744
P51858	HDGF	0	-0.491619
P05026	ATP1B1	0	-0.491694
P01891	HLA-A	0	-0.4921
Q15904	ATP6AP1	0	-0.492351
Q9P2E9	RRBP1	0	-0.494223
O75607	NPM3	0	-0.494281
P49821	NDUFV1	0	-0.494518
Q5T7V8	GORAB	0	-0.494968
Q15424	SAFB	0	-0.495578
P27824	CANX	0	-0.495798
Q06136	KDSR	0	-0.49877
P49257	LMAN1	0	-0.499159
Q9H0U4	RAB1B	0	-0.499506
Q9NZD8	SPG21	0	-0.499861
P18615	NELFE	0	-0.499899
Q13177	PAK2	0	-0.499972
P35249	RFC4	0	-0.500626
Q9UBS4	DNAJB11	0	-0.502415
Q658Y4	FAM91A1	0	-0.503078
Q07954	LRP1	0	-0.503483
Q8N1F7	NUP93	0	-0.50381
P08174	CD55	0	-0.504136
P14209	CD99	0	-0.505727
Q99805	TM9SF2	0	-0.506526
P10909	CLU	0	-0.507379
Q9UJW0	DCTN4	0	-0.507844
P36897	TGFBR1	0	-0.508957
P46977	STT3A	0	-0.50918
P30101	PDIA3	0	-0.510937
P21964	COMT	0	-0.512913
O75915	ARL6IP5	0	-0.512999
O75128	COBL	0	-0.513526
Q9H6E4	CCDC134	0	-0.513809
Q14643	ITPR1	0	-0.514795
P29992	GNA11	0	-0.515651
Q13085	ACACA	0	-0.515666
O60832	DKC1	0	-0.515742
Q9BZK7	TBL1XR1	0	-0.518604
Q9H2M9	RAB3GAP2	0	-0.520755
O95340	PAPSS2	0	-0.52152
Q68EM7	ARHGAP17	0	-0.521743
O95985	TOP3B	0	-0.524063
Q99460	PSMD1	0	-0.525295
Q96ER9	CCDC51	0	-0.525588
Q07955	SRSF1	0	-0.525775
Q9UBB4	ATXN10	0	-0.526673
Q9Y450	HBS1L	0	-0.527117
Q9Y3A6	TMED5	0	-0.528569
O76094	SRP72	0	-0.528855
O94760	DDAH1	0	-0.529566
Q02790	FKBP4	0	-0.530407
P68371	TUBB4B	0	-0.531448
Q9NYK5	MRPL39	0	-0.53245
Q9H6B4	CLMP	0	-0.533591
O00571	DDX3X;DDX3Y	0	-0.533678
Q9HCN8	SDF2L1	0	-0.534005
P10515	DLAT	0	-0.534036
P07195	LDHB	0	-0.535356
P55039	DRG2	0	-0.536213
O75489	NDUFS3	0	-0.536852
Q15436	SEC23A	0	-0.537474
Q96QR8	PURB	0	-0.539053
P30508	HLA-C	0	-0.539259
Q9BZG1	RAB34	0	-0.539399
Q92688	ANP32B	0	-0.540055
Q13445	TMED1	0	-0.540751
Q8N5K1	CISD2	0	-0.540898
Q9NX57	RAB20	0	-0.545149
Q53HC9	TSSC1	0	-0.545239
Q9BX68	HINT2	0	-0.546226
Q9NY93	DDX56	0	-0.548149
P53621	COPA	0	-0.548245
Q03001	DST	0	-0.548547
O15427	SLC16A3	0	-0.549359
Q9Y697	NFS1	0	-0.549676
P14678	SNRPB;SNRPN	0	-0.549732
Q01813	PFKP	0	-0.551862
P62879	GNB2	0	-0.553497
Q9Y2L5	TRAPPC8	0	-0.554865
Q99653	CHP1	0	-0.556773
Q86V85	GPR180	0	-0.557114
O75718	CRTAP	0	-0.557132
Q14554	PDIA5	0	-0.557324
P13010	XRCC5	0	-0.557669
Q9BZI7	UPF3B	0	-0.558031
Q8TEQ6	GEMIN5	0	-0.561431
Q8NBJ5	COLGALT1	0	-0.561689
P13667	PDIA4	0	-0.562788
O43681	ASNA1	0	-0.563893
P04818	TYMS	0	-0.564576
P07951-2	TPM2	0	-0.566505
P40925	MDH1	0	-0.567161
P50402	EMD	0	-0.569508
Q9Y2T2	AP3M1	0	-0.569546
Q15717	ELAVL1	0	-0.569584
P08195	SLC3A2	0	-0.570092
Q9Y618	NCOR2	0	-0.571968
Q9UJS0	SLC25A13	0	-0.572906
P63000	RAC1;RAC3;RAC2	0	-0.573188
Q99959-2	PKP2	0	-0.573307
Q9H1K1	ISCU	0	-0.573552
O76031	CLPX	0	-0.574737
P52272	HNRNPM	0	-0.577281
Q9NP81	SARS2	0	-0.577284
Q16822	PCK2	0	-0.57964
P25787	PSMA2	0	-0.579647
O15400	STX7	0	-0.579763
Q13555-8	CAMK2G	0	-0.579802
P22626	HNRNPA2B1	0	-0.580106
O43237	DYNC1LI2	0	-0.582032
Q8IZH2-2	XRN1	0	-0.582891
P57088	TMEM33	0	-0.583298
Q5SWX8	ODR4	0	-0.583652
P62937	PPIA	0	-0.584229
Q5SW79	CEP170	0	-0.585609
Q9NZB2	FAM120A	0	-0.586102
Q6P1L8	MRPL14	0	-0.587249
Q9Y4L1	HYOU1	0	-0.588777
O75348	ATP6V1G1	0	-0.589707
P61586	RHOA	0	-0.589913
Q99436	PSMB7	0	-0.591123
Q14697-2	GANAB	0	-0.591467
Q15046	KARS	0	-0.591609
Q9Y3L5	RAP2C	0	-0.591838
O75694	NUP155	0	-0.591937
Q15836	VAMP3	0	-0.592033
P16070	CD44	0	-0.592568
Q7Z2W4	ZC3HAV1	0	-0.592677
P42356	PI4KA	0	-0.594175
Q9NUQ9	FAM49B	0	-0.594882
Q9NUQ8	ABCF3	0	-0.597336
Q13148	TARDBP	0	-0.597414
O60306	AQR	0	-0.59838
P82673	MRPS35	0	-0.598923
P49189	ALDH9A1	0	-0.598985
Q92974	ARHGEF2	0	-0.599722
Q9HAU5	UPF2	0	-0.600264
P27694	RPA1	0	-0.601965
Q969M3	YIPF5	0	-0.601971
P34896-2	SHMT1	0	-0.602432
Q5VYK3	ECM29	0	-0.603133
Q14677-3	CLINT1	0	-0.603859
Q86XL3	ANKLE2	0	-0.605038
Q9H307	PNN	0	-0.605474
Q13217	DNAJC3	0	-0.605484
Q9BUL8	PDCD10	0	-0.605994
Q9Y371	SH3GLB1	0	-0.606923
Q15149	PLEC	0	-0.608
P61026	RAB10	0	-0.610379
Q15165	PON2	0	-0.611114
P78527	PRKDC	0	-0.612609
Q9BTZ2	DHRS4	0	-0.613001
P02545	LMNA	0	-0.613045
Q9UHQ4	BCAP29	0	-0.613694
P48556	PSMD8	0	-0.614206
O00161	SNAP23	0	-0.614317
Q9ULC4	MCTS1	0	-0.614901
Q9UHX1	PUF60	0	-0.615849
P49589-3	CARS	0	-0.615964
Q15233	NONO	0	-0.616012
P20645	M6PR	0	-0.617304
O00425	IGF2BP3	0	-0.617385
P62306	SNRPF	0	-0.61744
Q13526	PIN1	0	-0.617525
P11182	DBT	0	-0.617987
Q9BZE1	MRPL37	0	-0.618032
Q9BX40	LSM14B	0	-0.618552
O00139	KIF2A	0	-0.619253
P40937	RFC5	0	-0.619275
P48444	ARCN1	0	-0.619317
Q86UK7	ZNF598	0	-0.620404
Q9Y5J1	UTP18	0	-0.62266
Q99729-3	HNRNPAB	0	-0.624279
P10620	MGST1	0	-0.624326
P31942	HNRNPH3	0	-0.624415
Q03167	TGFBR3	0	-0.624724
Q15029	EFTUD2	0	-0.62482
O60763	USO1	0	-0.626064
O75153	CLUH	0	-0.627295
O60716-3	CTNND1	0	-0.627562
P43304	GPD2	0	-0.627803
O75396	SEC22B	0	-0.628792
Q9BSJ2	TUBGCP2	0	-0.628841
Q96P70	IPO9	0	-0.628972
Q12906-7	ILF3	0	-0.629016
Q9NZI8	IGF2BP1	0	-0.629253
P61106	RAB14	0	-0.630693
P05187	ALPP;ALPPL2	0	-0.630832
Q7KZF4	SND1	0	-0.631082
P09543	CNP	0	-0.631244
Q99808	SLC29A1	0	-0.631853
Q16630-2	CPSF6	0	-0.632679
Q13098	GPS1	0	-0.632801
O00151	PDLIM1	0	-0.633429
Q16740	CLPP	0	-0.635713
P61599	NAA20	0	-0.636242
O15121	DEGS1	0	-0.636717
Q9BUJ2	HNRNPUL1	0	-0.637508
Q86V48	LUZP1	0	-0.637989
Q9Y5J9	TIMM8B	0	-0.638495
P52789	HK2	0	-0.639031
O75874	IDH1	0	-0.639083
Q99700	ATXN2	0	-0.639459
P29144	TPP2	0	-0.641071
Q8N884	MB21D1	0	-0.641282
Q9BRR6	ADPGK	0	-0.641702
Q9C0D5	TANC1	0	-0.641737
O14578-4	CIT	0	-0.642616
Q96C01	FAM136A	0	-0.642965
Q969X5	ERGIC1	0	-0.643851
O15042	U2SURP	0	-0.644262
O95487	SEC24B	0	-0.64428
Q14562	DHX8	0	-0.644317
Q6PGP7	TTC37	0	-0.646284
Q9NZ01	TECR	0	-0.646539
Q13247	SRSF6	0	-0.646964
Q13162	PRDX4	0	-0.647499
P49720	PSMB3	0	-0.647594
P25685	DNAJB1	0	-0.648867
O95299	NDUFA10	0	-0.648925
Q05519	SRSF11	0	-0.649719
Q14344	GNA13	0	-0.650096
Q9Y3D9	MRPS23	0	-0.651599
Q92841	DDX17	0	-0.652458
P31930	UQCRC1	0	-0.652731
Q04837	SSBP1	0	-0.654234
P14868	DARS	0	-0.655469
Q86YQ8	CPNE8	0	-0.655523
P63092	GNAS	0	-0.655949
Q9ULC3	RAB23	0	-0.657459
P21283	ATP6V1C1	0	-0.658032
P67870	CSNK2B	0	-0.658075
Q8N1B4	VPS52	0	-0.658134
Q00577	PURA	0	-0.658312
Q96QK1	VPS35	0	-0.658747
Q9BZZ5-2	API5	0	-0.658937
P13987	CD59	0	-0.659433
P39748	FEN1	0	-0.660421
Q9H0S4	DDX47	0	-0.660731
P19404	NDUFV2	0	-0.661706
O15020	SPTBN2	0	-0.66297
Q96C36	PYCR2	0	-0.663022
Q52LJ0-2	FAM98B	0	-0.663901
Q9UH65	SWAP70	0	-0.665506
Q9BQ70	TCF25	0	-0.665632
Q15818	NPTX1	0	-0.667558
P14373	TRIM27	0	-0.668179
Q8IXI1	RHOT2	0	-0.668711
Q15006	EMC2	0	-0.669864
O43852	CALU	0	-0.670205
P12956	XRCC6	0	-0.670217
P23284	PPIB	0	-0.671782
P09669	COX6C	0	-0.672853
P46063	RECQL	0	-0.673879
Q7Z2K6	ERMP1	0	-0.674773
P62495	ETF1	0	-0.674826
O95140	MFN2	0	-0.675688
Q86U42	PABPN1	0	-0.676722
P37235	HPCAL1;HPCA	0	-0.677156
P42025	ACTR1B	0	-0.677159
P09496-2	CLTA	0	-0.677861
O43143	DHX15	0	-0.678194
O15126	SCAMP1	0	-0.680315
P38919	EIF4A3	0	-0.680329
Q27J81	INF2	0	-0.680337
Q92879	CELF1	0	-0.680944
Q9BYJ9	YTHDF1	0	-0.681019
P31948	STIP1	0	-0.681449
Q15637-5	SF1	0	-0.681719
Q9BRK5	SDF4	0	-0.682577
Q92945	KHSRP	0	-0.683949
Q9Y2W1	THRAP3	0	-0.684174
P23258	TUBG1;TUBG2	0	-0.68452
P43243	MATR3	0	-0.685547
Q8N684	CPSF7	0	-0.686767
P35221	CTNNA1	0	-0.687304
O43760-2	SYNGR2	0	-0.687643
P54577	YARS	0	-0.688698
O15511	ARPC5	0	-0.688814
O00159-3	MYO1C	0	-0.689288
Q9H6S0	YTHDC2	0	-0.689825
P30040	ERP29	0	-0.69043
O14975	SLC27A2	0	-0.690724
O75616	ERAL1	0	-0.69102
Q9UL46	PSME2	0	-0.691218
Q6PIU2	NCEH1	0	-0.692122
Q9HCC0	MCCC2	0	-0.692555
Q9BVI4	NOC4L	0	-0.692591
P62140	PPP1CB	0	-0.692954
Q14683	SMC1A	0	-0.693568
P17931	LGALS3	0	-0.694383
P60842	EIF4A1	0	-0.69443
Q9UBQ5	EIF3K	0	-0.699644
O00330	PDHX	0	-0.699912
P12270	TPR	0	-0.699979
P43007	SLC1A4	0	-0.700615
O75937	DNAJC8	0	-0.700647
Q9H0B6	KLC2	0	-0.702436
Q9BW92	TARS2	0	-0.702522
Q9HA77	CARS2	0	-0.702749
P62995	TRA2B	0	-0.702886
Q9Y305	ACOT9	0	-0.702924
Q13428-4	TCOF1	0	-0.703006
Q13151	HNRNPA0	0	-0.703012
P09651	HNRNPA1	0	-0.703316
P62158	CALM1	0	-0.703619
Q96AE4	FUBP1	0	-0.703749
Q01968	OCRL	0	-0.703757
Q12797	ASPH	0	-0.703827
Q8WVQ1	CANT1	0	-0.703863
P31689	DNAJA1	0	-0.704096
Q13616	CUL1	0	-0.704665
Q8TD30	GPT2	0	-0.705136
P01130	LDLR	0	-0.705871
Q70UQ0-4	IKBIP	0	-0.706056
O75381	PEX14	0	-0.706557
Q92900	UPF1	0	-0.707372
Q9BQ69	MACROD1	0	-0.707661
Q15459	SF3A1	0	-0.707814
Q13409-3	DYNC1I2	0	-0.708433
Q9HDC9	APMAP	0	-0.708498
Q96EY8	MMAB	0	-0.708645
P26196	DDX6	0	-0.709392
P00367	GLUD1	0	-0.709781
Q8TC12	RDH11	0	-0.709877
Q9HD20	ATP13A1	0	-0.710257
Q5VTR2	RNF20	0	-0.71032
Q15631	TSN	0	-0.711171
Q9Y6K5	OAS3	0	-0.712308
P0CW18	PRSS56	0	-0.712506
Q9NZN8	CNOT2	0	-0.713347
Q9P289	STK26	0	-0.713939
Q9UKV8	AGO2	0	-0.714165
P11717	IGF2R	0	-0.714353
Q5T653	MRPL2	0	-0.715154
Q9BSD7	NTPCR	0	-0.715353
O43264	ZW10	0	-0.715558
Q53H82	LACTB2	0	-0.716246
Q96DI7	SNRNP40	0	-0.716783
P12814	ACTN1	0	-0.716901
Q9H270	VPS11	0	-0.718083
Q9UHB9	SRP68	0	-0.719523
P32322	PYCR1	0	-0.719569
Q13011	ECH1	0	-0.719792
Q70UQ0	IKBIP	0	-0.720427
Q9P258	RCC2	0	-0.720677
P09110	ACAA1	0	-0.720721
P17858	PFKL	0	-0.720996
O15173	PGRMC2	0	-0.721467
P52209	PGD	0	-0.721503
P56181-2	NDUFV3	0	-0.72243
Q14118	DAG1	0	-0.723392
P08582	MFI2	0	-0.723778
P43897	TSFM	0	-0.723779
Q8TCT9	HM13	0	-0.724383
Q92575	UBXN4	0	-0.72446
P82663	MRPS25	0	-0.724856
Q9NTJ3	SMC4	0	-0.725242
P0DMV9	HSPA1B;HSPA1A	0	-0.725568
Q6NVY1	HIBCH	0	-0.726501
P16615	ATP2A2	0	-0.7267
P42345	MTOR	0	-0.727592
P56589	PEX3	0	-0.72822
O14818	PSMA7	0	-0.728309
O43747	AP1G1	0	-0.728586
Q9Y4W6	AFG3L2	0	-0.728948
Q7Z5L9	IRF2BP2	0	-0.728967
P48634	PRRC2A	0	-0.729217
Q96DZ1	ERLEC1	0	-0.729849
P62633	CNBP	0	-0.731838
Q14103-3	HNRNPD	0	-0.732679
P04040	CAT	0	-0.73268
P84077	ARF1	0	-0.733343
Q6PKG0	LARP1	0	-0.734146
P53618	COPB1	0	-0.734666
P13984	GTF2F2	0	-0.734689
Q10567-3	AP1B1	0	-0.736163
P12236	SLC25A6	0	-0.737812
P62873	GNB1	0	-0.738313
Q9ULX3	NOB1	0	-0.738506
Q14978-2	NOLC1	0	-0.73962
Q9Y4P3	TBL2	0	-0.740396
Q9H444	CHMP4B	0	-0.741793
P40222	TXLNA	0	-0.741886
Q8N6T3	ARFGAP1	0	-0.742589
Q8TED1	GPX8	0	-0.742705
Q92979	EMG1	0	-0.743278
P38159	RBMX	0	-0.743387
O75477	ERLIN1	0	-0.743945
O43795	MYO1B	0	-0.744268
Q15392	DHCR24	0	-0.744626
Q9UHQ9	CYB5R1	0	-0.745093
P08069	IGF1R	0	-0.745117
Q13619	CUL4A	0	-0.74605
Q14244	MAP7	0	-0.746305
Q13823	GNL2	0	-0.746718
O43583	DENR	0	-0.747366
O75534	CSDE1	0	-0.74799
Q15758	SLC1A5	0	-0.748537
P46060	RANGAP1	0	-0.749088
Q99442	SEC62	0	-0.749147
Q86SF2	GALNT7	0	-0.749218
P53999	SUB1	0	-0.74931
Q9NW13	RBM28	0	-0.74933
P67809	YBX1	0	-0.74957
Q8NBJ7	SUMF2	0	-0.750117
Q9BWM7	SFXN3	0	-0.750985
O43896	KIF1C	0	-0.751097
O00499	BIN1	0	-0.751493
Q96EY7	PTCD3	0	-0.751549
Q92616	GCN1L1	0	-0.753105
Q8IXI2	RHOT1	0	-0.753128
Q6P2E9	EDC4	0	-0.753137
O95292	VAPB	0	-0.753623
P60604	UBE2G2	0	-0.753955
Q9H488	POFUT1	0	-0.75418
O60610	DIAPH1	0	-0.754317
Q9BXW7	CECR5	0	-0.754333
P27105	STOM	0	-0.755925
Q15404	RSU1	0	-0.7567
Q86TG7	PEG10	0	-0.756943
P26641	EEF1G	0	-0.756953
P08621	SNRNP70	0	-0.757096
P43307	SSR1	0	-0.757111
O94925-3	GLS	0	-0.757672
O75390	CS	0	-0.757943
Q13418	ILK	0	-0.757969
O75821	EIF3G	0	-0.758218
Q7Z739	YTHDF3	0	-0.758645
Q86UP2	KTN1	0	-0.759085
Q9NWT1	PAK1IP1	0	-0.759261
Q8WWM7	ATXN2L	0	-0.760739
P52701	MSH6	0	-0.761185
P50502	ST13;ST13P5	0	-0.761517
O00178	GTPBP1	0	-0.761793
P35573	AGL	0	-0.761979
Q9H2U1	DHX36	0	-0.763105
P52597	HNRNPF	0	-0.763949
O43172	PRPF4	0	-0.764209
P31943	HNRNPH1	0	-0.76423
Q9UHW9-2	SLC12A6	0	-0.764618
P55060	CSE1L	0	-0.764766
Q16181-2	SEPT7	0	-0.76524
Q9H5Q4	TFB2M	0	-0.765888
Q8NE71	ABCF1	0	-0.765982
P12081	HARS	0	-0.766677
Q5VW38-2	GPR107	0	-0.767911
O75533	SF3B1	0	-0.768243
P18754	RCC1	0	-0.768849
P61009	SPCS3	0	-0.769276
Q6UVK1	CSPG4	0	-0.769396
Q8NE86	MCU	0	-0.769421
Q9BVK6	TMED9	0	-0.769428
P52815	MRPL12	0	-0.770182
Q08AM6	VAC14	0	-0.770225
P52292	KPNA2	0	-0.771365
P83881	RPL36A	0	-0.771664
P55084	HADHB	0	-0.772164
Q6P1M0	SLC27A4	0	-0.772355
Q96JG6	CCDC132	0	-0.772616
P35606	COPB2	0	-0.773126
Q04637-8	EIF4G1	0	-0.77327
Q6P5R6	RPL22L1	0	-0.773715
Q6UW68	TMEM205	0	-0.77453
Q07960	ARHGAP1	0	-0.774651
P63010	AP2B1	0	-0.774714
O43491	EPB41L2	0	-0.774721
O95819	MAP4K4	0	-0.774791
Q9Y263	PLAA	0	-0.77501
Q14157-5	UBAP2L	0	-0.775229
Q86Y82	STX12	0	-0.775256
O43837	IDH3B	0	-0.776066
P20810-10	CAST	0	-0.776438
P41091	EIF2S3	0	-0.776775
P49915	GMPS	0	-0.77724
P43487	RANBP1	0	-0.777413
Q96TA2	YME1L1	0	-0.777533
A2RRP1	NBAS	0	-0.77754
Q8NBS9	TXNDC5	0	-0.777552
O43395	PRPF3	0	-0.777852
P80303	NUCB2	0	-0.77788
P11142	HSPA8	0	-0.777921
Q8IZP0	ABI1	0	-0.779207
P33176	KIF5B	0	-0.77941
Q6Y1H2	HACD2	0	-0.779547
P53396	ACLY	0	-0.77997
Q9NWU5	MRPL22	0	-0.780574
O15372	EIF3H	0	-0.780659
E9PAV3	NACA	0	-0.78072
P61960	UFM1	0	-0.780933
P49406	MRPL19	0	-0.781259
O60506	SYNCRIP	0	-0.781606
P08758	ANXA5	0	-0.781765
Q16543	CDC37	0	-0.782015
O00116	AGPS	0	-0.782054
Q9P2N5	RBM27	0	-0.783155
P04844	RPN2	0	-0.783183
P78406	RAE1	0	-0.78442
O95163	IKBKAP	0	-0.785411
P39687	ANP32A	0	-0.785488
P39656	DDOST	0	-0.785665
P00403	MT-CO2	0	-0.78597
Q9H9A6	LRRC40	0	-0.78632
Q7Z478	DHX29	0	-0.786376
A0AV96	RBM47	0	-0.786905
Q9NR31	SAR1A	0	-0.786984
A3KMH1	VWA8	0	-0.786995
O00443	PIK3C2A	0	-0.78758
P55884	EIF3B	0	-0.787605
Q13123	IK	0	-0.787912
Q9H936	SLC25A22	0	-0.788744
Q96A35	MRPL24	0	-0.788763
P49590	HARS2	0	-0.789123
Q9UIQ6	LNPEP	0	-0.789169
Q9BXJ9	NAA15	0	-0.790183
Q99757	TXN2	0	-0.790482
Q9UKS6	PACSIN3	0	-0.790589
P01111	NRAS	0	-0.791487
P05386	RPLP1	0	-0.791641
P26640	VARS	0	-0.79165
Q01970	PLCB3	0	-0.792295
P13804	ETFA	0	-0.792345
Q8WU90	ZC3H15	0	-0.793103
P50895	BCAM	0	-0.794319
Q9Y2W2	WBP11	0	-0.794454
Q9NX62	IMPAD1	0	-0.795047
Q00610	CLTC	0	-0.796086
P56537	EIF6	0	-0.796154
Q9NRX1	PNO1	0	-0.796254
Q8IXB1	DNAJC10	0	-0.796442
Q9BYT8	NLN	0	-0.797549
P49841	GSK3B	0	-0.797762
Q96II8	LRCH3	0	-0.797942
Q5VV42	CDKAL1	0	-0.798699
Q5VT25	CDC42BPA	0	-0.798946
P55010	EIF5	0	-0.79922
Q01085-2	TIAL1	0	-0.799774
Q13838	DDX39B	0	-0.800615
P30042	C21orf33	0	-0.800619
Q14498	RBM39	0	-0.80099
P08754	GNAI3	0	-0.80146
Q9UK76	HN1	0	-0.801677
O75940	SMNDC1	0	-0.802393
P24534	EEF1B2	0	-0.802902
Q9Y2A7	NCKAP1	0	-0.803029
Q08211	DHX9	0	-0.803125
P51116	FXR2	0	-0.803351
Q9BQA1	WDR77	0	-0.803441
Q9P0V9	SEP10	0	-0.804824
Q9Y487	ATP6V0A2	0	-0.805379
Q7L2H7	EIF3M	0	-0.806216
Q9NVX2	NLE1	0	-0.806508
O75643	SNRNP200	0	-0.807418
P07814	EPRS	0	-0.808595
Q29RF7	PDS5A	0	-0.808738
Q9UKM9	RALY	0	-0.808841
P30533	LRPAP1	0	-0.808916
P07237	P4HB	0	-0.809284
Q9H4A3-5	WNK1	0	-0.809806
P31946	YWHAB	0	-0.810543
Q7Z460-4	CLASP1	0	-0.811007
Q8WUM4	PDCD6IP	0	-0.811374
Q7L576	CYFIP1	0	-0.811433
P61313	RPL15	0	-0.811834
Q8NBN3	TMEM87A	0	-0.811931
P60033	CD81	0	-0.812019
P37268	FDFT1	0	-0.812859
Q9BZH6	WDR11	0	-0.813567
P41223	BUD31	0	-0.814243
P48449	LSS	0	-0.81429
Q9BYD3	MRPL4	0	-0.81435
Q96CW5	TUBGCP3	0	-0.815863
P61978-2	HNRNPK	0	-0.815922
Q99567	NUP88	0	-0.816281
P62851	RPS25	0	-0.816553
Q9Y6M5	SLC30A1	0	-0.816939
Q9Y520-4	PRRC2C	0	-0.817164
P08183	ABCB1	0	-0.817222
P05198	EIF2S1	0	-0.817573
P60866	RPS20	0	-0.817684
O14776	TCERG1	0	-0.817808
P19784	CSNK2A2	0	-0.818242
O00567	NOP56	0	-0.818767
P51571	SSR4	0	-0.819888
P62070	RRAS2	0	-0.820185
Q9NP72	RAB18	0	-0.820387
O14979	HNRNPDL	0	-0.820576
Q8WUY1	THEM6	0	-0.82105
P28074	PSMB5	0	-0.821322
Q96DH6	MSI2	0	-0.821675
P14649	MYL6B	0	-0.822118
Q9NTZ6	RBM12	0	-0.822138
Q9Y3C1	NOP16	0	-0.822696
Q9Y314	NOSIP	0	-0.823445
Q9NYY8	FASTKD2	0	-0.823671
P19338	NCL	0	-0.824316
Q9UMY1	NOL7	0	-0.824454
Q16850	CYP51A1	0	-0.824532
P53582	METAP1	0	-0.826959
Q92615	LARP4B	0	-0.827412
Q9P0I2	EMC3	0	-0.827458
P14735	IDE	0	-0.827708
Q9Y2Z4	YARS2	0	-0.828275
Q15691	MAPRE1	0	-0.828704
Q9Y3B3	TMED7	0	-0.828948
P17844	DDX5	0	-0.829308
P11498	PC	0	-0.829974
P42285	SKIV2L2	0	-0.830232
P54709	ATP1B3	0	-0.830475
Q96D46	NMD3	0	-0.830553
Q6Y7W6	GIGYF2	0	-0.830822
Q9UHD8	SEPT9	0	-0.830905
P62316	SNRPD2	0	-0.83148
Q96PK6	RBM14	0	-0.831835
O60524	NEMF	0	-0.832138
Q5T3I0	GPATCH4	0	-0.832819
P11310	ACADM	0	-0.833775
P10301	RRAS	0	-0.833873
O60841	EIF5B	0	-0.834068
P18031	PTPN1	0	-0.834395
O00461	GOLIM4	0	-0.834544
Q14254	FLOT2	0	-0.834596
Q9BVG8	KIFC3	0	-0.834881
Q00796	SORD	0	-0.835197
P63279	UBE2I	0	-0.835345
Q9UNQ2	DIMT1	0	-0.835724
P20700	LMNB1	0	-0.835757
P49419-2	ALDH7A1	0	-0.835932
Q9NUQ3	TXLNG	0	-0.836308
P14866	HNRNPL	0	-0.836353
Q9NRW3	APOBEC3C	0	-0.838386
Q9NVI7-2	ATAD3A	0	-0.839072
P43490	NAMPT	0	-0.839794
Q9Y295	DRG1	0	-0.840631
Q96HE7	ERO1L	0	-0.840748
Q9Y2R9	MRPS7	0	-0.84229
Q15287	RNPS1	0	-0.844054
Q8TDD1	DDX54	0	-0.844314
Q86TU7	SETD3	0	-0.844774
Q6YN16	HSDL2	0	-0.844975
O43617	TRAPPC3	0	-0.84646
O96008	TOMM40	0	-0.846883
P27635	RPL10	0	-0.846893
P18859	ATP5J	0	-0.847035
P61221	ABCE1	0	-0.84711
Q9BVC6	TMEM109	0	-0.84774
P23246	SFPQ	0	-0.848012
Q5T2T1	MPP7	0	-0.848288
Q96A72	MAGOHB	0	-0.848381
P84103	SRSF3	0	-0.849074
P27144	AK4	0	-0.849482
Q9BPX6	MICU1	0	-0.849614
P62333	PSMC6	0	-0.849787
Q9BQ67	GRWD1	0	-0.850035
Q9NVD7	PARVA	0	-0.850136
Q9NZM1	MYOF	0	-0.851827
Q9BPW8	NIPSNAP1	0	-0.85194
P53990	IST1	0	-0.852041
P21912	SDHB	0	-0.85272
Q15003	NCAPH	0	-0.852728
P46782	RPS5	0	-0.85305
Q92544	TM9SF4	0	-0.85393
P48059	LIMS1	0	-0.853947
Q9Y6W5	WASF2	0	-0.853984
Q9GZR7	DDX24	0	-0.854969
O94826	TOMM70A	0	-0.855226
Q9UNZ5	C19orf53	0	-0.856383
Q86UE4	MTDH	0	-0.856627
Q14739	LBR	0	-0.858377
Q13242	SRSF9	0	-0.858734
O43809	NUDT21	0	-0.858792
Q5T6F2	UBAP2	0	-0.859123
Q9Y5L4	TIMM13	0	-0.859514
Q8N1G4	LRRC47	0	-0.860268
P84098	RPL19	0	-0.860724
Q86XP3	DDX42	0	-0.861109
Q6P2Q9	PRPF8	0	-0.86111
Q8IY81	FTSJ3	0	-0.861439
Q02543	RPL18A	0	-0.862625
O43390	HNRNPR	0	-0.863456
Q13155	AIMP2	0	-0.863618
Q9BUF5	TUBB6	0	-0.864247
P78344	EIF4G2	0	-0.864332
Q14141	SEPT6	0	-0.86434
O43660	PLRG1	0	-0.864817
Q9NX40	OCIAD1	0	-0.864891
Q93096	PTP4A1	0	-0.865019
Q5ZPR3	CD276	0	-0.865357
Q9Y3Q3	TMED3	0	-0.865442
P35637	FUS	0	-0.866048
Q10471	GALNT2	0	-0.866503
O43670-2	ZNF207	0	-0.866656
P49207	RPL34	0	-0.867088
P29692-2	EEF1D	0	-0.867201
Q9NVP1	DDX18	0	-0.867418
Q0VDF9	HSPA14	0	-0.868026
O75179	ANKRD17	0	-0.86805
Q7L014	DDX46	0	-0.868246
P30419	NMT1	0	-0.868411
Q13425	SNTB2	0	-0.868734
Q9Y394	DHRS7	0	-0.869266
Q16775	HAGH	0	-0.869696
P08865	RPSA	0	-0.870095
P23919	DTYMK	0	-0.870369
O75569	PRKRA	0	-0.870454
P18085	ARF4	0	-0.870788
O94906	PRPF6	0	-0.870789
Q8NHP6	MOSPD2	0	-0.870826
O43493	TGOLN2	0	-0.871439
P78310	CXADR	0	-0.872875
Q9UMX5	NENF	0	-0.873366
O14656	TOR1A	0	-0.873451
Q9BT78	COPS4	0	-0.873731
P43003	SLC1A3	0	-0.873845
Q9BWF3	RBM4	0	-0.874204
Q9HC35	EML4	0	-0.874342
P32004-2	L1CAM	0	-0.874523
Q99543	DNAJC2	0	-0.874844
Q9Y2Q3	GSTK1	0	-0.874883
Q12926	ELAVL2;ELAVL4	0	-0.874898
P61088	UBE2N;UBE2NL	0	-0.875015
Q5JTH9	RRP12	0	-0.875153
Q9Y5S2	CDC42BPB	0	-0.875529
Q14232	EIF2B1	0	-0.875777
Q99614	TTC1	0	-0.876148
P54886	ALDH18A1	0	-0.87807
P57737-3	CORO7	0	-0.879809
P20618	PSMB1	0	-0.880339
P13489	RNH1	0	-0.880372
O00560	SDCBP	0	-0.880489
P11021	HSPA5	0	-0.881821
Q9NVA2	SEPT11	0	-0.882514
Q92665	MRPS31	0	-0.882859
O75955	FLOT1	0	-0.883483
Q9Y678	COPG1	0	-0.884578
Q9H8Y8	GORASP2	0	-0.884868
Q9GZS3	WDR61	0	-0.885236
P50416	CPT1A	0	-0.885357
O00231	PSMD11	0	-0.887064
P55036	PSMD4	0	-0.887156
P46087	NOP2	0	-0.88769
P49458	SRP9	0	-0.887796
O75380	NDUFS6	0	-0.887918
Q9Y5A9	YTHDF2	0	-0.888153
P51970	NDUFA8	0	-0.888308
P48739	PITPNB	0	-0.888334
P00387	CYB5R3	0	-0.888374
P63241	EIF5A	0	-0.88888
Q9Y320	TMX2	0	-0.888938
Q9NUU7	DDX19A	0	-0.888984
O75976	CPD	0	-0.888987
Q9UI10	EIF2B4	0	-0.888999
P07919	UQCRH	0	-0.88955
Q6P158	DHX57	0	-0.890057
Q9BQ52	ELAC2	0	-0.890248
P12277	CKB	0	-0.890386
Q9Y4Z0	LSM4	0	-0.890808
P09960	LTA4H	0	-0.891072
Q9BYG3	NIFK	0	-0.891093
Q9HB71	CACYBP	0	-0.891265
P51397	DAP	0	-0.891858
Q969S3	ZNF622	0	-0.892108
Q9UJ83	HACL1	0	-0.892329
P25786	PSMA1	0	-0.892436
Q00341	HDLBP	0	-0.893219
Q15366-5	PCBP2	0	-0.893726
Q06787	FMR1	0	-0.894778
P11940	PABPC1	0	-0.894836
P54727	RAD23B	0	-0.895372
P57772	EEFSEC	0	-0.895523
P18583-5	SON	0	-0.895647
P62841	RPS15	0	-0.895685
Q12905	ILF2	0	-0.895763
P05141	SLC25A5	0	-0.895961
Q7Z4H8	KDELC2	0	-0.896059
Q10589	BST2	0	-0.896796
Q99623	PHB2	0	-0.896967
P50238	CRIP1	0	-0.89714
Q5JSZ5	PRRC2B	0	-0.897406
P12532	CKMT1A	0	-0.897677
Q13283	G3BP1	0	-0.897863
Q01081	U2AF1	0	-0.897941
Q86V81	ALYREF	0	-0.898418
P98194	ATP2C1	0	-0.899245
P26599	PTBP1	0	-0.899413
O75054	IGSF3	0	-0.899439
Q32MZ4-3	LRRFIP1	0	-0.899606
Q99985	SEMA3C	0	-0.899758
P20020	ATP2B1	0	-0.899782
Q6UB35	MTHFD1L	0	-0.900022
P62280	RPS11	0	-0.900335
Q92896	GLG1	0	-0.90035
P40938	RFC3	0	-0.900389
Q13310-3	PABPC4	0	-0.900632
O43633	CHMP2A	0	-0.900848
Q96AC1	FERMT2	0	-0.901654
Q92499	DDX1	0	-0.902002
Q6ZRP7	QSOX2	0	-0.9023
O00264	PGRMC1	0	-0.902947
Q9BXK5	BCL2L13	0	-0.903107
Q9Y6M9	NDUFB9	0	-0.903385
P19525	EIF2AK2	0	-0.904335
Q9Y6E2	BZW2	0	-0.904458
P98179	RBM3	0	-0.904464
Q96GM8	TOE1	0	-0.904645
O00232	PSMD12	0	-0.904912
Q9UNF0	PACSIN2	0	-0.905434
Q14318-2	FKBP8	0	-0.905524
O15067	PFAS	0	-0.90591
Q86VP6	CAND1	0	-0.905993
P26885	FKBP2	0	-0.906192
P51991	HNRNPA3	0	-0.906376
P51610-4	HCFC1	0	-0.906856
Q16706	MAN2A1	0	-0.906927
P61247	RPS3A	0	-0.907069
Q9UNM6	PSMD13	0	-0.907168
Q7L0Y3	TRMT10C	0	-0.907862
Q9UKD2	MRTO4	0	-0.90808
P08133	ANXA6	0	-0.908084
Q15056	EIF4H	0	-0.908245
P68400	CSNK2A1;CSNK2A3	0	-0.908468
Q14444	CAPRIN1	0	-0.909332
Q9BX10	GTPBP2	0	-0.909594
Q9NUJ1	ABHD10	0	-0.909841
P49840	GSK3A	0	-0.910806
P27708	CAD	0	-0.911219
Q14671	PUM1	0	-0.911897
Q14152	EIF3A	0	-0.912256
Q71RC2	LARP4	0	-0.912409
Q9H7Z7	PTGES2	0	-0.912658
Q15645	TRIP13	0	-0.912741
Q9Y3F4	STRAP	0	-0.912905
P62263	RPS14	0	-0.913161
Q53GS9	USP39	0	-0.913361
O00541	PES1	0	-0.913477
P00390	GSR	0	-0.913975
Q9BRX2	PELO	0	-0.915178
P49454	CENPF	0	-0.915189
Q9Y224	C14orf166	0	-0.915433
O14579	COPE	0	-0.915761
Q15019	SEPT2	0	-0.915784
P56192	MARS	0	-0.91587
P35232	PHB	0	-0.915896
P22695	UQCRC2	0	-0.91723
P62249	RPS16	0	-0.917684
P36578	RPL4	0	-0.917788
P63220	RPS21	0	-0.918006
P51398	DAP3	0	-0.91826
P30044	PRDX5	0	-0.918631
Q9Y3E5	PTRH2	0	-0.91994
Q99848	EBNA1BP2	0	-0.920094
P63208	SKP1	0	-0.920256
Q01518	CAP1	0	-0.921074
Q9NPJ3	ACOT13	0	-0.921213
Q8WVV9	HNRNPLL	0	-0.922487
P53597	SUCLG1	0	-0.922513
O14662	STX16	0	-0.923034
P62273	RPS29	0	-0.923592
Q13442	PDAP1	0	-0.923803
P82933	MRPS9	0	-0.923886
P68104	EEF1A1;EEF1A1P5	0	-0.923894
P30405	PPIF	0	-0.924593
Q96P11-2	NSUN5	0	-0.924907
Q9H078-2	CLPB	0	-0.924952
P62318	SNRPD3	0	-0.925063
P51659	HSD17B4	0	-0.925296
P53701	HCCS	0	-0.92551
O95197	RTN3	0	-0.92569
Q9UJZ1	STOML2	0	-0.925727
Q8TDN6	BRIX1	0	-0.926044
P46976-2	GYG1	0	-0.926143
Q13263	TRIM28	0	-0.926207
Q96N67-2	DOCK7	0	-0.926675
Q8IWR0	ZC3H7A	0	-0.926829
Q5H8A4	PIGG	0	-0.926974
Q9NSD9	FARSB	0	-0.927139
Q9H2U2	PPA2	0	-0.927558
P46777	RPL5	0	-0.927574
P62241	RPS8	0	-0.928235
Q15629	TRAM1	0	-0.928476
P48509	CD151	0	-0.928764
Q14694	USP10	0	-0.928866
P61513	RPL37A	0	-0.928999
Q9BVP2	GNL3	0	-0.929951
P05023	ATP1A1	0	-0.930164
Q99613	EIF3C;EIF3CL	0	-0.930545
Q13347	EIF3I	0	-0.930719
Q9NUL3	STAU2	0	-0.931168
P23786	CPT2	0	-0.931187
P20290	BTF3	0	-0.931646
Q9BZE4	GTPBP4	0	-0.931861
P53985	SLC16A1	0	-0.932719
Q9NR30	DDX21	0	-0.932846
P62888	RPL30	0	-0.933087
Q99459	CDC5L	0	-0.933486
Q8NBU5	ATAD1	0	-0.933555
Q9NSV4	DIAPH3	0	-0.933989
Q8TB61	SLC35B2	0	-0.934232
Q13243	SRSF5	0	-0.934315
O95347	SMC2	0	-0.934468
P51572-2	BCAP31	0	-0.934591
Q9BZF1	OSBPL8	0	-0.934693
Q92552	MRPS27	0	-0.934782
Q96AG4	LRRC59	0	-0.935479
Q15738	NSDHL	0	-0.936224
Q3MHD2	LSM12	0	-0.936236
Q9UGI8	TES	0	-0.936334
P63173	RPL38	0	-0.936504
Q9BTV4	TMEM43	0	-0.936622
Q9BUQ8	DDX23	0	-0.93671
Q16186	ADRM1	0	-0.936799
P62913	RPL11	0	-0.937119
Q8IY67-2	RAVER1	0	-0.93719
P55786	NPEPPS	0	-0.937549
[truncated: 238 more rows]
