# Supplementary material for: Global, quantitative and dynamic mapping of protein subcellular localization
Source: eLife. 2016 Jun 9;5:e16950. doi: 10.7554/eLife.16950 (PMC4959882; doi:10.7554/eLife.16950)
Supplement: Supplementary file 9. — The quantitative proteomics data used in this study (SILAC, intensity and LFQ data). DOI: http://dx.doi.org/10.7554/eLife.16950.023 [file elife-16950-supp9.xlsx]

## Sheet: Notes
Overview
These are the raw SILAC ratio and intensity data used as the basis for all claculations and predictions in this study.
There are two sets of data:
The 'Static' data were used to genrate six deep organellar maps, and the database of HeLa subcellular protein localisations (Figures 2,3,4, Table S1, TableS4).
The 'Dynamic' data were used to detect protein translocation events between control and EGF treated HeLa cells (each in triplicate; Figures 5,6).
Each set is split into three sub-groups of data:
1.		SILAC ratio data were used for principal component analysis (visual maps), support-vector machnine based organellar predictions, and for detecting organellar translocations.
2.		Intensity data were used to derive global distribution profiles (cytosol vs nucelar pool vs organellar pool).
3.		LFQ (label free quantification) data were used for statisitcal analysis to identify changes in global protein distribtuions.
Notes:
SILAC data		Data are log(2) transformed ratios H/L from the MaxQuant protein groups file. A map profile (ie 5 SILAC ratios from one experiment) was only inlcuded if each individual ratio passed a stringent quality filter (see methods). Therfore, only high quality, 'complete' profiles were analysed. Proteins that are part of the organellar marker set are annotated.
Intensity data		These are the unprocessed intensities from the MaxQuant protein groups files. As a filter, only proteins with at least 2 MS/MS events in at least one fraction were included. This filter was in addtion to the stringent MaxQuant FDR control. Q-values (FDR thresholds) and MaxQuant scores are indicated.
LFQ data		These data are the unprocessed LFQ ratios from the MaxQuant protein groups file. Only proteins with a minimum of 1 LFQ peptide were included. Further stringency filters were later added during the statistical analysis (see methods). MS/MS events are listed for each protein and fraction. Please note that the 'matching between runs' feature of MaxQuant allows the quantification of some proteins in …

## Sheet: SILAC Static
Lead gene name	Lead ID	Lead protein name	Majority protein IDs	Organellar markers	Organellar markers with sub-compartments	Profiled in how many maps?	log H/L MAP1_03K	log H/L MAP1_06K	log H/L MAP1_12K	log H/L MAP1_24K	log H/L MAP1_80K	log H/L MAP2_03K	log H/L MAP2_06K	log H/L MAP2_12K	log H/L MAP2_24K	log H/L MAP2_80K	log H/L MAP3_03K	log H/L MAP3_06K	log H/L MAP3_12K	log H/L MAP3_24K	log H/L MAP3_80K	log H/L MAP4_03K	log H/L MAP4_06K	log H/L MAP4_12K	log H/L MAP4_24K	log H/L MAP4_80K	log H/L MAP5_03K	log H/L MAP5_06K	log H/L MAP5_12K	log H/L MAP5_24K	log H/L MAP5_80K	log H/L MAP6_03K	log H/L MAP6_06K	log H/L MAP6_12K	log H/L MAP6_24K	log H/L MAP6_80K
AAAS	Q9NRG9	Aladin	Q9NRG9;Q9NRG9-2			6	0.0886844	-0.624777	-0.268956	0.532866	1.59412	0.191815	-0.547826	-0.346206	0.528971	1.50523	0.290188	-0.485762	-0.502444	0.49334	1.66412	0.137372	-0.602307	-0.53954	0.419323	1.55144	-0.137965	-0.787045	-0.405318	0.663026	1.4232	0.14991	-0.700404	-0.330193	0.791106	1.49139
AACS	Q86V21	Acetoacetyl-CoA synthetase	Q86V21;Q86V21-2			1											-1.24028	-0.972733	-0.597867	-1.28842	-0.980739
AAK1	Q2M2I8	AP2-associated protein kinase 1	Q2M2I8;Q2M2I8-2			6	-0.297254	0.151079	-0.177784	-0.497955	-0.899372	-0.217256	0.269751	0.0321008	-0.562346	-0.567233	-0.306948	0.294665	-0.0487703	-0.362622	-0.471869	-0.290833	0.0861044	-0.0229033	-0.346426	-0.69881	-0.464106	0.134615	-0.38743	-0.643653	-0.837713	-0.1109	0.194717	-0.292705	-0.54187	-0.685477
AAMP	Q13685	Angio-associated migratory cell protein	Q13685			2	-0.834004	-0.367825	-0.882917	-1.08688	-0.409776																-0.804904	-0.732045	-1.49423	-0.704606	-0.938486
AARS	P49588	Alanine--tRNA ligase, cytoplasmic	P49588;P49588-2			6	-0.96356	-0.924289	-1.44938	-1.518	-0.766112	-0.987446	-0.8925	-1.43874	-1.44579	-0.810308	-0.986616	-0.816571	-1.35233	-1.39589	-0.722682	-1.30918	-0.700169	-1.17218	-1.3039	-0.890894	-1.13981	-1.0057	-1.63334	-1.38127	-0.970272	-0.737567	-0.871231	-1.62883	-1.37053	-1.08027
AARS2	Q5JTZ9	Alanine--tRNA ligase, mitochondrial	Q5JTZ9	Mitochondrion	Mito_Matrix	6	-1.18577	-0.697851	3.65478	0.372395	4.78926	-1.16864	-0.491734	3.78471	2.45859	4.62398	-1.16936	-0.487743	3.55815	3.7366	4.8496	-1.35417	-0.663602	3.38778	4.98012	4.60336	-1.3094	-0.833876	3.46584	0.10541	-0.606386	-0.896818	-0.68773	3.43962	8.05028	7.75889
AARSD1	Q9BTE6	Alanyl-tRNA editing protein Aarsd1	Q9BTE6;Q9BTE6-2			1																					-0.0295439	0.843823	-0.893062	-1.11357	-1.09644
AASDHPPT	Q9NRN7	L-aminoadipate-semialdehyde dehydrogenase-phosphopantetheinyl transferase	Q9NRN7			3						-1.3388	-0.845184	-0.969622	-0.415114	-0.499565											-1.54721	-0.91997	-0.892714	-0.755016	-0.351755	-1.08832	-0.788689	-0.787593	-0.544919	0.0585243
ABCA2	Q9BZC7	ATP-binding cassette sub-family A member 2	Q9BZC7;Q9BZC7-3;Q9BZC7-2			6	0.703278	-0.77322	-0.92221	0.101785	0.843582	1.45207	-0.588227	-1.12331	0.0753273	0.905659	1.05256	-0.443262	-1.11313	-0.304309	1.26951	1.21605	-0.451504	-1.12608	-0.0486062	0.985938	0.0247452	-0.927524	-0.943084	0.1137	0.8222	1.41235	-0.802109	-1.02362	0.370834	0.872001
ABCB1	P08183	Multidrug resistance protein 1	P08183;P08183-2	Plasma membrane	Plasma membrane	6	-0.445598	-0.202506	0.190931	0.907814	2.66362	-0.34013	-0.0993863	0.10675	0.911807	2.87308	-0.380258	-0.23226	-0.0680296	0.750263	2.62455	-0.578392	-0.441027	-0.231413	0.568032	2.372	-0.836604	-0.698927	-0.231718	0.884793	2.50197	-0.300697	-0.477884	-0.166989	1.11243	2.35428
ABCB10	Q9NRK6	ATP-binding cassette sub-family B member 10, mitochondrial	Q9NRK6			6	-1.23725	-0.608144	3.45101	3.86701	3.79546	-1.11951	-0.41677	1.37712	2.61134	2.13708	-1.16741	-0.441458	-0.405604	1.04942	2.25423	-1.29764	-0.681377	1.5507	2.02538	3.20132	-1.3946	-0.854101	3.16105	1.47902	3.35149	-1.00419	-0.663397	3.41549	3.48877	3.92343
ABCB6	Q9NP58	ATP-binding cassette sub-family B member 6, mitochondrial	Q9NP58;Q9NP58-4			6	1.36916	-0.976447	-0.744584	0.546956	2.37262	1.40675	-0.831153	-0.897866	0.420402	2.46297	1.40163	-0.733315	-1.02178	0.440846	2.35916	1.32343	-0.734347	-0.974064	0.484911	2.30001	1.09295	-1.02477	-0.922046	0.58938	2.33139	1.62798	-0.875672	-0.963194	0.628914	2.29945
ABCB7	O75027	ATP-binding cassette sub-family B member 7, mitochondrial	O75027;O75027-2;O75027-3			6	-1.17303	-0.572394	3.42506	4.56041	4.3572	-1.08403	-0.417502	3.38529	4.80792	4.54572	-1.15869	-0.38272	3.16591	3.45812	3.32726	-1.32474	-0.568666	2.92712	2.09501	4.85833	-1.2918	-0.831307	2.89931	4.3422	5.14784	-0.89983	-0.667034	2.83408	4.70896	5.20668
ABCB8	Q9NUT2	ATP-binding cassette sub-family B member 8, mitochondrial	Q9NUT2;Q9NUT2-5;Q9NUT2-4;Q9NUT2-2;Q9NUT2-3			2	-1.36097	-0.702186	-0.522592	3.13622	1.20964	-1.0491	-0.286005	1.2444	3.26951	1.6403
ABCC1	P33527	Multidrug resistance-associated protein 1	P33527;P33527-9;P33527-2;P33527-3;P33527-5;P33527-4;P33527-6;P33527-7;P33527-8			6	-0.56796	-0.267826	0.533962	1.45749	3.36261	-0.515687	-0.0778935	0.492315	1.46858	3.61894	-0.544666	-0.160653	0.191815	1.33342	3.56779	-0.843008	-0.520645	0.0130692	1.05714	3.08913	-0.943555	-0.60165	0.162468	1.35377	3.22305	-0.690544	-0.42942	0.14952	1.43765	3.55839
ABCC2	Q92887	Canalicular multispecific organic anion transporter 1	Q92887	Plasma membrane	Plasma membrane	6	0.0457225	-0.31937	-0.271426	0.218967	1.48604	0.140779	-0.234805	-0.375422	0.154194	1.65159	0.0710762	-0.230736	-0.482029	0.0943712	1.37434	0.00776959	-0.280142	-0.622954	-0.0200625	1.23045	-0.149985	-0.570721	-0.679573	0.332278	1.44424	0.234133	-0.400168	-0.636616	0.443501	1.54552
ABCC3	O15438	Canalicular multispecific organic anion transporter 2	O15438;O15438-4;O15438-2			6	-0.423468	-0.336774	0.24245	1.16414	1.81738	-0.299898	-0.243387	0.0384362	1.00173	2.83572	-0.378251	-0.331863	-0.00940813	1.22002	2.53419	-0.538597	-0.500075	-0.0644196	0.823016	2.38488	-0.791583	-0.556563	-0.0664274	1.54508	2.45064	-0.465281	-0.44491	0.108625	1.41997	2.23585
ABCC4	O15439	Multidrug resistance-associated protein 4	O15439;O15439-2;O15439-3;O15439-4			6	-0.558177	-0.255184	0.467593	1.40299	2.99588	-0.535206	-0.09562	0.431783	1.4526	3.17881	-0.565716	-0.16524	0.214995	1.37005	3.26443	-0.798843	-0.444459	-0.0491136	1.01757	2.69862	-1.03248	-0.624621	0.0889557	1.30404	2.51175	-0.61834	-0.506496	0.0363275	1.4417	2.41689
ABCC5	O15440	Multidrug resistance-associated protein 5	O15440;O15440-5			6	-0.333607	-0.36803	0.178237	0.793105	2.11869	-0.32274	-0.00481219	0.0453032	0.516923	1.83984	-0.397752	-0.217172	-0.187724	1.00173	1.69055	-0.704677	-0.295641	-0.282772	0.430392	1.00533	-0.719352	-0.461422	-0.189697	0.902575	1.2756	-0.351571	-0.388639	-0.174361	0.745022	1.56623
ABCD1	P33897	ATP-binding cassette sub-family D member 1	P33897	Peroxisome	Peroxisome	6	0.728922	-0.933628	-0.352418	1.22212	4.10148	0.747602	-0.813956	-0.535792	1.29719	3.98258	0.723602	-0.684086	-0.673923	1.23695	3.87676	0.685806	-0.762632	-0.62371	1.243	3.92951	0.275245	-1.0394	-0.548206	1.39336	3.93537	0.699729	-0.988791	-0.504571	1.62284	3.11929
ABCD3	P28288	ATP-binding cassette sub-family D member 3	P28288;P28288-2	Peroxisome	Peroxisome	6	0.666757	-0.935586	-0.361991	1.26033	4.01676	0.764941	-0.823447	-0.516883	1.31557	4.06798	0.661932	-0.732596	-0.692012	1.2512	4.07142	0.671112	-0.772062	-0.669671	1.2397	3.99838	0.37529	-1.05607	-0.548987	1.39006	3.96403	0.713256	-0.942501	-0.462217	1.51349	3.97829
ABCE1	P61221	ATP-binding cassette sub-family E member 1	P61221			6	1.6968	1.08638	-0.100793	-0.917488	-1.30493	1.81791	1.334	0.0492125	-0.795634	-1.22844	1.69475	1.16021	-0.130666	-1.0267	-1.38685	1.56969	1.23284	0.103128	-0.811574	-1.42194	1.81476	1.11796	-0.229738	-0.931646	-1.17153	2.10259	1.25737	-0.168998	-0.789088	-1.0424
ABCF1	Q8NE71	ATP-binding cassette sub-family F member 1	Q8NE71;Q8NE71-2			6	1.56433	1.58424	0.492007	-0.46935	-1.64991	1.85941	1.86196	0.820404	-0.162525	-1.54296	1.56803	1.59115	0.580724	-0.4345	-1.6435	1.6063	1.87668	0.968054	-0.0202966	-1.71667	1.60155	1.59039	0.236095	-0.447839	-1.52774	1.99982	1.70439	0.383165	-0.252363	-1.36669
ABCF2	Q9UG63	ATP-binding cassette sub-family F member 2	Q9UG63;Q9UG63-2			6	1.9927	1.25713	-0.0746993	-0.914711	-1.55881	2.1878	1.55326	0.226755	-0.705053	-1.44855	1.91541	1.31748	-0.0274691	-0.996139	-1.60841	1.94306	1.54888	0.343692	-0.672359	-1.64201	2.09261	1.31817	-0.255753	-0.906034	-1.26878	2.40958	1.47871	-0.11466	-0.722372	-1.10194
ABCF3	Q9NUQ8	ATP-binding cassette sub-family F member 3	Q9NUQ8;Q9NUQ8-2			6	0.918615	0.350724	-0.580504	-1.17893	-0.972308	0.982583	0.601982	-0.510375	-1.21538	-1.01304	1.00741	0.891575	-0.347564	-1.19734	-1.02221	0.994	0.965914	-0.169096	-1.03596	-1.15245	0.930548	0.625458	-0.586146	-1.07358	-0.782199	1.11003	0.607295	-0.605925	-1.01742	-0.747076
ABCG2	Q9UNQ0	ATP-binding cassette sub-family G member 2	Q9UNQ0;Q9UNQ0-2			6	-0.362918	-0.190256	0.278698	0.988557	2.86076	-0.308948	-0.0851447	0.217975	0.973648	3.02537	-0.361398	-0.08781	0.0931545	0.914182	2.93725	-0.570679	-0.383925	-0.197236	0.643117	2.51707	-0.738361	-0.602022	-0.174442	0.993276	2.67615	-0.340276	-0.437389	-0.0545721	1.21983	2.79672
ABHD10	Q9NUJ1	Mycophenolic acid acyl-glucuronide esterase, mitochondrial	Q9NUJ1;Q9NUJ1-2			6	-1.09891	-0.602986	3.65214	4.99136	5.17301	-1.0651	-0.437643	3.51311	5.076	5.09858	-1.12347	-0.412078	3.51311	3.47275	4.0629	-1.22078	-0.607771	3.05447	3.51299	2.97732	-1.2228	-0.798768	3.43269	5.27045	5.86703	-0.880073	-0.596732	3.56023	4.77979	5.3454
ABHD11	Q8NFV4	Alpha/beta hydrolase domain-containing protein 11	Q8NFV4;Q8NFV4-4;Q8NFV4-6			2						-1.13147	-0.390945	3.60703	4.74281	4.80926	-1.28465	-0.369874	2.71299	4.61724	3.7021
ABHD12	Q8N2K0	Monoacylglycerol lipase ABHD12	Q8N2K0;Q8N2K0-2;Q8N2K0-3			6	0.29007	-0.889209	-0.342561	1.11796	2.30217	0.383386	-0.691429	-0.477663	1.18498	3.07044	0.246347	-0.607133	-0.548417	1.13429	2.59837	0.193835	-0.686777	-0.58502	0.876095	2.96842	-0.107042	-1.02882	-0.339564	1.35918	3.1881	0.304978	-0.957272	-0.271183	1.55694	2.99953
ABHD14B	Q96IU4	Alpha/beta hydrolase domain-containing protein 14B	Q96IU4			1						-1.47798	-1.31229	-1.79511	-1.7059	0.227248
ABHD16A	O95870	Abhydrolase domain-containing protein 16A	O95870;O95870-2			6	-0.0668957	-0.852771	-0.204682	1.092	3.09466	-0.0293083	-0.694438	-0.287307	1.10675	2.74674	-0.0349878	-0.616636	-0.392005	1.05005	2.13346	-0.120859	-0.766897	-0.505718	1.1375	2.67181	-0.281211	-0.995333	-0.210062	1.36704	2.96879	0.172616	-0.79927	-0.179515	1.57657	3.12097
ABHD17B	Q5VST6	Alpha/beta hydrolase domain-containing protein 17B	Q5VST6;Q5VST6-2			6	0.469886	-0.348758	-0.462595	0.0756011	0.868924	0.870661	-0.357104	-0.666943	-0.00400181	0.768333	0.760178	-0.351884	-0.752753	0.105276	0.703101	0.820485	-0.475194	-0.624199	0.0766959	0.674099	0.535356	-0.593376	-0.665958	0.287945	0.634686	1.17191	-0.350964	-0.68059	0.528071	1.01956
ABHD6	Q9BV23	Monoacylglycerol lipase ABHD6	Q9BV23			6	0.538439	-0.862287	-0.379151	0.890252	1.86746	0.575796	-0.662209	-0.444184	0.744678	1.85758	0.544683	-0.70329	-0.651178	1.15989	3.07308	0.457647	-0.733843	-0.708986	0.832282	1.82118	0.0885487	-0.95576	-0.457257	1.35761	2.71348	0.505078	-0.811371	-0.297821	1.35637	1.7264
ABI1	Q8IZP0	Abl interactor 1	Q8IZP0;Q8IZP0-3;Q8IZP0-2;Q8IZP0-4;Q8IZP0-5;Q8IZP0-6;Q8IZP0-9;Q8IZP0-10;Q8IZP0-8;Q8IZP0-7;Q8IZP0-12;Q8IZP0-11			6	0.403704	0.408712	-0.092817	-0.831846	-0.861474	0.517729	0.882213	0.0184917	-0.569008	-0.688869	0.208642	0.537246	-0.0244285	-0.627761	-0.745019	0.328377	0.435735	0.091666	-0.61595	-0.76393	0.439889	0.510253	-0.412443	-0.847933	-0.791533	0.872238	0.751978	-0.406273	-0.591071	-0.596405
ABI2	Q9NYB9	Abl interactor 2	Q9NYB9;Q9NYB9-2;Q9NYB9-4;Q9NYB9-3			5	0.0462815	0.452595	-0.18728	-0.757769	-0.906873	0.699107	0.789103	0.0154976	-0.496326	-0.739589	0.463832	0.581978	-0.349401	-0.536943	-0.739083	0.284396	0.504468	-0.0682111	-0.679065	-0.980455	0.660381	0.104739	-0.316097	-0.715604	-0.949366
ABL1	P00519	Tyrosine-protein kinase ABL1	P00519;P00519-2			4	0.0842004	0.627046	0.120086	-0.722777	-1.11967	0.707878	0.803392	0.382612	-0.118116	-0.56514						0.0927487	1.02942	0.542109	0.271426	-0.827487						0.776441	0.976804	0.315798	-0.21553	-0.300004
ABL2	P42684	Abelson tyrosine-protein kinase 2	P42684;P42684-6;P42684-7;P42684-5			6	0.519441	0.595695	-0.2336	-0.988934	-0.931233	0.735695	0.675364	-0.0422339	-0.634464	-0.956796	0.531868	0.670115	-0.0242965	-0.681816	-1.05284	0.557778	1.33851	0.419755	-0.603841	-0.964066	0.884246	0.60483	-0.391134	-0.668066	-0.649684	1.06205	0.838669	-0.233905	-0.447623	-0.604652
ABLIM1	O14639	Actin-binding LIM protein 1	O14639;O14639-2;O14639-5;O14639-3;O14639-6;O14639-4	Actin binding proteins	Actin binding proteins	6	-1.029	-0.0328019	0.971148	0.551787	-0.307109	-0.81421	0.0663992	1.08943	1.94793	-0.309342	-1.03976	-0.00753609	1.42868	2.42062	-0.616083	-1.41943	-0.537571	0.954941	1.77273	2.39879	-1.53187	-0.271583	1.48099	1.84012	-0.411387	-1.29032	-0.208761	1.02453	1.94471	2.19333
ABR	Q12979-2	Active breakpoint cluster region-related protein	Q12979-2;Q12979;Q12979-4			1	-0.735548	-0.339637	-0.492525	-0.158687	-0.445283
ACAA1	P09110	3-ketoacyl-CoA thiolase, peroxisomal	P09110;P09110-2	Peroxisome	Peroxisome	6	0.67437	-0.965052	-0.378176	1.23162	3.53966	0.77543	-0.871363	-0.565866	1.33891	3.58988	0.725523	-0.800475	-0.653446	1.26778	3.8801	0.713608	-0.835497	-0.576691	1.29231	3.69254	0.455229	-1.09841	-0.510663	1.2893	2.98941	0.748118	-0.959627	-0.382965	1.39358	3.28248
ACAA2	P42765	3-ketoacyl-CoA thiolase, mitochondrial	P42765			6	-1.17847	-0.639467	3.66642	4.35036	4.46061	-1.10777	-0.491855	3.48362	4.60478	4.49076	-1.14111	-0.430664	3.26918	4.37664	4.44288	-1.2641	-0.626736	3.31741	4.60306	4.43476	-1.20873	-0.830768	3.21135	4.5784	4.63308	-0.867568	-0.636661	3.29459	4.74626	4.6476
ACACA	Q13085	Acetyl-CoA carboxylase 1	Q13085;Q13085-4;Q13085-2;Q13085-3			6	-0.986188	-0.753872	-0.731039	-0.585388	-0.327982	-0.887981	-0.656922	-0.848609	-0.630662	-0.306181	-0.833028	-0.420414	-0.768887	-0.419449	-0.265466	-1.33584	-0.671991	-0.761335	-0.592963	-0.603819	-1.18164	-0.835806	-0.739733	-0.256183	-0.376002	-0.763269	-0.655172	-0.776676	-0.174573	-0.177082
ACAD11	Q709F0	Acyl-CoA dehydrogenase family member 11	Q709F0;Q709F0-2;Q709F0-3			6	0.634222	-0.953998	-0.360712	1.21568	1.81377	0.660929	-0.822452	-0.382438	1.30474	3.41805	0.731791	-0.770855	-0.606562	1.25574	1.18979	0.765195	-0.692408	-0.547025	1.11703	3.20594	0.305095	-1.01663	-0.529822	1.51354	-1.09668	0.810813	-0.872684	-0.402531	1.49835	-1.20779
ACAD9	Q9H845	Acyl-CoA dehydrogenase family member 9, mitochondrial	Q9H845			6	-1.1879	-0.670497	3.38391	4.53294	4.91681	-1.1428	-0.483803	3.33041	4.68128	4.94701	-1.17671	-0.436803	3.05641	4.61506	4.97833	-1.27963	-0.661707	3.12946	4.71326	4.99982	-1.28736	-0.832642	3.07531	4.64541	5.02055	-0.919342	-0.66173	3.1166	4.85444	5.2657
ACADM	P11310	Medium-chain specific acyl-CoA dehydrogenase, mitochondrial	P11310;P11310-2	Mitochondrion	Mito_Matrix	6	-1.19558	-0.700193	3.76246	4.82293	4.95382	-1.12284	-0.509697	3.60905	5.13011	5.06104	-1.18758	-0.47311	3.3963	5.17025	4.97536	-1.33472	-0.706159	3.3274	5.05024	5.01297	-1.26555	-0.931205	3.41805	4.93471	5.96185	-0.953355	-0.709623	3.46035	5.4031	5.62848
ACADS	P16219	Short-chain specific acyl-CoA dehydrogenase, mitochondrial	P16219			3	-1.19535	-0.696424	2.04897	0.805375	4.47807	-1.13479	-0.566271	2.1106	3.21993	-0.187034	-1.13917	-0.43411	-2.85893	1.65471	2.76683
ACADSB	P45954	Short/branched chain specific acyl-CoA dehydrogenase, mitochondrial	P45954;P45954-2	Mitochondrion	Mito_Matrix	6	-1.09179	-0.530635	2.56932	8.69707	3.02899	-1.13084	-0.453676	3.6589	3.0024	2.17153	-1.11113	-0.400187	2.81102	2.38175	4.83355	-1.24359	-0.608496	0.178109	8.2149	1.60179	-1.23328	-0.875831	1.69381	2.20758	3.65145	-0.928759	-0.721587	2.02744	-1.45087	1.8371
ACADVL	P49748-3	Very long-chain specific acyl-CoA dehydrogenase, mitochondrial	P49748-3;P49748;P49748-2			6	-1.18357	-0.623132	3.35318	4.29035	4.50144	-1.10684	-0.470989	3.21526	4.40081	4.54059	-1.13055	-0.4268	3.04494	4.2794	4.50925	-1.28983	-0.633502	3.05311	4.34887	4.36765	-1.25891	-0.848583	3.05752	4.57954	4.61011	-0.925001	-0.632271	3.05209	4.78089	4.67728
ACAP2	Q15057	Arf-GAP with coiled-coil, ANK repeat and PH domain-containing protein 2	Q15057			6	0.0930192	-0.0494121	-0.644871	-0.959458	-0.401139	0.289598	0.300299	-0.506189	-0.854231	-0.48562	0.289362	0.328377	-0.465062	-0.886326	-0.435085	0.0204844	0.0760117	-0.515377	-1.0108	-0.713545	-0.0457441	-0.0936789	-0.597081	-0.873503	-0.542395	0.375735	0.214871	-0.468012	-0.577767	-0.448154
ACAT1	P24752	Acetyl-CoA acetyltransferase, mitochondrial	P24752	Mitochondrion	Mito_Matrix	6	-1.15692	-0.589181	3.4721	4.62346	4.91528	-1.08387	-0.4281	3.46624	4.88274	4.84579	-1.14701	-0.398665	3.1941	4.61011	4.92196	-1.279	-0.626291	3.16778	4.56096	4.86359	-1.18167	-0.821304	3.19958	5.17017	5.35223	-0.863704	-0.605991	3.27874	5.09592	5.43329
ACAT2	Q9BWD1	Acetyl-CoA acetyltransferase, cytosolic	Q9BWD1;Q9BWD1-2			6	-1.53881	-1.29382	-1.55716	-1.52521	-0.470529	-1.42554	-1.30525	-1.68812	-1.5785	-0.690265	-1.38394	-1.05523	-1.56897	-1.31376	-0.312671	-1.70482	-1.15688	-1.36398	-1.50803	-0.669671	-1.75467	-1.44109	-1.76014	-1.18295	-0.777937	-1.11938	-1.50157	-1.60639	-0.748699	-0.612902
ACBD3	Q9H3P7	Golgi resident protein GCP60	Q9H3P7			6	-1.16783	-0.883901	-0.702069	0.0382957	0.858061	-1.30105	-0.899722	-0.748869	-0.133543	0.807685	-1.23647	-0.715652	-0.545298	-0.0380656	1.13481	-1.39483	-0.878454	-0.770191	-0.194295	0.815739	-1.5536	-1.0052	-0.596383	0.244522	0.885652	-1.20916	-0.99203	-0.742965	0.269751	0.669571
ACBD5	Q5T8D3-3	Acyl-CoA-binding domain-containing protein 5	Q5T8D3-3;Q5T8D3-2;Q5T8D3-4	Peroxisome	Peroxisome	6	0.596935	-0.99203	-0.379902	1.37473	4.58958	0.759923	-0.838099	-0.501974	1.43066	3.0731	0.618239	-0.774676	-0.700896	1.35157	3.19669	0.574053	-0.816774	-0.637356	1.43712	3.8511	0.317536	-1.05319	-0.409412	1.71559	2.93744	0.643117	-0.904791	-0.338433	1.88397	3.4853
ACIN1	Q9UKV3	Apoptotic chromatin condensation inducer in the nucleus	Q9UKV3;Q9UKV3-3;Q9UKV3-2			6	0.422125	2.79745	0.560617	-0.873159	-1.48835	-0.0683775	1.96923	-0.144792	-1.65331	-2.19833	1.54542	2.58104	0.307195	-1.30697	-1.8744	-0.00685463	1.93274	-0.383642	-2.03534	-2.74246	0.722029	2.60637	0.237808	-1.07972	-1.83867	0.267596	2.01981	-0.249514	-1.49602	-2.27551
ACLY	P53396	ATP-citrate synthase	P53396			6	0.106884	0.0912598	-0.756672	-1.45237	-1.74246	0.0698396	0.100439	-0.865595	-1.51825	-1.81173	0.208517	0.295958	-0.514305	-1.19143	-1.60832	-0.224132	0.176833	-0.500749	-1.21518	-1.9012	0.173511	0.223175	-0.833053	-1.39844	-1.84778	0.512075	0.25544	-0.905845	-1.39047	-1.86313
ACO1	P21399	Cytoplasmic aconitate hydratase	P21399			6	-0.61978	-0.597125	-1.12296	-1.38911	-1.24951	-0.414749	-0.471869	-1.06522	-1.29283	-1.2067	-0.506681	-0.60654	-1.0499	-1.41561	-1.36945	-0.843474	-0.396783	-0.89183	-1.32981	-1.36305	-0.150913	-0.278479	-1.13825	-1.28782	-1.25233	0.248535	-0.0267635	-0.995592	-1.08027	-1.17101
ACO2	Q99798	Aconitate hydratase, mitochondrial	Q99798			6	-1.2186	-0.691173	3.73107	5.01632	4.99865	-1.15435	-0.523732	3.61365	4.97297	5.20508	-1.21106	-0.493865	3.36569	4.97682	5.20555	-1.31262	-0.680891	3.3774	4.83789	5.03254	-1.24766	-0.878321	3.41967	5.32535	5.51052	-0.958589	-0.710685	3.41738	5.47875	5.56858
ACOT1	Q86TX2	Acyl-coenzyme A thioesterase 1	Q86TX2;P49753;P49753-2			6	-1.24605	-0.720208	3.22865	3.47807	4.43756	-1.15695	-0.580396	3.15274	3.98705	4.50786	-1.2051	-0.499585	2.78806	3.47158	4.2043	-1.29431	-0.681076	2.81752	1.55714	4.38142	-1.24018	-0.895636	3.00202	4.20477	0.876802	-0.927414	-0.641919	3.13932	0.525668	1.18979
ACOT13	Q9NPJ3	Acyl-coenzyme A thioesterase 13	Q9NPJ3;Q9NPJ3-2	Mitochondrion	Mito_Matrix	6	-1.08697	-0.607793	2.16011	2.05088	2.03988	-0.988361	-0.376882	2.29713	2.10862	2.29572	-1.13046	-0.398418	2.23781	2.08349	2.14766	-1.16858	-0.58396	2.11607	2.08627	2.06771	-1.09219	-0.651632	1.88838	1.87476	1.96155	-0.756185	-0.503343	1.86584	1.95691	2.1116
ACOT7	O00154-4	Cytosolic acyl coenzyme A thioester hydrolase	O00154-4;O00154;O00154-6;O00154-7;O00154-5;O00154-2;O00154-3			3																-1.69956	-1.14497	-1.15107	-1.2286	-0.574176	-1.87018	-1.41131	-1.72199	-1.30968	-0.702797	-1.15544	-1.04901	-1.93429	-0.953579	-0.695956
ACOT8	O14734	Acyl-coenzyme A thioesterase 8	O14734	Peroxisome	Peroxisome	5	0.575312	-0.888728	-0.357992	1.26933	2.60051	0.682124	-0.745527	-0.567618	1.29408	3.43015	0.682663	-0.717264	-0.705429	1.11317	3.21329	0.719052	-0.800174	-0.66802	1.22879	3.75382	0.343806	-1.02383	-0.475655	1.46603	2.53603
ACOT9	Q9Y305	Acyl-coenzyme A thioesterase 9, mitochondrial	Q9Y305;Q9Y305-4;Q9Y305-2;Q9Y305-3			6	-1.19291	-0.648982	3.16789	3.05153	3.44175	-1.1056	-0.506804	3.08009	3.54967	3.4822	-1.12696	-0.441243	2.9345	3.31662	3.40286	-1.29315	-0.661479	2.98406	3.61977	3.36625	-1.17795	-0.789462	2.79308	3.33056	3.28237	-0.813652	-0.591679	2.90891	3.52995	3.56133
ACOX1	Q15067	Peroxisomal acyl-coenzyme A oxidase 1	Q15067;Q15067-2;Q15067-3	Peroxisome	Peroxisome	6	0.740194	-0.949004	-0.397866	1.28983	3.80921	0.798756	-0.849128	-0.50582	1.27828	4.02901	0.720454	-0.730009	-0.662597	1.25199	3.74416	0.700795	-0.836141	-0.676595	1.32372	3.7031	0.411101	-1.0573	-0.51165	1.40059	3.81844	0.744161	-0.941226	-0.486348	1.50909	3.83744
ACP1	P24666	Low molecular weight phosphotyrosine protein phosphatase	P24666;P24666-4;P24666-3			6	-0.702163	-0.531281	-0.377201	-0.520045	-0.25915	-0.800827	-0.42618	-0.434013	-0.420723	-0.333916	-0.626758	-0.248725	-0.302849	-0.325033	-0.186656	-1.09268	-0.458624	-0.20214	-0.47694	-0.21687	-0.705335	-0.617388	-0.655285	-0.429284	-0.174507	-0.540149	-0.677956	-0.521411	-0.67828	-0.189302
ACP2	P11117	Lysosomal acid phosphatase	P11117	Lysosome	Lysosome	6	1.22188	-0.992661	-0.708844	0.794686	2.43098	1.34267	-0.926399	-0.826284	0.802483	2.37865	1.29878	-0.83645	-0.989335	0.787767	2.6072	1.3072	-0.82406	-0.863572	0.772646	2.432	1.0597	-1.10687	-0.797664	0.925696	2.45096	1.61325	-0.935476	-0.898269	0.974015	2.39204
ACSF2	Q96CM8	Acyl-CoA synthetase family member 2, mitochondrial	Q96CM8;Q96CM8-3;Q96CM8-2;Q96CM8-4			6	-1.17557	-0.66173	3.51374	4.75905	4.40477	-1.11357	-0.494597	3.49736	4.53835	6.26083	-1.09699	-0.418697	3.30086	4.2958	5.06368	-1.3441	-0.70703	3.38184	4.6427	6.78973	-1.22035	-0.8497	3.3216	5.68751	6.91827	-0.952769	-0.676803	3.2131	5.29322	4.69866
ACSF3	Q4G176	Acyl-CoA synthetase family member 3, mitochondrial	Q4G176			6	-1.20447	-0.635047	3.71578	4.88054	4.56888	-1.11945	-0.489666	3.54015	3.70786	2.88282	-1.16537	-0.466975	3.32337	5.43102	3.00097	-1.27802	-0.616813	3.27993	3.87027	4.06057	-1.20736	-0.838564	3.35473	4.52926	4.29726	-0.869623	-0.593725	3.49288	5.12276	4.67276
ACSL3	O95573	Long-chain-fatty-acid--CoA ligase 3	O95573			6	0.432853	-0.885713	-0.474071	0.870818	3.00105	0.501312	-0.72454	-0.569222	0.927441	3.12567	0.483983	-0.683298	-0.749014	0.901031	3.14605	0.394953	-0.737519	-0.702374	0.85599	3.00445	0.207393	-0.966912	-0.552579	1.21586	2.9656	0.522759	-0.893705	-0.47289	1.37329	3.17342
ACSL4	O60488	Long-chain-fatty-acid--CoA ligase 4	O60488;O60488-2			6	-0.624977	-0.558432	0.693944	0.837217	1.11096	-0.589312	-0.372841	0.628167	0.843099	1.29396	-0.571858	-0.362492	0.586212	0.838589	1.09031	-0.716457	-0.528365	0.53436	0.841007	0.926379	-0.805913	-0.771298	0.759838	1.37518	1.39215	-0.450538	-0.591223	0.839395	1.56067	1.54062
ACTA1	P68133	Actin, alpha skeletal muscle	P68133			6	-0.772924	-0.488127	0.0623981	0.842697	2.34812	-0.826463	-0.383548	0.0608775	0.957172	2.2068	-0.853579	-0.263023	0.204516	0.99769	2.10353	-1.10305	-0.536754	-0.00808729	0.88534	1.91468	-0.98613	-0.674314	0.0325241	1.20714	2.03224	-0.601299	-0.55349	0.0213376	1.22546	2.0031
ACTB	P60709	Actin, cytoplasmic 1	P60709	Actin binding proteins	Actin binding proteins	6	-0.826003	-0.500606	-0.00197785	0.823831	2.33731	-0.843552	-0.366057	0.00992041	0.920446	2.23195	-0.870783	-0.312348	0.146525	0.955015	2.06098	-1.11948	-0.573725	-0.0200478	0.838105	1.89666	-1.01441	-0.780413	-0.0367182	1.17938	1.99697	-0.659381	-0.614933	-0.0270721	1.22324	1.98014
ACTG1	P63261	Actin, cytoplasmic 2	P63261	Actin binding proteins	Actin binding proteins	4											-0.771175	-0.246224	0.166073	1.09295	2.15727	-1.12548	-0.526016	0.186501	2.25849	1.8474	-0.821126	-0.777542	-0.0362448	1.36166	1.79256	-0.633434	-0.72867	0.00201836	1.10956	1.8402
ACTL6A	O96019	Actin-like protein 6A	O96019;O96019-2			6	-1.69989	0.54409	0.0465609	-0.108425	0.358059	-1.90336	0.227618	-0.237524	-0.372916	-0.0433337	-0.913814	0.578504	0.055751	0.0130692	0.629566	-2.20324	-0.923113	-0.695255	-0.675627	-0.381743	-1.13676	0.607674	-0.0325362	0.0619835	0.251083	-1.45633	0.464668	-0.604147	-0.38677	-0.185146
ACTL8	Q9H568	Actin-like protein 8	Q9H568			5	-0.174882	0.660107	0.183836	-0.222582	-1.12961						-0.0754896	0.673466	0.0519985	-0.40213	-1.04889	-0.268886	0.144438	-0.017972	-0.415807	-1.77715	-0.191376	0.645517	0.109026	0.145482	-1.05607	-0.156064	0.362778	-0.402188	-0.137045	-1.18666
ACTN1	P12814	Alpha-actinin-1	P12814;P12814-3;P12814-2;P12814-4	Actin binding proteins	Actin binding proteins	6	-1.14041	-0.443242	0.867896	1.67951	2.90824	-1.08844	-0.222801	0.735695	1.6358	2.71438	-1.07814	-0.34247	0.576377	1.70399	2.89	-1.36053	-0.696541	0.398569	1.51445	2.77943	-1.56013	-0.711677	0.487486	1.6397	2.50317	-1.27785	-0.65204	0.237808	1.40773	2.12005
ACTN4	O43707	Alpha-actinin-4	O43707;O43707-2;O43707-3	Actin binding proteins	Actin binding proteins	6	-1.1666	-0.358546	0.836732	1.62415	2.99253	-1.22243	-0.25991	0.721154	1.60748	2.86475	-1.16091	-0.376058	0.57289	1.69051	3.04375	-1.39695	-0.597431	0.438825	1.55596	2.90849	-1.54966	-0.661958	0.461843	1.61075	2.47095	-1.33457	-0.59647	0.346758	1.48047	2.2506
ACTR10	Q9NZ32	Actin-related protein 10	Q9NZ32			6	0.289008	-0.122727	-0.506189	-0.716718	-0.498607	0.908582	0.160275	-0.357382	-0.70463	-0.319352	0.0787464	-0.0196529	-0.257407	-0.297644	-0.783464	-0.0409421	-0.0952963	-0.459159	-0.328507	-0.45332	0.159887	-0.271217	-0.651949	-0.501892	-0.334917	0.897085	-0.0194774	-0.572737	-0.245899	-0.383473
ACTR1A	P61163	Alpha-centractin	P61163			6	0.319965	0.0612923	-0.515109	-0.800375	-0.72934	0.41997	0.207018	-0.475856	-0.698412	-0.705523	0.293488	0.207268	-0.435905	-0.700216	-0.665615	0.228726	0.305679	-0.300182	-0.586644	-0.749766	0.285461	0.0216219	-0.63619	-0.606803	-0.626446	0.662114	0.0958569	-0.672267	-0.637379	-0.568858
ACTR1B	P42025	Beta-centractin	P42025			6	0.127369	0.067088	-0.698014	-0.797589	-0.820056	0.407516	0.241108	-0.432065	-0.729842	-0.826386	0.0640551	0.213752	-0.483299	-0.756672	-0.712551	0.0977456	0.210389	-0.331481	-0.576088	-0.834133	0.434134	0.0176369	-0.637805	-0.712102	-0.712244	0.469261	0.152248	-0.835188	-0.561047	-0.655694
ACTR2	P61160	Actin-related protein 2	P61160;P61160-2			6	-0.311542	0.212258	0.00115369	-0.256011	-0.284528	-0.301284	0.35321	0.0867838	-0.225363	-0.251401	-0.285249	0.212134	0.0813396	-0.391323	-0.336045	-0.532533	0.0947766	0.0687396	-0.344245	-0.560047	-0.300591	0.0628125	-0.221035	-0.474172	-0.304345	-0.00245467	0.190552	-0.27343	-0.377238	-0.323353
ACTR3	P61158	Actin-related protein 3	P61158			6	-0.253017	0.128689	0.0274372	-0.286322	-0.328091	-0.249325	0.327457	0.145351	-0.186705	-0.319694	-0.278251	0.203013	0.0399806	-0.354206	-0.375721	-0.483138	0.0736832	0.0688771	-0.336646	-0.567041	-0.229754	0.128557	-0.174719	-0.424204	-0.350559	0.102994	0.216734	-0.239174	-0.391191	-0.333643
ACTR8	Q9H981	Actin-related protein 8	Q9H981;Q9H981-2;Q9H981-3			2																					0.192699	1.11217	-0.264149	-0.610499	-0.849778	0.388686	0.709644	-0.613189	-0.747294	-0.859483
ACYP1	P07311	Acylphosphatase-1	P07311			1	-0.330683	-0.152388	-0.617853	-0.747366	-0.503507
ADAM10	O14672	Disintegrin and metalloproteinase domain-containing protein 10	O14672			6	0.185867	-0.86691	-0.391683	0.806035	2.89426	0.328492	-0.789462	-0.576691	0.775261	2.92619	0.381948	-0.657104	-0.746664	0.845109	2.79381	0.237319	-0.674475	-0.727499	0.705845	2.33631	-0.0248101	-1.02049	-0.57409	1.19421	2.77064	0.363115	-0.865385	-0.465022	1.45296	3.02311
ADAM15	Q13444	Disintegrin and metalloproteinase domain-containing protein 15	Q13444;Q13444-2;Q13444-12;Q13444-5;Q13444-3;Q13444-4;Q13444-8;Q13444-7;Q13444-6;Q13444-9;Q13444-10;Q13444-13			6	0.13711	-0.656831	-0.446502	0.582363	1.97023	0.19131	-0.505636	-0.52168	0.408929	2.19491	0.296663	-0.402779	-0.591701	0.443819	1.69015	0.0399806	-0.586969	-0.58489	0.304745	1.57942	-0.0894822	-0.919834	-0.542626	0.919149	2.22762	0.183328	-0.812764	-0.518639	1.07827	2.46179
ADAM17	P78536	Disintegrin and metalloproteinase domain-containing protein 17	P78536;P78536-2	Plasma membrane	Plasma membrane	6	-0.137172	-0.460648	-0.152211	0.798424	3.09491	-0.149537	-0.416423	-0.227067	0.854714	3.02947	-0.154169	-0.379263	-0.346206	0.690194	2.54166	-0.314212	-0.550909	-0.50365	0.498353	2.67301	-0.525434	-0.787692	-0.375852	0.958212	-0.172051	-0.117928	-0.683785	-0.403046	1.2649	2.57966
ADAM9	Q13443	Disintegrin and metalloproteinase domain-containing protein 9	Q13443;Q13443-2	Plasma membrane	Plasma membrane	6	0.216858	-0.269895	-0.359398	-0.150353	0.970854	0.313826	-0.152901	-0.491571	-0.105597	1.013	0.217851	-0.17498	-0.585107	-0.279406	0.858697	0.107286	-0.29504	-0.655285	-0.273988	0.676177	0.023894	-0.511177	-0.562261	0.157432	1.04677	0.405992	-0.363661	-0.562623	0.245617	0.928048
ADAR	P55265	Double-stranded RNA-specific adenosine deaminase	P55265;P55265-4;P55265-5			6	0.139077	1.73539	-0.0902653	-1.03127	-1.15521	0.148218	1.53461	-0.290568	-1.31642	-1.3943	1.09734	1.71304	-0.0973475	-1.24924	-1.28012	0.203514	1.47259	-0.28847	-1.43265	-1.69876	0.619366	1.7111	-0.225936	-1.06338	-1.12321	0.586597	1.52647	-0.399102	-1.12526	-1.22048
ADARB1	P78563	Double-stranded RNA-specific editase 1	P78563;P78563-5;P78563-2;P78563-4;P78563-3;P78563-6			1						0.104068	1.10608	-0.601015	-1.62278	-1.98816
ADCK1	Q86TW2	Uncharacterized aarF domain-containing protein kinase 1	Q86TW2;Q86TW2-2;Q86TW2-3			2						-0.966658	-0.36049	2.92224	3.96329	1.77497	-1.10401	-0.593921	2.0625	-0.142481	1.54097
ADCK3	Q8NI60	Atypical kinase ADCK3, mitochondrial	Q8NI60;Q8NI60-3;Q8NI60-4			5	-1.22462	-0.634016	3.07849	5.66067	3.83056	-1.11848	-0.441478	3.14535	2.99942	3.04609	-1.07552	-0.381799	1.4844	3.77653	3.31741						-1.23984	-0.771175	3.08767	4.70797	4.13447	-0.778061	-0.558432	3.83562	3.39561	3.23419
ADCK4	Q96D53	AarF domain-containing protein kinase 4	Q96D53;Q96D53-2			3	-1.16841	-0.757501	1.70704	2.66296	3.01416						-1.16081	-0.432493	-0.216049	-0.702327	-0.435436	-1.27631	-0.657354	-0.0537183	1.67048	2.37993
ADCY6	O43306	Adenylate cyclase type 6	O43306;O43306-2			6	-0.351811	-0.408397	-0.00994552	0.609471	1.71022	-0.320738	-0.309306	-0.0885769	0.589763	2.51465	-0.338305	-0.256994	-0.178486	0.771294	2.40692	-0.519177	-0.569137	-0.245232	0.568032	2.03865	-0.686638	-0.897113	-0.398532	0.222557	2.35814	-0.408435	-0.544729	-0.382363	1.21729	3.42573
ADCY9	O60503	Adenylate cyclase type 9	O60503			6	-0.328254	-0.285636	0.0750534	0.903655	2.99259	-0.17384	-0.254289	-0.0141936	0.935233	1.36843	-0.274634	-0.264409	-0.194295	0.891108	3.07219	-0.496224	-0.456643	-0.353635	0.694033	2.56382	-0.528594	-0.703267	-0.245027	1.0234	2.52032	-0.246515	-0.591179	-0.314428	1.27065	2.88696
ADD1	P35611-2	Alpha-adducin	P35611-2;P35611-6;P35611;P35611-4;P35611-3;P35611-5			6	-0.599287	0.151339	0.489132	0.0597706	-0.204482	-0.705617	0.224905	0.538836	0.228357	-0.215044	-0.674545	0.142479	0.511468	0.260387	0.0246034	-1.00807	-0.155566	0.508226	0.228603	-0.191475	-0.880073	-0.0861398	0.0713508	-0.0805608	-0.279704	-0.697242	0.0430645	-0.102698	-0.276398	-0.360138
ADD3	Q9UEY8	Gamma-adducin	Q9UEY8			6	-0.477101	0.227371	0.561204	0.209017	-0.230584	-0.543194	0.41997	0.601792	0.192699	-0.33763	-0.529614	0.370164	0.668936	0.301471	0.157949	-0.828204	0.0443242	0.554245	0.275722	0.0673634	-0.667515	0.0532504	0.207143	-0.223795	-0.427692	-0.645412	0.010923	0.132643	-0.363772	-0.435612
ADH5	P11766	Alcohol dehydrogenase class-3	P11766			6	-1.26198	-1.2804	-1.84902	-1.77685	-0.670337	-1.33021	-1.47093	-1.92917	-1.79451	-0.746882	-1.37273	-1.16194	-1.68372	-1.73552	-0.800752	-1.65954	-1.12702	-1.60766	-1.59392	-0.507152	-1.53881	-1.46419	-2.07966	-1.56128	-1.12491	-0.874164	-1.23033	-1.91332	-1.60819	-1.05355
ADK	P55263	Adenosine kinase	P55263;P55263-3;P55263-2;P55263-4			6	-1.33028	-1.77142	-2.02204	-1.56935	-0.809651	-1.57437	-1.43183	-2.0916	-1.86019	-0.913841	-1.14289	-0.982933	-1.99671	-2.23555	-0.601299	-1.64156	-1.6234	-1.72061	-1.97381	-0.730632	-1.84001	-1.65222	-2.13803	-1.84882	-0.747972	-1.34179	-1.30557	-2.1245	-1.56132	-1.21113
ADPGK	Q9BRR6	ADP-dependent glucokinase	Q9BRR6;Q9BRR6-2			6	0.452174	-0.891027	-0.358066	1.06088	3.20824	0.565597	-0.739179	-0.58031	1.08141	3.4163	0.507516	-0.668364	-0.706582	1.13665	3.39739	0.461529	-0.732213	-0.64548	1.07334	3.34355	0.225028	-1.01809	-0.426645	1.4239	3.07861	0.558757	-0.821916	-0.383623	1.60231	3.30964
ADPRHL2	Q9NX46	Poly(ADP-ribose) glycohydrolase ARH3	Q9NX46			5	-1.23841	-0.55313	0.816968	1.10956	2.23496	-1.27491	-0.591832	0.859572	1.1527	1.54369	-1.05278	-0.575056	0.830499	1.32596	2.02995	-1.45783	-0.868569	1.17204	1.14287	1.72137						-0.892098	-0.706229	0.886121	1.05123	1.89332
ADRBK1	P25098	Beta-adrenergic receptor kinase 1	P25098			1																										0.359858	-0.113832	-0.340295	-1.25003	-1.07802
ADRM1	Q16186	Proteasomal ubiquitin receptor ADRM1	Q16186			6	0.561204	0.50853	0.156397	-0.113504	-1.42589	0.655352	0.654344	0.142479	0.0551957	-1.40095	0.608525	0.770449	0.27023	0.207268	-1.47554	0.342327	0.846955	0.463099	0.278698	-1.47209	0.58246	0.681674	0.195726	0.539333	-1.78881	1.00144	0.660198	0.0821576	0.45249	-1.57055
ADSL	P30566	Adenylosuccinate lyase	P30566;P30566-2			6	-1.09274	-1.05562	-1.48072	-1.47662	-0.630975	-1.20729	-1.04644	-1.61714	-1.38266	-0.688102	-1.24821	-1.0443	-1.43082	-1.4425	-0.515955	-1.52197	-0.83421	-1.31226	-1.35188	-0.739468	-1.28104	-1.1141	-1.55915	-1.29938	-0.876201	-0.844458	-0.831512	-1.6381	-1.12932	-0.908009
ADSS	P30520	Adenylosuccinate synthetase isozyme 2	P30520			6	-1.32833	-1.26413	-1.83722	-1.40129	-0.388828	-1.42581	-1.46937	-1.68622	-1.66896	-0.393236	-1.59964	-1.05373	-1.63357	-1.68172	-0.295535	-1.6206	-1.20314	-1.48056	-1.48888	-0.590028	-1.76675	-1.23844	-1.8396	-1.2642	-0.740384	-1.09616	-1.16932	-1.68915	-1.21709	-0.655808
AFAP1	Q8N556	Actin filament-associated protein 1	Q8N556;Q8N556-2			6	-0.382269	0.395502	0.393855	-0.317103	-0.661524	-0.397999	0.619178	0.589284	-0.091802	-0.498729	-0.413538	0.481816	0.38228	-0.325286	-0.651632	-0.694601	0.144307	0.372729	-0.282509	-0.833105	-0.48655	0.467905	-0.0428432	-0.683901	-0.693714	-0.267635	0.579373	0.049352	-0.480458	-0.53552
AFF4	Q9UHB7	AF4/FMR2 family member 4	Q9UHB7;Q9UHB7-2			1	-0.2122	1.41689	-0.243062	-1.59257	-1.59396
AFG3L2	Q9Y4W6	AFG3-like protein 2	Q9Y4W6			6	-1.2029	-0.60281	3.3454	4.49512	3.47366	-1.13797	-0.458624	3.25293	4.46271	4.36919	-1.19856	-0.429556	3.04705	4.19283	4.91437	-1.30301	-0.638007	3.02361	4.0798	5.03162	-1.2624	-0.803418	2.90483	4.64224	4.36114	-0.938901	-0.642324	3.08359	4.89161	4.94439
AFTPH	Q6ULP2	Aftiphilin	Q6ULP2;Q6ULP2-5;Q6ULP2-2;Q6ULP2-4;Q6ULP2-3			4						0.790272	0.439144	-0.248399	-0.524002	-0.0416695	0.414569	-0.00688362	-0.568559	-0.909553	-0.1633						0.549916	0.371838	-0.560281	-0.676711	-0.382495	0.56306	-0.125998	-0.513152	-0.76202	-0.143325
AGA	P20933	N(4)-(beta-N-acetylglucosaminyl)-L-asparaginase	P20933			6	1.18206	-1.15582	-0.54454	0.592636	2.40792	1.30469	-1.08012	-0.917624	0.760689	2.64016	1.16639	-0.8576	-1.00387	0.891575	2.87639	1.35924	-0.750348	-0.878003	1.04418	2.64298	0.843903	-1.07747	-0.797012	1.45996	2.705	1.55871	-1.14605	-0.838228	1.23469	1.25689
AGAP3	Q96P47	Arf-GAP with GTPase, ANK repeat and PH domain-containing protein 3	Q96P47;Q96P47-2;Q96P47-4;Q96P47-5			6	-0.474893	0.0869196	0.301119	0.618145	1.11303	-0.134477	0.0526941	0.519039	0.710702	1.10628	-0.341427	-0.00588375	-0.00804377	0.531968	0.910502	-0.458049	-0.213906	0.0343566	0.620868	0.911346	-0.395929	-0.280527	-0.319172	0.564232	1.23002	-0.0505024	0.0862403	0.176833	0.795518	1.14757
AGFG1	P52594	Arf-GAP domain and FG repeat-containing protein 1	P52594;P52594-2;P52594-3;P52594-4			6	-0.552939	-0.19131	-0.00507277	0.0144981	0.907352	-0.474452	-0.0458037	-0.11338	0.187134	0.936892	-0.559473	-0.2121	-0.0559512	0.312781	1.23475	-0.586666	-0.285513	-0.0389398	0.302641	1.03928	-0.842232	-0.485519	-0.506599	0.212383	0.997762	-0.43952	-0.320252	-0.521494	0.235727	1.12155
AGFG2	O95081	Arf-GAP domain and FG repeat-containing protein 2	O95081;O95081-2			5	-0.0872275	-0.661205	-0.909174	-1.1186	-0.0981966	-0.410467	-0.510704	-1.10958	-0.893732	-0.108239	-0.0368218	-0.167361	-0.551057	-0.35463	0.322966						-0.391758	-0.70228	-1.11288	-0.528074	0.224411	-0.045357	-0.443831	-1.2716	-0.531969	0.469678
AGK	Q53H12	Acylglycerol kinase, mitochondrial	Q53H12			6	-1.20883	-0.564542	3.48954	4.52795	5.03179	-1.05898	-0.433916	3.42921	2.27804	4.94031	-1.11942	-0.423488	3.14509	2.93153	4.56407	-1.24544	-0.635136	2.79606	2.30641	4.74276	-1.24045	-0.868173	3.03496	5.09845	2.89159	-0.900422	-0.672083	3.26761	0.33514	4.05702
AGL	P35573	Glycogen debranching enzyme	P35573;P35573-2;P35573-3	Large Protein Complex	Large Protein Complex	6	2.86722	1.63106	-0.663465	-1.75161	-0.968379	2.94355	1.66307	-0.684271	-1.79401	-0.969452	3.0475	1.7287	-0.590115	-1.69909	-0.92821	2.72513	1.64316	-0.67678	-1.78359	-1.12794	2.96138	1.66907	-0.720303	-1.61273	-1.1805	3.20206	1.7376	-0.677172	-1.5156	-1.10908
AGO1	Q9UL18	Protein argonaute-1	Q9UL18			6	1.46483	0.960734	-0.396327	-1.37023	-1.09721	2.18615	1.22873	-0.384245	-1.4295	-1.19535	1.88811	1.39665	-0.521825	-1.38851	-1.11338	0.573956	1.21226	-0.200846	-1.30654	-1.08844	1.18732	0.924708	-0.816063	-1.15775	-1.18256	2.24403	0.893052	-0.358935	-1.06299	-0.947974
AGO2	Q9UKV8	Protein argonaute-2	Q9UKV8;Q9UKV8-2			6	2.05381	1.09727	-0.438913	-1.29665	-1.10395	2.05648	1.12558	-0.336756	-1.26119	-1.05865	1.9627	1.17785	-0.369576	-1.27083	-1.05185	2.16604	1.23149	-0.231278	-1.18991	-1.17495	2.0077	1.08651	-0.517916	-1.17228	-1.02169	2.34789	1.12717	-0.425714	-1.01037	-0.850871
AGO3	Q9H9G7	Protein argonaute-3	Q9H9G7;Q9H9G7-2			6	2.1962	1.07403	-0.638748	-1.30736	-1.16705	2.03464	1.04005	-0.579297	-1.19297	-1.12102	1.61509	1.16787	-0.551353	-1.37823	-1.16417	1.53436	1.29302	-0.352197	-1.26913	-1.24547	2.02443	0.883855	-0.672014	-1.06332	-1.05337	2.3918	1.19812	-0.314033	-0.822962	-0.860819
AGPAT1	Q99943	1-acyl-sn-glycerol-3-phosphate acyltransferase alpha	Q99943			6	0.458592	-0.880737	-0.52019	0.875701	3.03824	0.461319	-0.736244	-0.588205	0.907891	2.99299	0.519643	-0.775762	-0.742893	0.788101	1.54996	0.443288	-0.852719	-0.684295	0.747001	2.58284	0.192825	-0.893839	-0.523546	1.17957	2.91602	0.555816	-0.853579	-0.538828	1.24367	3.17889
AGPAT2	O15120	1-acyl-sn-glycerol-3-phosphate acyltransferase beta	O15120;O15120-2			4	0.460585	-0.764101	-0.412309	0.87074	2.71019						0.750864	-0.374281	-0.597081	0.934479	3.13772						0.263756	-0.8005	-0.418678	1.13986	2.96159	0.65361	-0.71085	-0.345253	1.243	2.89262
AGPAT3	Q9NRZ7	1-acyl-sn-glycerol-3-phosphate acyltransferase gamma	Q9NRZ7;Q9NRZ7-2			6	0.514804	-0.773738	-0.370751	0.848878	2.81083	0.675003	-0.697125	-0.437369	0.860208	3.15813	0.619929	-0.591853	-0.639377	0.862432	3.13962	0.582652	-0.631355	-0.621222	0.912267	3.5846	0.191563	-0.819827	-0.479714	1.25526	2.97036	0.632454	-0.901688	-0.414864	1.49283	3.30807
AGPAT5	Q9NUQ2	1-acyl-sn-glycerol-3-phosphate acyltransferase epsilon	Q9NUQ2			5	-0.961199	-0.637132	1.69394	2.86965	4.11262						-0.795308	-0.479432	1.31017	2.48073	3.08473	-1.01034	-0.631355	1.35219	3.24591	1.7031	-0.952378	-0.851157	1.53087	3.03487	2.2909	-0.760358	-0.674614	1.61622	3.33256	3.57688
AGPAT6	Q86UL3	Glycerol-3-phosphate acyltransferase 4	Q86UL3			3	0.357721	-0.799822	-0.458089	0.896776	3.24088	0.508936	-0.676595	-0.516202	0.845189	3.88245						0.522458	-0.699537	-0.683576	0.880333	2.63387
AGPAT9	Q53EU6	Glycerol-3-phosphate acyltransferase 3	Q53EU6			4	0.164271	-0.922839	-0.517833	0.559541	1.41321	0.188148	-0.60632	-0.570422	0.71949	2.06064	0.341303	-0.692571	-0.97835	0.783247	2.32507	0.236584	-0.840061	-0.975425	0.788519	2.33036
AGPS	O00116	Alkyldihydroxyacetonephosphate synthase, peroxisomal	O00116	Peroxisome	Peroxisome	6	0.743903	-0.944749	-0.364292	1.27029	3.94832	0.836974	-0.767511	-0.496651	1.28214	3.92229	0.745969	-0.746543	-0.708184	1.25689	3.95448	0.706729	-0.779224	-0.628921	1.27196	3.82334	0.455123	-1.00593	-0.52224	1.33176	3.86433	0.774587	-0.892794	-0.430645	1.58789	3.77558
AGR2	O95994	Anterior gradient protein 2 homolog	O95994			6	0.718175	-0.738048	-0.107073	1.43216	3.22367	0.843823	-0.717382	-0.18728	1.38637	3.54659	0.432425	-0.722848	-0.657331	1.31011	1.77214	0.673376	-0.804426	-0.493865	1.21332	2.68663	0.119821	-0.950258	-0.226139	1.61079	3.262	0.558268	-0.953746	-0.314463	1.84768	4.02361
AGRN	O00468-6	Agrin	O00468-6;O00468-3;O00468-7;O00468;O00468-5;O00468-4;O00468-2			6	0.302173	-0.864439	-0.358805	0.451435	1.32124	0.332278	-0.632875	-0.553214	0.381394	1.37156	0.235605	-0.815022	-0.834133	0.299479	1.35778	0.141694	-0.785129	-0.734755	0.373063	1.29807	0.063641	-0.874428	-0.419874	0.601601	1.3475	0.398788	-0.752097	-0.361898	0.846634	1.34056
AGTRAP	Q6RW13	Type-1 angiotensin II receptor-associated protein	Q6RW13			6	1.74054	0.0172093	-0.573961	-0.331445	-0.835471	1.59053	0.224781	-0.604323	-0.420878	-0.591419	0.998412	0.209017	-0.567554	-0.287554	-0.760064	1.32958	0.416191	-0.460469	-0.268782	-0.793932	1.39237	0.0589399	-0.461561	-0.189121	-0.809878	1.97376	0.119157	-0.440263	0.0596322	-0.72922
AHCTF1	Q8WYP5	Protein ELYS	Q8WYP5;Q8WYP5-2;Q8WYP5-3			5	-1.87689	0.655352	0.214374	0.721154	0.560128						-0.781182	1.33319	1.03914	1.21244	1.69697	-1.89218	-0.0766606	0.238909	0.361319	-0.00591272	-1.04163	1.13133	0.921589	0.916859	1.1635	-1.49785	0.214622	0.329985	0.436375	0.586693
AHCY	P23526	Adenosylhomocysteinase	P23526;P23526-2			6	-1.17338	-1.21749	-1.70576	-1.62233	-0.533556	-1.30002	-1.28884	-1.73749	-1.57854	-0.630707	-1.24137	-1.15553	-1.6589	-1.61852	-0.617145	-1.72829	-1.12086	-1.49305	-1.54738	-0.594705	-1.60152	-1.42655	-1.97239	-1.56764	-1.0635	-0.930765	-1.10495	-1.93341	-1.51503	-1.17059
AHCYL1	O43865	Putative adenosylhomocysteinase 2	O43865;O43865-2			6	-0.416346	-1.00651	-1.0399	-0.573317	0.315566	-0.513419	-0.953691	-1.09903	-0.589225	0.217603	-0.50584	-0.720564	-0.935007	-0.452096	0.432746	-0.820922	-0.926591	-0.892473	-0.499565	0.207143	-0.783365	-1.0272	-1.17202	-0.277447	0.167101	-0.422733	-0.869596	-1.27432	-0.388223	-0.046042
AHI1	Q8N157	Jouberin	Q8N157;Q8N157-2;Q8N157-3			2																					0.984261	1.10883	-0.305788	-0.915419	-0.808084	1.22602	1.75668	-0.247406	-0.816469	-0.700943
AHNAK	Q09666	Neuroblast differentiation-associated protein AHNAK	Q09666			6	-0.51445	0.0828388	0.290778	0.196733	0.976657	-0.432279	0.199625	0.314407	0.276318	1.15277	-0.514841	0.0399806	0.153157	0.164786	1.07355	-0.742241	-0.202107	0.0147838	0.0600474	0.760604	-0.781008	-0.113817	-0.101753	-0.100762	0.6291	-0.519114	0.0455828	0.0240359	0.108357	0.80364
AHNAK2	Q8IVF2-3	Protein AHNAK2	Q8IVF2-3;Q8IVF2			6	0.503145	0.414136	-0.559239	-1.17818	-0.962604	0.772815	0.813935	-0.371572	-1.12589	-0.790085	0.495388	0.418352	-0.649639	-1.29382	-0.939731	0.626392	0.639232	-0.429848	-1.13346	-0.950118	0.803475	0.802648	-0.616569	-1.13407	-0.773565	0.887369	0.690641	-0.693691	-1.115	-0.723539
AHSA1	O95433	Activator of 90 kDa heat shock protein ATPase homolog 1	O95433;O95433-2			6	-1.41427	-1.1161	-1.11888	-0.807351	-0.00351002	-1.45202	-0.985902	-1.32189	-0.762338	-0.0810643	-1.17863	-0.723253	-0.809221	-0.50943	0.310456	-1.81695	-0.88646	-0.973299	-0.845235	-0.213153	-1.4907	-0.829126	-0.860792	-0.439402	-0.102481	-1.22894	-0.891643	-1.03777	-0.241458	0.17594
AIDA	Q96BJ3	Axin interactor, dorsalization-associated protein	Q96BJ3;Q96BJ3-3			4	-0.334807	-0.194807	-0.321063	0.521855	2.28309	-0.381273	-0.244019	-0.3138	0.227618	2.24205	-0.288329	-0.268678	-0.435963	0.286881	2.20242	-0.622798	-0.550888	-0.528615	0.159112	2.39528
AIF1L	Q9BQI0	Allograft inflammatory factor 1-like	Q9BQI0;Q9BQI0-3			2	-0.844432	-0.499116	0.332049	1.22521	2.47667	-0.912157	-0.358084	0.196355	1.24635	2.16976
AIFM1	O95831	Apoptosis-inducing factor 1, mitochondrial	O95831;O95831-3;O95831-2;O95831-5			6	-1.23654	-0.623332	3.58532	4.52287	4.95838	-1.1645	-0.429926	3.47496	4.76171	5.13241	-1.21856	-0.416038	3.24908	4.6692	5.0654	-1.34373	-0.612968	3.28551	4.8484	5.10903	-1.32843	-0.822707	3.21644	4.77437	5.43892	-0.983989	-0.664471	3.28573	4.93301	5.24382
AIFM2	Q9BRQ8	Apoptosis-inducing factor 2	Q9BRQ8;Q9BRQ8-2			6	-0.721325	-0.636459	0.394734	0.848317	1.36787	-0.700732	-0.516429	0.459222	0.784588	1.44843	-0.661844	-0.223155	0.471864	0.874207	1.354	-0.667745	-0.438268	0.458172	0.774249	0.979294	-0.795684	-0.716315	0.692784	1.21045	1.47337	-0.486348	-0.527783	0.852079	1.4861	1.76553
AIMP1	Q12904	Aminoacyl tRNA synthase complex-interacting multifunctional protein 1	Q12904;Q12904-2	Large Protein Complex	Large Protein Complex	6	0.821465	-0.542479	0.0229004	0.997618	-0.35511	0.867501	-0.385337	-0.0984747	1.04054	-0.217826	0.73266	-0.2336	-0.233803	1.0285	-0.240929	0.781737	-0.268904	-0.105722	1.15166	-0.371553	0.564037	-0.564222	0.134221	1.40594	-0.46335	0.942383	-0.4111	0.202512	1.47654	-0.398456
AIMP2	Q13155	Aminoacyl tRNA synthase complex-interacting multifunctional protein 2	Q13155	Large Protein Complex	Large Protein Complex	6	0.833578	-0.485782	0.0287106	0.964953	-0.45504	0.90912	-0.308966	-0.0475173	0.964879	-0.379414	0.899872	-0.132009	-0.151442	1.0234	-0.508711	0.827738	-0.117991	0.102053	1.17108	-0.571643	0.756938	-0.441576	0.197111	1.30766	-0.682974	1.04432	-0.306538	0.210638	1.40169	-0.563049
AIP	O00170	AH receptor-interacting protein	O00170			6	-1.24325	-0.854649	-1.19073	-0.638074	-0.0815527	-1.12174	-0.793432	-1.21437	-0.964798	-0.424746	-1.17589	-0.476378	-0.907657	-0.716434	0.104739	-1.60437	-0.923468	-0.913733	-0.856241	-0.503793	-1.20105	-0.940008	-1.18462	-0.474112	0.102188	-1.0497	-0.810865	-1.03227	-0.525683	-0.165693
AK1	P00568	Adenylate kinase isoenzyme 1	P00568			6	-1.16741	-0.694461	-1.40411	-1.51965	-0.570057	-0.951903	-0.817206	-1.34329	-0.994298	-0.667813	-0.826566	-0.715652	-1.2131	-0.921144	-0.419507	-1.13965	-0.837377	-1.15425	-1.13416	-0.56026	-1.22499	-0.819674	-1.29318	-0.993465	-0.67344	-0.932196	-0.956767	-1.64507	-1.21284	-0.742386
AK2	P54819	Adenylate kinase 2, mitochondrial	P54819;P54819-2;P54819-5;P54819-3;P54819-6;P54819-4	Mitochondrion	Mito_Matrix	6	-1.36814	-0.362102	2.63162	3.02568	3.80684	-1.25684	-0.164545	2.66494	3.20683	3.94355	-1.15798	-0.0541526	2.59829	3.16121	3.8497	-1.37273	-0.334898	2.74534	3.2227	3.82538	-1.69022	-0.57293	2.03097	2.68762	3.21364	-1.33203	-0.430451	2.00213	2.736	3.24828
AK3	Q9UIJ7	GTP:AMP phosphotransferase AK3, mitochondrial	Q9UIJ7;Q9UIJ7-3;Q9UIJ7-2			5	-1.21669	-0.687776	1.7961	3.15023	2.16343	-1.18279	-0.467474	2.27384	3.17754	2.51619	-1.20138	-0.436471	3.39149	2.90508	4.69911						-1.33264	-0.8851	1.37701	3.80043	2.32138	-0.933353	-0.602241	3.51008	2.99152	5.73363
AK4	P27144	Adenylate kinase 4, mitochondrial	P27144	Mitochondrion	Mito_Matrix	6	-1.23582	-0.708208	3.49237	4.66146	3.9381	-1.22061	-0.489119	3.60763	4.95564	4.8474	-1.23841	-0.419256	3.26562	4.91251	5.03223	-1.39684	-0.705241	3.23149	4.64334	4.5186	-1.38451	-0.898995	3.37837	5.20625	5.51976	-1.00193	-0.663145	3.40993	5.16916	3.41088
AK6	Q9Y3D8	Adenylate kinase isoenzyme 6	Q9Y3D8;Q9Y3D8-2			1											-1.47493	-0.96852	-1.75497	-1.54679	-0.367192
AKAP1	Q92667	A-kinase anchor protein 1, mitochondrial	Q92667;Q92667-2	Mitochondrion	Mito_Outer	6	-1.05772	-0.765916	1.73942	3.01881	4.13471	-0.976219	-0.532658	1.65219	3.10187	3.73346	-0.947556	-0.536838	1.44217	2.83392	3.96966	-1.09397	-0.704935	1.48527	2.96309	4.01176	-1.0598	-0.839751	1.50772	2.80523	3.84489	-0.778927	-0.680821	1.4961	3.21712	4.32833
AKAP13	Q12802	A-kinase anchor protein 13	Q12802;Q12802-2;Q12802-4			6	1.66143	1.52587	0.190804	-0.81388	-1.74376	1.87994	1.85268	0.487692	-0.578219	-1.58632	1.67794	1.68522	0.197614	-0.820489	-1.85747	1.58222	1.83293	0.567837	-0.505922	-1.81756	2.01653	1.83613	-0.14733	-1.04085	-1.54174	2.24092	1.77606	-0.0754592	-0.789561	-1.37165
AKAP17A	Q02040	A-kinase anchor protein 17A	Q02040;Q02040-2;Q02040-3			6	0.953377	1.28179	0.026021	-0.744656	-1.28571	0.179384	0.6515	-0.687474	-1.63442	-2.10532	1.0999	1.13218	-0.299844	-1.24581	-1.7768	-0.0655514	0.177854	-1.0129	-1.30034	-2.64557	0.82725	1.45849	-0.602438	-1.23016	-1.47441	0.367036	0.875701	-1.27736	-1.85841	-1.80682
AKAP2	Q9Y2D5-6	A-kinase anchor protein 2	Q9Y2D5-6;Q9Y2D5-4;Q9Y2D5;Q9Y2D5-5;Q9Y2D5-7			4	-1.07896	-0.0569864	1.48944	1.89119	2.04488	-1.05781	0.127105	1.44795	1.29472	1.94905	-1.14274	-0.0127519	1.64556	1.98028	2.14205	-1.58615	-0.520024	1.04208	0.736475	1.79311
AKAP8	O43823	A-kinase anchor protein 8	O43823			6	-0.541534	0.819505	-0.487642	-1.28381	-1.72437	-1.09699	0.0440443	-0.73274	-0.990968	-1.93827	0.0196308	0.652326	-0.48344	-1.2595	-1.49342	-1.41827	-0.758648	-0.800978	-1.81522	-2.01316	-0.528053	0.838669	-0.433818	-1.23885	-1.28528	-0.788365	0.327802	-0.804451	-1.34655	-1.48568
AKAP8L	Q9ULX6	A-kinase anchor protein 8-like	Q9ULX6;Q9ULX6-2			1																					-1.25013	-0.772086	-1.51961	-1.29032	-1.34905
AKAP9	Q99996-3	A-kinase anchor protein 9	Q99996-3;Q99996-2;Q99996-6;Q99996;Q99996-5			6	-0.275821	0.328492	-0.0155054	-0.412193	-0.317481	-0.236911	0.399226	0.064607	-0.372487	-0.138712	-0.239822	0.401958	0.0172093	-0.513069	-0.145941	-0.387827	0.203264	0.181293	-0.413634	-0.249514	-0.149793	0.275007	-0.0724524	-0.306306	-0.521805	0.149389	0.259544	0.067088	-0.27528	-0.504878
AKR1A1	P14550	Alcohol dehydrogenase [NADP(+)]	P14550			6	-1.28976	-1.08991	-1.54074	-1.18662	-0.157496	-1.35565	-1.17726	-1.38489	-1.17544	-0.212334	-1.44973	-1.16278	-1.30993	-1.23287	-0.0396069	-1.75312	-1.12306	-1.00243	-1.24445	-0.077726	-1.40675	-1.22246	-1.26302	-1.03015	-0.350081	-0.908442	-0.904629	-1.46343	-0.837532	-0.629345
AKR1B1	P15121	Aldose reductase	P15121			6	-1.26996	-1.13346	-0.994327	-0.901311	0.374288	-1.33639	-1.06073	-1.03978	-0.847336	0.207768	-1.27855	-0.930848	-0.940755	-0.777121	0.332507	-1.59771	-0.98965	-0.737759	-0.701107	0.326652	-1.42477	-1.30237	-1.15021	-0.608716	0.0650208	-0.8855	-0.979089	-1.14022	-0.622621	-0.111539
AKR7A2	O43488	Aflatoxin B1 aldehyde reductase member 2	O43488			5	-1.28223	-0.8405	0.835601	0.476122	2.00798	-1.34769	-0.864964	0.263996	0.679063	1.80558						-1.70915	-0.813905	0.826274	0.653794	1.89844	-1.37209	-1.11876	0.298776	1.03816	1.67301	-0.925138	-0.59144	0.673195	1.15166	2.03281
ALAS1	P13196	5-aminolevulinate synthase, nonspecific, mitochondrial	P13196			1																					-1.28314	-0.866805	2.30156	2.79496	2.71504
ALCAM	Q13740	CD166 antigen	Q13740;Q13740-2;Q13740-4			1	-0.326769	-0.31285	-0.0219508	0.785592	2.81233
ALDH16A1	Q8IZ83	Aldehyde dehydrogenase family 16 member A1	Q8IZ83;Q8IZ83-3			6	1.222	0.647545	-0.083768	-0.11009	-0.468671	1.26969	0.773321	-0.117803	-0.0561612	-0.797087	1.57986	1.06977	0.206643	0.0806577	-0.550528	1.1932	1.12128	0.119423	0.0106366	-0.971742	1.62312	0.826843	0.0114956	0.108759	-1.36409	1.61334	1.00798	0.0612923	0.570754	-1.44756
ALDH18A1	P54886	Delta-1-pyrroline-5-carboxylate synthase	P54886			6	-1.53036	-0.167637	4.61447	4.91284	5.15166	-1.44867	0.0480967	4.54269	5.07403	5.25984	-1.503	0.247685	4.48253	5.14062	5.38557	-1.72275	-0.129687	4.44255	5.11553	5.27314	-1.48144	-0.553109	4.4691	5.47855	5.5725	-1.16307	-0.367322	4.35699	5.63268	5.86327
ALDH1A3	P47895	Aldehyde dehydrogenase family 1 member A3	P47895			2	-1.03863	-0.569779	-0.336027	-0.518205	-1.15656																-1.42082	-0.847492	-0.340021	-0.0134798	-1.18994
ALDH1B1	P30837	Aldehyde dehydrogenase X, mitochondrial	P30837	Mitochondrion	Mito_Matrix	6	-1.10346	-0.630349	3.20942	4.55533	4.3051	-1.12014	-0.428488	3.67107	4.28059	4.86755	-1.12277	-0.417926	3.37671	3.23485	3.21179	-1.27021	-0.651224	3.33557	1.17945	4.59395	-1.20334	-0.792082	3.44784	4.33721	5.67925	-0.830562	-0.56192	3.37587	4.99896	3.64062
ALDH1L2	Q3SY69	Mitochondrial 10-formyltetrahydrofolate dehydrogenase	Q3SY69			3						-1.39047	-0.495898	2.4016	2.52539	3.31059	-1.21043	-0.558325	3.03235	4.06273	3.85529	-1.4069	-0.72738	2.90317	2.93973	1.66371
ALDH3A2	P51648	Fatty aldehyde dehydrogenase	P51648;P51648-2	ER	ER_M	6	0.340961	-0.792607	-0.364961	0.924708	3.08846	0.46874	-0.670635	-0.467992	1.01678	3.19057	0.436162	-0.604213	-0.663739	0.979074	3.15851	0.336626	-0.68346	-0.595947	0.978049	3.03847	0.118094	-0.907901	-0.373383	1.30159	2.99485	0.442864	-0.778135	-0.334371	1.42067	3.19393
ALDH3B1	P43353	Aldehyde dehydrogenase family 3 member B1	P43353;P43353-2			6	-0.266142	-0.364459	0.0174944	0.786094	2.29437	-0.310093	-0.35487	-0.0119952	0.728835	2.32829	-0.205447	-0.205929	-0.0807133	0.680324	2.30132	-0.370023	-0.445107	-0.3182	0.522156	2.13448	-0.55368	-0.579814	-0.307037	0.796016	2.10628	-0.215731	-0.625022	-0.197931	1.12525	2.09707
ALDH4A1	P30038	Delta-1-pyrroline-5-carboxylate dehydrogenase, mitochondrial	P30038;P30038-2;P30038-3	Mitochondrion	Mito_Matrix	6	-1.20719	-0.598763	1.46811	-0.283211	-0.0852365	-1.18853	-0.52309	1.64372	-0.821126	2.75149	-1.20224	-0.498484	1.29748	2.91424	2.56274	-1.26226	-0.67466	0.775177	1.51813	3.64074	-1.19373	-0.824214	0.430071	-0.53665	3.28908	-0.889209	-0.589529	3.39191	-0.451583	3.33785
ALDH5A1	P51649	Succinate-semialdehyde dehydrogenase, mitochondrial	P51649;P51649-2	Mitochondrion	Mito_Matrix	6	-1.12954	-0.6631	3.6912	4.84097	4.80746	-1.1347	-0.467354	3.63343	4.85664	5.08202	-1.10588	-0.381968	3.32826	4.6011	4.85813	-1.28346	-0.575873	3.42613	0.103397	0.297015	-1.17452	-0.75855	3.44162	5.17624	3.02822	-0.825875	-0.610852	3.419	5.20657	4.73357
ALDH6A1	Q02252	Methylmalonate-semialdehyde dehydrogenase [acylating], mitochondrial	Q02252;Q02252-2			6	-1.21897	-0.588856	3.95745	2.49403	4.3412	-1.12838	-0.526847	1.90531	5.92875	-0.878401	-1.19347	-0.508629	3.50691	3.84238	0.676809	-1.35446	-0.686104	3.02226	3.86711	6.13595	-1.27317	-0.834622	3.07235	2.31249	0.959918	-1.02535	-0.860452	2.61426	1.92486	1.15594
ALDH7A1	P49419-2	Alpha-aminoadipic semialdehyde dehydrogenase	P49419-2	Mitochondrion	Mito_Matrix	6	-1.23396	-0.727093	2.30012	2.79533	3.36415	-1.14516	-0.517647	2.24996	2.77897	3.1368	-1.12989	-0.492789	2.18177	2.77077	3.26081	-1.30475	-0.730081	2.17738	2.85406	3.14708	-1.23797	-0.871865	2.28398	3.17672	3.42237	-0.940063	-0.695489	2.1274	3.05546	3.32037
ALDH9A1	P49189	4-trimethylaminobutyraldehyde dehydrogenase	P49189;P49189-2			6	-1.20045	-0.710661	1.79048	2.0321	2.87493	-1.15692	-0.620357	1.76392	2.04471	2.82297	-1.20427	-0.504632	1.68957	2.08651	2.93165	-1.34575	-0.713923	1.8132	2.17929	2.73782	-1.23555	-0.897705	1.6591	2.43765	2.7476	-0.922948	-0.731877	1.64316	2.36961	2.5431
ALDOA	P04075	Fructose-bisphosphate aldolase A	P04075			6	-0.152035	-0.235535	-0.0575118	0.54587	2.56206	0.0306892	-0.120514	-0.233922	0.425137	2.52659	-0.105396	-0.0392362	-0.140555	0.525668	2.65058	-0.240418	-0.249634	-0.334589	0.304161	2.29757	-0.52587	-0.539645	-0.388884	0.610511	2.45323	-0.13046	-0.321045	-0.266038	0.870029	2.57901
ALDOC	P09972	Fructose-bisphosphate aldolase C	P09972			6	0.230818	-0.300235	-0.452669	0.108625	2.06661	0.471239	-0.138203	-0.623799	-0.155309	1.87578	0.15095	0.0280033	-0.352713	0.123931	2.30074	0.0190614	-0.219606	-0.537948	-0.0799812	1.80608	-0.29697	-0.542416	-0.61967	0.0425043	1.79298	-0.0598107	-0.419179	-0.665249	0.241352	1.56506
ALG1	Q9BT22	Chitobiosyldiphosphodolichol beta-mannosyltransferase	Q9BT22;Q9BT22-2			6	0.414244	-0.831281	-0.428993	0.750607	2.43547	0.420294	-0.587945	-0.521121	0.852319	2.80554	0.257614	-0.602964	-0.784607	0.679244	1.7062	-0.145829	-0.677933	-0.873503	0.70779	3.13348	0.212756	-0.922019	-0.526078	0.901803	2.61299	0.364012	-0.766578	-0.494698	1.23223	2.69915
ALG11	Q2TAA5	GDP-Man:Man(3)GlcNAc(2)-PP-Dol alpha-1,2-mannosyltransferase	Q2TAA5			2																0.487795	-0.689939	-0.610301	0.943734	2.58892	0.161952	-0.980654	-0.48748	1.0941	2.1463
ALG13	Q9NP73	Putative bifunctional UDP-N-acetylglucosamine transferase and deubiquitinase ALG13	Q9NP73;Q9NP73-3			4	-0.143596	-0.904899	-0.557242	0.705226	2.1661						0.131589	-0.381498	-0.846221	0.818278	2.47612	0.112233	-0.598719	-0.478045	0.890486	1.91261	-0.0795847	-0.651836	-0.42225	0.861955	2.67195
ALG2	Q9H553	Alpha-1,3/1,6-mannosyltransferase ALG2	Q9H553;Q9H553-2			6	0.442652	-0.872129	-0.42843	0.90666	3.1116	0.431142	-0.816063	-0.530823	0.961031	5.58814	0.464459	-0.69626	-0.754456	0.994073	3.30744	0.411101	-0.714586	-0.653673	1.00346	2.85503	0.215989	-1.02166	-0.663991	1.35191	3.20678	0.497229	-0.855118	-0.457633	1.36474	2.95308
ALG5	Q9Y673	Dolichyl-phosphate beta-glucosyltransferase	Q9Y673;Q9Y673-2			6	0.440527	-0.863074	-0.404095	0.919531	3.06167	0.559247	-0.735932	-0.619803	0.920751	2.74913	0.350158	-0.700169	-0.736653	0.897473	3.09221	0.40414	-0.761238	-0.647083	0.948377	2.56421	0.147176	-1.04546	-0.535206	1.23211	2.11583	0.512682	-0.901042	-0.353395	1.41533	3.34837
ALG6	Q9Y672	Dolichyl pyrophosphate Man9GlcNAc2 alpha-1,3-glucosyltransferase	Q9Y672			6	0.636543	-0.944693	-0.303721	1.58222	5.39403	0.576667	-0.811827	-0.398246	1.59134	4.1807	0.685088	-0.750955	-0.702046	1.56779	4.10819	0.513491	-0.821024	-0.573166	1.52882	3.70786	0.138159	-1.05212	-0.272541	2.16376	4.09668	0.634965	-0.955116	-0.199504	2.38648	3.9792
ALG8	Q9BVK2	Probable dolichyl pyrophosphate Glc1Man9GlcNAc2 alpha-1,3-glucosyltransferase	Q9BVK2;Q9BVK2-2			6	0.615793	-0.845598	-0.18079	1.54562	3.79525	0.69893	-0.759209	-0.276887	1.40735	4.12226	0.578697	-0.701834	-0.688427	1.48841	3.95336	0.62499	-0.777146	-0.637783	1.50584	3.74953	0.252295	-1.14481	-0.413711	1.93161	3.44903	0.456701	-1.0622	-0.372561	1.91625	3.63981
ALG9	Q9H6U8	Alpha-1,2-mannosyltransferase ALG9	Q9H6U8;Q9H6U8-3;Q9H6U8-2;Q9H6U8-4			5	0.415001	-0.90828	-0.405069	1.00676	2.89979	0.501821	-0.868226	-0.497955	1.20639	3.50881	0.664574	-0.777393	-0.755868	1.17396	2.70843	0.286881	-0.883822	-0.720826	1.23775	3.74588						0.260989	-0.949115	-0.37947	1.83338	3.50093
ALKBH2	Q6NS38	Alpha-ketoglutarate-dependent dioxygenase alkB homolog 2	Q6NS38;Q6NS38-2			5	1.44122	0.584578	-0.384132	-0.936138	-1.33079	0.90381	0.78509	-0.572716	-1.49179	-1.39882						0.722641	0.477781	-0.669258	-1.43721	-2.0235	1.4079	0.799336	-0.642189	-1.1942	-1.23494	1.04824	0.601792	-1.06679	-1.46387	-1.51412
ALKBH5	Q6P6C2	RNA demethylase ALKBH5	Q6P6C2;Q6P6C2-3;Q6P6C2-1			4	1.0861	0.103397	-0.140444	-1.00961	-1.52749	-0.0810185	0.506907	-0.953244	-2.09431	-2.10315											0.999206	1.17568	-0.486105	-1.50713	-1.68297	0.630871	0.282143	-0.966912	-1.64711	-1.62011
ALPI	P09923	Intestinal-type alkaline phosphatase	P09923			4	-0.248194	-0.247954	-0.249805	0.558268	2.27155	-0.159557	-0.295093	-0.165208	0.386701	1.76035						-0.281334	-0.37103	-0.595424	0.270469	1.61377	-0.642617	-0.656308	-0.396422	0.32239	1.86584
ALPL	P05186	Alkaline phosphatase, tissue-nonspecific isozyme	P05186;P05186-3;P05186-2			2											-0.107275	0.015783	-0.194509	0.394514	2.47949	-0.305485	-0.224216	-0.423371	0.299362	2.09167
ALPP	P05187	Alkaline phosphatase, placental type	P05187;P10696	Plasma membrane	Plasma membrane	6	-0.142767	-0.256476	-0.155775	0.436375	2.23496	-0.100128	-0.126029	-0.155245	0.441696	2.26246	-0.183097	-0.151618	-0.307734	0.229834	2.03478	-0.407421	-0.325377	-0.525123	-0.000620492	1.73596	-0.42312	-0.499932	-0.371572	0.576957	2.26391	-0.0492181	-0.30843	-0.230584	0.823016	2.22642
ALYREF	Q86V81	THO complex subunit 4	Q86V81			6	1.12446	1.86928	0.1145	-0.958056	-1.33192	0.492725	1.1575	-0.577423	-1.67779	-2.08161	1.69951	1.67803	-0.0987218	-1.41196	-1.7135	0.429643	0.986302	-0.790185	-2.00897	-2.53358	1.23897	1.56535	-0.368532	-1.27373	-1.57493	0.834873	1.08209	-0.843319	-1.74077	-2.08418
AMACR	Q9UHK6	Alpha-methylacyl-CoA racemase	Q9UHK6;Q9UHK6-5			3																0.697863	-0.559962	-0.500259	1.36474	3.1213	0.321235	-1.14401	-0.47289	1.54552	4.13332	0.633292	-1.04823	-0.36099	1.688	3.82751
AMFR	Q9UKV5	E3 ubiquitin-protein ligase AMFR	Q9UKV5			6	0.347325	-0.813956	-0.536796	0.512985	2.02499	0.403922	-0.692898	-0.686684	0.474877	2.84617	0.441483	-0.654944	-0.834262	0.480886	2.37879	0.389897	-0.759893	-0.766897	0.5065	2.40534	0.121015	-0.915936	-0.670291	0.862749	2.57906	0.62686	-0.839699	-0.508506	1.00834	2.44956
AMPD2	Q01433	AMP deaminase 2	Q01433;Q01433-2;Q01433-5;Q01433-3;Q01433-4			6	-0.473971	-0.121769	-0.582188	-0.89948	-0.917243	-1.02776	-0.63093	-1.04501	-0.874957	-1.41827	-0.50496	-0.241322	-0.595729	-0.813195	-1.13489	-1.07391	-0.548923	-0.9022	-1.1186	-1.42701	-0.675788	-0.283474	-1.00341	-0.810182	-1.28715	-0.726568	-0.798165	-1.00095	-0.801179	-1.07266
ANAPC1	Q9H1A4	Anaphase-promoting complex subunit 1	Q9H1A4			4						0.117163	1.12552	0.667302	0.115433	-0.598304						-0.100066	0.732486	0.872317	0.0893626	-0.693644	0.13711	1.16588	0.405775	-0.193387	-0.694485	0.173383	0.443501	0.147567	-0.0508312	-0.753337
ANAPC5	Q9UJX4	Anaphase-promoting complex subunit 5	Q9UJX4;Q9UJX4-3			3	-0.198345	0.997979	0.412185	0.0805212	-0.505103						0.27453	1.72321	1.19573	0.63914	-0.0895283											0.343578	1.30118	0.0432045	0.0727232	-0.43224
ANAPC7	Q9UJX3	Anaphase-promoting complex subunit 7	Q9UJX3;Q9UJX3-2			6	0.0739573	1.10534	0.275722	-0.300733	-0.718426	0.680864	1.36132	0.642563	-0.186853	-0.836372	0.848237	1.45333	0.516519	-0.26557	-0.664517	0.408168	1.4937	0.760519	-0.234143	-0.783266	0.617298	1.3384	0.0626744	-0.330665	-0.654195	1.01764	1.32268	-0.0120971	-0.354962	-0.693901
ANKFY1	Q9P2R3	Rabankyrin-5	Q9P2R3;Q9P2R3-2;Q9P2R3-4	Endosome	Endosome	6	0.548042	-0.77596	-1.03505	-0.00560854	1.56599	0.689746	-0.655558	-1.18702	0.0136409	1.39665	0.531269	-0.657354	-1.3576	-0.020004	1.38626	0.443076	-0.728216	-1.35701	-0.0346922	1.354	0.536252	-0.949477	-1.27355	0.293606	1.7946	0.942608	-0.805913	-1.3728	0.345851	1.69466
ANKH	Q9HCJ1	Progressive ankylosis protein homolog	Q9HCJ1;Q9HCJ1-2			6	0.234256	-0.267965	-0.160427	0.00805655	0.437547	0.466027	-0.047905	-0.251195	-0.191607	0.399663	0.468323	-0.0872428	-0.271287	-0.143883	0.430392	0.341872	-0.261431	-0.727045	-0.396783	0.151469	0.266757	-0.424998	-0.498729	0.147828	0.237686	0.649202	-0.419507	-0.384452	0.0419438	0.268794
ANKHD1	Q8IWZ3-6	Ankyrin repeat and KH domain-containing protein 1	Q8IWZ3-6;Q8IWZ3;Q8IWZ3-4			6	1.36821	0.919912	-0.470569	-1.21277	-1.30961	1.35067	1.29154	-0.187641	-1.13568	-1.18033	1.30106	1.49329	-0.192579	-1.16871	-1.36517	1.41164	1.74704	0.106482	-1.02606	-1.42674	1.38283	1.39813	-0.458009	-1.16033	-1.11207	1.73105	1.4599	-0.32469	-0.877685	-0.902794
ANKLE2	Q86XL3	Ankyrin repeat and LEM domain-containing protein 2	Q86XL3;Q86XL3-2			6	0.457437	-0.78195	-0.398361	0.781402	2.18371	0.512985	-0.623932	-0.516966	0.830174	2.36642	0.495593	-0.61668	-0.750567	0.778545	2.14809	0.450485	-0.649028	-0.639018	0.846152	2.19115	0.198368	-0.896818	-0.48455	1.03034	2.09802	0.519139	-0.761849	-0.380859	1.26568	2.25229
ANKMY2	Q8IV38	Ankyrin repeat and MYND domain-containing protein 2	Q8IV38			2	-0.836707	-0.789811	-0.740553	-0.200929	1.01092																-0.981651	-1.04341	-0.797764	0.105812	0.693944
ANKRD13C	Q8N6S4	Ankyrin repeat domain-containing protein 13C	Q8N6S4;Q8N6S4-2			1																					-0.840526	-0.638524	-0.00900159	0.171463	1.01878
ANKRD17	O75179	Ankyrin repeat domain-containing protein 17	O75179;O75179-2;O75179-7;O75179-6;O75179-4			6	1.90188	1.41846	-0.504284	-1.34828	-1.43035	1.83677	1.66798	-0.289281	-1.2346	-1.25894	1.99769	1.66084	-0.242106	-1.37947	-1.46045	1.7793	1.82179	0.0136409	-1.15936	-1.51387	2.0695	1.56555	-0.549683	-1.27498	-1.12061	2.3759	1.64768	-0.416134	-1.08537	-0.953998
ANKRD27	Q96NW4	Ankyrin repeat domain-containing protein 27	Q96NW4			6	1.59484	0.0640551	-0.710685	-0.679827	-0.317409	1.59211	0.0486547	-0.806544	-0.774232	-0.186196	0.782996	0.29537	-0.691802	-0.691965	-0.374617	1.37184	0.21313	-0.754431	-0.679666	-0.510272	1.57342	-0.149025	-0.914004	-0.455811	-0.276503	2.02159	0.113434	-0.906278	-0.149617	-0.10771
ANKRD28	O15084	Serine/threonine-protein phosphatase 6 regulatory ankyrin repeat subunit A	O15084;O15084-1;O15084-4;O15084-2			6	-0.487561	-0.094264	-0.271183	-0.545382	-0.556881	-0.0825912	-0.204782	-0.543089	-0.770387	-0.513358	-0.190355	0.202762	-0.731925	-0.684318	-0.543593	-0.491652	-0.0670771	-0.180642	-0.882411	-0.964855	-0.078061	-0.11505	-0.709741	-0.429809	-0.364533	-0.057722	-0.242806	-0.795283	-0.491429	-0.706818
ANKRD52	Q8NB46	Serine/threonine-protein phosphatase 6 regulatory ankyrin repeat subunit C	Q8NB46			1																										-0.0985982	0.0824301	-0.804703	-0.949589	-0.816952
ANKZF1	Q9H8Y5	Ankyrin repeat and zinc finger domain-containing protein 1	Q9H8Y5			6	1.6054	1.33708	-0.226746	-0.985188	-1.48144	1.84302	1.53032	0.0720372	-0.875857	-1.3419	1.571	1.37729	-0.144329	-1.05916	-1.43117	1.63236	1.5065	0.107688	-0.916208	-1.51025	1.69296	1.32953	-0.446227	-1.05403	-1.19641	2.04904	1.49743	-0.295358	-0.922401	-1.09163
ANLN	Q9NQW6	Actin-binding protein anillin	Q9NQW6;Q9NQW6-2			6	0.493442	0.721679	-0.36775	-1.00915	-0.914711	0.397146	0.747087	-0.516615	-1.10166	-0.986302	0.47228	0.703101	-0.461601	-1.21284	-1.09749	0.0846086	0.494262	-0.439931	-1.27209	-1.35435	0.84141	0.886511	-0.587966	-1.08317	-0.796561	1.02382	0.988994	-0.548396	-1.08106	-0.815682
ANO10	Q9NW15	Anoctamin-10	Q9NW15;Q9NW15-2;Q9NW15-5;Q9NW15-3;Q9NW15-4			6	0.491699	-0.770535	-0.512761	0.90589	2.54708	0.526369	-0.735307	-0.434227	0.805045	2.75275	0.332737	-0.621688	-0.688753	0.823586	2.1798	0.45133	-0.704489	-0.719471	0.757109	2.55434	0.0586628	-0.864334	-0.575959	0.987248	2.65599	0.503756	-0.840319	-0.61511	1.38399	2.33185
ANO6	Q4KMQ2	Anoctamin-6	Q4KMQ2;Q4KMQ2-3;Q4KMQ2-2;Q4KMQ2-4	Plasma membrane	Plasma membrane	6	-0.133955	-0.414191	-0.115816	0.523662	2.02205	-0.0178698	-0.126943	-0.208428	0.391438	2.21419	-0.0679086	-0.224284	-0.349897	0.360196	2.18967	-0.254255	-0.464285	-0.517482	0.276437	1.69118	-0.407842	-0.643924	-0.451287	0.660381	2.27298	-0.0611497	-0.52421	-0.429595	0.923263	2.18409
ANP32A	P39687	Acidic leucine-rich nuclear phosphoprotein 32 family member A	P39687			6	-0.522675	-0.545845	-1.32503	-1.36554	-1.11682	-0.752048	-0.793082	-1.37295	-1.37023	-1.21153	-0.729746	-0.498362	-1.23209	-1.32623	-1.05832	-1.3752	-0.653469	-1.13974	-1.45498	-1.2924	-1.03611	-0.790135	-1.51186	-1.19509	-1.36628	-0.441889	-0.677841	-1.40648	-1.205	-1.39798
ANP32B	Q92688	Acidic leucine-rich nuclear phosphoprotein 32 family member B	Q92688;Q92688-2			6	-0.299081	-0.336446	-0.856816	-0.989249	-0.997233	-0.476759	-0.342891	-0.967448	-1.09471	-1.169	-0.36602	-0.26708	-0.707501	-0.964911	-0.976078	-0.823473	-0.385676	-0.709127	-0.931508	-1.19836	-0.741107	-0.555524	-1.02606	-0.809701	-1.3357	-0.143787	-0.360249	-0.954445	-0.763881	-1.18302
ANTXR1	Q9H6X2	Anthrax toxin receptor 1	Q9H6X2;Q9H6X2-5;Q9H6X2-4;Q9H6X2-6;Q9H6X2-2;Q9H6X2-3	Plasma membrane	Plasma membrane	6	-0.0099891	-0.395739	-0.264357	0.253505	1.39484	0.0629506	-0.378101	-0.537885	0.294312	1.53401	-0.00306176	-0.312133	-0.522136	0.0931545	1.4435	-0.0889297	-0.475415	-0.752777	0.00216242	1.19409	-0.155373	-0.645119	-0.576217	0.431249	1.23909	0.329066	-0.412577	-0.48215	0.587077	1.36787
ANXA1	P04083	Annexin A1	P04083			6	-1.21086	-1.29293	-1.78165	-1.59383	-0.403466	-1.35572	-1.39195	-1.80058	-1.62002	-0.476097	-1.2869	-1.20826	-1.71459	-1.60156	-0.462873	-1.70877	-1.12731	-1.6702	-1.57428	-0.572716	-1.64602	-1.45182	-2.01555	-1.52891	-0.879144	-0.959402	-1.20257	-1.9111	-1.39013	-0.914711
ANXA11	P50995	Annexin A11	P50995;P50995-2			6	-0.814514	-1.03641	-1.31287	-1.28472	-0.137124	-0.857756	-0.943084	-1.41808	-1.07735	-0.27181	-0.987903	-0.683043	-0.814159	-0.594748	0.165944	-1.29821	-0.845495	-0.83331	-0.744221	-0.111352	-1.56696	-1.24835	-1.62087	-0.759893	0.0169241	-1.13043	-1.14752	-1.56384	-0.618207	0.187388
ANXA2	P07355	Annexin A2	P07355;P07355-2;A6NMY6			6	-0.465361	-0.109857	0.0418037	0.275126	1.41078	-0.526847	-0.156466	-0.0755504	0.259544	1.41473	-0.491713	-0.133575	-0.132689	0.20389	1.46409	-0.719923	-0.402188	-0.306966	0.0549179	1.10675	-0.847907	-0.406618	-0.33774	0.0893626	1.06943	-0.638861	-0.380559	-0.368365	0.146916	1.08073
ANXA3	P12429	Annexin A3	P12429			6	-1.18761	-1.36896	-1.64977	-1.80874	-0.480257	-1.48229	-1.42981	-1.85048	-1.68673	-0.462197	-1.55355	-1.35997	-1.7595	-1.68576	-0.386393	-1.8396	-1.30647	-1.69339	-1.66255	-0.587966	-1.53701	-1.28644	-2.09203	-1.5112	-1.14561	-0.933518	-1.09999	-1.18518	-1.19149	-1.07163
ANXA4	P09525	Annexin A4	P09525;P09525-2			6	-0.84394	-0.973242	-1.63236	-1.47333	-0.186804	-1.06782	-1.31215	-1.66379	-1.30262	-0.239685	-1.28181	-0.924728	-1.88929	-1.42341	-0.282649	-1.45012	-1.47249	-1.5457	-1.59457	-0.74159	-1.6206	-1.33497	-1.83671	-1.31036	-0.426083	-0.626803	-0.967871	-1.91479	-1.18023	-0.741083
ANXA5	P08758	Annexin A5	P08758			6	-1.20939	-1.42709	-1.91942	-1.75331	-0.363252	-1.36963	-1.40385	-1.84513	-1.73586	-0.545424	-1.39608	-1.25988	-1.82669	-1.72934	-0.377613	-1.74744	-1.29166	-1.6647	-1.6453	-0.483924	-1.76195	-1.64796	-2.22931	-1.70298	-0.935007	-1.03192	-1.32648	-2.07522	-1.61101	-0.970978
ANXA6	P08133	Annexin A6	P08133;P08133-2			6	-0.942945	-1.10917	-1.34099	-1.07805	0.356482	-0.274791	-0.290727	-0.705076	-0.412539	0.929261	-0.690032	-0.617809	-1.05316	-0.791757	0.629287	-1.30743	-0.965165	-1.31488	-0.993609	0.309642	-0.566122	-0.550571	-0.776726	-0.103643	0.823342	-0.428449	-0.547447	-0.922456	-0.309056	0.496309
ANXA7	P20073	Annexin A7	P20073;P20073-2			6	-1.31915	-1.06211	-1.17684	-1.03807	0.0243197	-1.30116	-1.07106	-1.52065	-1.0328	-0.209562	-1.08608	-0.760553	-0.928704	-0.70383	0.311038	-1.79822	-1.1065	-1.14561	-1.08265	-0.137981	-1.51821	-1.05505	-1.28831	-0.627984	-0.0645855	-1.27607	-1.10185	-1.42298	-0.678257	0.0277203
ANXA8L2	Q5VT79	Annexin A8-like protein 2	Q5VT79;P13928-3;Q5VT79-2			1																					-0.779373	0.00791308	-2.45482	-1.84202	-0.996945
AP1AR	Q63HQ0	AP-1 complex-associated regulatory protein	Q63HQ0;Q63HQ0-2			3	1.63932	0.410233	-0.429848	-0.622243	-0.761874	1.3691	0.571434	-0.687358	-0.828025	-0.670314																1.10749	0.222557	-0.872948	-0.425153	-0.779026
AP1B1	Q10567-3	AP-1 complex subunit beta-1	Q10567-3;Q10567-4	Large Protein Complex	Large Protein Complex	6	-0.0943102	0.0809305	0.072586	0.00805655	0.469365	-0.240299	0.20364	-0.0030473	-0.0061735	0.374956	-0.247508	0.00820001	-0.105597	-0.00993099	0.485942	-0.43376	-0.0534937	-0.197898	-0.141366	0.131589	-0.510663	-0.223525	-0.339692	-0.0252945	0.371057	-0.299507	-0.0759609	-0.339455	0.00230647	0.176195
AP1G1	O43747	AP-1 complex subunit gamma-1	O43747;O43747-2	Large Protein Complex	Large Protein Complex	6	0.704252	0.443501	-0.295571	-0.72373	-0.37215	0.626205	0.534958	-0.379095	-0.73226	-0.353266	0.693677	0.521252	-0.395872	-0.778729	-0.391777	0.599413	0.413919	-0.409527	-0.832925	-0.611645	0.513086	0.196733	-0.46331	-0.593812	-0.459239	0.83762	0.255682	-0.485782	-0.460489	-0.353524
AP1M1	Q9BXS5	AP-1 complex subunit mu-1	Q9BXS5;Q9BXS5-2	Large Protein Complex	Large Protein Complex	6	0.619742	0.469052	-0.294933	-0.683576	-0.296244	0.659559	0.596076	-0.2843	-0.693901	-0.273378	0.737514	0.519039	-0.323877	-0.824086	-0.381198	0.556797	0.396269	-0.428702	-0.924947	-0.548248	0.394843	0.210888	-0.452412	-0.595162	-0.37103	0.785341	0.405339	-0.348997	-0.440616	-0.269112
AP1S1	P61966	AP-1 complex subunit sigma-1A	P61966;P61966-2	Large Protein Complex	Large Protein Complex	6	0.702835	0.553557	-0.393994	-0.752048	-0.416365	0.642378	0.428678	-0.283668	-0.805257	-0.298921	0.745539	0.501312	-0.468391	-0.700662	-0.524645	0.535356	0.416624	-0.478045	-0.963054	-0.493642	0.535456	0.231432	-0.426587	-0.51742	-0.41323	0.72779	0.253384	-0.489099	-0.411483	-0.264131
AP2A1	O95782	AP-2 complex subunit alpha-1	O95782;O95782-2	Plasma membrane	Plasma membrane	6	-0.609927	-0.10953	0.480989	0.850079	1.52977	-0.571	0.0531113	0.460795	0.940054	1.59808	-0.612571	-0.172522	0.175557	0.823831	1.68136	-0.739878	-0.357067	0.0579701	0.622274	1.32556	-0.941282	-0.449474	-0.0750792	0.703189	1.46373	-0.673486	-0.331209	-0.0641028	0.826355	1.50177
AP2A2	O94973	AP-2 complex subunit alpha-2	O94973	Plasma membrane	Plasma membrane	6	-0.578413	-0.107819	0.344715	0.741834	1.25151	-0.504243	0.0458623	0.405448	0.868529	1.34613	-0.642279	-0.232769	0.0866479	0.717035	1.46388	-0.694882	-0.350522	-0.0510703	0.556699	1.04467	-0.860164	-0.456267	-0.0991081	0.603787	1.2353	-0.731158	-0.354483	-0.052087	0.697863	1.17236
AP2B1	P63010	AP-2 complex subunit beta	P63010;P63010-2;P63010-3			6	-0.591158	-0.0879174	0.344488	0.685716	1.38698	-0.529448	0.0352016	0.389016	0.785341	1.45581	-0.617543	-0.144393	0.124196	0.69323	1.54705	-0.723206	-0.311847	0.00389003	0.487486	1.20671	-0.890947	-0.398037	-0.118617	0.544288	1.18199	-0.640029	-0.290127	-0.0923556	0.643579	1.1804
AP2M1	Q96CW1	AP-2 complex subunit mu	Q96CW1;Q96CW1-2	Plasma membrane	Plasma membrane	6	-0.565374	-0.0902653	0.435309	0.75292	1.38637	-0.528636	0.0173518	0.456386	0.843662	1.44821	-0.564755	-0.167993	0.0988238	0.825704	1.5471	-0.718355	-0.317085	0.0475384	0.580145	1.20502	-0.83663	-0.407268	-0.0830495	0.566084	1.22076	-0.639557	-0.334389	-0.141526	0.723165	1.19125
AP2S1	P53680	AP-2 complex subunit sigma	P53680;P53680-2	Plasma membrane	Plasma membrane	6	-0.607001	-0.0462654	0.352759	0.851759	1.33342	-0.678695	0.0486547	0.398131	0.99899	1.54082	-0.667768	-0.15343	0.197614	0.663026	1.64335	-0.637513	-0.322	0.0852887	0.569783	1.23039	-1.10448	-0.356532	-0.145909	0.701682	1.46503	-0.718355	-0.31856	-0.104884	0.85989	1.34494
AP3B1	O00203	AP-3 complex subunit beta-1	O00203;O00203-3	Endosome	Endosome	6	1.19636	0.00920383	-0.222616	-0.219068	-0.5477	1.3034	0.0900404	-0.228841	-0.104294	-0.371385	1.19925	0.0298416	-0.400663	-0.12844	-0.452175	1.23818	0.13606	-0.301373	-0.0521169	-0.499993	1.16678	-0.045491	-0.471909	-0.264998	-0.574927	1.46252	0.0432045	-0.49478	-0.103736	-0.405108
AP3D1	O14617-5	AP-3 complex subunit delta-1	O14617-5;O14617;O14617-4;O14617-3	Endosome	Endosome	6	1.20883	0.0356239	-0.202854	-0.293447	-0.579685	1.26586	0.135666	-0.226156	-0.228655	-0.516677	1.23548	-0.0122717	-0.409508	-0.156145	-0.519011	1.18808	0.0913952	-0.236316	-0.0791427	-0.562389	1.08515	-0.0695427	-0.459298	-0.287571	-0.60452	1.42051	0.125387	-0.452925	-0.152356	-0.4504
AP3M1	Q9Y2T2	AP-3 complex subunit mu-1	Q9Y2T2	Endosome	Endosome	6	1.20113	-0.0199747	-0.243677	-0.264426	-0.468332	1.25737	0.161307	-0.267427	-0.208328	-0.434754	1.20214	-0.00199229	-0.421902	-0.172035	-0.435768	1.15348	0.100843	-0.267566	0.0183493	-0.53076	1.07827	-0.0885769	-0.466975	-0.237098	-0.471169	1.47498	0.0352016	-0.473711	-0.113333	-0.368607
AP3S1	Q92572	AP-3 complex subunit sigma-1	Q92572			6	1.39017	0.242816	-0.163284	-0.451189	-0.670589	1.19598	0.148609	-0.13887	-0.119432	-0.615707	1.14561	0.162726	-0.407842	-0.156338	-0.594923	1.36938	0.067501	-0.294226	0.098689	-0.699326	1.16285	-0.141255	-0.375927	-0.239345	-0.504489	1.4111	0.114634	-0.271513	-0.0614959	-0.453301
AP4E1	Q9UPM8	AP-4 complex subunit epsilon-1	Q9UPM8;Q9UPM8-2			2	0.482125	0.936666	-0.218229	-0.226088	-0.799094	-0.139617	0.00331439	0.086512	-0.66637	-0.811751
AP5Z1	O43299	AP-5 complex subunit zeta-1	O43299;O43299-2			1						0.593497	0.111699	-0.704112	-0.500259	-0.402893
APC	P25054	Adenomatous polyposis coli protein	P25054;P25054-2			6	0.526269	0.828632	-0.0382137	-1.05655	-1.10172	0.687061	0.922426	0.0396999	-0.896442	-0.944249	0.472904	0.655352	-0.152356	-0.938652	-1.12268	0.468948	0.822608	0.180148	-0.740143	-0.963729	0.640621	0.694568	-0.456702	-0.997146	-0.968125	1.1038	1.09889	-0.351645	-0.793482	-0.944055
APEH	P13798	Acylamino-acid-releasing enzyme	P13798			5	-0.764984	-0.875222	-1.00973	-1.2131	-0.268452	-1.03286	-1.26798	-1.32243	-1.04266	0.0440443	-0.86415	-0.794432	-1.44297	-1.21622	-0.188562	-0.593833	-0.863415	-1.33997	-0.987674	-0.146467	-1.10058	-1.09817	-1.63402	-1.22199	-0.567019
APEX1	P27695	DNA-(apurinic or apyrimidinic site) lyase	P27695			6	1.20245	1.19881	-0.201294	-1.00607	-1.37239	1.09653	1.07492	-0.25324	-1.13641	-1.52999	1.3878	1.22626	-0.179025	-1.09034	-1.42787	0.921893	1.02048	-0.203585	-1.14044	-1.73308	1.4092	1.20157	-0.435339	-1.09163	-1.13163	1.47814	1.01977	-0.630707	-1.20906	-1.32818
APEX2	Q9UBZ4	DNA-(apurinic or apyrimidinic site) lyase 2	Q9UBZ4			1																										0.440952	1.10158	-0.540988	-0.9127	-0.929803
APH1A	Q96BI3	Gamma-secretase subunit APH-1A	Q96BI3;Q96BI3-2			5	0.352759	-0.592267	-0.50826	0.138421	1.63059	0.370388	-0.321333	-0.659563	0.163628	1.58241	0.425996	-0.379414	-0.615221	0.212009	1.19692	0.143002	-0.549789	-0.832	-0.00235351	1.23946	-0.0382581	-0.803141	-0.616791	0.555031	1.447
API5	Q9BZZ5-2	Apoptosis inhibitor 5	Q9BZZ5-2;Q9BZZ5-5;Q9BZZ5-3			6	0.953898	1.81467	0.211137	-0.923222	-1.33741	0.381283	1.16543	-0.422037	-1.6103	-2.06764	1.53735	1.78914	0.0346383	-1.29265	-1.65218	0.32112	1.06667	-0.490882	-1.81995	-2.42927	1.02906	1.69118	-0.173189	-1.12686	-1.47851	0.696884	1.08359	-0.695232	-1.53654	-1.9497
APLP2	Q06481	Amyloid-like protein 2	Q06481;Q06481-2			6	0.648281	-0.805257	-0.748238	0.571434	1.85595	0.748118	-0.689195	-0.951764	0.473112	2.12816	0.612588	-0.737014	-1.1213	0.347892	1.8696	0.586693	-0.740143	-1.15917	0.414352	1.862	0.449218	-0.915391	-0.874719	0.902112	2.15413	0.906814	-0.765572	-0.934152	1.01906	2.30375
APMAP	Q9HDC9	Adipocyte plasma membrane-associated protein	Q9HDC9;Q9HDC9-2			6	0.481196	-0.891911	-0.42492	0.988848	2.98721	0.539333	-0.725184	-0.493764	1.07963	2.98698	0.497331	-0.68404	-0.704324	1.01578	3.02949	0.47228	-0.744922	-0.754091	0.961179	2.96427	0.188021	-0.996858	-0.471769	1.24872	2.94439	0.562377	-0.926399	-0.474913	1.49447	2.98956
APOA1BP	Q8NCW5	NAD(P)H-hydrate epimerase	Q8NCW5;Q8NCW5-2	Mitochondrion	Mito_Matrix	6	-1.0386	-0.788464	0.957469	1.48326	2.77733	-0.986102	-0.620667	0.871922	1.55252	2.83157	-1.02453	-0.577702	0.851599	1.5955	2.69762	-1.1821	-0.789561	0.896311	1.57551	2.84629	-1.14089	-0.95316	0.89817	2.06392	2.63364	-0.753434	-0.780017	0.873262	1.9008	2.6222
APOBEC3B	Q9UH17	DNA dC->dU-editing enzyme APOBEC-3B	Q9UH17;Q9UH17-3			2																0.711759	1.77976	-0.509841	-1.52238	-1.99229	0.818196	0.654161	-0.208644	-1.13369	-1.10352
APOBEC3C	Q9NRW3	DNA dC->dU-editing enzyme APOBEC-3C	Q9NRW3			6	1.58708	1.32147	-0.16715	-0.962154	-1.11588	1.84141	1.41738	0.0739573	-0.738433	-0.999279	1.63283	1.41927	-0.0640877	-0.984788	-1.14395	1.69644	1.31063	0.236462	-0.752072	-1.14471	1.96092	1.25888	-0.208611	-0.908821	-1.0039	2.02606	1.38769	-0.114566	-0.701248	-0.863021
APOL2	Q9BQE5	Apolipoprotein L2	Q9BQE5			6	0.248778	-0.830255	-0.35777	0.899485	2.81147	0.372395	-0.622754	-0.457574	0.838105	3.04485	0.40294	-0.605661	-0.658857	0.920141	2.70241	0.253505	-0.674706	-0.596558	0.830742	2.77102	-0.00891449	-0.875407	-0.386846	1.15821	2.82242	0.37829	-0.720255	-0.282439	1.41684	2.96079
APOO	Q9BUR5	Apolipoprotein O	Q9BUR5;Q9BUR5-2			6	-1.2365	-0.711464	3.51791	4.83248	5.11815	-1.10883	-0.385375	3.28087	4.46923	5.28077	-1.18731	-0.367713	3.0504	4.70824	4.3837	-1.3148	-0.62271	3.31015	3.6153	3.02215	-1.26465	-0.777492	3.29314	7.29085	6.41363	-0.951317	-0.610411	3.42935	4.89525	5.5297
APOOL	Q6UXV4	MICOS complex subunit MIC27	Q6UXV4			1																					-1.28958	-0.74979	2.43978	3.49121	2.04205
APP	P05067	Amyloid beta A4 protein	P05067;P05067-9;P05067-6;P05067-5;P05067-4;P05067-3;P05067-10	Endosome	Endosome	6	0.545474	-0.707925	-0.676434	0.560226	2.17505	0.641916	-0.639557	-0.801355	0.475292	2.16729	0.627794	-0.660452	-1.0331	0.372841	2.09024	0.498455	-0.754796	-1.06857	0.42417	1.93414	0.335483	-0.931205	-0.820565	0.952184	2.42608	0.761881	-0.832359	-0.904386	1.06881	2.42873
APPL1	Q9UKG1	DCC-interacting protein 13-alpha	Q9UKG1			3	-0.664448	-0.888808	-0.606342	-0.510786	0.714575																-1.06419	-0.670865	-0.534036	0.409038	0.0571383	-0.776231	-0.947612	-0.901931	-0.0640274	0.808261
APRT	P07741	Adenine phosphoribosyltransferase	P07741;P07741-2			6	-1.43358	-1.43382	-1.85674	-1.79601	-0.637222	-1.63644	-1.42826	-1.899	-1.88092	-0.723396	-1.74381	-1.41465	-1.8744	-1.94159	-0.565673	-1.98547	-1.27076	-1.70599	-1.69409	-0.684341	-1.80788	-1.5871	-2.18626	-1.69862	-1.14669	-1.17257	-1.3313	-2.02579	-1.59261	-1.15901
APTX	Q7Z2E3	Aprataxin	Q7Z2E3;Q7Z2E3-7;Q7Z2E3-5;Q7Z2E3-10;Q7Z2E3-4;Q7Z2E3-9;Q7Z2E3-11;Q7Z2E3-8;Q7Z2E3-13;Q7Z2E3-3			6	0.261952	1.12803	0.0822938	-0.694368	-1.04979	-0.133037	1.53565	-0.370023	-0.917652	-1.61379	0.664392	0.953824	-0.283229	-1.07091	-1.23223	-0.0619777	0.670115	-0.405012	-1.22149	-2.04388	0.53446	1.01371	-0.303686	-1.00599	-1.11691	0.257855	0.890641	-0.727045	-1.22823	-1.45154
AQR	O60306	Intron-binding protein aquarius	O60306			6	0.430713	0.725087	0.135929	-0.481727	-0.927853	0.281194	0.511974	-0.202124	-0.906142	-1.20354	0.761626	0.885731	0.0764223	-0.609596	-0.975283	0.246469	0.426855	-0.239311	-0.853632	-1.44007	0.497331	0.607674	-0.0974864	-0.580008	-1.0106	0.604736	0.450169	-0.438503	-0.637311	-1.20443
ARAP1	Q96P48	Arf-GAP with Rho-GAP domain, ANK repeat and PH domain-containing protein 1	Q96P48;Q96P48-3;Q96P48-1;Q96P48-2;Q96P48-4;Q96P48-7			5	-0.262971	0.0762854	-0.205131	-0.756209	-1.04934	-0.115832	-0.04497	-0.320486	-0.596383	-0.354335	-0.225059	0.240131	-0.150305	-0.506947	-0.736966	-0.339071	0.231187	-0.0607885	-0.507747	-1.05802						-0.138442	-0.134271	-0.878295	-0.666347	-0.420627
ARCN1	P48444	Coatomer subunit delta	P48444;P48444-2	Large Protein Complex	Large Protein Complex	6	-0.293465	-0.246686	-0.255064	-0.273483	-0.242448	-0.220648	-0.153719	-0.368588	-0.332044	-0.184998	-0.140937	-0.0489345	-0.206961	-0.165564	-0.0477559	-0.410639	-0.231515	-0.289034	-0.236622	-0.272663	-0.432299	-0.364329	-0.228402	0.123269	-0.0203258	-0.117787	-0.323498	-0.217004	0.260387	0.00776959
ARF1	P84077	ADP-ribosylation factor 1	P84077	Golgi	Golgi	6	-0.940396	-0.427595	-0.408359	0.0574156	0.565695	-1.02447	-0.419681	-0.397676	-0.242379	0.909888	-0.862496	-0.367508	-0.202074	0.15082	0.666575	-1.15155	-0.423352	-0.345344	-0.102279	0.430178	-1.13841	-0.73159	-0.382194	0.0237521	0.454808	-0.667149	-0.511012	-0.446895	0.109427	0.472384
ARF4	P18085	ADP-ribosylation factor 4	P18085			6	0.223299	-0.220244	-0.462316	-0.623154	-0.232888	0.148609	-0.193981	-0.514264	-0.777987	-0.241577	0.302407	0.20989	-0.274337	-0.550338	-0.0823773	0.195726	0.0791562	-0.347399	-0.573639	-0.370881	-0.103751	-0.263109	-0.404726	-0.614845	-0.296775	0.123666	-0.21974	-0.41016	-0.496529	-0.268226
ARF5	P84085	ADP-ribosylation factor 5	P84085			6	-0.116379	-0.404019	-0.445676	-0.530656	-0.0539729	-0.228334	-0.299631	-0.53295	-0.68945	-0.203951	0.0824301	0.000721167	-0.378344	-0.355202	-0.0750488	-0.353561	-0.098382	-0.368421	-0.463151	-0.381968	-0.319766	-0.289475	-0.34322	-0.441654	-0.0678481	-0.0965298	-0.278829	-0.145159	-0.316492	0.0174944
ARF6	P62330	ADP-ribosylation factor 6	P62330			6	-0.661045	-0.189845	0.329066	0.955982	2.62758	-0.721206	-0.146308	0.149129	0.973354	2.55184	-0.688427	-0.0856039	0.0265876	0.860685	2.6281	-0.888728	-0.449749	-0.106249	0.672561	2.26463	-1.05014	-0.466018	0.0112094	1.0878	2.65814	-0.797614	-0.483541	0.00676478	1.22891	2.83574
ARFGAP1	Q8N6T3	ADP-ribosylation factor GTPase-activating protein 1	Q8N6T3;Q8N6T3-2;Q8N6T3-5;Q8N6T3-4;Q8N6T3-3			6	-0.0819344	-0.130618	-0.189072	-0.320576	-0.445342	0.106482	0.100574	-0.11984	-0.266871	-0.240196	0.103665	0.398569	0.328722	-0.244822	-0.355775	-0.169923	0.229834	0.373063	-0.2502	-0.718403	-0.54311	-0.106545	0.258579	-0.0693459	-0.169972	-0.172831	-0.0950959	0.245617	0.265557	-0.106964
ARFGAP2	Q8N6H7	ADP-ribosylation factor GTPase-activating protein 2	Q8N6H7;Q8N6H7-2;Q8N6H7-3			6	-0.237609	-0.446581	-0.577595	-0.871759	-0.605069	-0.330755	-0.112568	-0.594356	-0.716552	-0.515728	-0.0598708	0.148218	-0.206828	-0.299454	-0.400739	-0.237473	0.324465	0.0149265	-0.127936	-0.471669	-0.441497	-0.158558	-0.397733	-0.277359	-0.0420705	0.0563061	-0.202854	-0.345674	0.064469	0.140517
ARFGAP3	Q9NP61	ADP-ribosylation factor GTPase-activating protein 3	Q9NP61;Q9NP61-2			6	-1.17202	-0.842723	-0.619093	-0.550127	-0.0610594	-1.19327	-0.518701	-0.655172	-0.54311	0.254594	-1.01923	-0.258719	0.0040339	0.106482	0.585059	-1.09576	-0.412654	0.367707	0.178237	0.138028	-1.54747	-0.486934	-0.211598	0.091666	0.565207	-1.04498	-0.550465	-0.315092	0.342896	0.543793
ARFGEF1	Q9Y6D6	Brefeldin A-inhibited guanine nucleotide-exchange protein 1	Q9Y6D6			6	-0.216317	0.158337	-0.21734	-0.820642	-0.970498	-0.0583227	0.292782	-0.194014	-0.854231	-1.55072	-0.0414468	0.444985	-0.253137	-0.480881	-1.31764	-0.261293	0.0321008	-0.135111	-0.456425	-0.985188	-0.0472788	0.180912	-0.29366	-0.904278	-0.930133	-0.000519464	0.0769695	-0.624132	-0.610874	-0.802889
ARFGEF2	Q9Y6D5	Brefeldin A-inhibited guanine nucleotide-exchange protein 2	Q9Y6D5			6	0.147567	0.282618	-0.129324	-0.881773	-1.17195	0.103665	0.654802	-0.0329938	-0.590202	-1.06821	0.288654	0.35095	-0.143118	-0.891777	-1.12576	-0.283474	0.359184	0.0574156	-0.590202	-1.35266	-0.253687	0.283803	-0.246977	-0.748941	-1.00697	0.298776	0.54201	-0.42713	-0.554485	-0.838203
ARFIP1	P53367	Arfaptin-1	P53367			6	-0.572608	-0.288946	-0.310862	-0.685176	-0.627516	-0.55055	-0.144967	-0.23489	-0.576798	-0.369296	-0.309717	0.477988	0.164658	-0.466098	-0.415345	-0.505595	0.226139	0.0724489	-0.596427	-0.583852	-0.728742	-0.235705	0.0901759	-0.15608	-0.32983	-0.362659	-0.253945	-0.010643	0.114367	-0.277569
ARFIP2	P53365	Arfaptin-2	P53365;P53365-3;P53365-2			6	-1.08798	-0.574304	0.00345832	0.383829	0.768756	-0.681053	-0.192579	-0.00959692	0.425137	1.49544	-0.713284	-0.169079	0.136979	0.370276	1.17326	-0.933739	-0.478005	0.0416635	0.102994	1.02162	-1.0549	-0.634867	0.219091	0.659377	1.17734	-0.558942	-0.317696	0.335712	1.03773	1.31956
ARFRP1	Q13795	ADP-ribosylation factor-related protein 1	Q13795;Q13795-3;Q13795-2			5	-0.768518	-0.366448	0.470823	0.926986	1.43007						-0.683275	-0.0896818	0.48419	1.19415	2.08369	-0.929831	-0.43819	0.498761	1.1477	1.99693	-0.82383	-0.519528	0.851119	1.55139	1.79027	-0.377182	-0.373327	0.969012	1.80987	2.1722
ARGLU1	Q9NWB6	Arginine and glutamate-rich protein 1	Q9NWB6;Q9NWB6-2;Q9NWB6-3			6	0.0253123	0.844305	-0.474091	-1.35019	-1.10166	-0.353266	0.15549	-1.30914	-2.16799	-1.63402	0.675455	0.704872	-0.681631	-1.64516	-1.43382	-0.609332	-0.377688	-1.00026	-1.99177	-2.15643	0.245374	1.1161	-0.644172	-1.35723	-1.28258	-0.157496	0.576377	-1.27132	-1.84037	-1.74715
ARHGAP1	Q07960	Rho GTPase-activating protein 1	Q07960			6	-0.479492	-0.182246	-0.130365	-0.210496	-0.0939714	-0.329305	0.134221	0.110497	0.149259	0.277509	-0.307573	0.00805655	0.0606008	-0.146771	-0.184113	-0.516305	-0.15645	-0.122146	-0.151362	-0.31285	-0.667653	-0.337284	0.046002	0.286763	0.214	-0.426645	-0.417444	0.0608775	0.204391	0.168514
ARHGAP10	A1A4S6	Rho GTPase-activating protein 10	A1A4S6			6	0.743386	1.22725	-0.10101	-0.679157	-0.806594	1.21891	1.32377	0.49211	-0.0714667	-0.585626	0.662023	0.871055	0.0897693	-0.364664	-0.688846	0.884871	0.996316	0.426855	-0.346628	-0.890359	0.390888	0.820077	-0.153254	-0.888782	-0.809423	1.04236	1.11443	0.260146	-0.316923	-0.529572
ARHGAP12	Q8IWW6	Rho GTPase-activating protein 12	Q8IWW6;Q8IWW6-4;Q8IWW6-3;Q8IWW6-2			6	-0.344758	-0.133274	-0.0388657	0.323543	0.779218	-0.297963	0.198746	0.204266	0.29678	0.825134	-0.455851	0.0216219	0.0166389	0.192068	0.957915	-0.515336	-0.284405	-0.0697547	0.320773	0.624428	-0.629367	-0.208794	-0.150673	0.173895	0.905351	-0.440068	-0.123858	-0.136474	0.557189	0.892352
ARHGAP17	Q68EM7	Rho GTPase-activating protein 17	Q68EM7;Q68EM7-2;Q68EM7-3			6	1.34914	1.264	-0.223189	-1.04916	-1.37094	1.41819	1.44472	0.0346383	-0.823703	-1.27725	1.26796	1.35383	-0.0798134	-1.10585	-1.41511	1.30323	1.41506	0.168385	-0.823984	-1.55937	1.5815	1.34869	-0.386846	-1.07811	-1.11866	1.8922	1.44106	-0.273116	-0.918197	-1.01788
ARHGAP18	Q8N392	Rho GTPase-activating protein 18	Q8N392;Q8N392-2			2						-0.39703	-0.0340126	-0.441752	-0.00691262	0.237931																-0.535415	-0.537948	-0.529448	0.208892	0.234624
ARHGAP21	Q5T5U3	Rho GTPase-activating protein 21	Q5T5U3			6	-0.275961	0.296193	0.102725	-0.703267	-0.926893	-0.182508	0.619178	0.378512	-0.532491	-0.828819	-0.253704	0.284277	0.0980152	-0.466357	-0.752607	-0.452728	0.0978804	0.268554	-0.436529	-1.07163	-0.276083	0.197991	-0.0878254	-0.775367	-0.903792	-0.114332	0.356707	-0.0811864	-0.643315	-0.874058
ARHGAP26	Q9UNA1	Rho GTPase-activating protein 26	Q9UNA1;Q9UNA1-2			3	-1.05667	0.0132121	0.549127	0.138028	0.0563061	-0.0947415	0.36446	0.370945	0.308011	0.1956	-0.0736513	0.0690147	0.23008	0.083792	-0.0686952
ARHGAP35	Q9NRY4	Rho GTPase-activating protein 35	Q9NRY4			6	-0.0353722	0.159371	-0.000432873	-0.559664	-0.779596	0.113567	0.540821	0.0787464	-0.421129	-0.87554	0.133695	0.314174	-0.0545721	-0.269825	-0.657605	0.0850167	0.336283	0.0699771	-0.261985	-0.939399	0.147958	0.026446	-0.133147	-0.461879	-0.562794	0.186881	0.190425	-0.196393	-0.17612	-0.45255
ARHGAP5	Q13017	Rho GTPase-activating protein 5	Q13017;Q13017-2			6	0.0817487	-0.358898	-0.219119	-0.780091	-1.0909	0.314174	0.415759	0.210389	-0.654399	-0.796085	0.234379	0.614569	-0.0937097	-0.626981	-1.14009	0.350724	0.523361	0.148609	-0.516677	-1.23263	0.367707	0.796764	-0.359768	-0.768125	-0.834082	0.699196	0.657	-0.0267635	-0.547995	-0.689288
ARHGDIA	P52565	Rho GDP-dissociation inhibitor 1	P52565;P52565-2			6	-1.43043	-1.31118	-1.81411	-1.82434	-0.366243	-1.29446	-1.36792	-1.97126	-1.68307	-0.450045	-1.36725	-1.20151	-1.45882	-1.57863	-0.333298	-1.80884	-1.15705	-0.946833	-1.43839	-0.343806	-1.74178	-1.55491	-2.1016	-1.39722	-0.842698	-1.10166	-1.28623	-1.88241	-1.42767	-0.841327
ARHGEF1	Q92888-3	Rho guanine nucleotide exchange factor 1	Q92888-3;Q92888;Q92888-2;Q92888-4			6	-0.607924	-0.252501	-0.403904	-0.618251	-0.50496	-0.538681	-0.478507	-0.46343	0.0174944	-0.737928	-0.647151	-0.426858	-0.219942	-0.421573	-0.682858	-0.875143	-0.0128829	-0.180005	-0.315774	-0.776429	-0.569907	-0.240179	-0.385545	-0.133116	-0.249496	-0.658174	-0.260895	-0.447072	-0.149473	-0.120718
ARHGEF12	Q9NZN5-2	Rho guanine nucleotide exchange factor 12	Q9NZN5-2			6	0.0224743	0.0353424	-0.032433	-0.29343	-0.706371	0.180784	0.334911	0.156526	-0.169501	-0.524438	-0.0361708	-0.230821	-0.233786	-0.305289	-0.566378	0.144177	-0.123261	0.0270125	0.247077	-0.602263	0.0790196	-0.065174	-0.22484	-0.245472	-0.215362	0.490673	0.293841	-0.0391028	0.0835197	-0.0823773
ARHGEF16	Q5VV41	Rho guanine nucleotide exchange factor 16	Q5VV41;Q5VV41-2			6	0.104202	0.179384	-0.34507	-0.893009	-0.906332	0.179893	0.443394	-0.186787	-0.211147	-0.701694	0.0820213	0.456701	-0.19555	-0.53149	-0.563241	-0.210696	0.431356	0.115033	-0.511259	-0.576863	-0.196839	0.10608	-0.245472	-0.628876	-0.547489	0.068602	0.353549	-0.347068	-0.54124	-0.536922
ARHGEF17	Q96PE2	Rho guanine nucleotide exchange factor 17	Q96PE2			2	-0.917761	0.137897	0.162339	0.659103	0.245496																-0.843836	0.18574	0.284396	-0.450893	-0.00164561
ARHGEF18	Q6ZSZ5	Rho guanine nucleotide exchange factor 18	Q6ZSZ5;Q6ZSZ5-2			6	0.720716	0.767146	-0.182475	-0.842542	-1.48665	0.891963	0.318693	0.0437644	-0.592049	-1.11173	0.541812	0.374066	-0.16775	-0.330883	-1.2098	0.621993	-0.417695	-0.0717244	-0.444498	-1.2856	0.607579	-0.566036	-0.264114	-0.715438	-1.02512	0.989938	0.510861	-0.104573	-0.671945	-0.966066
ARHGEF2	Q92974	Rho guanine nucleotide exchange factor 2	Q92974;Q92974-2;Q92974-3			6	1.758	1.38084	-0.0740461	-0.98756	-1.55326	1.97398	1.68504	0.164786	-0.753945	-1.41024	1.62021	1.31272	-0.10245	-1.11322	-1.64295	1.71	1.5567	0.15549	-0.835832	-1.60678	1.85056	1.28641	-0.306984	-1.00691	-1.24076	2.24705	1.47077	-0.192019	-0.85298	-1.08024
ARHGEF5	Q12774	Rho guanine nucleotide exchange factor 5	Q12774			3	1.02538	0.608998	-0.409221	-0.876546	-1.39555	1.16742	1.49789	0.0633649	-0.656012	-1.12438																1.04117	1.11317	-0.36188	-0.71371	-1.10433
ARHGEF7	Q14155-1	Rho guanine nucleotide exchange factor 7	Q14155-1;Q14155-5;Q14155-6;Q14155;Q14155-2;Q14155-3			6	-0.398589	0.0506062	0.116232	-0.258891	-0.713143	-0.34183	0.370276	0.285106	-0.0971778	-0.656626	-0.366002	0.0585243	0.0790196	0.0920721	-0.501361	-0.278846	0.13606	0.139862	0.0777899	-0.458763	-0.403485	0.0275787	-0.0292494	-0.188578	-0.699935	0.0268709	0.135009	-0.0284399	0.112633	-0.463708
ARIH1	Q9Y4X5	E3 ubiquitin-protein ligase ARIH1	Q9Y4X5			3	-0.648507	-0.145765	-0.636885	-0.60246	0.330558	-0.617964	0.073409	-0.246858	-0.170297	-0.48455	-0.458208	0	-0.745914	-0.381404	-0.0124172
ARL1	P40616	ADP-ribosylation factor-like protein 1	P40616;P40616-2	Golgi	Golgi	6	-1.45843	-0.580893	0.376402	1.0497	1.76842	-1.23613	-0.23851	0.441058	1.23909	2.62812	-1.13533	-0.519694	0.0241778	0.77989	2.71631	-1.43936	-0.815809	-0.106498	0.904195	2.59469	-1.43121	-0.773639	0.346191	1.59956	2.84607	-1.11269	-0.673003	0.409581	1.75108	2.91778
ARL13B	Q3SXY8	ADP-ribosylation factor-like protein 13B	Q3SXY8;Q3SXY8-3;Q3SXY8-2			3	-0.411848	-0.24214	0.0727232	0.350724	2.07468	-0.31572	-0.189845	-0.163478	0.342441	2.01042						-0.00636186	-0.472269	-0.418061	0.166844	1.30159
ARL2	P36404	ADP-ribosylation factor-like protein 2	P36404;P36404-2			6	-1.19096	-0.72016	0.424277	0.552771	1.58439	-1.00185	-0.820667	0.200881	0.552377	1.75018	-1.34472	-0.708585	0.257614	0.352646	1.49697	-1.44356	-0.886566	0.235237	0.615416	1.38477	-1.44066	-0.961817	0.0257376	0.489543	1.45033	-1.115	-0.946444	-0.0441218	0.548535	1.08733
ARL3	P36405	ADP-ribosylation factor-like protein 3	P36405			5	-1.51247	-1.19687	-1.26295	-1.11247	0.566084	0.626766	-1.16521	-1.60213	-0.50828	0.213503	-1.19982	-1.09616	-1.23257	-1.05176	0.397255	-1.72915	-1.38832	-1.14516	-0.98299	0.0871912	-1.57004	-1.25446	-1.55512	-0.155422	0.502636
ARL6IP1	Q15041	ADP-ribosylation factor-like protein 6-interacting protein 1	Q15041;Q15041-3;Q15041-2			6	0.275841	-0.366708	-0.240469	0.381837	0.785592	0.380951	-0.217625	-0.318506	0.280362	1.00849	0.339365	-0.121345	-0.32	0.379288	0.873262	0.197991	-0.326046	-0.311811	0.329296	0.76545	0.0874628	-0.537424	-0.336264	0.426962	0.516318	0.505789	-0.321315	-0.220076	0.695103	0.714575
ARL6IP4	Q66PJ3-2	ADP-ribosylation factor-like protein 6-interacting protein 4	Q66PJ3-2;Q66PJ3-5			6	0.856308	0.183963	-0.642482	-1.39119	-1.39214	0.25181	-0.0928324	-1.32786	-1.75565	-1.99562	0.899949	0.416516	-0.662689	-1.48334	-1.62269	0.584097	0.21176	-0.73538	-1.57777	-2.14216	1.19194	0.652326	-0.601431	-1.21043	-1.21083	0.658737	-0.0525508	-1.24687	-1.74826	-1.7248
ARL6IP5	O75915	PRA1 family protein 3	O75915			6	0.315914	-0.681585	-0.388752	0.63385	1.79979	0.473215	-0.603906	-0.427169	0.659833	2.05099	0.400101	-0.500279	-0.60788	0.593593	2.01107	0.434241	-0.513461	-0.563945	0.630778	1.73639	0.0945063	-0.779422	-0.463967	0.88534	1.53162	0.413161	-0.770461	-0.31928	0.999206	1.73262
ARL8A	Q96BM9	ADP-ribosylation factor-like protein 8A	Q96BM9	Endosome	Endosome	6	1.3705	-0.678903	-0.67137	0.0479571	0.81975	1.40523	-0.587793	-0.802311	-0.00398734	0.974676	1.3425	-0.464962	-0.932967	-0.133211	0.826355	1.34364	-0.462475	-0.873212	-0.0389398	0.712288	1.20771	-0.726305	-0.839751	0.00575927	0.600365	1.67297	-0.483581	-0.836579	0.11836	0.778293
ARL8B	Q9NVJ2	ADP-ribosylation factor-like protein 8B	Q9NVJ2	Endosome	Endosome	2																					1.29461	-0.668501	-0.818503	0.0159257	0.576861	1.87106	-0.575035	-0.600446	0.0676387	0.733701
ARMC1	Q9NVT9	Armadillo repeat-containing protein 1	Q9NVT9			6	-1.16686	-0.652244	2.64568	3.24984	3.10623	-1.19271	-0.579598	2.3963	3.426	2.48597	-1.16282	-0.472469	2.39152	3.19248	3.94214	-1.31757	-0.644397	2.56203	3.16901	3.53841	-1.3449	-0.885153	2.71649	3.77104	3.85927	-1.00156	-0.659426	2.2711	3.47508	3.74244
ARMC10	Q8N2F6	Armadillo repeat-containing protein 10	Q8N2F6;Q8N2F6-3			6	-1.03357	-0.743786	2.33099	3.62971	3.7126	-0.99755	-0.507173	2.21416	2.23931	4.39985	-1.07576	-0.465181	2.07114	1.42277	3.74341	-1.11276	-0.761458	2.05634	3.43656	4.33714	-1.1885	-0.81279	2.15675	3.55533	5.0369	-0.767487	-0.710378	2.28833	3.91179	3.60146
ARMC8	Q8IUR7	Armadillo repeat-containing protein 8	Q8IUR7;Q8IUR7-8;Q8IUR7-7			3						-0.294049	-0.0190096	-0.462396	-0.104201	-0.396308	-0.514697	0.138945	-0.242448	-0.189746	-0.997405											0.228111	0.0486547	-0.30586	-0.0170228	-0.93998
ARMT1	Q9H993	Protein-glutamate O-methyltransferase	Q9H993			2	-1.39066	-1.00509	-1.83722	-1.65922	-0.350743	-1.6574	-1.45478	-2.04264	-1.84001	-0.485964
ARPC1A	Q92747	Actin-related protein 2/3 complex subunit 1A	Q92747;Q92747-2	Large Protein Complex	Large Protein Complex	6	-0.348519	0.195852	0.132248	-0.352676	-0.265882	-0.353506	0.285106	0.165172	-0.245489	-0.148401	-0.441497	0.147176	0.0717627	-0.327041	-0.0548868	-0.593093	0.00805655	-0.0765389	-0.315881	-0.399978	-0.296013	0.311619	-0.139665	-0.448981	-0.476237	0.0388576	0.260387	-0.305236	-0.528303	-0.371236
ARPC1B	O15143	Actin-related protein 2/3 complex subunit 1B	O15143	Large Protein Complex	Large Protein Complex	6	-0.128125	0.306262	0.104471	-0.341629	-0.34055	-0.112912	0.456806	0.162726	-0.189055	-0.33508	-0.176088	0.308477	0.106214	-0.373757	-0.398532	-0.33248	0.116365	0.0842004	-0.307394	-0.626914	-0.12975	0.246469	-0.159025	-0.482492	-0.371068	0.16221	0.336969	-0.192728	-0.426567	-0.357271
ARPC2	O15144	Actin-related protein 2/3 complex subunit 2	O15144	Large Protein Complex	Large Protein Complex	6	-0.245933	0.209765	0.0149265	-0.264183	-0.256132	-0.236894	0.360083	0.130799	-0.157013	-0.233345	-0.265813	0.220701	0.0253123	-0.330211	-0.319226	-0.43452	0.0368901	0.068602	-0.319298	-0.470049	-0.243301	0.173383	-0.215278	-0.406388	-0.307805	0.090718	0.290306	-0.209495	-0.465899	-0.313764
ARPC3	O15145	Actin-related protein 2/3 complex subunit 3	O15145	Large Protein Complex	Large Protein Complex	6	-0.177702	0.242694	0.00676478	-0.309038	-0.309628	-0.204748	0.381173	0.166715	-0.129813	-0.232989	-0.316744	0.195726	0.0467006	-0.372038	-0.355996	-0.470289	0.0444641	0.0465609	-0.347803	-0.564435	-0.295128	0.0951818	-0.235722	-0.48338	-0.366448	0.125254	0.305562	-0.176511	-0.434539	-0.352326
ARPC4	P59998	Actin-related protein 2/3 complex subunit 4	P59998;P59998-3	Large Protein Complex	Large Protein Complex	6	-0.273273	0.192068	0.00805655	-0.345583	-0.340222	-0.189861	0.310107	0.132906	-0.181182	-0.24643	-0.3315	0.201634	0.0720372	-0.370005	-0.323263	-0.485398	0.0441843	0.0199154	-0.309967	-0.536252	-0.303383	0.167743	-0.218582	-0.422907	-0.30961	0.0901759	0.217355	-0.27073	-0.407038	-0.341647
ARPC5	O15511	Actin-related protein 2/3 complex subunit 5	O15511;O15511-2	Large Protein Complex	Large Protein Complex	6	-0.226071	0.198871	-0.0324182	-0.368514	-0.406063	-0.171563	0.365469	0.118626	-0.262434	-0.362158	-0.297644	0.328951	0.0610158	-0.425637	-0.411694	-0.552326	0.0842004	0.0756011	-0.410543	-0.661798	-0.263283	0.198997	-0.25398	-0.495797	-0.420337	0.0350608	0.275484	-0.286146	-0.432299	-0.367155
ARPC5L	Q9BPX5	Actin-related protein 2/3 complex subunit 5-like protein	Q9BPX5	Large Protein Complex	Large Protein Complex	6	-0.358158	0.175557	-0.0180305	-0.156418	-0.173873	-0.381479	0.317188	0.128161	-0.0497556	-0.198262	-0.494922	0.201634	0.0959919	-0.285407	-0.235671	-0.642234	-0.0369995	0.0254541	-0.246875	-0.427072	-0.476418	0.110096	-0.151298	-0.414999	-0.281141	-0.126108	0.183455	-0.222044	-0.499585	-0.248468
ARPIN	Q7Z6K5-2	Arpin	Q7Z6K5-2			6	1.2949	0.00417776	-0.168723	-0.0359045	-0.251934	1.12941	-0.157914	-0.32686	0.223423	-0.178176	1.24823	0.032383	-0.452412	-0.122538	-0.157431	-1.10721	-0.134382	-0.355793	0.118626	-0.253567	1.32204	-0.195847	-0.379207	-0.14315	-0.173303	1.56608	-0.00675317	-0.488815	-0.0376065	-0.0735906
ARPP19	P56211	cAMP-regulated phosphoprotein 19	P56211;P56211-2			6	0.419215	0.344033	-0.411848	-0.91937	-1.16285	0.340163	0.381726	-0.486226	-0.920789	-0.979857	0.324465	0.348572	-0.438073	-1.02353	-1.06431	0.221197	0.508733	-0.513976	-0.775515	-1.20773	0.237686	0.360308	-0.626224	-0.872182	-0.833336	0.601792	0.549718	-0.647987	-0.92068	-0.863152
ARRB1	P49407-2	Beta-arrestin-1	P49407-2;P49407			6	-0.00813082	0.321582	-0.459179	-0.901769	-1.08125	0.00345832	0.233765	-0.461263	-0.826847	-1.16149	0.144569	0.300534	-0.409604	-0.90123	-0.935641	-0.173401	0.306612	-0.231786	-0.852719	-1.18978	0.517427	0.308594	-0.361083	-0.719733	-0.993465	0.355242	0.238175	-0.277044	-0.501913	-1.03587
ARRB2	P32121	Beta-arrestin-2	P32121;P32121-3;P32121-4;P32121-5;P32121-2			6	0.298189	0.381173	-0.12257	-0.516574	-0.72824	0.483158	0.571143	-0.0580674	-0.412827	-0.633278	0.302875	0.394295	-0.202406	-0.796486	-0.7618	0.0480967	0.605968	-0.124173	-0.476679	-0.929336	0.365804	0.237808	-0.314589	-0.629278	-0.640659	0.701682	0.450485	-0.223222	-0.472089	-0.523629
ARRDC1	Q8N5I2	Arrestin domain-containing protein 1	Q8N5I2			4	0.0790196	-0.101149	-0.329069	0.00619029	0.302875	-0.0252945	0.32458	-0.294597	-0.0469956	0.208143	0.339594	0.0776532	-0.272332	-0.206462	-0.0105848	-0.0679691	-0.317678	-0.44973	-0.26701	0.381948
ARSA	P15289	Arylsulfatase A	P15289;P15289-2			2											1.24154	-0.834956	-0.861317	0.869161	2.56243	0.946057	-0.881348	-0.75677	0.790355	2.72207
ARSB	P15848	Arylsulfatase B	P15848;P15848-2	Lysosome	Lysosome	6	1.27542	-0.969424	-0.548227	0.766892	1.61471	1.48362	-0.88079	-0.66692	0.772055	-0.918115	1.17281	-0.800098	-0.784259	0.702746	2.15986	1.32343	-0.888621	-0.666851	0.893518	1.58578	0.920598	-1.04204	-0.695606	0.942909	2.60293	1.22441	-0.906737	-0.660908	1.09329	1.86912
ARV1	Q9H2C2	Protein ARV1	Q9H2C2			1	0.390778	-1.14363	-0.378101	1.07238	3.34781
ASAH1	Q13510	Acid ceramidase	Q13510;Q13510-2;Q13510-3	Lysosome	Lysosome	6	1.41359	-0.842905	-0.539268	0.970412	2.14806	1.40267	-0.878321	-0.733771	0.862352	2.24007	1.37762	-0.722563	-0.927826	0.935158	2.49631	1.21611	-0.774429	-0.815352	0.860764	2.30378	1.23518	-0.999106	-0.739758	1.11889	2.38126	1.41722	-0.911071	-0.786945	1.28434	2.5176
ASAP1	Q9ULH1	Arf-GAP with SH3 domain, ANK repeat and PH domain-containing protein 1	Q9ULH1;Q9ULH1-2			6	0.71642	0.783918	0.148088	-0.517709	-1.0421	0.27023	1.14326	0.428786	-0.349897	-1.0543	0.567253	0.895768	0.253989	-0.522364	-0.95023	0.496207	1.04215	0.242084	-0.655717	-1.14752	0.449429	0.821792	-0.216468	-0.946416	-0.900395	0.678162	0.946581	-0.200001	-0.731661	-0.720897
ASAP2	O43150-2	Arf-GAP with SH3 domain, ANK repeat and PH domain-containing protein 2	O43150-2			6	-0.00210787	-0.178502	-0.0381396	-0.72934	-0.998039	0.262914	0.558855	-0.554273	-0.42843	-0.860661	0.0662614	-0.380484	-0.112303	-0.326842	-0.730464	-0.0762195	-0.132562	-0.0172856	-0.599287	-1.1487	-0.684086	-0.266906	-0.135428	-0.770363	-0.217306	0.10916	-0.00579684	-0.175012	-0.131914	-0.803972
ASCC1	Q8N9N2-2	Activating signal cointegrator 1 complex subunit 1	Q8N9N2-2;Q8N9N2			6	1.04907	0.656634	-0.313459	-1.07798	-1.34659	0.825216	0.810402	-0.154956	-0.916616	-1.23572	0.833659	0.680864	-0.292122	-1.12898	-1.35701	0.929109	0.795102	0.0377336	-0.83877	-1.37336	1.09694	0.863938	-0.359398	-0.855379	-1.01028	1.5035	0.969233	-0.221489	-0.716671	-0.889102
ASCC2	Q9H1I8	Activating signal cointegrator 1 complex subunit 2	Q9H1I8;Q9H1I8-3			6	1.43984	0.666666	-0.415326	-1.15907	-1.36676	1.50101	1.13073	-0.0645855	-0.960019	-1.35919	1.15179	0.873656	-0.334171	-1.15547	-1.46319	1.15316	1.00511	0.0174944	-0.810688	-1.4907	1.36989	0.891886	-0.367266	-0.973639	-1.10861	1.69559	1.00396	-0.332844	-0.784234	-1.04641
ASCC3	Q8N3C0	Activating signal cointegrator 1 complex subunit 3	Q8N3C0			6	1.27119	0.80091	-0.307769	-1.05505	-1.38979	1.48816	1.15834	-0.0803014	-0.894617	-1.21736	1.23744	0.768841	-0.226105	-1.03718	-1.3272	1.24062	1.03569	0.0738202	-0.757355	-1.35912	1.40354	0.850799	-0.346371	-0.973441	-1.05005	1.70991	1.02056	-0.21922	-0.748069	-0.937243
ASNA1	O43681	ATPase ASNA1	O43681			6	-0.20317	-1.02668	-0.895959	-0.0461909	1.3069	-0.197732	-0.851001	-0.998904	-0.0950497	1.27733	-0.181853	-0.670865	-0.881401	0.00216242	1.52792	-0.30365	-0.806392	-0.917842	0.0920721	1.2896	-0.454822	-1.00182	-0.904278	0.233643	1.02219	-0.136252	-1.0187	-0.879515	0.273217	0.995738
ASNS	P08243	Asparagine synthetase [glutamine-hydrolyzing]	P08243;P08243-2;P08243-3			6	-1.48491	-1.20022	-1.59571	-1.57988	-0.494678	-1.25932	-1.15618	-1.56555	-1.42663	-0.537738	-1.37872	-0.904683	-1.47345	-1.35199	-0.332135	-1.77039	-1.07224	-1.36001	-1.35074	-0.586059	-1.75653	-1.25705	-1.71312	-1.28535	-0.734995	-1.28983	-1.14089	-1.75682	-1.18534	-0.710402
ASPH	Q12797	Aspartyl/asparaginyl beta-hydroxylase	Q12797	ER	ER_M	6	0.507414	-0.959598	-0.361583	1.3221	3.78628	0.570366	-0.822044	-0.485863	1.3274	3.84127	0.560715	-0.735956	-0.658083	1.39006	4.00962	0.499578	-0.776503	-0.640794	1.35778	3.87115	0.182946	-1.09382	-0.380465	1.84491	4.03254	0.52095	-0.977867	-0.329577	2.01389	4.11794
ASPM	Q8IZT6	Abnormal spindle-like microcephaly-associated protein	Q8IZT6;Q8IZT6-2			6	1.96654	0.972619	-0.51515	-1.5041	-1.41877	0.850879	0.689031	-0.706512	-1.91588	-1.58212	2.0087	0.980976	-0.550338	-1.52114	-1.60766	1.62793	0.446044	-0.806796	-1.84337	-1.80239	1.78651	0.764516	-0.641491	-1.27683	-1.07194	0.623305	0.825623	-0.734467	-1.39965	-1.2478
ASS1	P00966	Argininosuccinate synthase	P00966			6	-0.519094	-0.623198	-1.13106	-1.22749	-0.893116	-0.64309	-0.572287	-1.15127	-1.19136	-0.892741	-0.523048	-0.412366	-1.01861	-1.19919	-0.872129	-0.912945	-0.362529	-0.878958	-1.11691	-1.05059	-0.602394	-0.54414	-1.17677	-1.07713	-0.958701	-0.177555	-0.455554	-1.2119	-1.05745	-0.993034
ASUN	Q9NVM9	Protein asunder homolog	Q9NVM9;Q9NVM9-2			6	-0.465899	0.926607	-0.145845	-0.622599	-0.825415	-0.968972	0.514299	-0.457098	-0.972761	-0.978151	-0.138076	0.514198	-0.175387	-0.930903	-1.06679	-1.07042	0.689478	-0.680128	-1.60652	-1.79021	-0.177735	0.696083	-0.335954	-0.795459	-0.940894	-0.346335	0.212009	-0.937823	-1.23535	-1.05799
ATAD1	Q8NBU5	ATPase family AAA domain-containing protein 1	Q8NBU5;Q8NBU5-2			6	-0.976901	-0.711417	1.75134	3.17672	4.71573	-0.902767	-0.525621	1.66494	3.29364	4.8269	-0.949561	-0.537864	1.35327	3.16909	4.63593	-1.03596	-0.707642	1.38995	3.20844	4.6438	-1.09483	-0.870282	1.67007	3.35163	4.83173	-0.694135	-0.630796	1.75681	3.5882	4.95536
ATAD2	Q6PL18	ATPase family AAA domain-containing protein 2	Q6PL18			1											-0.871443	1.38631	0.270589	-0.349989	1.02552
ATAD3A	Q9NVI7-2	ATPase family AAA domain-containing protein 3A	Q9NVI7-2;Q9NVI7;Q9NVI7-3			6	-1.19354	-0.62638	3.47457	4.53201	4.9278	-1.08758	-0.460806	3.33271	4.40851	4.76908	-1.18059	-0.439402	3.08418	4.59991	5.14331	-1.28076	-0.62049	3.06564	4.65518	5.00288	-1.33333	-0.81835	3.26809	4.72934	5.4034	-0.936552	-0.687288	3.26335	4.76792	4.90982
ATAD3B	Q5T9A4	ATPase family AAA domain-containing protein 3B	Q5T9A4;Q5T9A4-3			6	-1.24975	-0.668639	3.58808	4.89753	5.50928	-1.18292	-0.529177	3.43709	4.69861	5.6195	-1.25501	-0.505963	3.2783	4.61282	5.46728	-1.36848	-0.701224	3.18905	2.01988	5.19897	-1.37857	-0.883449	3.158	4.45101	5.20715	-0.960637	-0.677241	3.16464	3.27238	5.75095
ATF6	P18850	Cyclic AMP-dependent transcription factor ATF-6 alpha	P18850	ER	ER_M	4						0.529071	-0.961536	-0.562602	1.34028	1.91537						0.231678	-0.916426	-0.8043	0.955462	2.44837	0.0768327	-1.15236	-0.648598	1.37468	3.52594	0.587365	-0.909255	-0.4617	1.82196	3.70088
ATG16L1	Q676U5	Autophagy-related protein 16-1	Q676U5;Q676U5-2;Q676U5-5;Q676U5-3;Q676U5-4			3						-0.607023	-0.0830801	-0.566506	-0.83087	-0.580375											-0.742362	-1.02113	-0.643924	-0.382495	0.592636	-0.401711	-0.104108	-0.52976	0.208018	0.0708015
ATG3	Q9NT62	Ubiquitin-like-conjugating enzyme ATG3	Q9NT62;Q9NT62-2			4	-1.27694	-0.690312	-0.613763	-0.55858	0.164786											-1.5757	-0.748723	-0.395283	-0.731805	0.0753273	-1.52745	-1.13052	-0.878428	-0.00869676	0.475811	-1.09129	-0.969	-1.12876	0.090447	0.371838
ATG9A	Q7Z3C6	Autophagy-related protein 9A	Q7Z3C6;Q7Z3C6-2	Endosome	Endosome	6	1.27578	0.777535	0.1137	-0.255288	-1.26347	1.40403	0.623773	-0.025089	-0.21833	-1.18764	1.24817	1.02304	0.144438	-0.22989	-1.33745	1.46723	0.823749	0.141564	-0.195897	-1.40026	1.31944	0.587653	0.0862403	0.0343566	-1.39866	1.62691	0.654069	0.113834	0.20364	-1.37876
ATIC	P31939	Bifunctional purine biosynthesis protein PURH	P31939;P31939-2			6	-1.21304	-1.19839	-1.63891	-1.52483	-0.589246	-1.41527	-1.26645	-1.86912	-1.65817	-0.652176	-1.36554	-1.14105	-1.62785	-1.54671	-0.635472	-1.73923	-1.069	-1.39373	-1.46785	-0.593681	-1.50295	-1.15123	-1.90093	-1.43538	-1.06742	-0.921855	-1.10846	-1.85705	-1.37733	-0.98902
ATL2	Q8NHH9	Atlastin-2	Q8NHH9;Q8NHH9-5;Q8NHH9-2;Q8NHH9-4	ER_high curvature	ER_high curvature	6	0.22404	-0.415846	-0.188003	0.380619	0.808014	0.323428	-0.289263	-0.270713	0.402504	1.04656	0.223917	-0.225514	-0.39085	0.339479	0.859334	0.186627	-0.41323	-0.392724	0.289716	0.808344	0.0183493	-0.51988	-0.284265	0.515107	0.559443	0.417272	-0.369949	-0.203352	0.714399	0.69893
ATL3	Q6DD88	Atlastin-3	Q6DD88	ER_high curvature	ER_high curvature	6	0.343351	-0.542731	-0.306877	0.487589	1.27143	0.400866	-0.413038	-0.409163	0.554736	1.49211	0.354114	-0.331354	-0.492951	0.472072	1.37245	0.306379	-0.4591	-0.546309	0.461948	1.33079	0.0694272	-0.623621	-0.36175	0.63171	0.937118	0.434775	-0.53389	-0.32916	0.830985	1.11517
ATM	Q13315	Serine-protein kinase ATM	Q13315			2	0.0143553	1.2552	-0.394297	-1.03857	-0.852068						0.648097	1.16124	0.0425043	-1.16204	-0.984103
ATOX1	O00244	Copper transport protein ATOX1	O00244			4	-1.4309	-1.53642	-1.60933	-1.65467	-0.21103	-1.35295	-1.3552	-1.61613	-1.75657	-0.681353	-1.28254	-1.14203	-1.66164	-1.66351	-0.538953	-1.67484	-0.98819	-1.28125	-1.49098	-0.559303
ATP11A	P98196	Probable phospholipid-transporting ATPase IH	P98196			6	0.0234683	-0.183589	-0.0413429	0.469365	1.3372	0.0654344	-0.0447467	-0.0818428	0.259062	1.31051	0.156008	0.0184917	-0.21332	0.506297	1.18948	-0.112506	-0.248725	-0.144632	0.316841	1.02439	-0.199802	-0.484853	-0.230601	0.47415	1.06399	0.0462815	-0.297626	-0.323498	0.336398	0.930397
ATP11B	Q9Y2G3	Probable phospholipid-transporting ATPase IF	Q9Y2G3			2											0.829281	0.503451	-0.305771	-0.473911	0.754374	1.28119	0.0490731	-0.399787	-0.28286	0.402067
ATP11C	Q8NB49	Phospholipid-transporting ATPase IG	Q8NB49;Q8NB49-2;Q8NB49-3;Q8NB49-4			6	0.116498	-0.420105	-0.278304	0.26111	1.2356	0.261711	-0.261154	-0.401787	0.243913	1.35744	0.198243	-0.229179	-0.457197	0.242816	1.38841	0.0263043	-0.386167	-0.611513	0.14496	1.18903	0.0714881	-0.659267	-0.612792	0.224534	1.05082	0.435309	-0.461442	-0.715225	0.424815	1.16601
ATP13A1	Q9HD20	Manganese-transporting ATPase 13A1	Q9HD20;Q9HD20-2	ER	ER_M	6	0.53834	-0.883795	-0.360675	1.05422	3.21784	0.609471	-0.780017	-0.547784	1.11989	3.42089	0.591296	-0.747318	-0.702938	1.08508	3.53207	0.516116	-0.790884	-0.654218	1.10481	3.44268	0.279412	-1.04204	-0.439989	1.45049	3.55851	0.537942	-0.973781	-0.430703	1.61136	3.49965
ATP13A3	Q9H7F0	Probable cation-transporting ATPase 13A3	Q9H7F0;Q9H7F0-2			6	-0.169112	-0.280159	0.0278618	0.294194	1.69122	-0.0596152	-0.214726	-0.295128	0.49334	1.67915	-0.06868	-0.141939	-0.317301	0.26135	1.69706	-0.270295	-0.325322	-0.442948	0.200504	1.17281	-0.502239	-0.601299	-0.447407	0.441483	1.30077	-0.0827745	-0.423681	-0.39994	0.657091	1.47638
ATP1A1	P05023	Sodium/potassium-transporting ATPase subunit alpha-1	P05023;P05023-4;P05023-3;P05023-2	Plasma membrane	Plasma membrane	6	-0.434422	-0.352308	0.159887	0.987612	3.0441	-0.332171	-0.199736	0.0179219	0.95114	3.14898	-0.367918	-0.202705	-0.0910027	0.896466	3.09364	-0.606847	-0.516718	-0.313728	0.630965	2.69697	-0.735067	-0.671095	-0.230144	1.02857	2.96691	-0.39051	-0.537822	-0.175468	1.27059	3.09324
ATP1B1	P05026	Sodium/potassium-transporting ATPase subunit beta-1	P05026;P05026-2	Plasma membrane	Plasma membrane	6	-0.319982	-0.414711	0.0106366	0.889707	2.93204	-0.235688	-0.309306	-0.136918	0.868766	2.99583	-0.363939	-0.309645	-0.250955	0.772308	2.95388	-0.588552	-0.591766	-0.433234	0.520447	2.58739	-0.634935	-0.695232	-0.332389	0.984626	2.96975	-0.21885	-0.589746	-0.267687	1.24531	3.13991
ATP1B3	P54709	Sodium/potassium-transporting ATPase subunit beta-3	P54709;P54709-2	Plasma membrane	Plasma membrane	6	-0.394828	-0.335226	0.154194	1.11836	3.02256	-0.323317	-0.250543	0.00288251	1.10655	3.20947	-0.370154	-0.210713	-0.0671527	0.972399	3.15153	-0.569586	-0.455811	-0.306609	0.754973	2.77148	-0.703736	-0.665317	-0.241884	1.18479	2.96508	-0.324238	-0.560132	-0.170361	1.28659	3.07114
ATP2A2	P16615	Sarcoplasmic/endoplasmic reticulum calcium ATPase 2	P16615;P16615-4	ER	ER_M	6	0.497842	-0.874984	-0.452886	0.877037	3.02521	0.561693	-0.724945	-0.591766	0.919988	3.16353	0.536252	-0.632562	-0.746083	0.913416	3.26457	0.514501	-0.721111	-0.673164	0.925772	3.10717	0.212009	-0.976674	-0.532846	1.18193	3.03293	0.536948	-0.872076	-0.467713	1.39155	3.20107
ATP2B1	P20020	Plasma membrane calcium-transporting ATPase 1	P20020;P20020-6;P20020-3;P20020-4;P20020-5;P20020-2	Plasma membrane	Plasma membrane	6	-0.462774	-0.227371	0.269392	1.05478	3.21895	-0.395606	-0.135222	0.169412	1.04593	3.298	-0.394657	-0.0994017	0.0173518	0.958212	3.20847	-0.647693	-0.443477	-0.197914	0.723428	2.78758	-0.806998	-0.620313	-0.13668	1.07553	3.09244	-0.481928	-0.486853	-0.0183665	1.40272	3.27042
ATP2B3	Q16720	Plasma membrane calcium-transporting ATPase 3	Q16720;Q16720-4;Q16720-2;Q16720-8;Q16720-7;Q16720-6;Q16720-3;Q16720-5	Plasma membrane	Plasma membrane	6	-0.444459	-0.182868	0.387473	1.08318	3.70775	-0.257045	-0.0863389	0.191689	1.20326	3.42196	-0.455475	-0.134065	0.0480967	1.00432	3.13047	-0.763856	-0.495329	-0.274721	0.682034	2.86635	-0.842025	-0.641874	-0.0364223	1.02822	0.842456	-0.39817	-0.427188	-0.0609992	1.32268	3.16561
ATP2B4	P23634	Plasma membrane calcium-transporting ATPase 4	P23634;P23634-6;P23634-7;P23634-8;P23634-2;P23634-4;P23634-5;P23634-3	Plasma membrane	Plasma membrane	6	-0.459259	-0.258822	0.184978	1.01493	2.6339	-0.466815	-0.214341	0.119555	0.937495	3.19519	-0.392951	-0.246755	0.0100637	0.876566	3.53817	-0.63386	-0.474773	-0.236707	0.696261	2.95343	-0.757526	-0.570079	-0.171482	0.989066	2.59326	-0.5544	-0.539436	-0.131392	1.35716	2.8724
ATP2C1	P98194-7	Calcium-transporting ATPase type 2C member 1	P98194-7;P98194-8;P98194-5;P98194-9;P98194-6;P98194-2	Golgi	Golgi	6	-0.278934	-0.301835	0.187514	0.394843	0.768078	-0.141908	-0.149585	0.0992279	0.361881	0.820322	-0.0829731	-0.107897	0.00100953	0.348119	0.826518	-0.314804	-0.28488	0.0150693	0.36042	0.696884	-0.447918	-0.578801	0.0875986	0.675003	0.699374	-0.0650231	-0.37932	0.181548	0.762051	0.860446
ATP5A1	P25705	ATP synthase subunit alpha, mitochondrial	P25705;P25705-3	Mitochondrion	Mito_Inner	6	-1.2308	-0.595794	3.61294	4.6837	5.06329	-1.1539	-0.436119	3.45431	4.82477	5.08142	-1.2106	-0.409853	3.2635	4.73357	5.04238	-1.346	-0.638681	3.22783	4.85325	5.06078	-1.33592	-0.797864	3.32265	4.87995	5.37605	-0.941697	-0.61394	3.38557	5.03633	5.3835
ATP5B	P06576	ATP synthase subunit beta, mitochondrial	P06576	Mitochondrion	Mito_Inner	6	-1.22742	-0.602569	3.58027	4.80607	5.33278	-1.14379	-0.444812	3.49416	4.88347	5.32243	-1.2057	-0.425385	3.2861	4.76818	5.16684	-1.34425	-0.636347	3.22393	4.8535	5.18793	-1.31624	-0.790958	3.30928	4.9486	5.56645	-0.940396	-0.603841	3.3846	5.22161	5.42965
ATP5C1	P36542	ATP synthase subunit gamma, mitochondrial	P36542;P36542-2	Mitochondrion	Mito_Inner	6	-1.19962	-0.553087	3.53468	4.62404	4.99281	-1.12913	-0.417405	3.45207	4.71885	5.0225	-1.1505	-0.384	3.21134	4.64328	5.11649	-1.31068	-0.600315	3.24103	4.70924	5.13636	-1.30102	-0.783539	3.26784	4.88474	5.50233	-0.889209	-0.592897	3.33857	5.13631	5.38536
ATP5D	P30049	ATP synthase subunit delta, mitochondrial	P30049			4	-1.21662	-0.604498	3.55974	5.01212	5.23531	-1.12036	-0.467932	3.47573	4.92477	4.7834	-1.204	-0.442026	3.33457	4.7751	5.02166	-1.32446	-0.644082	3.38626	4.81245	4.71083
ATP5E	P56381	ATP synthase subunit epsilon, mitochondrial	P56381			5	-1.25539	-0.685199	3.64754	5.00306	4.99472	-1.14666	-0.472109	3.56023	4.69237	4.99553	-1.19935	-0.479492	3.26604	4.95722	4.99426	-1.38342	-0.744922	3.28738	4.20875	2.30244	-1.26157	-0.846013	3.22174	5.04387	5.40698
ATP5F1	P24539	ATP synthase F(0) complex subunit B1, mitochondrial	P24539	Mitochondrion	Mito_Inner	6	-1.17677	-0.561324	3.52494	4.51494	4.98103	-1.12259	-0.384697	3.38322	4.59574	4.99186	-1.13195	-0.3709	3.19854	4.43022	4.92974	-1.346	-0.582577	3.1133	4.53643	4.8885	-1.32081	-0.77512	3.22341	4.74685	5.30717	-0.932224	-0.6092	3.25858	4.66727	5.0944
ATP5H	O75947	ATP synthase subunit d, mitochondrial	O75947;O75947-2	Mitochondrion	Mito_Inner	6	-1.20443	-0.621311	3.48659	4.56657	4.90463	-1.09557	-0.400492	3.37893	4.63674	4.99345	-1.20666	-0.418851	3.26966	4.55863	4.99018	-1.30151	-0.618827	3.30189	4.76075	4.90116	-1.32366	-0.758501	3.26329	4.8126	5.41214	-0.925714	-0.60049	3.30657	4.89705	5.27337
ATP5I	P56385	ATP synthase subunit e, mitochondrial	P56385	Mitochondrion	Mito_Inner	6	-1.28033	-0.648914	3.61105	4.74033	5.21816	-1.24028	-0.431637	3.44652	4.67751	4.91781	-1.32153	-0.3876	3.28085	4.8302	4.18864	-1.40775	-0.632539	3.3238	4.88166	5.15113	-1.40687	-0.831949	3.29775	5.15393	3.74739	-0.955564	-0.617499	3.43136	5.0041	4.95233
ATP5J	P18859	ATP synthase-coupling factor 6, mitochondrial	P18859;P18859-2			6	-1.1938	-0.583939	3.54127	4.35621	5.12805	-1.13676	-0.43376	3.38253	4.60051	4.71732	-1.2057	-0.407498	3.12628	3.92714	5.12578	-1.33949	-0.625044	3.17693	4.82863	3.50309	-1.34813	-0.815961	3.18929	0.963844	4.93258	-0.954865	-0.597474	3.50004	4.82074	4.0009
ATP5J2	P56134	ATP synthase subunit f, mitochondrial	P56134;P56134-3			4											-1.20776	-0.446934	3.21209	4.68122	4.9561	-1.31427	-0.631109	3.29035	4.87823	5.06833	-1.32359	-0.830845	3.19926	4.73639	5.19936	-0.966743	-0.58422	3.29185	4.67146	5.92206
ATP5L	O75964	ATP synthase subunit g, mitochondrial	O75964	Mitochondrion	Mito_Inner	6	-1.24083	-0.589898	3.54683	4.60478	5.06708	-1.15005	-0.431948	3.50614	4.7559	5.10253	-1.2231	-0.394126	3.28133	4.64033	5.63799	-1.38632	-0.628742	3.31866	4.71309	5.2651	-1.30932	-0.783589	3.21078	4.79036	5.32355	-0.918279	-0.623398	3.23724	4.93437	5.31983
ATP5O	P48047	ATP synthase subunit O, mitochondrial	P48047	Mitochondrion	Mito_Inner	6	-1.19387	-0.592419	3.50932	4.57688	4.87946	-1.13819	-0.428236	3.41832	4.64726	4.94373	-1.18948	-0.41204	3.25058	4.50067	4.87941	-1.34179	-0.621355	3.26589	4.69053	4.96846	-1.30689	-0.774281	3.29444	4.63465	5.10949	-0.929418	-0.614138	3.32582	4.83946	5.19673
ATP5S	Q99766	ATP synthase subunit s, mitochondrial	Q99766			2						-1.12705	-0.455515	3.37518	1.4246	2.04369											-1.13784	-0.854336	3.10586	2.7342	3.01171
ATP6AP1	Q15904	V-type proton ATPase subunit S1	Q15904	Endosome	Endosome	6	0.910579	-0.691336	-0.477482	0.53077	1.59946	0.601792	-0.700896	-0.729483	0.554834	1.57211	0.519039	-0.689683	-0.847025	0.387142	1.48743	0.35321	-0.735956	-0.832745	0.219091	1.50863	0.396708	-0.853267	-0.652788	0.351741	1.17377	0.540622	-0.819368	-0.489646	1.22361	2.10054
ATP6AP2	O75787	Renin receptor	O75787;O75787-2			6	0.422341	-0.796536	-0.502975	0.85822	2.25592	0.454808	-0.887607	-0.642099	0.492417	2.51245	0.466653	-0.612924	-0.809853	0.729966	1.18472	0.429214	-0.68571	-0.707312	0.748805	1.74627	0.224658	-0.85298	-0.507029	0.926455	2.34976	0.496002	-0.825773	-0.483259	1.2	2.40689
ATP6V0A1	Q93050-3	V-type proton ATPase 116 kDa subunit a isoform 1	Q93050-3;Q93050;Q93050-1	Endosome	Endosome	6	1.38062	-0.664197	-0.72173	-0.0189365	0.944409	1.48052	-0.545235	-0.815225	-0.0524012	1.10541	1.4489	-0.46933	-0.938016	-0.123198	0.955462	1.43733	-0.402016	-0.887126	-0.059044	0.910809	1.25508	-0.695302	-0.873846	0.0621217	0.771294	1.71993	-0.560941	-0.926728	0.161436	0.904889
ATP6V0A2	Q9Y487	V-type proton ATPase 116 kDa subunit a isoform 2	Q9Y487	Endosome	Endosome	6	0.728138	-0.619271	-0.535729	0.115166	0.888772	0.708585	-0.511115	-0.528719	0.064607	0.931759	0.80752	-0.466038	-0.66486	0.126973	1.084	0.763921	-0.527845	-0.780215	0.127369	0.799585	0.584578	-0.722015	-0.76092	0.205393	0.810813	0.932137	-0.554528	-0.750518	0.467071	0.923263
ATP6V0A4	Q9HBG4	V-type proton ATPase 116 kDa subunit a isoform 4	Q9HBG4	Endosome	Endosome	6	1.16935	-0.604762	-0.777987	-0.110542	1.00231	0.925392	-0.567276	-0.805434	-0.13576	1.1527	1.16279	-0.414114	-0.87345	-0.0807591	1.00597	1.12281	-0.360453	-0.879754	-0.0537033	0.761541	0.890952	-0.857286	-1.02233	-0.000158705	0.673104	1.97431	-0.486348	-0.713852	0.317651	1.01593
ATP6V0C	P27449	V-type proton ATPase 16 kDa proteolipid subunit	P27449			2	0.738119	-1.26819	-0.662826	0.232784	1.54824											1.16678	-0.417733	-0.977355	0.057277	1.24233
ATP6V0D1	P61421	V-type proton ATPase subunit d 1	P61421	Endosome	Endosome	6	1.12611	-0.722563	-0.714562	0.0344975	1.10856	1.3644	-0.603271	-0.797739	0.0190614	1.25399	1.24665	-0.525206	-0.908361	0.00475306	1.1832	1.26111	-0.510704	-0.830408	0.0607392	0.994362	0.905505	-0.762975	-0.858593	0.126048	1.02701	1.45864	-0.649616	-0.821508	0.257252	1.13402
ATP6V1A	P38606	V-type proton ATPase catalytic subunit A	P38606;P38606-2	Endosome	Endosome	6	0.362105	-0.477884	-0.665867	-0.0574367	1.11995	0.360308	-0.674107	-0.874402	-0.141955	1.05088	0.431997	-0.394733	-0.839183	-0.237643	1.07211	0.223299	-0.410064	-0.809726	-0.199123	0.904657	0.251083	-0.884461	-0.97211	0.0335111	1.14581	0.57918	-0.764175	-1.00332	0.151729	1.16105
ATP6V1B2	P21281	V-type proton ATPase subunit B, brain isoform	P21281	Endosome	Endosome	6	0.813361	-0.429809	-0.609486	0.0806577	1.21475	0.685626	-0.604301	-0.852224	-0.000851441	1.13481	0.812293	-0.358787	-0.85794	-0.188233	1.05679	0.641823	-0.491247	-0.813804	-0.0797677	0.985355	0.491494	-0.873344	-0.948029	0.0776532	1.267	0.920141	-0.752194	-1.02383	0.191563	1.26045
ATP6V1C1	P21283	V-type proton ATPase subunit C 1	P21283	Endosome	Endosome	6	0.581496	0.0167816	-0.381179	-0.461005	-0.251831	0.53456	-0.160395	-0.44495	-0.673578	-0.334098	0.658463	-0.0724828	-0.548712	-0.585929	-0.197468	0.281075	-0.186147	-0.581195	-0.580353	-0.352695	0.573568	-0.0654307	-0.639445	-0.610323	-0.36669	1.06274	0.00504062	-0.610764	-0.557688	-0.306591
ATP6V1D	Q9Y5K8	V-type proton ATPase subunit D	Q9Y5K8			5						0.482952	-0.399293	-0.791433	0.0465609	1.61894	0.213378	-0.297289	-0.767757	-0.160927	1.33525	0.535854	-0.356402	-0.986588	-0.132072	1.2372	0.266757	-0.715865	-0.98128	0.223793	1.23854	0.69332	-0.824597	-1.04311	0.207518	1.02127
ATP6V1E1	P36543	V-type proton ATPase subunit E 1	P36543;P36543-3;P36543-2	Endosome	Endosome	6	0.818932	-0.24226	-0.549852	-0.159799	0.275007	0.701061	-0.497588	-0.785353	-0.273919	0.393636	0.794603	-0.262815	-0.799345	-0.393406	0.40305	0.698218	-0.283457	-0.820871	-0.195583	0.349592	0.697952	-0.387676	-0.794833	-0.352087	0.107822	1.05276	-0.328453	-0.817715	-0.31441	0.216982
ATP6V1F	Q16864	V-type proton ATPase subunit F	Q16864;Q16864-2			3	0.68921	-0.659973	-0.624532	0.243425	1.43552	0.591488	-0.724278	-0.884301	0.346531	1.74502											0.297837	-1.14385	-0.870308	0.383497	1.85846
ATP6V1G1	O75348	V-type proton ATPase subunit G 1	O75348	Endosome	Endosome	5	0.853117	-0.220564	-0.481304	-0.22196	0.300651	0.71264	-0.44091	-0.627293	-0.347527	0.293959						0.661111	-0.420858	-0.726281	-0.247851	0.215368	0.794936	-0.383887	-0.726138	-0.354741	0.0173518	1.18587	-0.281807	-0.735115	-0.226848	0.0863762
ATP6V1H	Q9UI12	V-type proton ATPase subunit H	Q9UI12;Q9UI12-2	Endosome	Endosome	6	0.390998	-0.449119	-0.561303	0.216113	1.40703	0.375512	-0.611314	-0.792932	0.0666748	1.43835	0.393416	-0.342067	-0.79031	-0.160508	1.27089	0.24245	-0.408972	-0.792857	0.021764	1.24823	0.0291348	-0.738866	-0.931233	0.266517	1.15153	0.332737	-0.763709	-0.8435	0.215492	1.3376
ATP7A	Q04656	Copper-transporting ATPase 1	Q04656;Q04656-5;Q04656-2;Q04656-3			6	-0.00940813	-0.122224	0.141825	0.0990932	0.85591	0.0881416	-0.111087	-0.14264	-0.0728621	0.810402	0.112233	-0.0828356	-0.287008	0.0436245	0.816968	-0.0462952	-0.192892	-0.414711	0.0720372	0.571822	-0.446738	-0.452767	-0.304701	0.385707	0.945832	0.126973	-0.183556	-0.229822	0.38416	1.00569
ATP7B	P35670	Copper-transporting ATPase 2	P35670;P35670-4;P35670-2;P35670-3			6	0.209141	-0.59802	-0.451228	0.182946	1.48831	0.355355	-0.519962	-0.848661	0.184852	1.44747	0.32435	-0.361769	-0.57934	0.451646	1.66535	0.35682	-0.60953	-0.718949	0.349705	0.820485	0.0123541	-0.655512	-0.461541	0.324004	1.58962	0.472696	-0.478205	-0.672957	1.0005	2.05783
ATP9A	O75110	Probable phospholipid-transporting ATPase IIA	O75110;O75110-2			6	0.781737	-0.452787	-0.673394	-0.326281	0.688494	1.10273	-0.265032	-0.809246	-0.363438	0.79975	1.02744	-0.261051	-0.794432	-0.470389	0.593497	0.975924	-0.174393	-0.737302	-0.355036	0.368936	0.674641	-0.542794	-0.870519	-0.122774	0.711054	1.17294	-0.41548	-0.887981	-0.199139	0.878137
ATP9B	O43861	Probable phospholipid-transporting ATPase IIB	O43861;O43861-2			1	0.775935	-0.0814	-0.294385	-0.53295	0.589572
ATPAF1	Q5TC12	ATP synthase mitochondrial F1 complex assembly factor 1	Q5TC12;Q5TC12-2			6	-1.13277	-0.662871	3.23378	4.58958	4.92974	-1.15998	-0.50945	3.09006	3.7405	4.33842	-1.27359	-0.522903	3.35219	5.86599	3.51109	-1.41047	-0.734539	3.41427	4.30071	3.43283	-1.19486	-0.945249	3.33085	3.29098	6.78162	-0.961171	-0.681932	3.33156	5.65964	4.9314
ATPAF2	Q8N5M1	ATP synthase mitochondrial F1 complex assembly factor 2	Q8N5M1			4											-1.16059	-0.349621	3.3584	-0.950202	0.934177	-1.26656	-0.660429	3.26571	3.16683	3.47392	-1.18978	-0.83028	2.44249	4.89831	3.14605	-0.929885	-0.691429	3.28762	3.13908	3.8472
ATPIF1	Q9UII2	ATPase inhibitor, mitochondrial	Q9UII2;Q9UII2-3;Q9UII2-2	Mitochondrion	Mito_Matrix	6	-1.1802	-0.676019	3.61424	4.68504	4.90048	-1.08629	-0.518866	3.44731	4.86414	2.46326	-1.17981	-0.431306	3.23327	4.78696	4.20867	-1.29046	-0.611777	3.14287	4.83026	4.78173	-1.24188	-0.855562	3.36737	5.18499	5.38139	-0.932664	-0.69598	3.30855	5.20187	5.28865
ATR	Q13535	Serine/threonine-protein kinase ATR	Q13535;Q13535-3;Q13535-2			4	0.269512	1.41284	-0.129971	-0.896818	-0.982021						0.917852	1.48877	-0.170767	-1.1539	-1.32456						0.555227	1.26999	-0.599921	-1.02673	-1.08948	0.376624	0.832039	-0.789985	-1.41939	-1.36349
ATRAID	Q6UW56	All-trans retinoic acid-induced differentiation factor	Q6UW56;Q6UW56-3;Q6UW56-2			2											0.772815	-0.6474	-0.743545	0.614945	2.40795	0.575409	-0.745212	-0.607089	0.693677	2.11826
ATRN	O75882	Attractin	O75882;O75882-2;O75882-3			1	0.26111	-0.670589	-0.415942	0.799999	2.50383
ATXN10	Q9UBB4	Ataxin-10	Q9UBB4;Q9UBB4-2			6	-0.169144	-0.0443152	-0.604345	-0.921172	-0.577466	-0.106125	0.169284	-0.488795	-0.904224	-0.592332	-0.121816	0.238053	-0.441399	-0.886193	-0.51678	-0.367341	0.133695	-0.490193	-0.86741	-0.70031	-0.33328	0.0173518	-0.500851	-0.686684	-0.498892	-0.0622037	-0.0489942	-0.665729	-0.65847	-0.413327
ATXN2	Q99700	Ataxin-2	Q99700;Q99700-4;Q99700-2;Q99700-5			6	1.82436	0.945533	-0.327348	-1.2306	-1.15836	1.88092	1.1804	-0.22122	-1.1191	-1.1252	1.75711	1.10252	-0.269373	-1.31394	-1.20636	1.78844	1.18726	-0.155534	-1.14478	-1.28514	1.84575	1.02212	-0.423894	-1.12325	-1.12623	2.08519	1.11303	-0.286656	-0.934345	-0.934731
ATXN2L	Q8WWM7	Ataxin-2-like protein	Q8WWM7			6	1.81865	0.804054	-0.43154	-1.25477	-1.08899	1.9867	0.909658	-0.324636	-1.17612	-1.02897	1.74028	0.923796	-0.364236	-1.32312	-1.08449	1.71035	1.02326	-0.238545	-1.18112	-1.1503	1.83718	0.892508	-0.512205	-1.1819	-0.990051	2.19743	1.01935	-0.384377	-0.996052	-0.844069
AUH	Q13825	Methylglutaconyl-CoA hydratase, mitochondrial	Q13825;Q13825-2			2	-1.27544	-0.628809	3.62047	2.84044	2.94813																-1.24431	-0.654036	2.57942	3.09525	4.65775
AUP1	Q9Y679	Ancient ubiquitous protein 1	Q9Y679;Q9Y679-2;Q9Y679-3			6	0.493032	-0.863257	-0.548755	0.819668	2.8112	0.555816	-0.73788	-0.611866	0.851279	3.14551	0.553754	-0.668685	-0.815885	0.774165	3.22033	0.528171	-0.685965	-0.804627	0.828388	2.89365	0.144569	-0.946777	-0.550824	1.09741	3.05062	0.547549	-0.882943	-0.460231	1.27596	2.90787
AURKA	O14965	Aurora kinase A	O14965			6	0.873104	0.488618	-0.325847	-1.23684	-1.06428	1.0474	0.685626	-0.395094	-1.05074	-1.09382	0.596076	0.4728	-0.384019	-1.16123	-1.24066	0.938173	0.615228	-0.328598	-1.13492	-1.1934	1.06247	0.819178	-0.416789	-0.958112	-0.765425	1.38979	0.948077	-0.393065	-0.833259	-0.690102
AURKB	Q96GD4	Aurora kinase B	Q96GD4;Q96GD4-5;Q96GD4-4;Q96GD4-2			6	-0.546161	0.718789	-0.14527	-0.590636	-0.72454	-0.258511	0.785509	-0.141621	-0.713971	-0.666324	-0.335572	0.437228	0.112233	-0.769969	-0.925906	-0.776553	0.52717	-0.0350174	-1.24188	-1.03097	-0.124188	0.892585	-0.129923	-0.652697	-0.690801	0.36087	1.04831	-0.304273	-0.665569	-0.641019
AVEN	Q9NQS1	Cell death regulator Aven	Q9NQS1			6	1.45828	1.00971	-0.290021	-1.39806	-1.9582	1.50192	1.00949	-0.209545	-1.42822	-1.94353	1.83742	1.29965	0.0607392	-1.23929	-1.86176	1.19749	1.58741	0.297837	-1.003	-2.00932	1.52667	1.34863	-0.169858	-1.13508	-1.72452	1.83532	1.40158	-0.283949	-1.00674	-1.67406
AVL9	Q8NBF6	Late secretory pathway protein AVL9 homolog	Q8NBF6;Q8NBF6-2			4	0.301588	0.863304	0.0969365	-0.236249	-0.961985	0.331247	0.546857	0.374622	-0.0781524	-0.710378						0.10608	0.907044	0.177216	-0.131851	-1.1611	-0.0768584	0.435629	-0.00959692	0.118626	-1.12215
AXL	P30530	Tyrosine-protein kinase receptor UFO	P30530;P30530-2	Plasma membrane	Plasma membrane	6	-0.381874	-0.359934	-0.113879	0.531768	2.47532	-0.288787	-0.324274	-0.291663	0.522056	2.50248	-0.303668	-0.279546	-0.433156	0.481506	2.29013	-0.549958	-0.612836	-0.550824	0.216362	1.91365	-0.482533	-0.595315	-0.362696	0.752063	2.1167	-0.195599	-0.515274	-0.390396	0.798507	2.25734
B2M	P61769	Beta-2-microglobulin	P61769			6	0.119157	-0.502914	-0.251539	0.622368	2.1606	0.153805	-0.375459	-0.371889	0.588421	2.37607	0.0908534	-0.35369	-0.483763	0.489748	2.22126	-0.0664123	-0.497282	-0.548755	0.379177	1.93123	-0.235688	-0.755771	-0.427091	0.840201	2.16334	0.145743	-0.68029	-0.386827	0.971884	2.29933
B3GALTL	Q6Y288	Beta-1,3-glucosyltransferase	Q6Y288	ER	ER_M	5	0.603027	-0.918879	-0.414576	1.00526	3.02063	0.759497	-0.674038	-0.414153	1.15872	2.20351	0.708143	-0.672336	-0.564905	1.18587	2.31049						0.380619	-0.880763	-0.388016	1.27697	2.19459	0.73786	-0.909445	-0.315486	1.53252	2.53556
B3GAT3	O94766	Galactosylgalactosylxylosylprotein 3-beta-glucuronosyltransferase 3	O94766;O94766-2	Golgi	Golgi	5	-0.978122	-0.437018	0.952483	1.24543	2.02255	-0.707265	-0.19024	0.905967	1.36435	1.84302						-0.936221	-0.490112	0.0869196	0.979367	1.68854	-0.894081	-0.679666	0.741057	1.36244	1.70297	-0.609618	-0.440224	1.11403	1.73686	2.15643
B4GALT1	P15291-2	Beta-1,4-galactosyltransferase 1	P15291-2;P15291	Golgi	Golgi	6	-0.676688	-0.35999	0.411318	0.994942	1.9257	-0.558474	-0.250045	0.446574	1.00942	2.32242	-0.614205	-0.186525	0.14509	0.793605	2.01913	-0.710874	-0.446836	-0.0278514	0.903732	2.10615	-0.80216	-0.535018	0.547549	1.39298	1.76124	-0.306092	-0.386846	0.578407	1.43504	2.1044
B4GALT3	O60512	Beta-1,4-galactosyltransferase 3	O60512			1																										-0.462257	-0.109779	0.844145	1.83758	2.47153
B4GALT4	O60513	Beta-1,4-galactosyltransferase 4	O60513	Golgi	Golgi	2	-0.693854	-0.457059	0.557582	1.64339	2.10135																-0.761556	-0.605596	0.707613	1.39873	2.26478
B4GALT5	O43286	Beta-1,4-galactosyltransferase 5	O43286	Golgi	Golgi	6	-0.656376	-0.414307	0.353097	0.958063	2.35217	-0.527554	-0.279284	0.227495	1.09173	2.37951	-0.484651	-0.149745	0.16337	0.874443	2.12595	-0.756087	-0.571129	-0.0778174	0.807437	2.12823	-0.679781	-0.637379	0.215865	1.53017	1.82485	-0.285794	-0.454368	0.188528	1.51984	2.26511
B4GAT1	O43505	Beta-1,4-glucuronyltransferase 1	O43505			5	-0.723992	-0.65549	0.389126	1.30871	1.8927	-0.479331	-0.400911	0.107554	1.47238	2.61016						-0.712504	-0.520707	0.256648	1.3344	0.827331	-0.90336	-0.72965	0.497331	1.74975	1.52932	-0.367601	-0.551458	0.425137	1.7257	1.44959
BACE2	Q9Y5Z0	Beta-secretase 2	Q9Y5Z0;Q9Y5Z0-2;Q9Y5Z0-3;Q9Y5Z0-5			6	0.24817	-0.856319	-0.483602	0.64441	1.32953	0.478402	-0.585756	-0.605815	0.372172	1.56696	0.467384	-0.522509	-0.72867	0.421802	0.617298	0.450908	-0.742	-0.722872	0.413486	1.21804	0.274172	-0.921773	-0.550338	0.815657	1.43808	0.762221	-0.663328	-0.631265	0.922731	1.64718
BAG1	Q99933	BAG family molecular chaperone regulator 1	Q99933;Q99933-3;Q99933-4;Q99933-2			6	0.732226	0.563353	-0.428527	-0.812182	-0.89983	0.21176	0.0628125	-0.83403	-1.25161	-1.09668	0.585828	0.437334	-0.518908	-1.36647	-1.32724	0.501923	0.276794	-1.05649	-1.78637	-1.55186	0.706022	0.235605	-0.83988	-1.45538	-1.10522	0.449852	-0.0119661	-1.21699	-1.48008	-1.25922
BAG2	O95816	BAG family molecular chaperone regulator 2	O95816;O95816-2			6	0.35558	-0.402989	-0.387902	0.0377336	0.574538	0.502229	-0.153286	-0.325087	0.241718	0.796265	0.410341	-0.227793	-0.628185	-0.080637	0.443819	0.231801	-0.409776	-0.622843	-0.0478006	0.325156	0.205142	-0.470069	-0.505738	0.14509	0.50457	0.493237	-0.371049	-0.504325	0.209017	0.6277
BAG3	O95817	BAG family molecular chaperone regulator 3	O95817			6	-0.873239	-1.08351	-1.43858	-1.19406	-0.416808	-0.843552	-1.16534	-1.36323	-0.976078	-0.141366	-0.991915	-0.898861	-1.17147	-0.720113	-0.0296028	-1.12601	-0.90123	-0.987732	-0.537466	-0.172783	-1.04174	-1.09776	-1.42938	-0.573274	-0.0297059	-0.657514	-0.937878	-1.50054	-0.400492	0.26111
BAG5	Q9UL15	BAG family molecular chaperone regulator 5	Q9UL15			4	0.219215	-0.492018	-0.146755	0.327342	0.983751											-0.0957587	-0.416057	-0.932058	-0.416982	0.37529	-0.136093	-0.787368	-0.826438	0.0563061	0.686164	-0.0173148	-0.654808	-0.758575	0.240742	0.933497
BAG6	P46379	Large proline-rich protein BAG6	P46379;P46379-2;P46379-3;P46379-5;P46379-4			6	-0.607661	-0.612417	-0.750664	-0.719614	-0.696307	-0.493317	-0.458109	-0.499259	-0.454051	-0.370676	-0.690009	-0.354483	-0.717406	-0.99404	-0.551881	-0.89341	-0.494739	-0.734563	-0.933628	-0.852954	-0.628185	-0.301746	-0.622532	-0.528927	-0.330919	-0.230584	-0.439852	-0.592832	-0.323805	-0.399464
BAIAP2	Q9UQB8-5	Brain-specific angiogenesis inhibitor 1-associated protein 2	Q9UQB8-5			6	0.179511	0.269392	-0.0237684	-0.320937	-0.162202	0.302875	0.400975	-0.000375149	-0.211665	-0.0659591	0.138683	0.366028	-0.0760978	-0.328254	-0.0149805	0.0313952	0.237441	-0.0301477	-0.220833	-0.279091	0.135929	0.245496	-0.271096	-0.450222	-0.152147	0.561008	0.379843	-0.153334	-0.239907	-0.0354905
BAIAP2L1	Q9UHR4	Brain-specific angiogenesis inhibitor 1-associated protein 2-like protein 1	Q9UHR4			6	0.305912	-0.271426	-0.358288	-0.122319	0.618239	0.398679	-0.138966	-0.416635	-0.0248394	0.623024	0.255078	-0.101505	-0.539876	-0.112771	0.688404	0.256407	-0.217424	-0.576239	-0.119981	0.469261	0.22404	-0.313352	-0.618318	-0.15404	0.48944	0.597031	-0.198643	-0.520894	0.0268709	0.589763
BANF1	O75531	Barrier-to-autointegration factor	O75531			6	-0.306734	-0.028278	0.123401	1.18365	2.86198	0.206893	0.358171	0.227864	1.23854	3.25482	0.121281	-0.0554264	-0.37062	0.488618	2.13494	0.146525	0.261952	0.0699771	0.904889	2.58765	-0.28488	-0.131045	-0.00557958	1.26718	2.77511	0.322505	0.193583	0.109294	1.30591	2.8474
BASP1	P80723	Brain acid soluble protein 1	P80723;P80723-2	Plasma membrane	Plasma membrane	6	-0.197898	-0.41756	-0.227844	0.191815	1.20802	-0.135951	-0.337229	-0.27542	0.165687	1.27906	-0.137473	-0.216116	-0.258684	0.16092	1.23413	-0.290004	-0.429149	-0.458307	-0.00339432	0.984188	-0.448194	-0.658196	-0.331572	0.46874	1.1932	-0.135	-0.565118	-0.274721	0.553164	1.18123
BAX	Q07812	Apoptosis regulator BAX	Q07812;Q07812-5;Q07812-8;Q07812-2;Q07812-7			6	-1.2595	-0.736677	1.58967	2.14682	2.60758	-1.35664	-0.653378	1.48058	2.03369	2.63262	-1.18374	-0.623265	1.28469	1.87196	2.99447	-1.53166	-0.891134	1.42862	1.83463	2.32305	-1.44737	-1.01272	1.67469	2.1354	2.92119	-1.0957	-0.86986	1.28238	2.33428	2.97785
BAZ1B	Q9UIG0	Tyrosine-protein kinase BAZ1B	Q9UIG0;Q9UIG0-2			5	-1.9981	0.549324	1.50447	0.656176	1.37039	-2.16508	1.19749	1.15329	0.759923	1.13225	-0.832026	1.41954	1.30813	0.997979	1.6581						-1.49525	1.78362	1.53411	1.38123	1.7166	-1.82777	1.19698	0.681494	0.557189	0.750178
BCAM	P50895	Basal cell adhesion molecule	P50895	Plasma membrane	Plasma membrane	6	-0.204582	-0.296882	-0.0833552	0.558562	2.38493	-0.178567	-0.194972	-0.185917	0.56988	2.60222	-0.201692	-0.247457	-0.337776	0.443501	2.50546	-0.388204	-0.470909	-0.541954	0.203514	2.01899	-0.514944	-0.585821	-0.356051	0.622462	2.59991	-0.174426	-0.471449	-0.209261	0.887837	2.62331
BCAP29	Q9UHQ4	B-cell receptor-associated protein 29	Q9UHQ4;Q9UHQ4-2	ER	ER_M	6	0.42664	-0.724826	-0.430023	0.727616	2.10903	0.629007	-0.557816	-0.478266	0.784923	2.27891	0.432318	-0.511814	-0.594269	0.717912	2.37934	0.508327	-0.646857	-0.589464	0.726482	2.12892	0.219711	-0.843707	-0.435339	0.957023	1.78228	0.541515	-0.7166	-0.386996	1.27208	2.01057
BCAP31	P51572-2	B-cell receptor-associated protein 31	P51572-2;P51572			6	0.544782	-0.752218	-0.438112	0.867501	2.66478	0.620023	-0.661958	-0.517668	0.903501	2.94364	0.525067	-0.56858	-0.679573	0.854714	2.88307	0.503247	-0.642842	-0.659404	0.887447	2.68217	0.197111	-0.886193	-0.491896	1.13855	2.59884	0.567351	-0.786696	-0.409317	1.28936	2.75031
BCAR1	P56945	Breast cancer anti-estrogen resistance protein 1	P56945;P56945-7;P56945-5;P56945-3;P56945-2;P56945-6;P56945-4			6	-0.695302	-0.427304	-0.909851	-0.725565	-0.416982	-0.392345	-0.141717	-0.431092	-0.0637107	-0.520583	-0.559515	1.38499	-0.09525	-0.0997418	-0.274826	-0.186114	-0.243387	-0.122397	-0.273116	-0.671692	-0.650521	-0.40053	-0.536671	-0.454526	-0.393804	0.253868	-0.323299	-0.611469	-0.233803	-0.204216
BCAR3	O75815	Breast cancer anti-estrogen resistance protein 3	O75815;O75815-3;O75815-2			5	-0.349658	-0.258011	-0.319514	-0.956292	-0.807276	-0.523608	0.118626	-0.158768	-0.720612	-0.709033	-0.522613	0.288772	-0.0402892	-0.388563	-0.419237						0.023894	-0.170914	-0.57934	-0.954669	-0.638097	-0.0153742	0.0809305	-0.388507	-0.368961	-0.389508
BCAS2	O75934	Pre-mRNA-splicing factor SPF27	O75934			6	0.523361	1.97706	0.211884	-0.770732	-1.26976	0.317999	1.3562	-0.355461	-1.47598	-1.92763	1.2969	1.75728	-0.015345	-1.01269	-1.5649	0.155361	1.15322	-0.459457	-1.50968	-2.26632	0.784588	1.58741	-0.287096	-1.07896	-1.30223	0.56003	1.16247	-0.697032	-1.30112	-1.7092
BCAT2	O15382	Branched-chain-amino-acid aminotransferase, mitochondrial	O15382;O15382-2			6	-1.23725	-0.697897	3.95568	4.48065	4.20571	-1.09755	-0.484711	3.47119	3.33085	4.58652	-1.13517	-0.452866	3.19766	4.23327	4.58706	-1.26559	-0.736341	3.30432	4.42901	4.37358	-1.27697	-0.806266	3.33871	5.02361	2.12121	-0.94486	-0.682372	3.44877	4.40939	5.61553
BCCIP	Q9P287	BRCA2 and CDKN1A-interacting protein	Q9P287;Q9P287-3;Q9P287-4			6	1.14932	1.06688	-0.318812	-1.07194	-1.66287	0.334568	0.444349	-0.908849	-1.85298	-2.33206	1.24379	1.13619	-0.500014	-1.53187	-1.92194	0.0753273	0.496002	-0.928649	-2.0113	-2.84115	0.982364	0.902421	-0.806317	-1.46176	-1.65395	0.589476	0.371838	-1.30297	-1.85533	-2.10712
BCKDHA	P12694	2-oxoisovalerate dehydrogenase subunit alpha, mitochondrial	P12694;P12694-2	Mitochondrion	Mito_Matrix	6	-1.20154	-0.607924	3.22267	7.47921	4.25081	-1.12866	-0.441008	3.52594	2.5298	1.77332	-1.16949	-0.450203	3.4064	5.1304	6.46025	-1.34311	-0.649435	3.30012	6.83794	2.90602	-1.31262	-0.873582	3.00014	-1.22935	2.94497	-0.947195	-0.718996	3.40204	3.34398	2.80302
BCKDHB	P21953	2-oxoisovalerate dehydrogenase subunit beta, mitochondrial	P21953	Mitochondrion	Mito_Matrix	5	-1.10979	-0.587034	1.48114	3.84679	6.37516	-1.3718	-0.46903	3.57821	0.729705	2.62667	-1.22048	-0.508527	3.78031	0.779134	0.0894982	-1.37876	-0.807579	3.46754	0.606537	-0.869781	-1.15624	-0.850897	2.17907	5.02569	-0.218313
BCKDK	O14874	[3-methyl-2-oxobutanoate dehydrogenase [lipoamide]] kinase, mitochondrial	O14874;O14874-2;O14874-3			6	-1.11045	-0.675051	3.28932	3.78566	3.58532	-1.02277	-0.392042	3.12477	3.25681	3.40259	-1.19707	-0.444419	2.51881	3.95	3.57894	-1.27533	-0.74962	2.6152	3.89927	3.26652	-1.21561	-0.867858	3.27065	2.13934	2.84814	-0.795734	-0.66342	2.91718	3.53941	4.05485
BCL2L12	Q9HB09	Bcl-2-like protein 12	Q9HB09;Q9HB09-3			3	-0.305414	-0.256304	-0.0200332	0.578407	2.1586						-0.51019	0.141433	-0.0873501	0.357946	2.32625						-0.468731	-0.499851	-0.27357	0.787934	2.19746
BCL2L13	Q9BXK5	Bcl-2-like protein 13	Q9BXK5;Q9BXK5-4			6	-1.10495	-0.714562	2.6707	4.06755	4.66175	-1.06462	-0.529531	2.61306	4.11919	6.12439	-1.14902	-0.470309	2.45962	4.02334	3.52281	-1.2347	-0.700896	2.53841	3.29697	4.20069	-1.24141	-0.846247	2.57071	3.58749	3.30791	-0.862916	-0.725064	2.67319	3.78649	0.417056
BCL9L	Q86UU0	B-cell CLL/lymphoma 9-like protein	Q86UU0;Q86UU0-4;Q86UU0-2;Q86UU0-3			5	1.34199	0.174534	-0.608958	-1.49155	-1.71809	0.421264	0.225892	-0.76442	-1.67498	-1.82184	0.766722	1.22138	-0.153687	-1.08158	-1.45696						0.890486	0.468427	-0.234856	-1.05502	-1.20596	0.138814	0.358734	-0.869043	-1.25694	-1.7036
BCLAF1	Q9NYF8	Bcl-2-associated transcription factor 1	Q9NYF8;Q9NYF8-2;Q9NYF8-4			6	-0.306145	1.51379	0.0522768	-0.850168	-1.35779	-0.818249	0.755229	-0.655921	-1.59131	-2.15271	0.594262	1.31968	-0.15311	-1.28279	-1.57437	-0.776034	0.69893	-0.713001	-1.7442	-2.48722	-0.235433	1.34085	-0.0634845	-0.865096	-1.47497	-0.608474	0.798756	-0.632115	-1.29662	-1.86933
BCR	P11274	Breakpoint cluster region protein	P11274;P11274-2			1																										-0.57467	-0.617233	-0.385545	-0.0270868	0.197362
BCS1L	Q9Y276	Mitochondrial chaperone BCS1	Q9Y276			6	-1.18056	-0.635853	2.56343	1.67134	2.59498	-1.06061	-0.412827	3.29472	2.56194	7.06393	-1.09619	-0.376957	3.18199	5.1327	1.96022	-1.26188	-0.576971	3.08622	3.08359	5.18721	-1.27035	-0.890706	3.67254	4.63302	3.86928	-0.872948	-0.591114	2.31063	3.27307	4.6912
BDH2	Q9BUT1	3-hydroxybutyrate dehydrogenase type 2	Q9BUT1;Q9BUT1-3;Q9BUT1-2			1																					-0.269756	-0.448253	-0.293483	0.551885	0.422664
BECN1	Q14457	Beclin-1	Q14457			6	0.807272	-0.225531	-0.649163	-0.774404	-0.643	1.21344	0.195726	-0.810359	-0.620379	-0.59081	0.922731	-0.0188195	-0.731422	-0.775441	-0.940174	1.00209	0.0961269	-0.867884	-0.495085	-0.680197	0.871055	-0.0214968	-0.924043	-0.459874	-0.734731	1.65182	-0.0622338	-0.713592	-0.108176	-0.344135
BET1	O15155	BET1 homolog	O15155;O15155-2	Ergic/cisGolgi	Ergic/cisGolgi	6	0.592541	-0.0402595	-0.135713	-0.187461	0.0214797	0.766383	0.10165	-0.146723	-0.287096	0.146395	0.706111	0.171719	-0.146228	-0.17498	0.105544	0.616264	-0.00177561	-0.20015	-0.365778	-0.0309582	0.348006	-0.190454	-0.198212	-0.213387	-0.0833705	0.695548	0.0150693	-0.0402447	-0.0470701	-0.0938483
BET1L	Q9NYM9	BET1-like protein	Q9NYM9			1	-1.01179	-0.404477	0.344828	1.02892	1.08753
BICC1	Q9H694	Protein bicaudal C homolog 1	Q9H694;Q9H694-2			2	1.08236	0.772984	-0.276852	-1.0836	-1.23698																					1.51506	0.591775	-0.31892	-0.744028	-0.73983
BICD1	Q96G01	Protein bicaudal D homolog 1	Q96G01;Q96G01-4;Q96G01-3			3	0.22404	-0.016439	-0.378982	-0.482573	0.414136	0.759071	0.367818	-0.188003	-0.393899	1.09606						0.1995	-0.40152	-0.609861	-0.30276	-0.396384
BICD2	Q8TD16	Protein bicaudal D homolog 2	Q8TD16;Q8TD16-2			6	-0.234856	0.0257376	-0.137092	-0.0598708	1.21338	-0.214441	0.132379	-0.191771	-0.0594498	0.981341	-0.176071	-0.185294	-0.448194	-0.322758	0.931456	-0.330302	-0.477984	-0.451031	-0.134715	0.986447	-0.382664	-0.323353	-0.550719	-0.0426945	0.946955	-0.0675155	-0.226206	-0.450045	0.175301	1.013
BID	P55957	BH3-interacting domain death agonist	P55957;P55957-2			2	-1.28254	-1.0168	-0.972506	-0.683924	0.626673																					-1.42117	-1.16456	-1.06788	-0.198262	0.220701
BIN1	O00499	Myc box-dependent-interacting protein 1	O00499;O00499-2;O00499-6;O00499-3;O00499-5;O00499-9;O00499-7;O00499-4;O00499-11;O00499-10;O00499-8			6	-0.295004	0.291957	-0.286357	-0.711488	-1.00691	0.0692897	0.661841	-0.0907261	-0.512864	-0.916317	-0.103891	0.32458	-0.172344	-0.645074	-0.813373	-0.155229	0.627607	-0.0107592	-0.478567	-0.984046	-0.238255	0.347552	-0.385337	-0.826975	-0.774552	0.10742	0.459327	-0.317319	-0.541072	-0.632651
BIRC6	Q9NR09	Baculoviral IAP repeat-containing protein 6	Q9NR09			6	-0.569715	-0.344923	-0.663739	-0.749718	-0.483823	-0.330175	-0.0345297	-0.495858	-0.874957	-0.552474	-0.572201	0.23352	-0.683368	-0.974716	-0.760529	-1.30557	-0.469769	-0.489463	-1.00248	-0.895905	-0.423081	-0.15242	-0.801858	-0.880338	-0.982819	-0.282123	0.153546	-0.878003	-0.850506	-0.827897
BLM	P54132	Bloom syndrome protein	P54132			1																					1.63431	1.3471	-0.719851	-1.12781	-1.1078
BLMH	Q13867	Bleomycin hydrolase	Q13867			6	-0.133749	-1.04722	-1.01908	-0.555142	0.369159	-0.0607885	-0.844898	-1.13119	-0.618562	0.406646	-0.0670318	-0.842206	-1.23491	-0.54829	0.334568	-0.426296	-0.690475	-1.07878	-0.280265	0.450063	-0.708444	-1.07814	-1.54806	-0.773491	-0.629769	-0.565631	-1.05412	-1.82281	-0.777913	-0.505984
BLOC1S1	P78537	Biogenesis of lysosome-related organelles complex 1 subunit 1	P78537;P78537-2	Endosome	Endosome	5	1.74015	0.0673634	-0.63169	-0.642167	-0.663671	1.73418	0.123269	-0.602263	-0.546625	-0.645886	1.56954	0.304745	-0.585735	-0.553299	-0.652879	1.41224	0.443288	-0.450636	-0.494759	-0.791108	1.4936	0.113434	-0.572372	-0.501443	-0.741445
BLOC1S2	Q6QNY1	Biogenesis of lysosome-related organelles complex 1 subunit 2	Q6QNY1	Endosome	Endosome	6	1.52065	-0.052446	-0.809271	-0.701131	-0.965334	0.943434	0.0710762	-0.795108	-0.563966	-0.722444	1.47995	0.331361	-0.738481	-0.468491	-0.953076	1.59206	0.197991	-0.534182	-0.479472	-0.903846	1.40539	0.195474	-0.611381	-0.384395	-1.06504	1.61998	0.0261627	-0.737976	-0.334735	-0.772555
BLOC1S3	Q6QNY0	Biogenesis of lysosome-related organelles complex 1 subunit 3	Q6QNY0	Endosome	Endosome	4	1.71782	0.706376	-0.126533	-0.533222	-1.42725											1.58679	1.01314	0.174534	-0.341958	-1.31405	0.615134	0.887135	-0.234363	-0.678187	-1.52733	2.14545	0.986083	0.151209	-0.133369	-1.43168
BLOC1S4	Q9NUP1	Biogenesis of lysosome-related organelles complex 1 subunit 4	Q9NUP1			2																					1.42094	0.686523	0.0600474	-0.548206	-1.46017	2.1378	1.10896	-0.0258966	-0.263109	-1.40602
BLOC1S5	Q8TDH9	Biogenesis of lysosome-related organelles complex 1 subunit 5	Q8TDH9;Q8TDH9-3;Q8TDH9-2			5	1.19698	0.762136	-0.163898	-0.586276	-1.41031	1.33365	0.771548	-0.0320199	-0.546709	-1.23016	1.27691	0.930472	0.101785	-0.418948	-1.40106						1.30077	0.8292	-0.0900656	-0.39498	-1.66969	1.7464	0.790522	-0.10897	-0.36329	-1.45866
BLVRA	P53004	Biliverdin reductase A	P53004			6	-0.705406	-0.75234	-1.1941	-0.864097	-0.458981	-0.618229	-0.671393	-1.14675	-0.993551	-0.291239	-0.596536	-0.402683	-0.83877	-1.08979	-0.444537	-1.39324	-0.727857	-1.11741	-1.08296	-0.56514	-1.04731	-0.759893	-1.09102	-0.920298	-0.643834	-0.595119	-0.295252	-1.15688	-0.858201	-0.580698
BLVRB	P30043	Flavin reductase (NADPH)	P30043			6	-1.22024	-1.37628	-1.65059	-1.65186	-0.335099	-1.04638	-1.12948	-1.80556	-1.53638	-0.572394	-1.43596	-1.20191	-1.66726	-1.74082	-0.618251	-1.59863	-1.2027	-1.71383	-1.53717	-0.745333	-1.83115	-1.79286	-2.13555	-1.65249	-0.963335	-0.87599	-1.59505	-1.97273	-1.84234	-1.1156
BMP1	P13497	Bone morphogenetic protein 1	P13497;P13497-5;P13497-2;P13497-6;P13497-4			2	0.313362	-1.05071	-0.406254	0.632454	1.58246											0.309758	-0.757257	-0.622288	0.513188	1.80777
BMP2K	Q9NSY1	BMP-2-inducible protein kinase	Q9NSY1;Q9NSY1-2;Q9NSY1-3			2						-1.07689	0.0209111	0.210514	1.29466	1.2254											-0.959374	-0.357234	-0.035594	0.0179219	-0.0246046
BMPR1A	P36894	Bone morphogenetic protein receptor type-1A	P36894			5	0.330788	-0.753604	-0.298389	0.503247	2.14215	0.32987	-0.475314	-0.497873	0.502025	2.68565	0.293841	-0.295199	-0.58044	0.610133	2.26081						-0.174735	-1.04032	-0.719519	1.45623	2.47516	0.347552	-0.675604	-0.536294	1.28824	2.27196
BMS1	Q14692	Ribosome biogenesis protein BMS1 homolog	Q14692			6	-0.876281	1.52361	0.409581	-0.510683	-1.09953	-0.892687	1.20333	0.132248	-0.897866	-1.67683	0.4609	1.64316	0.250113	-0.742724	-1.28023	-0.826514	1.11177	-0.186196	-1.1407	-2.11322	-0.232057	1.41235	0.14274	-0.546098	-0.966686	-0.68759	1.04649	-0.372935	-1.06664	-1.35672
BNIP1	Q12981	Vesicle transport protein SEC20	Q12981;Q12981-1;Q12981-2;Q12981-3			6	0.350837	-0.796285	-0.552812	0.55031	1.94759	0.557974	-0.647264	-0.615375	0.620399	2.31478	0.453228	-0.679596	-0.719923	0.533065	2.2294	0.523863	-0.552135	-0.57809	0.69964	2.23469	0.21176	-0.893089	-0.487743	1.02807	1.90107	0.609377	-0.705712	-0.294969	1.00403	2.23723
BNIP3	Q12983	BCL2/adenovirus E1B 19 kDa protein-interacting protein 3	Q12983			1																					-0.98185	-0.926015	0.809579	2.61695	3.35459
BOLA2	Q9H3K6	BolA-like protein 2	Q9H3K6;Q9H3K6-2			6	-1.32272	-1.26036	-1.82072	-1.55775	-0.281421	-1.57437	-1.3313	-1.84182	-1.45823	-0.691662	-1.28518	-1.19753	-1.58883	-1.59214	-0.371721	-1.8225	-1.25326	-1.26684	-1.41108	-0.559728	-1.95355	-1.56794	-1.81919	-1.26604	-0.502383	-1.53738	-1.34542	-2.06522	-1.49932	-0.860635
BOLA3	Q53S33	BolA-like protein 3	Q53S33			4	-1.11001	-0.623021	3.59872	0.300299	5.3095						-1.26677	-0.366634	2.78921	3.92704	3.98103	-1.24629	-0.625734	2.92001	4.62521	4.77989	-1.12391	-0.720683	3.46362	4.16567	4.53263
BOP1	Q14137	Ribosome biogenesis protein BOP1	Q14137;Q14137-2			5	-0.948141	1.67034	0.878529	-0.0331118	-1.01272						0.250719	1.95252	0.529471	-0.513811	-1.35583	-1.26725	0.57628	-0.229991	-1.09068	-2.31194	-0.555163	1.87247	0.458172	-0.204848	-0.936773	-0.934566	1.11723	-0.156804	-0.643518	-1.25147
BPHL	Q86WA6	Valacyclovir hydrolase	Q86WA6;Q86WA6-2			4	-1.14765	-0.659221	1.43701	3.02583	3.52569	-1.0664	-0.425695	3.25257	4.23626	4.36618											-1.22729	-0.737807	3.27033	3.22367	3.58749	-0.903549	-0.637805	1.90566	-0.0709968	2.78021
BPNT1	O95861	3(2),5-bisphosphate nucleotidase 1	O95861;O95861-2;O95861-4;O95861-3			6	-1.2227	-0.92273	-0.451445	-0.312026	0.738465	-1.31033	-0.895046	-0.623443	-0.531636	0.498251	-1.25254	-0.687939	-0.498118	-0.283966	0.621806	-1.58775	-1.0097	-0.362214	-0.439422	0.403922	-1.49334	-1.02306	-0.326516	-0.122271	0.630965	-1.11685	-0.920079	-0.655899	-0.0557113	0.516519
BPTF	Q12830	Nucleosome-remodeling factor subunit BPTF	Q12830;Q12830-4			3																0.862035	1.05471	0.232906	-0.976191	-1.14637	1.39791	1.2731	-0.272646	-0.557051	-1.01141	1.5473	1.01121	-0.341226	-0.701013	-0.717975
BRAP	Q7Z569	BRCA1-associated protein	Q7Z569;Q7Z569-2			6	1.59775	1.52547	-0.245301	-1.20035	-1.48693	1.90877	1.79676	0.09815	-0.887287	-1.11188	1.76515	1.67798	-0.186245	-1.25144	-1.38003	1.69595	1.88936	0.181166	-0.916698	-1.32308	1.92026	1.5539	-0.44491	-1.13955	-0.968492	2.25592	1.65283	-0.260083	-0.791433	-0.724707
BRI3BP	Q8WY22	BRI3-binding protein	Q8WY22			6	0.429321	-0.874799	-0.374823	1.31765	3.78555	0.469782	-0.835368	-0.5629	1.18078	2.95622	0.572211	-0.553341	-0.724564	1.28954	3.56035	0.455018	-0.775145	-0.752753	1.06433	3.45786	0.10675	-1.01069	-0.473871	1.47353	3.41129	0.392207	-0.968633	-0.375871	1.6384	2.55461
BRIX1	Q8TDN6	Ribosome biogenesis protein BRX1 homolog	Q8TDN6			6	0.495388	1.70925	0.152508	-0.615398	-1.61812	-0.247628	1.05832	-0.405891	-1.27299	-2.48181	1.37862	1.56964	-0.206978	-1.12158	-1.86454	-0.203967	0.644225	-0.852198	-1.8096	-2.90736	0.693855	1.55223	-0.514346	-1.20423	-1.51161	0.16543	1.1527	-0.969113	-1.58178	-1.94736
BRK1	Q8WUW1	Protein BRICK1	Q8WUW1;Q8WUW1-2			6	0.232906	0.447421	-0.107757	-0.611425	-0.822171	0.553655	0.736994	0.109427	-0.497344	-0.628341	0.268434	0.55159	-0.114223	-0.612726	-0.709127	0.259664	0.401084	0.0798389	-0.581001	-0.771766	0.25544	0.286763	-0.275856	-0.713971	-0.630595	0.71079	0.558366	-0.266715	-0.566699	-0.522364
BROX	Q5VW32	BRO1 domain-containing protein BROX	Q5VW32;Q5VW32-2			4	-0.768224	-1.10833	-1.03735	-0.692525	0.353097	-0.726401	-0.984217	-1.43772	-0.719424	0.0172093	-0.92038	-0.839906	-1.17251	-0.669832	0.563256	-1.06534	-0.687869	-1.21427	-0.844691	0.0941009
BSDC1	Q9NW68	BSD domain-containing protein 1	Q9NW68;Q9NW68-7;Q9NW68-8;Q9NW68-2;Q9NW68-3;Q9NW68-9			6	-0.822248	-0.322433	1.79519	1.98287	2.48006	-0.703173	-0.186049	1.70266	1.96451	2.45933	-0.677057	-0.0922171	1.52547	1.96484	1.61927	-0.942252	-0.477342	1.17377	1.89293	2.27923	-1.30868	-0.868332	1.34454	1.66024	1.02382	-0.844873	-0.541723	1.57041	2.20552	0.916553
BSG	P35613	Basigin	P35613;P35613-2;P35613-4	Plasma membrane	Plasma membrane	6	-0.368775	-0.295836	0.098689	0.811471	2.84161	-0.315289	-0.200863	-0.0133633	0.85989	2.94141	-0.345051	-0.177931	-0.0856039	0.771548	2.88829	-0.56903	-0.471109	-0.328362	0.517427	2.46864	-0.721206	-0.625979	-0.223391	0.96643	2.77096	-0.382344	-0.482876	-0.175257	1.18339	2.83649
BST2	Q10589	Bone marrow stromal antigen 2	Q10589;Q10589-2			6	0.480369	-0.0381396	-0.313836	-0.231396	0.326077	0.512884	0.1396	-0.468372	-0.329994	0.4728	0.291014	0.0847446	-0.427925	-0.290956	0.355467	0.196607	-0.114348	-0.531677	-0.396764	0.139208	0.145612	-0.489565	-0.539268	-0.0874881	0.315914	0.45133	-0.153013	-0.540757	0.0809305	0.309176
BTBD1	Q9H0C5	BTB/POZ domain-containing protein 1	Q9H0C5;Q9H0C5-2			2																					1.87121	0.776525	-0.466118	-0.943444	-0.770043	1.3111	0.486766	-0.676388	-0.730656	-0.774774
BTD	P43251	Biotinidase	P43251;P43251-4;P43251-3;P43251-2			5	0.587077	-0.91308	-0.429265	1.22151	2.70106	0.602742	-0.765253	-0.435456	1.20069	3.106	0.461529	-0.873397	-0.681215	1.07868	2.97135	0.540821	-0.887714	-0.835677	1.168	2.72026	0.0794293	-1.099	-0.295146	1.45318	2.06557
BTF3	P20290	Transcription factor BTF3	P20290			6	1.7548	1.23762	-0.638254	-1.41335	-1.22685	1.89906	1.461	-0.357197	-1.18971	-0.981708	1.56296	1.37039	-0.496896	-1.61657	-1.29938	1.58761	1.62419	-0.222902	-1.24451	-1.18669	1.81389	1.41943	-0.600468	-1.22942	-0.931536	2.32987	1.62401	-0.404897	-1.02532	-0.739252
BTF3L4	Q96K17	Transcription factor BTF3 homolog 4	Q96K17;Q96K17-2			6	0.863621	0.698663	-0.785975	-1.4589	-1.1191	1.12281	0.933573	-0.498199	-1.11917	-0.847907	0.6515	0.770533	-0.693038	-1.56243	-1.2062	0.77602	1.05818	-0.274407	-1.25601	-1.03384	1.00763	0.952483	-0.716955	-1.13264	-0.85173	1.59898	1.16305	-0.475796	-0.928073	-0.525725
BTG3	Q14201	Protein BTG3	Q14201;Q14201-2			1																										1.70204	0.796182	-0.31371	-0.979629	-0.731542
BTN2A1	Q7KYR7	Butyrophilin subfamily 2 member A1	Q7KYR7;Q7KYR7-1;Q7KYR7-5;Q7KYR7-3;Q7KYR7-6;Q7KYR7-4			3	-0.164852	-0.399197	-0.205347	0.442864	2.60597	-0.287131	-0.321333	-0.25044	0.578504	1.99266											-0.373234	-0.883502	-0.400682	0.889629	2.12862
BUB1B	O60566	Mitotic checkpoint serine/threonine-protein kinase BUB1 beta	O60566;O60566-3;O60566-2			3	-0.950369	-0.333716	-0.876572	-0.346371	-0.21093	-0.288347	-0.282544	-0.518474	-0.54017	-0.417174																-0.478688	0.047678	-0.559452	-0.371982	0.68437
BUB3	O43684	Mitotic checkpoint protein BUB3	O43684;O43684-2			6	0.802235	1.26766	-0.211231	-1.06199	-1.23067	0.224411	0.699463	-0.822452	-1.63147	-1.88108	1.15633	1.18028	-0.317786	-1.34938	-1.43944	0.161178	0.668664	-0.729794	-1.78086	-2.21752	0.93191	1.09586	-0.570657	-1.18751	-1.16136	0.633757	0.698307	-1.02163	-1.54372	-1.625
BUD13	Q9BRD0	BUD13 homolog	Q9BRD0;Q9BRD0-2			2	0.740971	1.78039	0.113967	-1.13647	-1.41173																0.225892	1.83374	-0.216384	-0.977043	-1.28965
BUD31	P41223	Protein BUD31 homolog	P41223;P41223-2			6	0.73266	1.07341	-0.171125	-0.883742	-1.20337	0.553361	0.724039	-0.360638	-1.16333	-1.44265	1.00791	1.09579	-0.151779	-1.12617	-1.37318	0.362105	0.692784	-0.395226	-1.24783	-1.72033	0.820159	1.04796	-0.392137	-0.968887	-1.10445	0.851039	0.719665	-0.692781	-1.20663	-1.35598
BYSL	Q13895	Bystin	Q13895			6	0.192068	1.31139	0.260507	-0.265639	-1.35222	-0.000865877	1.06599	0.0408223	-0.585691	-1.61688	0.724214	1.18808	0.276675	-0.456049	-1.50643	-0.0428729	1.02404	0.024887	-0.65247	-1.90385	0.477574	1.14176	0.0234683	-0.347748	-1.41731	0.46634	0.828713	-0.3026	-0.582231	-1.69624
BZW1	Q7L1Q6	Basic leucine zipper and W2 domain-containing protein 1	Q7L1Q6;Q7L1Q6-4;Q7L1Q6-3;Q7L1Q6-2			6	1.48331	1.1939	-0.0979959	-0.924289	-1.32139	1.67075	1.42873	0.128689	-0.770166	-1.16492	1.47425	1.13093	-0.120467	-1.04922	-1.35111	1.40594	1.26993	0.0843364	-0.806695	-1.33246	1.59574	1.24025	-0.350633	-1.00049	-1.12853	2.01021	1.35219	-0.17736	-0.824367	-0.98456
BZW2	Q9Y6E2	Basic leucine zipper and W2 domain-containing protein 2	Q9Y6E2			6	1.41072	1.14652	-0.124519	-0.978094	-1.29329	1.49108	1.33314	0.1396	-0.765621	-1.18771	1.3799	1.14952	-0.11274	-1.08268	-1.32323	1.31481	1.23879	0.0959919	-0.839622	-1.35771	1.49728	1.21798	-0.324618	-0.992001	-1.1083	1.80867	1.27638	-0.210312	-0.857521	-0.970187
C10orf32	Q96B45	UPF0693 protein C10orf32	Q96B45			6	1.52477	-0.23489	-0.992431	-0.449316	0.136454	0.905197	-0.197732	-0.887687	-0.475114	0.224905	1.74605	0.128953	-0.732189	-0.504469	0.209017	1.67423	-0.0693308	-0.74756	-0.384734	-0.0196529	1.58275	-0.320594	-1.04796	-0.569543	-0.189977	1.78195	-0.212919	-0.942751	-0.543951	0.184852
C10orf76	Q5T2E6	UPF0668 protein C10orf76	Q5T2E6;Q5T2E6-2			6	-0.637222	-0.479231	0.0335111	0.622368	1.6227	-0.52197	-0.24366	0.120883	0.566669	1.85667	-0.548902	-0.211214	0.165044	0.42094	1.88104	-0.941088	-0.449533	-0.110807	0.228849	1.35389	-0.823601	-0.486671	0.0844725	1.02375	0.740625	-0.510067	-0.484671	0.111966	1.0125	1.55488
C11orf98	E9PRG8	Uncharacterized protein C11orf98	E9PRG8			4	2.12178	1.82375	-0.113817	-1.04653	-1.60643	1.83313	1.54784	-0.328453	-1.32891	-1.93727	2.34863	1.89658	-0.190981	-1.27785	-1.7076	1.63213	1.60706	-0.269286	-1.53241	-2.24284
C12orf10	Q9HB07	UPF0160 protein MYG1, mitochondrial	Q9HB07			6	-1.24462	-1.10405	-1.01217	-0.950174	0.332049	-1.21632	-0.965559	-1.01619	-0.763783	0.166587	-1.19555	-0.974574	-0.993092	-0.921035	0.264596	-1.7486	-0.986416	-0.971742	-0.665752	0.271426	-1.43	-1.17573	-1.10048	-0.869043	0.0311128	-0.949784	-0.950341	-1.0048	-0.546288	-0.0640274
C12orf29	Q8N999	Uncharacterized protein C12orf29	Q8N999;Q8N999-3			3						0.926986	0.720454	-0.482835	-0.970554	-0.95915	1.51005	0.650213	-0.417829	-1.48435	-1.15496	1.28007	1.09505	-0.161395	-0.868279	-1.10709
C12orf43	Q96C57	Uncharacterized protein C12orf43	Q96C57			6	0.685716	1.28042	-0.407402	-1.27897	-1.48746	-0.681747	0.715015	-1.29559	-1.78697	-2.56209	1.37412	0.94733	-0.695489	-1.81649	-1.72118	-0.222919	0.338339	-1.38281	-2.69703	-2.80269	0.735262	0.917317	-0.897839	-1.63156	-1.45079	0.109829	0.687419	-1.62096	-2.58398	-2.06739
C12orf57	Q99622	Protein C10	Q99622			5	-0.246327	-0.223947	-0.625378	-0.726592	-0.500442	-0.0562062	0.308244	-0.608562	-0.438522	-0.194675						-0.325106	0.0332292	-0.382495	-0.534036	-0.212033	-0.487844	-0.176446	-0.641694	-0.590158	-0.340386	0.0179219	-0.0204868	-0.72242	-0.536608	-0.251109
C14orf1	Q9UKR5	Probable ergosterol biosynthetic protein 28	Q9UKR5			1	0.415867	-0.868226	-0.446128	1.10889	2.88721
C14orf166	Q9Y224	UPF0568 protein C14orf166	Q9Y224			6	1.91732	1.35101	-0.229247	-1.13321	-1.16169	1.76146	1.30165	-0.268521	-1.23691	-1.2632	2.01185	1.41376	-0.23545	-1.28184	-1.26157	1.75335	1.27196	-0.212902	-1.29	-1.50918	1.96103	1.34835	-0.389924	-1.08632	-1.15114	2.18263	1.35146	-0.384471	-1.08847	-1.12923
C15orf40	Q8WUR7	UPF0235 protein C15orf40	Q8WUR7;Q8WUR7-2;Q8WUR7-3			6	-0.437252	-0.0244285	0.482745	-0.0173002	-0.532992	-0.284669	0.171719	0.673195	0.0359054	-0.268834	-0.340623	-0.0672131	0.671022	-0.0395773	-0.370844	-0.629523	-0.0194043	0.834792	-0.0330085	-0.683229	-0.160524	0.00504062	0.306029	-0.239481	-0.135855	0.0710762	0.241108	0.387252	-0.139395	-0.131677
C15orf52	Q6ZUT6	Uncharacterized protein C15orf52	Q6ZUT6;Q6ZUT6-4;Q6ZUT6-2			1											0.644225	-0.580483	-0.618562	-1.42399	-1.48064
C16orf58	Q96GQ5	RUS1 family protein C16orf58	Q96GQ5			5	0.527271	-0.784334	-0.473671	0.802565	2.80161	0.525568	-0.706983	-0.5664	0.861876	0.0640551	0.649386	-0.633278	-0.704747	0.879941	2.95483						0.193204	-0.830485	-0.572759	1.02027	1.54839	0.572114	-0.716149	-0.422501	1.10782	2.47579
C17orf59	Q96GS4	Uncharacterized protein C17orf59	Q96GS4			6	1.79169	-0.558007	-0.933628	-0.710614	0.0795658	1.78321	-0.435515	-1.06091	-0.657309	0.182946	1.551	-0.116379	-0.98416	-0.63169	0.174023	1.7311	-0.270278	-1.17798	-0.764788	-0.135697	2.30591	-0.28766	-0.94636	-0.489362	-0.0755656	1.97739	-0.345125	-1.12303	-0.357955	-0.0686044
C17orf62	Q9BQA9	Uncharacterized protein C17orf62	Q9BQA9;Q9BQA9-2			3											0.168899	-0.603928	-0.811371	1.12274	3.01908	0.77543	-0.607661	-0.779051	0.888695	3.2114	0.171463	-1.02057	-0.550634	1.21729	2.53142
C17orf75	Q9HAS0	Protein Njmu-R1	Q9HAS0			6	0.962882	0.963474	-0.0837985	-0.856398	-1.13274	0.949796	1.04775	0.03492	-0.878932	-1.10383	1.24878	1.04705	0.108089	-0.88953	-1.02856	1.06046	0.925164	0.133827	-0.805963	-1.07628	0.775008	0.662023	-0.0310614	-0.796711	-1.15592	1.19761	0.814099	0.113567	-0.467334	-1.01695
C17orf80	Q9BSJ5	Uncharacterized protein C17orf80	Q9BSJ5;Q9BSJ5-3;Q9BSJ5-2			1																					-1.34073	-0.983019	3.18358	1.78969	1.929
C17orf85	Q53F19	Uncharacterized protein C17orf85	Q53F19;Q53F19-2			5	0.65581	2.14955	0.560813	-0.556627	-1.27984	-0.100855	1.50508	-0.192909	-1.54802	-1.90439	1.39841	2.47329	0.381505	-1.35343	-1.75541	0.113967	1.45502	-0.351958	-1.80617	-2.60982	0.901572	2.23787	-0.0386878	-0.913705	-1.64674
C18orf32	Q8TCD1	UPF0729 protein C18orf32	Q8TCD1			1																					-0.318974	-1.06851	-0.536712	0.956428	-0.00142898
C18orf8	Q96DM3	Uncharacterized protein C18orf8	Q96DM3			6	1.7337	-0.850923	-1.07661	0.0691522	1.83706	1.78346	-0.634576	-1.17137	-0.0282045	2.18193	1.66544	-0.668593	-1.15769	-0.0330233	1.76345	1.4702	-0.696237	-1.17606	-0.0147182	1.49559	1.43494	-0.943916	-1.16702	0.235972	1.9944	2.06695	-0.772456	-1.28332	0.425889	2.28883
C19orf25	Q9UFG5	UPF0449 protein C19orf25	Q9UFG5			1																					0.288772	-0.796661	-0.606738	0.644133	1.62195
C19orf43	Q9BQ61	Uncharacterized protein C19orf43	Q9BQ61			6	-0.263404	0.991753	-0.156981	-0.990051	-1.20065	-0.587013	0.696439	-0.46895	-1.26316	-1.55949	0.245374	0.874364	-0.0897739	-1.06386	-1.41974	-0.485438	0.341758	-0.51866	-1.57269	-2.01019	0.104202	0.604736	-0.167701	-0.676157	-1.08752	-0.13814	0.41792	-0.69591	-1.23943	-1.53328
C19orf52	Q9BSF4	Uncharacterized protein C19orf52	Q9BSF4			2	-1.14698	-0.674545	3.51728	5.0144	4.80157																					-0.929171	-0.647739	2.20044	3.56267	1.7334
C19orf53	Q9UNZ5	Leydig cell tumor 10 kDa protein homolog	Q9UNZ5			6	1.30089	0.988048	-0.239634	-0.998529	-1.12372	0.697774	0.216858	-0.852719	-1.74265	-1.98856	1.46999	0.754032	-0.65499	-1.50648	-1.51618	0.451435	0.0809305	-1.25839	-2.12746	-2.50947	1.23738	0.665575	-0.826386	-1.45561	-1.35476	0.897163	0.0881416	-1.46881	-1.99298	-1.94547
C1GALT1	Q9NS00	Glycoprotein-N-acetylgalactosamine 3-beta-galactosyltransferase 1	Q9NS00;Q9NS00-2			4	-0.842516	-0.423004	1.12651	2.35101	2.57274						-0.710567	-0.0600814	1.09889	1.94051	2.45215	-0.882624	-0.386167	0.735695	1.56818	2.58125	-1.11769	-0.774848	1.36053	1.75928	1.69345
C1GALT1C1	Q96EU7	C1GALT1-specific chaperone 1	Q96EU7			1																										-0.339637	-0.562048	0.767231	1.83297	2.1514
C1orf122	Q6ZSJ8	Uncharacterized protein C1orf122	Q6ZSJ8;Q6ZSJ8-2			5						2.38756	1.53988	-0.479734	-1.19027	-1.08807	2.09565	1.73617	-0.468631	-1.65317	-1.10662	2.08038	1.69077	-0.390567	-1.28205	-1.26538	2.39528	1.66866	-0.754358	-1.43059	-1.11838	1.52477	1.64962	-0.567447	-1.15589	-0.97517
C1orf123	Q9NWV4	UPF0587 protein C1orf123	Q9NWV4			1																										0.263635	-0.459516	-1.51334	-1.31402	-0.902605
C1orf43	Q9BWL3	Uncharacterized protein C1orf43	Q9BWL3;Q9BWL3-2;Q9BWL3-3;Q9BWL3-4			1	0.199625	-0.823039	-0.450144	0.421479	2.55282
C1QBP	Q07021	Complement component 1 Q subcomponent-binding protein, mitochondrial	Q07021			6	-1.16437	-0.686104	3.53605	4.93857	5.25372	-1.11064	-0.518598	3.51564	5.01886	5.15109	-1.16903	-0.480076	3.25364	4.86066	5.15805	-1.30586	-0.68066	3.25911	4.93404	5.22141	-1.24855	-0.853553	3.36079	5.43139	5.82436	-0.889503	-0.673969	3.40231	5.44589	5.69772
C1QTNF6	Q9BXI9	Complement C1q tumor necrosis factor-related protein 6	Q9BXI9;Q9BXI9-2;Q9BXI9-3			4	0.70982	-0.89706	-0.201759	1.52175	1.5786											0.576957	-0.797238	-0.593921	1.36899	2.67403	0.236584	-0.980654	-0.157657	2.00892	3.15272	0.584	-0.879197	-0.142115	2.25918	5.13274
C20orf27	Q9GZN8	UPF0687 protein C20orf27	Q9GZN8;Q9GZN8-2			2	-1.3292	-1.13078	-1.39259	-1.10886	-0.144345	-1.23151	-0.8951	-1.44745	-0.813981	-0.554104
C21orf33	P30042	ES1 protein homolog, mitochondrial	P30042;P30042-2			6	-1.1714	-0.603753	3.72476	4.95954	5.0993	-1.10867	-0.47281	3.45733	4.94266	5.10152	-1.19149	-0.432455	3.41265	4.91169	5.13824	-1.28761	-0.635697	3.38128	4.98162	5.26146	-1.23548	-0.853762	3.4551	5.28958	5.73971	-0.934648	-0.670429	3.26515	4.6234	5.21983
C21orf59	P57076	UPF0769 protein C21orf59	P57076			6	0.226262	0.319155	-0.396555	-0.867858	-0.940368	0.0677764	0.578311	-0.364831	-0.717999	-0.810637	0.131194	0.199374	-0.198146	-0.881933	-1.0097	0.127237	0.255924	-0.18043	-0.730273	-1.01619	0.139731	0.45628	-0.586666	-0.723968	-0.579016	0.473839	0.398022	-0.481465	-0.726878	-0.65102
C2CD2	Q9Y426	C2 domain-containing protein 2	Q9Y426;Q9Y426-2;Q9Y426-3			5	-0.212818	-0.520293	-0.0120534	1.07108	2.87379	-0.0313857	-0.395264	-0.0632886	1.4007	2.0345	-0.121079	-0.447938	-0.276538	1.4566	2.6767						-0.320162	-0.719139	-0.295411	1.30504	1.06998	-0.157608	-0.577358	-0.209728	1.63636	2.38902
C2CD5	Q86YS7-3	C2 domain-containing protein 5	Q86YS7-3;Q86YS7;Q86YS7-2;Q86YS7-4;Q86YS7-5			6	-0.42876	-0.193767	0.266637	0.827982	1.90481	-0.419623	-0.148145	0.101919	0.870503	1.70399	-0.351222	-0.18705	-0.0931402	0.807355	2.20248	-0.532908	-0.415037	-0.251659	0.730488	1.90877	-0.565289	-0.592462	-0.159783	0.961994	2.74196	-0.234992	-0.386393	-0.0698001	1.34699	2.65572
C2orf43	Q9H6V9	UPF0554 protein C2orf43	Q9H6V9;Q9H6V9-2;Q9H6V9-3;Q9H6V9-4			3						-0.782695	-1.08192	-0.392648	0.638862	1.05499	-0.176479	-0.700615	0.0363275	0.628447	1.31788											-0.34119	-0.78195	-0.133733	0.746829	1.35146
C2orf47	Q8WWC4	Uncharacterized protein C2orf47, mitochondrial	Q8WWC4			6	-1.16786	-0.738674	3.21827	4.71705	2.36152	-1.14398	-0.481082	3.31245	3.90987	5.4518	-1.16952	-0.382551	2.98182	4.9053	3.47508	-1.3216	-0.637132	2.78902	5.49713	3.01929	-1.3152	-0.835574	3.06309	4.05311	3.33299	-0.871865	-0.600534	3.19882	4.22319	5.47926
C3	P01024	Complement C3	P01024			1						0.745711	-0.612748	-0.162913	0.707171	-0.959346
C3orf17	Q6NW34	Uncharacterized protein C3orf17	Q6NW34;Q6NW34-2			3	0.821465	1.40528	0.357158	-0.941503	-1.42597	-0.554888	1.44541	-0.109608	-1.0092	-2.12124											0.742179	1.58703	-0.150513	-0.906818	-1.3313
C3orf58	Q8NDZ4	Deleted in autism protein 1	Q8NDZ4;Q8NDZ4-2			6	-1.01473	-0.405451	1.69622	2.18916	1.97093	-0.781033	-0.39994	1.34062	1.65444	2.31629	-0.690638	-0.168982	1.40299	2.31484	2.43186	-1.10073	-0.497262	1.18199	1.75403	2.39953	-1.09823	-0.351093	1.07704	1.25108	2.22531	-0.612483	-0.394676	1.39232	1.87031	2.55844
C4BPB	P20851	C4b-binding protein beta chain	P20851;P20851-2			4	0.568421	-1.08577	-0.443615	1.28806	2.13337						0.32262	-1.03389	-0.98416	1.12121	3.37365						0.191689	-1.04513	-0.419237	2.1139	3.06371	0.419862	-1.05565	-0.3394	1.97658	3.39424
C4orf27	Q9NWY4	UPF0609 protein C4orf27	Q9NWY4			5						0.608242	0.510557	-0.2043	-1.06758	-1.39749	0.328032	0.606063	-0.337029	-1.1166	-1.18754	0.299245	0.630312	-0.356236	-1.12661	-1.79421	0.304745	0.919378	-0.531385	-0.80493	-0.875831	0.552279	0.435842	-0.69619	-1.16903	-1.1191
C4orf3	Q8WVX3	Uncharacterized protein C4orf3	Q8WVX3;Q8WVX3-2			5	0.415001	-0.89341	-0.435788	1.0059	1.55356	0.542407	-0.687683	-0.489119	0.959251	3.3598	0.482642	-0.665317	-0.730057	0.922274	2.92888						0.197236	-0.963335	-0.425714	1.32025	2.69475	0.0978804	-1.12743	-0.504325	1.35614	3.06242
C5orf42	Q9H799	Uncharacterized protein C5orf42	Q9H799;Q9H799-5			1																										1.21717	0.315682	-0.535394	-0.313854	-0.0707392
C6orf120	Q7Z4R8	UPF0669 protein C6orf120	Q7Z4R8			2						0.389677	-0.618407	-0.714018	0.863304	2.29672											0.319155	-0.824571	-0.717501	0.76137	2.40256
C6orf203	Q9P0P8	Uncharacterized protein C6orf203	Q9P0P8			4	-1.12794	-0.663648	1.61476	2.41868	1.73175	-1.31004	-0.598654	2.5961	1.05401	2.37298	-0.846039	-0.370266	1.52321	1.08862	2.3072	-1.34835	-0.749305	2.14133	2.3544	1.03527
C7orf50	Q9BRJ6	Uncharacterized protein C7orf50	Q9BRJ6			6	2.31127	1.7436	-0.313352	-1.25302	-1.6234	1.76706	1.18136	-0.788464	-1.87684	-2.27593	2.28608	1.58588	-0.419295	-1.54477	-1.87928	1.37779	1.08828	-0.922155	-2.03097	-2.57897	2.14405	1.41592	-0.728718	-1.57403	-1.54878	1.85463	0.966652	-1.26711	-1.99867	-2.02104
C7orf55	Q96HJ9-2	UPF0562 protein C7orf55	Q96HJ9-2;Q9Y383-3;Q9Y383-2			6	0.580531	0.549423	-0.643653	-1.57648	-2.10061	0.368824	0.264957	-0.794432	-1.69689	-2.09179	0.612777	0.674009	-0.329015	-1.43909	-1.99671	0.382612	0.870108	-0.049651	-1.2906	-2.19185	0.761115	0.873262	-0.522343	-1.41269	-1.9143	0.672561	0.590818	-0.71826	-1.55864	-2.08314
C8orf33	Q9H7E9	UPF0488 protein C8orf33	Q9H7E9;Q9H7E9-2			6	1.54686	1.28718	-0.038925	-1.18354	-1.35023	1.51288	1.38084	-0.0316659	-0.975482	-1.30223	1.29072	1.27035	-0.0704362	-1.12255	-1.4504	1.4401	1.44472	0.205017	-0.877129	-1.45807	1.61673	1.47835	-0.374599	-1.06942	-1.1341	1.82448	1.36126	-0.365221	-1.03077	-1.14245
C8orf82	Q6P1X6	UPF0598 protein C8orf82	Q6P1X6;Q6P1X6-2			6	-1.21016	-0.766922	2.04341	1.84611	5.86111	-1.114	-0.58762	2.91886	1.54592	3.44943	-1.23848	-0.494719	1.87853	3.77894	2.12783	-1.3743	-0.757111	3.07917	4.11145	3.39273	-1.23518	-0.880126	3.4489	3.48452	4.41839	-0.996714	-0.694625	3.17556	2.44154	4.63361
C9orf78	Q9NZ63	Uncharacterized protein C9orf78	Q9NZ63			6	-0.111399	0.429214	-0.311847	-0.830665	-1.0622	-0.422965	-0.287977	-0.603599	-0.87994	-1.28806	0.179893	0.417596	-0.168642	-1.04588	-1.16773	-0.442948	0.0749164	0.0350608	-0.882491	-1.52301	0.0875986	0.635058	-0.294579	-0.776059	-1.10473	-0.291398	0.170053	-0.63675	-0.85645	-1.00743
C9orf85	Q96MD7-1	Uncharacterized protein C9orf85	Q96MD7-1			4	0.90327	0.0224743	-0.00530443	0.304861	-0.573338	0.679424	0.0496308	0.0597706	0.341189	-0.64345	0.79693	0.0371713	-0.150465	0.225892	-0.635136						0.808838	-0.112334	-0.113333	0.415651	-0.55703
CA9	Q16790	Carbonic anhydrase 9	Q16790			2	-0.178894	-0.324238	-0.427013	0.0443242	0.245982						0.100439	0.0494914	-0.235127	0.346531	1.64168
CAAP1	Q9H8G2	Caspase activity and apoptosis inhibitor 1	Q9H8G2;Q9H8G2-2			3	0.902807	1.71136	0.0915306	-0.83367	-1.29392	-0.338323	0.529971	-0.833465	-1.68344	-2.23582	1.25671	0.950991	-0.315235	-1.49293	-1.82772
CAB39	Q9Y376	Calcium-binding protein 39	Q9Y376			6	-0.347179	-0.421438	-0.53126	-0.220614	0.754032	-0.239481	-0.302493	-0.448135	-0.178894	0.749148	-0.219421	-0.397638	-0.595489	-0.245181	0.763497	-0.44089	-0.42109	-0.668753	-0.24366	0.598556	-0.543509	-0.591549	-0.587901	0.0617071	0.757621	-0.0377249	-0.435924	-0.530114	0.244644	1.09754
CACTIN	Q8WUQ7	Cactin	Q8WUQ7;Q8WUQ7-2			6	0.61306	0.995231	-0.135618	-1.3655	-1.92008	0.888227	-0.0307666	-0.328218	-1.64991	-2.15431	-0.0467422	-0.0104686	-0.263577	-1.41419	-1.95238	0.784588	0.470823	-0.393255	-1.46825	-2.60472	0.788686	-0.155679	-0.145414	-1.14938	-1.58048	1.15387	1.25918	-0.606869	-1.64187	-1.98639
CACYBP	Q9HB71	Calcyclin-binding protein	Q9HB71;Q9HB71-3			6	0.426104	0.541217	-0.231447	-0.738144	-1.17033	0.561986	0.727267	-0.122083	-0.551903	-0.981337	0.41997	0.588421	-0.0601265	-0.75251	-1.09934	0.389016	0.616734	0.0882773	-0.560536	-1.1691	0.448372	0.602932	-0.310898	-0.647897	-0.9344	0.903732	0.716069	-0.243984	-0.530635	-0.762926
CAD	P27708	CAD protein	P27708			6	-0.444046	-0.361361	-0.480297	-0.52195	-1.00234	-0.363642	-0.219925	-0.542143	-0.479573	-0.792882	-0.364719	-0.0730442	-0.523442	-0.476659	-0.974149	-0.655558	-0.0362004	-0.394999	-0.391134	-1.0673	-0.371254	-0.11774	-0.546835	-0.260377	-1.36702	-0.00400181	-0.0103959	-0.51447	-0.172994	-1.20909
CADM1	Q9BY67	Cell adhesion molecule 1	Q9BY67;Q9BY67-5;Q9BY67-4;Q9BY67-3;Q9BY67-2	Plasma membrane	Plasma membrane	6	-0.527263	-0.172002	0.440527	1.22996	3.11133	-0.356753	-0.0125627	0.309293	1.30328	3.0795	-0.44187	-0.174573	0.167101	1.03069	3.25887	-0.699396	-0.542101	-0.165968	0.825704	2.78058	-0.846428	-0.500116	-0.00650678	1.24744	3.1404	-0.638434	-0.381122	0.010923	1.13264	3.19755
CADM4	Q8NFZ8	Cell adhesion molecule 4	Q8NFZ8			1						-0.535039	-0.132135	0.0246034	1.23793	2.52985
CALD1	Q05682-3	Caldesmon	Q05682-3;Q05682-6;Q05682-2	Actin binding proteins	Actin binding proteins	6	-1.00107	0.0297002	0.869871	0.749749	0.748289	-1.0173	0.218347	1.03998	0.943059	0.874679	-0.954501	0.199751	0.968275	0.757877	0.702126	-1.35159	-0.29846	0.828307	0.763667	0.449112	-1.27024	-0.0783809	0.471968	0.438186	0.519139	-1.0173	0.0618453	0.509037	0.575893	0.575022
CALM1	P62158	Calmodulin	P62158			6	-0.458128	-0.192167	-0.0580674	0.394514	1.44932	-0.518184	-0.21078	-0.128629	0.340049	1.45207	-0.508465	-0.194262	-0.123764	0.329181	1.46179	-0.747124	-0.479311	-0.37415	0.237441	1.18307	-0.760993	-0.508793	-0.355479	0.363451	1.20006	-0.474472	-0.459616	-0.385281	0.381394	1.13534
CALR	P27797	Calreticulin	P27797	ER	ER_L	6	0.56988	-0.99358	-0.45793	1.28789	3.57652	0.631058	-0.893437	-0.557412	1.279	3.66596	0.556993	-0.823524	-0.73788	1.26009	3.72421	0.550113	-0.882119	-0.717786	1.28588	3.60999	0.201508	-1.09953	-0.422869	1.68023	3.57156	0.570171	-1.01223	-0.388431	1.84197	3.69666
CALU	O43852	Calumenin	O43852;O43852-3;O43852-6;O43852-15;O43852-10;O43852-9			6	0.642563	-0.871865	-0.392421	1.04418	2.42924	0.726046	-0.748869	-0.464783	0.985865	2.4984	0.621524	-0.705076	-0.648462	1.02751	2.54794	0.619929	-0.734899	-0.597409	1.02418	2.4232	0.289362	-0.988333	-0.311435	1.31179	2.45836	0.657457	-0.884381	-0.267913	1.49221	2.4984
CALU	O43852-4	Calumenin	O43852-4;O43852-2;O43852-8			5	0.715366	-0.941559	-0.379789	1.16369	2.57536	0.661202	-0.75816	-0.494617	1.08372	2.56265	0.501312	-0.830665	-0.642482	1.09018	2.66723	0.625645	-0.793557	-0.623843	1.07752	2.51043						0.621618	-0.955704	-0.275454	1.49216	2.03671
CAMK2D	Q13557	Calcium/calmodulin-dependent protein kinase type II subunit delta	Q13557;Q13557-6;Q13557-11;Q13557-8;Q13557-10;Q13557-3;Q13557-4;Q13557-9;Q13557-5			6	1.40245	1.37134	-0.0712393	-1.13441	-1.30426	1.80145	1.47472	-0.0832635	-0.980654	-1.43429	1.3658	1.30293	-0.136664	-1.06398	-1.3576	1.38234	1.36927	0.0167816	-0.885446	-1.38968	1.48063	1.26267	-0.514243	-1.24032	-1.23043	1.89192	1.42734	-0.354557	-1.11042	-1.04805
CAMK2G	Q13555-8	Calcium/calmodulin-dependent protein kinase type II subunit gamma	Q13555-8;Q13555-2			6	1.49129	1.44446	-0.190717	-1.14755	-1.46005	1.45912	1.48145	-0.125054	-1.19578	-1.51111	1.21897	1.28285	-0.193189	-1.33748	-1.54844	1.27322	1.3206	0.105008	-1.06969	-1.59349	1.54453	1.30328	-0.519259	-1.29825	-1.2123	1.88998	1.33754	-0.413019	-1.12023	-1.13321
CAMLG	P49069	Calcium signal-modulating cyclophilin ligand	P49069			2						0.665393	-0.655081	-0.66326	0.84149	2.50962																0.400647	-0.883662	-0.362121	1.27429	1.30958
CAMSAP1	Q5T5Y3	Calmodulin-regulated spectrin-associated protein 1	Q5T5Y3;Q5T5Y3-3;Q5T5Y3-2			3											0.951364	0.702214	0.110764	-0.894671	-1.71024						1.87385	1.5865	-0.322	-0.743327	-1.19998	1.15244	1.49677	-0.122209	-0.88961	-1.12397
CAMSAP2	Q08AD1	Calmodulin-regulated spectrin-associated protein 2	Q08AD1;Q08AD1-2;Q08AD1-3			6	1.6415	1.51056	0.0236102	-1.04216	-1.64341	1.5063	1.61414	0.230572	-0.914276	-1.48136	1.50802	1.32481	0.0508847	-1.01371	-1.6802	1.56793	1.45533	0.321697	-0.70776	-1.74275	1.85818	1.66539	-0.220177	-1.05475	-1.34971	1.95907	1.63464	-0.130018	-0.868384	-1.3023
CAMSAP3	Q9P1Y5	Calmodulin-regulated spectrin-associated protein 3	Q9P1Y5;Q9P1Y5-2			6	1.05873	1.01593	-0.310951	-1.13014	-1.30013	1.42798	1.30492	-0.200283	-0.992833	-1.27014	1.53277	1.46435	-0.220093	-1.04261	-1.41446	1.14052	1.95371	0.15782	-0.959486	-1.31718	1.32544	1.54923	-0.253137	-0.940396	-1.10746	1.5955	1.70297	-0.197716	-1.01605	-1.09854
CAND1	Q86VP6	Cullin-associated NEDD8-dissociated protein 1	Q86VP6;Q86VP6-2			6	-0.503405	-0.137188	-0.727595	-1.12696	-1.44148	-0.539121	-0.0910027	-0.814742	-1.12765	-1.47089	-0.288558	0.097476	-0.509717	-0.929336	-1.24363	-0.866226	-0.149169	-0.667859	-1.05832	-1.66465	-0.59706	-0.0332447	-0.734947	-0.957104	-1.25632	-0.416019	-0.198047	-0.868648	-0.95249	-1.25023
CANT1	Q8WVQ1	Soluble calcium-activated nucleotidase 1	Q8WVQ1;Q8WVQ1-3;Q8WVQ1-2			6	-0.873661	-0.274268	1.26748	1.57826	1.72268	-0.766063	-0.159299	1.16986	1.657	1.98057	-0.664311	-0.0691189	1.19182	1.55405	2.03288	-0.991456	-0.380296	0.942683	1.5508	1.92862	-1.00984	-0.560558	1.27793	1.67342	1.77825	-0.681423	-0.339345	1.34369	2.21921	2.06767
CANX	P27824	Calnexin	P27824;P27824-2;P27824-3	ER	ER_M	6	0.497842	-0.91787	-0.46919	0.982583	3.25799	0.587845	-0.77216	-0.600599	1.02659	3.27178	0.512985	-0.680613	-0.746301	1.01028	3.30216	0.471864	-0.730009	-0.702398	1.017	3.30905	0.168257	-1.01955	-0.510991	1.29737	3.23895	0.532866	-0.894483	-0.433877	1.52457	3.42129
CAP1	Q01518	Adenylyl cyclase-associated protein 1	Q01518;Q01518-2			6	-1.09419	-0.864649	-0.952825	-0.74664	-0.106141	-1.01713	-0.726806	-1.0192	-0.716457	-0.122224	-0.895985	-0.592636	-0.822478	-0.568088	-0.060292	-1.2738	-0.675558	-0.736725	-0.624822	-0.216921	-1.19083	-0.896657	-0.975	-0.477703	-0.376414	-0.814489	-0.740143	-1.06377	-0.480841	-0.417637
CAP2	P40123	Adenylyl cyclase-associated protein 2	P40123;P40123-2			5	-0.997405	-1.01482	-0.862156	-0.775466	-0.0318429	-1.00665	-0.682603	-0.846532	-0.520459	-0.370881	-0.995765	-0.397771	-0.821687	-0.657718	-0.107213	-1.12114	-0.563689	-0.580483	-0.487176	-0.230194						-0.997117	-0.732884	-1.00147	-0.531823	-0.557094
CAPG	P40121	Macrophage-capping protein	P40121;P40121-2			6	-1.57231	-1.18646	-1.50684	-1.44886	-0.151955	-1.60977	-1.23919	-1.72294	-1.33956	-0.277237	-1.52745	-0.979829	-1.22661	-1.18121	-0.118069	-1.99166	-1.20826	-1.44509	-1.48884	-0.499014	-1.80935	-1.27558	-1.55648	-1.01121	-0.355129	-1.387	-1.13892	-1.47157	-0.995189	-0.325539
CAPN2	P17655	Calpain-2 catalytic subunit	P17655;P17655-2			6	-1.34707	-1.0873	-1.26784	-1.14979	-0.168901	-1.38605	-1.10318	-1.43522	-1.24462	-0.380014	-1.31538	-0.948085	-1.08443	-1.23967	-0.0362744	-1.8625	-1.04133	-1.32103	-1.34571	-0.380822	-1.48048	-1.04841	-1.40725	-0.90363	-0.468791	-1.10476	-1.09946	-1.51635	-0.882571	-0.252552
CAPN7	Q9Y6W3	Calpain-7	Q9Y6W3			4	0.0234683	-0.529114	-0.575185	-0.597409	-0.245711	-0.411733	-0.177311	-0.759796	-0.481707	-0.455178	-0.0887609	0.0444641	-0.524562	-0.564307	0.557288	-0.326154	-0.278181	-0.555354	-0.39973	0.0140696
CAPNS1	P04632	Calpain small subunit 1	P04632			6	-1.59854	-1.39028	-1.68687	-1.52986	-0.404821	-1.88945	-1.47722	-1.6505	-1.4302	-0.589507	-1.50992	-1.06037	-1.4074	-1.17658	-0.232413	-1.96652	-1.10175	-1.16378	-1.106	-0.341172	-2.00069	-1.34293	-1.77972	-1.1592	-0.54494	-1.51461	-1.36279	-1.79306	-1.04204	-0.210096
CAPRIN1	Q14444	Caprin-1	Q14444;Q14444-2			6	2.32069	1.38797	-0.600009	-1.46969	-1.08134	2.40209	1.52487	-0.450636	-1.40125	-1.0375	2.27217	1.52972	-0.5013	-1.57051	-1.06474	2.22212	1.55331	-0.385356	-1.40645	-1.15117	2.37089	1.45054	-0.668685	-1.34194	-1.03585	2.76297	1.62321	-0.544856	-1.19166	-0.869175
CAPZA1	P52907	F-actin-capping protein subunit alpha-1	P52907			6	0.0282862	0.327917	-0.162799	-0.455139	-0.475555	0.144569	0.450063	-0.0893594	-0.394563	-0.443183	-0.00223791	0.357158	-0.0608035	-0.504121	-0.454091	-0.113614	0.236707	-0.0387916	-0.41523	-0.561196	-0.023519	0.310573	-0.4097	-0.593072	-0.476217	0.513188	0.45607	-0.3517	-0.464664	-0.428605
CAPZA2	P47755	F-actin-capping protein subunit alpha-2	P47755;P47755-2			6	-0.0179574	0.115699	-0.178698	-0.349364	-0.216384	0.0843364	0.246104	-0.148753	-0.334753	-0.296279	-0.0634845	0.187894	-0.191294	-0.396365	-0.182017	-0.159283	0.185993	-0.08516	-0.335444	-0.405853	-0.0118352	0.0909889	-0.459754	-0.450065	-0.350118	0.40719	0.276556	-0.474613	-0.470229	-0.257011
CAPZB	P47756-2	F-actin-capping protein subunit beta	P47756-2;P47756			6	-0.0198138	0.20364	-0.179335	-0.434461	-0.400187	0.0617071	0.388575	-0.14229	-0.41756	-0.383774	-0.0481288	0.251204	-0.139474	-0.435417	-0.407631	-0.194856	0.20063	-0.0540028	-0.333425	-0.558007	-0.00489904	0.183328	-0.447485	-0.556606	-0.495817	0.461109	0.355242	-0.413154	-0.468791	-0.392838
CARHSP1	Q9Y2V2	Calcium-regulated heat stable protein 1	Q9Y2V2			4	-1.68989	-1.48762	-1.92155	-1.88161	-0.366857	-1.89057	-1.55194	-2.07455	-1.9136	-0.630908						-2.0204	-1.32731	-1.75103	-1.77739	-0.707595						-1.29156	-1.37086	-2.13081	-1.67112	-0.951262
CARKD	Q8IW45	ATP-dependent (S)-NAD(P)H-hydrate dehydratase	Q8IW45;Q8IW45-2;Q8IW45-4			2	-1.20274	-0.60014	1.28481	2.06774	2.70755	-1.0644	-0.485883	1.55193	1.80186	2.83145
CARM1	Q86X55	Histone-arginine methyltransferase CARM1	Q86X55;Q86X55-1;Q86X55-2			6	-1.58394	-0.896845	-1.24386	-1.37232	-0.292776	-1.62955	-1.09068	-1.40492	-0.978833	-0.452017	-1.15047	-0.668478	-0.911533	-0.995966	-0.380765	-1.99028	-0.995563	-0.981879	-1.34487	-0.713001	-1.39403	-0.717335	-1.14826	-0.890198	-0.670888	-1.00419	-0.842103	-1.07856	-0.462774	-0.166713
CARS	P49589-3	Cysteine--tRNA ligase, cytoplasmic	P49589-3;P49589			6	0.616264	0.648834	-0.493134	-1.26032	-1.50079	0.680234	0.819668	-0.25739	-1.1074	-1.37277	0.418676	0.626486	-0.38628	-1.23253	-1.44556	0.358059	0.822608	-0.126974	-0.936	-1.44678	0.705226	0.77543	-0.551099	-1.07473	-1.13524	1.1038	0.930321	-0.376864	-0.891777	-0.932554
CARS2	Q9HA77	Probable cysteine--tRNA ligase, mitochondrial	Q9HA77	Mitochondrion	Mito_Matrix	6	-1.18708	-0.634778	3.43976	3.64789	2.57848	-1.17713	-0.470349	3.59741	3.50029	2.49628	-1.18334	-0.482029	3.53169	3.8747	2.1713	-1.33286	-0.634128	3.10832	2.72109	3.81383	-1.28167	-0.833953	3.35304	2.19818	3.98859	-0.849856	-0.680035	3.41819	1.93817	3.25864
CASC3	O15234	Protein CASC3	O15234			6	1.84928	1.32291	-0.239873	-1.12548	-1.39825	2.35341	1.54256	0.0832474	-0.991226	-1.28789	1.97221	1.54676	-0.334771	-1.15891	-1.40106	1.67816	1.52371	-0.040215	-1.05394	-1.41731	1.91514	1.53341	-0.221371	-1.02491	-1.33851	2.26198	1.39122	-0.17106	-0.893866	-1.16023
CASC4	Q6P4E1	Protein CASC4	Q6P4E1;Q6P4E1-4;Q6P4E1-2;Q6P4E1-5			6	-0.874375	-0.45259	1.01378	1.63724	2.41562	-0.819343	-0.272855	1.34778	1.8492	2.54045	-0.748966	-0.195203	0.835196	1.94927	2.30235	-0.872208	-0.447092	0.847195	1.74691	2.64524	-0.983418	-0.619803	0.896931	1.43221	1.87904	-0.60821	-0.421303	0.906583	1.88116	2.39295
CASC5	Q8NG31	Protein CASC5	Q8NG31;Q8NG31-2;Q8NG31-4;Q8NG31-3			3						0.819423	0.648097	-0.901122	-1.5112	-1.70458	-0.0459377	1.16343	-0.302315	-1.03139	-1.25467						0.388245	1.22014	-0.490801	-0.793257	-1.09536
CASK	O14936-3	Peripheral plasma membrane protein CASK	O14936-3;O14936;O14936-4;O14936-6;O14936-2;O14936-5			6	-0.5199	-0.364069	0.332393	1.06798	2.11833	-0.510272	-0.135966	0.154713	1.08997	3.18188	-0.462714	-0.161508	-0.00626043	0.883699	2.18872	-0.743062	-0.487055	-0.21063	0.731791	2.70711	-0.891616	-0.640771	-0.0814764	1.08011	0.842295	-0.634755	-0.452629	-0.0515636	1.24147	0.519743
CASKIN2	Q8WXE0	Caskin-2	Q8WXE0;Q8WXE0-2			6	0.353323	0.28889	-0.230685	-0.80609	-0.869596	0.545771	0.633106	0.0140696	-0.509471	-0.736797	0.272859	0.559443	-0.149889	-0.789736	-0.881056	0.370164	0.406646	0.0889557	-0.547658	-0.88734	0.515006	0.637842	-0.380709	-0.740191	-0.774478	0.643764	0.574247	-0.252673	-0.485762	-0.516656
CAST	P20810-6	Calpastatin	P20810-6;P20810-10;P20810-7;P20810-9;P20810-5;P20810-3			6	1.01785	1.15594	-0.187904	-0.987589	-1.48762	1.25984	1.40141	0.0497702	-0.791408	-1.30947	1.16389	1.31144	0.0760117	-0.941559	-1.48253	1.07279	1.51581	0.354001	-0.650204	-1.44422	1.17101	1.25629	-0.348335	-0.932031	-1.17971	1.60763	1.43542	-0.213236	-0.815707	-1.06175
CAT	P04040	Catalase	P04040	Peroxisome	Peroxisome	6	0.666302	-0.990882	-0.414403	1.28818	3.9703	0.772392	-0.883396	-0.556669	1.35078	4.11328	0.716771	-0.782521	-0.650023	1.32947	4.05762	0.676358	-0.827077	-0.628363	1.30702	4.00342	0.428678	-1.11935	-0.537487	1.4061	4.12151	0.730749	-0.994672	-0.498586	1.57381	4.15745
CAV1	Q03135	Caveolin-1	Q03135			6	-0.594596	0.166458	0.807602	0.832688	1.40026	-0.475997	0.281787	0.827494	0.820975	1.46242	-0.674706	0.081476	0.569394	0.715718	1.36922	-0.933077	-0.241714	0.335369	0.496718	1.0675	-1.16369	-0.238068	0.635615	0.897937	1.21468	-0.809726	-0.0874268	0.544683	0.879392	1.14965
CAV1	Q03135-2	Caveolin-1	Q03135-2			3	-0.569244	0.280125	0.792022	0.713608	1.19491	-0.423313	0.379177	0.789354	0.842778	1.39523	-0.454091	0.182438	0.638306	0.71721	1.28173
CAV2	P51636	Caveolin-2	P51636;P51636-2			6	-0.517069	0.23585	0.766383	0.775346	1.28724	-0.363995	0.515813	0.780142	0.819668	1.52236	-0.124786	0.164915	0.477988	0.794686	1.44451	-0.609993	-0.293412	0.393197	0.421156	1.03386	-1.14162	-0.443615	0.525768	0.736388	1.10131	-0.683113	0.0356239	0.493135	0.59053	1.04928
CBR1	P16152	Carbonyl reductase [NADPH] 1	P16152			6	-1.14966	-1.09286	-1.02462	-0.973752	0.0749164	-1.26833	-1.0421	-1.07206	-1.06915	-0.0989536	-1.20015	-0.900557	-0.987732	-0.932086	0.00331439	-1.51717	-0.976844	-0.88502	-0.923632	-0.108939	-1.43374	-1.27687	-1.24924	-0.801984	-0.23511	-0.954054	-1.03585	-1.23389	-0.793432	-0.347123
CBR4	Q8N4T8	Carbonyl reductase family member 4	Q8N4T8;Q8N4T8-2			6	-1.21672	-0.545908	3.69254	4.18341	4.05936	-1.04707	-0.440694	3.16562	4.12639	3.48091	-1.04165	-0.367676	3.18266	3.23837	3.64754	-1.14213	-0.577143	3.47858	4.78283	3.73574	-1.30265	-0.829408	2.14071	4.37128	4.6879	-0.741035	-0.635159	2.77785	3.58916	3.60621
CBS	P35520	Cystathionine beta-synthase	P35520;P35520-2			6	-1.33548	-1.27725	-1.72977	-1.58178	-0.55241	-1.41843	-1.26889	-1.82031	-1.6103	-0.599047	-1.26642	-1.08807	-1.57915	-1.45032	-0.3976	-1.74914	-1.19833	-1.36892	-1.43261	-0.590137	-1.55161	-1.19512	-1.92687	-1.52288	-0.933325	-1.10995	-1.28715	-1.87345	-1.57239	-0.903873
CBX3	Q13185	Chromobox protein homolog 3	Q13185			6	-2.32287	-0.459754	-0.964095	-0.868094	-0.0146599	-2.45474	-0.847103	-1.44089	-1.16185	-0.454743	-1.23023	-0.202356	-0.37677	-0.552706	0.0585243	-2.17736	-0.574541	-1.27045	-1.45751	-0.819267	-1.78279	-0.178159	-0.861264	-0.295588	0.265077	-2.41866	-0.659631	-1.19598	-0.982477	-0.604455
CBX4	O00257	E3 SUMO-protein ligase CBX4	O00257			3	0.298776	0.611928	0.188148	-0.666347	-1.14902	-0.472089	-0.315504	-0.352953	-1.33902	-1.35701	0.849119	1.05061	0.0945063	-1.46359	-1.65277
CBX5	P45973	Chromobox protein homolog 5	P45973			6	-2.07948	2.11257	1.71791	1.65086	2.06316	-2.09013	1.87935	1.63115	1.73526	2.18644	-0.684782	1.38913	1.60497	1.78534	3.00766	-2.53542	0.487795	0.838992	0.918234	0.736994	-1.58022	2.05329	2.16263	2.40207	2.25861	-2.10948	0.934856	1.03949	1.57831	1.54533
CBX8	Q9HC52	Chromobox protein homolog 8	Q9HC52			3	-1.2643	0.691177	0.501414	-0.0810643	-0.783837																-0.744391	1.60786	0.69332	-0.0237244	-0.000259708	-1.16553	0.960215	0.0575542	-0.462634	-0.41862
CC2D1A	Q6P1N0	Coiled-coil and C2 domain-containing protein 1A	Q6P1N0;Q6P1N0-2			6	1.51753	0.840685	-0.253326	-0.954305	-1.2809	1.69555	1.18853	0.038998	-0.72123	-1.00874	1.37651	0.970486	-0.170426	-1.03848	-1.30262	1.36317	1.18542	0.0515809	-0.746325	-1.28838	1.52421	1.10427	-0.345528	-0.894188	-0.947195	1.86088	1.13448	-0.206728	-0.69598	-0.791583
CCAR1	Q8IX12	Cell division cycle and apoptosis regulator protein 1	Q8IX12;Q8IX12-2			6	-0.971572	0.770787	-0.378251	-1.36747	-1.23946	-2.12872	-0.535813	-1.70906	-2.43448	-2.49598	-0.135745	0.740625	-0.431151	-1.51334	-1.4566	-2.03469	-0.546856	-1.82823	-2.86103	-2.92972	-0.933298	0.544683	-0.677518	-1.26119	-1.34971	-1.92309	-0.75655	-1.75721	-2.13625	-2.13657
CCAR2	Q8N163	Cell cycle and apoptosis regulator protein 2	Q8N163;Q8N163-2			6	-0.826898	-0.211231	-1.18157	-1.62571	-1.8382	-1.09219	-0.416269	-1.49777	-1.9124	-1.98416	-0.759014	-0.285038	-1.0847	-1.40698	-1.65845	-1.41627	-0.173401	-0.974829	-1.74135	-2.01771	-0.945832	0.0490731	-1.00642	-1.22162	-1.66841	-0.793782	-0.20563	-1.01727	-1.041	-1.61277
CCBL2	Q6YP21	Kynurenine--oxoglutarate transaminase 3	Q6YP21;Q6YP21-3			6	-1.11807	-0.625378	1.6133	1.81073	3.1663	-1.04249	-0.491145	1.48125	2.00148	2.84477	-1.2133	-0.529947	1.43445	1.69296	2.89993	-1.3913	-0.717121	1.64801	1.93817	2.81936	-1.30529	-0.870546	1.51516	2.18802	2.72048	-0.881693	-0.679642	1.49651	2.17769	2.63545
CCDC115	Q96NT0	Coiled-coil domain-containing protein 115	Q96NT0			3						0.597317	-0.724564	-0.449986	1.02772	2.97414						0.466653	-0.640996	-0.661296	1.02545	2.78377	0.110096	-0.915963	-0.398113	-1.17958	0.60985
CCDC12	Q8WUD4	Coiled-coil domain-containing protein 12	Q8WUD4			6	0.27262	1.01607	0.131853	-0.662437	-1.22698	-0.0764476	0.681404	-0.47347	-1.20713	-1.50022	0.776609	1.41668	0.00934717	-0.951652	-1.00767	0.509848	-0.0594949	0.0703893	-1.08783	-1.85282	0.439889	1.31551	0.0343566	-0.817943	-1.26399	-0.176887	0.831553	-0.258046	-1.04457	-1.4804
CCDC124	Q96CT7	Coiled-coil domain-containing protein 124	Q96CT7			6	2.23128	1.54636	0.619272	-0.421921	-1.85522	2.27656	1.8532	0.840926	-0.274599	-1.68738	1.95405	1.66216	0.829525	-0.208761	-1.79882	1.99241	1.79743	1.06474	-0.0148785	-1.8349	2.03376	1.65709	0.562377	-0.309467	-1.87028	2.49812	1.83046	0.680234	-0.193816	-1.73413
CCDC127	Q96BQ5	Coiled-coil domain-containing protein 127	Q96BQ5			6	-1.28349	-0.591288	2.52925	3.87774	2.93702	-1.06806	-0.531802	3.17793	2.17354	2.35977	-1.15579	-0.488653	2.85162	4.29241	4.89816	-1.30009	-0.759502	1.98287	1.46294	3.95093	-1.31459	-0.827333	2.51924	1.60141	-0.81891	-0.827384	-0.67955	2.72094	3.70022	0.429
CCDC132	Q96JG6	Coiled-coil domain-containing protein 132	Q96JG6			6	1.47628	1.18409	-0.117991	-1.11269	-1.38334	1.67771	1.44414	0.0874628	-0.844173	-1.22226	1.48249	1.40714	-0.0736969	-1.18932	-1.4808	1.37629	1.54498	0.120086	-0.783018	-1.46654	1.8134	1.30807	-0.456682	-1.11014	-1.16916	2.19755	1.46315	-0.207928	-0.905521	-0.996916
CCDC134	Q9H6E4	Coiled-coil domain-containing protein 134	Q9H6E4			6	0.601126	-0.881321	-0.26557	1.1242	2.765	0.673828	-0.758746	-0.414845	1.21586	2.69659	0.58477	-0.692758	-0.675812	1.21462	2.82098	0.591009	-0.791683	-0.710118	1.14385	2.61226	0.0690147	-1.04168	-0.304737	1.70788	2.93406	0.641546	-0.883582	-0.147138	1.84286	2.80021
CCDC137	Q6PK04	Coiled-coil domain-containing protein 137	Q6PK04			6	-0.011908	1.23597	-0.195847	-0.880604	-1.14548	-0.580763	0.248535	-0.855745	-1.65599	-1.9111	0.984845	0.811882	-0.594726	-1.52479	-1.57635	-0.369744	0.181548	-1.17186	-2.10284	-2.58883	0.428464	1.18365	-0.844303	-1.26729	-1.37868	0.0754642	0.854235	-1.07297	-1.7594	-1.72748
CCDC138	Q96M89	Coiled-coil domain-containing protein 138	Q96M89;Q96M89-2			1																										3.12348	0.867106	-0.438307	-0.643022	-0.928567
CCDC18	Q5T9S5	Coiled-coil domain-containing protein 18	Q5T9S5;Q5T9S5-2			2	1.38532	1.08739	-0.594683	-1.11697	-1.05763																					1.66944	1.10057	-0.250972	-0.739733	-1.17417
CCDC186	Q7Z3E2	Coiled-coil domain-containing protein 186	Q7Z3E2			2						0.190804	-0.106917	0.796847	-0.959458	-0.489463																0.541118	0.313014	-0.140428	-0.507029	-0.465122
CCDC22	O60826	Coiled-coil domain-containing protein 22	O60826			6	-0.443026	-0.405318	-0.973299	-0.297325	-0.381273	-0.342616	-0.673049	-1.04901	-0.718759	-0.464086	-0.223997	-0.0707695	-0.939123	-0.612329	-0.383981	-0.593921	-0.60049	-1.0336	-0.163623	-0.272541	-0.506783	-0.731518	-0.987274	-0.0987064	-0.295712	0.0918014	-0.571793	-1.04615	-0.464564	-0.395397
CCDC25	Q86WR0	Coiled-coil domain-containing protein 25	Q86WR0;Q86WR0-2			6	0.70044	0.709732	-0.246567	-0.711464	-1.00857	1.79148	0.524866	-0.494719	-0.796335	-1.23321	0.317883	0.56306	-0.368383	-1.0365	-1.02078	0.196859	0.211635	-0.656035	-0.872974	-1.06007	0.951439	0.542605	-0.569972	-0.906332	-0.81835	0.929261	0.586885	-0.553701	-0.782347	-0.630975
CCDC43	Q96MW1	Coiled-coil domain-containing protein 43	Q96MW1;Q96MW1-2			6	-0.389659	-0.463768	-1.02665	-1.13195	-0.869491	-0.430412	-0.165871	-1.00523	-1.11219	-0.907765	-0.584155	-0.111243	-0.966235	-1.01127	-0.710189	-0.723372	-0.140094	-0.303525	-1.06323	-0.893678	-0.731877	-0.267375	-1.17573	-0.944138	-0.60865	-0.500259	0.00805655	-0.732812	-0.951736	-0.568644
CCDC47	Q96A33	Coiled-coil domain-containing protein 47	Q96A33;Q96A33-2			6	0.597889	-0.953746	-0.423429	1.27095	3.73422	0.654985	-0.800023	-0.505001	1.35456	3.8678	0.56589	-0.770092	-0.737519	1.35468	3.97783	0.557288	-0.833233	-0.683831	1.30912	3.78471	0.271067	-1.11954	-0.399978	1.78295	3.88235	0.561497	-1.0041	-0.324979	2.01671	4.16318
CCDC50	Q8IVM0	Coiled-coil domain-containing protein 50	Q8IVM0;Q8IVM0-2			6	-0.14476	0.208892	-0.577487	-1.02532	-0.712599	0.60046	0.360533	-0.290833	-0.759551	-0.638052	0.367259	0.362891	-0.0868291	-0.594291	-0.741035	0.42825	0.449007	-0.157785	-0.310397	-0.708302	0.17031	0.0993625	-0.459913	-0.445362	-0.567832	0.529071	0.365133	-0.538136	-0.476358	-0.545466
CCDC51	Q96ER9	Coiled-coil domain-containing protein 51	Q96ER9;Q96ER9-2			6	-1.16573	-0.609046	3.45444	-0.701975	-1.67816	-1.13242	-0.457296	3.59204	4.41339	4.56949	-1.13625	-0.494658	3.40926	-0.511979	1.44387	-1.32276	-0.641851	3.23208	2.69194	3.47586	-1.298	-0.826028	3.40504	0.373175	-1.24694	-0.955228	-0.697593	3.06412	0.622274	3.34682
CCDC53	Q9Y3C0	WASH complex subunit CCDC53	Q9Y3C0			3	1.19251	-0.616835	-1.30408	-0.140333	1.48543	1.28552	-0.621977	-1.41642	-0.0648873	1.8781						1.10071	-0.333516	-1.37404	-0.230804	1.66084
CCDC58	Q4VC31	Coiled-coil domain-containing protein 58	Q4VC31			6	-1.2379	-0.472669	2.60564	3.21139	3.64582	-1.14114	-0.23221	2.52875	3.27668	3.70697	-1.0046	-0.0128538	2.66555	3.39067	3.85529	-1.22877	-0.340222	2.75879	3.40626	3.83623	-1.48398	-0.66518	2.14343	3.06008	3.5409	-1.18482	-0.519507	2.15173	3.04558	3.65764
CCDC59	Q9P031	Thyroid transcription factor 1-associated protein 26	Q9P031			5	0.88924	-0.209712	-0.136474	-0.827001	-1.51849	0.187261	0.49334	-0.14519	-1.1079	-1.9545	0.754888	1.03224	-0.32733	-1.07811	-1.44422						1.00195	0.858856	-0.704512	-1.11478	-1.21347	0.848398	0.557091	-1.03783	-1.37094	-1.56854
CCDC6	Q16204	Coiled-coil domain-containing protein 6	Q16204			4	-1.40217	-1.13274	-1.43144	-0.954445	-0.794257	-1.27233	-1.05856	-1.13806	-1.19149	-0.633703	-1.28254	-0.930518	-1.00517	-0.662414	-0.227692											-1.13711	-0.995276	-1.41047	-0.647942	-0.23282
CCDC84	Q86UT8	Coiled-coil domain-containing protein 84	Q86UT8			2											1.43733	1.28517	-0.476619	-1.11491	-1.90363											1.53282	1.28942	-0.821916	-1.19525	-1.12784
CCDC85C	A6NKD9	Coiled-coil domain-containing protein 85C	A6NKD9			2																					1.01293	0.482952	-0.126045	-0.703619	-0.995218	1.61466	1.26135	-0.186837	-0.538786	-0.926289
CCDC86	Q9H6F5	Coiled-coil domain-containing protein 86	Q9H6F5			5	-1.16624	1.86108	0.581689	-0.190026	-1.07069	-1.44859	1.5207	0.493032	-0.763832	-1.53187	0.297368	1.86243	0.579663	-0.472409	-1.36275	-1.61079	1.06612	-0.0499497	-1.24756	-2.23202	-0.470969	1.8635	0.289598	-0.510375	-1.2941
CCDC88A	Q3V6T2	Girdin	Q3V6T2;Q3V6T2-2;Q3V6T2-4;Q3V6T2-3;Q3V6T2-5			4						0.00834346	-0.22169	-0.504591	-1.32536	-1.20986	0.348572	0.0475384	-0.692991	-1.1443	-1.26566						0.283685	0.699907	-0.382025	-1.40434	-1.25274	0.410667	1.13152	-0.626691	-1.07637	-1.28514
CCDC9	Q9Y3X0	Coiled-coil domain-containing protein 9	Q9Y3X0			6	1.94834	1.58024	0.00389003	-1.22412	-1.80778	1.77463	1.50579	0.0720372	-1.2327	-1.84482	2.11237	1.75809	0.17645	-1.0757	-1.65227	1.72975	1.83329	0.307312	-1.17033	-1.90752	1.55021	1.28244	-0.0611196	-1.12004	-1.92599	2.16044	1.55061	-0.138727	-0.893973	-1.79416
CCDC90B	Q9GZT6	Coiled-coil domain-containing protein 90B, mitochondrial	Q9GZT6;Q9GZT6-2;Q9GZT6-3			3	-1.12686	-0.730344	3.12925	3.31597	3.94242																-1.28588	-0.811852	3.04277	4.71232	4.7575	-0.841249	-0.609773	2.91401	3.31121	3.26842
CCDC93	Q567U6	Coiled-coil domain-containing protein 93	Q567U6			3	-0.0276455	-0.295907	-1.62616	-0.181951	0.0413832																-0.357548	-0.471909	-0.912238	-0.446659	-0.0271603	0.343465	-0.408857	-0.957412	0.127633	0.0875986
CCNA2	P20248	Cyclin-A2	P20248			5	1.0036	0.993638	-0.232311	-0.798366	-1.29403	0.847676	1.06908	-0.217843	-1.08171	-1.26385						1.16665	0.238909	-0.83828	-0.908632	-1.44473	0.614286	1.19868	-0.426703	-0.971657	-0.913705	1.37295	1.20602	-0.23321	-0.905007	-0.914032
CCNB1	P14635	G2/mitotic-specific cyclin-B1	P14635;P14635-2			6	0.473112	0.321697	-0.335117	-0.674936	-0.85841	0.885496	0.633385	0.0472592	-0.363809	-0.616901	0.67708	0.365804	-0.176805	-0.772259	-0.812916	0.979586	0.552475	0.154713	-0.155984	-0.59802	0.99675	0.74261	-0.144122	-0.427828	-0.493114	1.40746	0.98943	0.119688	-0.251917	-0.345216
CCNB2	O95067	G2/mitotic-specific cyclin-B2	O95067			6	0.599413	-0.261396	-0.413826	-0.266142	-0.310236	0.845751	-0.0379175	-0.433974	-0.241407	-0.00775364	0.691177	-0.162412	-0.616658	-0.396119	-0.260221	0.68437	-0.175582	-0.262902	-0.220412	-0.187987	0.744161	-0.181231	-0.377051	-0.357049	-0.322397	0.996461	0.128557	-0.387789	-0.173059	-0.0253385
CCNH	P51946	Cyclin-H	P51946			6	-0.23121	0.853117	0.224411	-0.358509	-0.412712	-0.417907	0.591775	-0.158397	-0.360194	-1.15313	-0.39895	0.215616	0.0606008	-0.385224	-0.686081	-0.679273	-0.203136	-0.0154471	-0.7607	-1.24055	-0.0703605	0.0892269	-0.171336	-0.467075	-0.38464	-0.00905966	0.149259	-0.347307	-0.757989	-0.890118
CCNK	O75909	Cyclin-K	O75909;O75909-4;O75909-1;O75909-2			6	1.33674	1.58679	-0.0422934	-0.971827	-1.66516	0.558072	0.443713	-0.773738	-1.90666	-2.34359	1.69528	1.23254	-0.500075	-1.55224	-1.89717	0.396379	0.277747	-1.07616	-2.01491	-2.82961	1.41841	1.4981	-0.738915	-1.42892	-1.56303	0.842858	0.675184	-1.38507	-2.04478	-2.18935
CCNT1	O60563	Cyclin-T1	O60563			6	1.22503	1.12717	-0.116551	-0.932609	-1.39623	1.06005	1.11357	-0.287448	-1.03189	-1.57235	1.33834	1.34647	0.046002	-0.958897	-1.44469	1.01371	1.75459	0.234379	-0.923031	-1.65435	0.948526	1.38051	-0.285829	-0.911126	-1.27953	1.18199	1.12941	-0.418022	-1.03676	-1.41388
CCNYL1	Q8N7R7	Cyclin-Y-like protein 1	Q8N7R7;Q8N7R7-3;Q8N7R7-2			1						-0.106948	0.0483757	-0.245831	0.851679	2.38579
CCPG1	Q9ULG6	Cell cycle progression protein 1	Q9ULG6;Q9ULG6-2;Q9ULG6-4			6	0.645148	-0.837403	-0.584176	0.798341	3.18039	0.718175	-0.755381	-0.664402	0.935158	3.19928	0.512379	-0.767339	-0.928567	0.717737	2.9976	0.524365	-0.808867	-0.871179	0.70115	2.95572	0.385818	-1.027	-0.632226	1.08794	3.28988	0.691266	-0.812688	-0.550106	1.37712	2.78635
CCT2	P78371	T-complex protein 1 subunit beta	P78371;P78371-2	Large Protein Complex	Large Protein Complex	6	-0.510375	0.038998	0.261832	0.390117	0.0374525	-0.414903	0.188148	0.295605	0.533663	0.166073	-0.467793	-0.0305603	0.0461418	0.388686	0.121148	-0.593768	-0.140841	0.0308304	0.472696	0.0311128	-0.671784	-0.283685	-0.107461	0.537743	-0.00591272	-0.205231	-0.0565062	0.0962619	0.766383	0.183201
CCT3	P49368	T-complex protein 1 subunit gamma	P49368;P49368-2	Large Protein Complex	Large Protein Complex	6	-0.535436	-0.0113844	0.235972	0.380064	0.0691522	-0.394695	0.165558	0.267955	0.482435	0.154324	-0.467513	-0.0474279	0.000144262	0.332851	0.138814	-0.621466	-0.182524	0.00934717	0.422771	0.0214797	-0.610786	-0.249788	-0.111492	0.425889	0.00288251	-0.177409	-0.0619024	0.0672257	0.70726	0.19497
CCT4	P50991	T-complex protein 1 subunit delta	P50991;P50991-2	Large Protein Complex	Large Protein Complex	6	-0.241646	0.232047	0.236584	0.0560285	-0.261051	-0.118852	0.421156	0.335483	0.192952	-0.123575	-0.221909	0.185993	0.0342157	0.0515809	-0.222397	-0.34322	0.0840643	0.112633	0.168385	-0.301124	-0.253825	0.0576929	-0.0548568	0.0568609	-0.242601	0.189666	0.268315	0.105276	0.266277	-0.0651288
CCT5	P48643	T-complex protein 1 subunit epsilon	P48643;P48643-2	Large Protein Complex	Large Protein Complex	6	-0.482835	0.0490731	0.274053	0.40021	0.0607392	-0.392289	0.178874	0.307429	0.52296	0.153027	-0.446305	-0.0318281	-0.00965501	0.342327	0.131589	-0.581842	-0.163413	0.0332292	0.427928	0.0136409	-0.607793	-0.281807	-0.115629	0.498966	-0.00563751	-0.156064	-0.0467273	0.0691522	0.741316	0.15043
CCT6A	P40227	T-complex protein 1 subunit zeta	P40227;P40227-2	Large Protein Complex	Large Protein Complex	6	-0.477402	0.0601858	0.309525	0.456806	0.141171	-0.327747	0.227371	0.374288	0.614286	0.269153	-0.433545	-0.0401557	0.0113525	0.394185	0.185867	-0.593137	-0.16046	0.0180644	0.453228	0.0866479	-0.603512	-0.263906	-0.0602168	0.479955	0.0439044	-0.165143	-0.0179428	0.113967	0.80653	0.240498
CCT7	Q99832	T-complex protein 1 subunit eta	Q99832;Q99832-3;Q99832-4;Q99832-2	Large Protein Complex	Large Protein Complex	6	-0.357012	0.0575542	0.233888	0.251689	-0.0726952	-0.254066	0.272023	0.310805	0.370945	0.046002	-0.33867	0.0291348	0.0487942	0.275484	0.0265876	-0.474974	-0.0620229	0.0831112	0.35321	-0.0724524	-0.418909	-0.095512	-0.0899428	0.305329	-0.126313	0.0172093	0.104605	0.0996319	0.577924	0.0692897
CCT8	P50990	T-complex protein 1 subunit theta	P50990;P50990-2;P50990-3	Large Protein Complex	Large Protein Complex	6	-0.518019	0.00475306	0.201132	0.402722	0.11023	-0.395758	0.14091	0.263876	0.545474	0.211012	-0.479673	-0.0592394	-0.00432012	0.397474	0.172744	-0.627404	-0.185228	0.0104934	0.424922	0.0640551	-0.642437	-0.288875	-0.106902	0.564329	0.0621217	-0.181313	-0.0765237	0.0617071	0.823831	0.240498
CCZ1	P86791	Vacuolar fusion protein CCZ1 homolog	P86791;P86790	Endosome	Endosome	6	1.24623	-0.76648	-0.984474	0.0592168	1.48517	1.48331	-0.692688	-1.05658	0.0439044	1.83798	1.32734	-0.55093	-1.14404	-0.0334219	1.48995	1.34233	-0.518474	-1.07139	0.0429244	1.48114	1.13881	-0.783489	-1.04109	0.300651	1.7629	1.77412	-0.661433	-1.1584	0.424707	1.8885
CD109	Q6YHK3	CD109 antigen	Q6YHK3;Q6YHK3-4;Q6YHK3-2	Plasma membrane	Plasma membrane	6	-0.230618	-0.315289	-0.128393	0.468635	2.35538	-0.2041	-0.264322	-0.268313	0.396598	2.45872	-0.176887	-0.165386	-0.297662	0.381062	2.396	-0.352216	-0.394392	-0.487601	0.184471	2.05193	-0.505062	-0.618318	-0.45506	0.6371	2.48702	-0.242874	-0.539708	-0.370863	0.857344	2.56167
CD151	P48509	CD151 antigen	P48509			6	-0.0521917	-0.310397	-0.0989072	0.529571	2.09058	0.00259452	-0.257062	-0.246139	0.571143	2.39262	-0.0135818	-0.203951	-0.553998	0.495491	2.39996	-0.21687	-0.466616	-0.541723	0.227864	1.63352	-0.444989	-0.724874	-0.533305	0.666575	2.20705	-0.00514516	-0.541408	-0.38964	0.843743	2.4981
CD276	Q5ZPR3	CD276 antigen	Q5ZPR3;Q5ZPR3-2;Q5ZPR3-4;Q5ZPR3-3			6	-0.202738	-0.312975	-0.172506	0.506196	2.51046	-0.143198	-0.219169	-0.278146	0.545375	2.60151	-0.133116	-0.231007	-0.390396	0.329411	2.45336	-0.430917	-0.587403	-0.617543	0.211635	2.11653	-0.418928	-0.624043	-0.581454	0.700884	2.53506	-0.120498	-0.504653	-0.489079	0.793605	2.55262
CD2AP	Q9Y5K6	CD2-associated protein	Q9Y5K6			6	0.994218	1.05381	-0.276153	-1.13033	-1.3377	1.23701	1.34908	0.0117819	-0.887767	-1.22766	0.999062	1.03977	-0.115941	-1.09742	-1.40183	0.930548	1.14228	0.0677764	-0.853944	-1.43929	1.26969	1.07011	-0.527304	-1.16136	-1.14819	1.63733	1.21983	-0.431092	-1.01815	-0.91251
CD2BP2	O95400	CD2 antigen cytoplasmic tail-binding protein 2	O95400			6	0.568324	0.242084	-0.148993	-0.773196	-1.06214	0.321813	-0.0986137	-0.687079	-1.20786	-1.45518	0.642563	0.679694	0.179638	-0.80133	-1.01034	0.0284277	0.133037	-0.576497	-1.27056	-1.64855	0.210139	0.56511	-0.293943	-0.833644	-1.09425	0.412185	0.25689	-0.922155	-0.978549	-1.3569
CD320	Q9NPF0	CD320 antigen	Q9NPF0;Q9NPF0-2			6	0.459851	-0.826924	-0.639692	0.311852	1.37368	0.615605	-0.595119	-0.67275	0.165687	1.43765	0.438293	-0.61191	-0.802839	0.196229	1.49529	0.427928	-0.763881	-0.886166	0.0777899	1.38852	0.246469	-0.883875	-0.76788	0.651132	1.66966	0.640713	-0.682233	-0.708774	0.749749	1.92573
CD3EAP	O15446	DNA-directed RNA polymerase I subunit RPA34	O15446;O15446-2			6	0.126444	0.921589	-0.121706	-0.860845	-1.33337	-0.8871	0.10165	-0.760993	-1.68864	-2.05068	0.237319	0.5431	-0.283457	-1.09148	-1.71857	-1.1666	-0.576884	-1.23542	-1.94148	-2.84435	-0.0588636	0.550408	-0.577552	-1.00277	-1.18616	-0.477422	-0.152837	-1.16133	-1.619	-1.83563
CD44	P16070	CD44 antigen	P16070;P16070-18;P16070-12;P16070-14;P16070-13;P16070-11;P16070-10;P16070-16;P16070-8;P16070-17;P16070-6;P16070-4;P16070-3;P16070-7;P16070-5	Plasma membrane	Plasma membrane	6	-0.437193	-0.217004	0.130404	0.856468	2.90814	-0.400911	-0.161944	0.0119249	0.799004	3.04523	-0.420453	-0.121659	-0.0570464	0.715893	2.94165	-0.601693	-0.42194	-0.325865	0.458592	2.52762	-0.80869	-0.58249	-0.205181	0.90512	2.82692	-0.402798	-0.457158	-0.0875034	1.15982	2.9879
CD46	P15529	Membrane cofactor protein	P15529;P15529-15;P15529-12;P15529-14;P15529-11;P15529-13;P15529-10			6	-0.136839	-0.372374	-0.283404	0.691981	1.90939	0.0589399	-0.365797	-0.39424	0.501923	2.23045	0.0335111	-0.305878	-0.582231	0.395611	2.15312	-0.0488002	-0.405891	-0.705312	0.184978	1.55459	-0.405948	-0.645954	-0.580526	0.652326	1.8109	-0.162412	-0.560324	-0.470389	0.745539	1.80368
CD46	P15529-4	Membrane cofactor protein	P15529-4;P15529-7;P15529-6;P15529-3;P15529-5;P15529-2;P15529-16;P15529-9;P15529-8	Plasma membrane	Plasma membrane	6	-0.277726	-0.324076	-0.092817	0.542902	2.26484	-0.169355	-0.157592	-0.166972	0.558953	2.25849	-0.214391	-0.159202	-0.267601	0.455018	2.35814	-0.491693	-0.428391	-0.52166	0.282973	2.02981	-0.517193	-0.678672	-0.374561	0.699107	2.22716	-0.204383	-0.515975	-0.306306	0.948077	2.07844
CD47	Q08722	Leukocyte surface antigen CD47	Q08722;Q08722-3;Q08722-4;Q08722-2	Plasma membrane	Plasma membrane	6	-0.210863	-0.216803	-0.0658534	0.52657	1.73885	-0.132784	-0.106063	-0.11009	0.478609	1.95379	-0.0912178	-0.0331857	-0.208711	0.260628	1.77429	-0.221943	-0.144361	-0.336883	0.183328	1.67595	-0.171076	-0.332626	-0.320883	0.666757	-0.0282928	-0.0427243	-0.341336	-0.236333	0.727006	1.85762
CD55	P08174-2	Complement decay-accelerating factor	P08174-2;P08174-5;P08174;P08174-4;P08174-3;P08174-6;P08174-7	Plasma membrane	Plasma membrane	6	-0.212685	-0.249308	-0.188315	0.431463	2.25329	-0.200598	-0.207295	-0.278584	0.432853	2.38833	-0.173108	-0.116004	-0.304701	0.269632	2.26346	-0.357382	-0.344392	-0.559792	0.147828	1.92235	-0.520852	-0.579534	-0.422656	0.615416	2.38037	-0.191936	-0.467294	-0.328616	0.865206	2.54528
CD58	P19256-3	Lymphocyte function-associated antigen 3	P19256-3;P19256;P19256-2	Plasma membrane	Plasma membrane	6	-0.312348	-0.240265	-0.137092	0.553557	2.07224	-0.274634	-0.0682111	-0.0968537	0.516318	2.24038	-0.292758	-0.0912639	-0.0777108	0.530071	2.3217	-0.426955	-0.427091	-0.353358	0.233765	1.80079	-0.643022	-0.544456	-0.342744	0.701771	2.20749	-0.26906	-0.413192	-0.148801	0.925544	2.36025
CD59	P13987	CD59 glycoprotein	P13987	Plasma membrane	Plasma membrane	6	-0.217357	-0.0997882	-0.0545871	0.400866	1.91422	-0.11034	-0.0277191	-0.200681	0.282736	2.06357	-0.153784	-0.0230792	-0.262521	0.268434	1.98054	-0.316151	-0.28293	-0.434754	0.104068	1.54942	-0.488107	-0.484126	-0.431987	0.450802	1.85016	-0.16981	-0.362399	-0.359213	0.605589	1.96798
CD63	P08962	CD63 antigen	P08962;P08962-3;P08962-2			6	1.28303	-1.05412	-0.589398	1.10326	2.4748	1.3764	-0.978378	-0.736725	1.13172	2.64893	1.31284	-0.876996	-0.932169	0.990592	2.50029	1.25858	-0.812663	-0.847622	0.992116	2.41741	1.0684	-1.13943	-0.772924	1.14274	2.15507	1.59579	-1.02606	-0.819292	1.18511	2.3151
CD70	P32970	CD70 antigen	P32970;P32970-2			6	-0.53529	-0.717406	0.216113	0.753177	2.0452	-0.508978	-0.365816	-0.00598516	0.525969	2.40449	-0.361064	-0.25577	-0.0553214	0.647268	2.19462	-0.598457	-0.451642	-0.273535	0.546462	1.96277	-0.568666	-0.66857	0.179511	1.29502	2.05012	-0.278934	-0.401768	0.178237	1.42283	2.2168
CD81	P60033	CD81 antigen	P60033			6	-0.00187672	-0.304452	-0.338123	0.278223	1.56213	0.0920721	-0.205297	-0.432124	0.214249	1.75331	0.103934	-0.168771	-0.388016	0.215616	1.65737	-0.116989	-0.346867	-0.58929	0.0359054	1.42094	-0.253704	-0.582685	-0.583917	0.481196	1.69644	0.125651	-0.435319	-0.520045	0.669662	1.77594
CD83	Q01151	CD83 antigen	Q01151			1						0.365245	-0.655012	-0.725279	0.343806	2.18488
CD9	P21926	CD9 antigen	P21926	Plasma membrane	Plasma membrane	6	-0.239583	-0.229771	-0.14011	0.426211	2.14679	-0.199802	-0.190339	-0.222481	0.365804	2.32441	-0.192925	-0.166908	-0.308341	0.328262	2.21319	-0.365704	-0.445991	-0.518618	0.147307	1.87927	-0.607375	-0.544814	-0.467633	0.581689	2.16382	-0.228807	-0.438151	-0.420202	0.778713	2.24741
CD97	P48960	CD97 antigen	P48960;P48960-2;P48960-3	Plasma membrane	Plasma membrane	6	-0.0066662	-0.243062	-0.35899	-0.00972763	1.16105	0.129217	-0.138283	-0.431793	-0.0144996	1.30556	0.0382957	-0.0999428	-0.51988	-0.217021	1.0897	-0.00416096	-0.331209	-0.688729	-0.299543	0.789938	-0.380146	-0.547194	-0.533326	0.31371	1.57289	0.0669502	-0.412577	-0.487399	0.4728	1.55459
CD99	P14209	CD99 antigen	P14209;P14209-2;P14209-3	Plasma membrane	Plasma membrane	6	-0.460648	-0.370807	-0.222465	0.46069	2.18098	-0.384414	-0.295464	-0.294296	0.388796	2.31322	-0.457177	-0.267462	-0.325684	0.444879	2.20973	-0.594378	-0.496549	-0.502587	0.250962	1.86762	-0.732884	-0.629523	-0.46895	0.685357	2.15708	-0.42876	-0.546245	-0.364051	0.89538	2.18368
CD99L2	Q8TCZ2	CD99 antigen-like protein 2	Q8TCZ2;Q8TCZ2-3;Q8TCZ2-2;Q8TCZ2-5;Q8TCZ2-6			6	-0.316205	-0.265587	0.0356239	0.507008	2.24205	-0.343824	-0.143118	-0.0743955	0.523662	2.0674	-0.356735	-0.132594	-0.235467	0.558953	2.33185	-0.532971	-0.552114	-0.471409	0.320427	1.92585	-0.630751	-0.503875	-0.348721	0.669843	2.12519	-0.269912	-0.440851	-0.224031	0.969233	2.17508
CDC123	O75794	Cell division cycle protein 123 homolog	O75794			6	0.603122	0.528871	-0.500259	-1.10768	-1.38217	0.680054	0.768163	-0.293748	-0.904791	-1.25281	0.709026	0.780058	-0.446816	-1.09382	-1.37086	0.312317	0.838105	-0.226949	-0.970639	-1.40541	0.0378742	0.0966667	-0.827999	-1.0622	-1.18043	0.607579	0.342213	-0.708656	-0.862575	-0.943139
CDC16	Q13042	Cell division cycle protein 16 homolog	Q13042;Q13042-2;Q13042-3;Q13042-4			6	-0.275682	1.38747	1.14568	0.343919	-0.80917	0.126841	1.82228	1.30941	0.315334	-0.770609	0.501923	1.79219	1.32175	0.387473	-0.377088	0.0204844	1.58636	1.28883	0.493647	-0.848011	0.0798389	1.78274	0.516923	0.144569	-0.677472	0.624241	1.6188	0.587557	0.0732718	-0.703055
CDC20	Q12834	Cell division cycle protein 20 homolog	Q12834			6	1.24019	0.686254	-0.350081	-1.182	-1.35487	0.882526	0.928958	-0.306662	-1.01806	-1.30907	0.957617	0.852798	-0.398456	-1.4371	-1.38987	1.48486	0.863383	-0.31811	-1.33163	-1.45079	1.41023	1.03316	-0.402149	-0.969593	-0.989936	1.80414	1.28457	-0.298673	-0.811599	-0.837506
CDC23	Q9UJX2	Cell division cycle protein 23 homolog	Q9UJX2;Q9UJX2-3			5						0.212632	1.67848	0.832688	0.153027	-1.08492	0.676899	1.33811	1.00705	0.739934	-0.51309	2.22172	1.71629	1.28552	0.493647	-0.709552	-0.00202119	2.06495	0.522056	0.0870554	-0.660612	0.228849	1.33125	0.469052	0.181929	-0.74979
CDC27	P30260	Cell division cycle protein 27 homolog	P30260;P30260-2			6	-0.242465	1.73296	0.62826	-0.149953	-0.863047	0.35095	2.00256	0.944034	0.140255	-0.775812	0.595504	1.64233	1.0732	0.151599	-0.522924	0.358734	1.60127	1.03991	0.295135	-0.77722	0.32008	1.86196	0.633385	-0.109795	-0.616304	0.894372	1.58794	0.511569	-0.0524161	-0.647422
CDC37	Q16543	Hsp90 co-chaperone Cdc37	Q16543			6	-0.632316	-0.789088	-0.911804	-0.673095	0.309293	-0.86436	-0.820948	-1.05817	-0.647422	0.15017	-0.847933	-0.742217	-1.00996	-0.720826	0.378845	-1.09139	-0.817893	-1.00909	-0.644803	0.111432	-1.03587	-0.918988	-1.04961	-0.465719	0.0618453	-0.629166	-0.807276	-1.15454	-0.484833	0.0468403
CDC40	O60508	Pre-mRNA-processing factor 17	O60508			6	0.41846	1.10172	0.256286	-0.756575	-1.21709	0.16543	1.31707	-0.409297	-1.26604	-1.7826	0.987976	1.46006	0.146655	-1.13492	-1.40068	0.0672257	1.04663	-0.519425	-1.66731	-2.27572	0.634314	1.47306	-0.0128538	-0.856163	-1.16366	0.311387	0.893129	-0.549536	-1.09194	-1.6932
CDC42	P60953	Cell division control protein 42 homolog	P60953			6	-0.433779	-0.375179	0.116232	0.447209	1.47659	-0.41889	-0.249754	-0.0333333	0.374177	1.4225	-0.439774	-0.300644	-0.156756	0.464773	1.72443	-0.608408	-0.510991	-0.263889	0.304511	1.40409	-0.708585	-0.658356	-0.16427	0.682753	1.45502	-0.327312	-0.475475	-0.159654	0.798507	1.3734
CDC42BPA	Q5VT25	Serine/threonine-protein kinase MRCK alpha	Q5VT25;Q5VT25-4;Q5VT25-5;Q5VT25-2;Q5VT25-6			6	0.226385	0.4336	0.0951818	-0.285337	-0.869095	0.336283	0.62068	0.231924	-0.231684	-0.821967	0.28629	0.452912	0.0603241	-0.331463	-0.858123	0.14496	0.295723	0.1153	-0.209428	-1.07021	0.41738	0.325386	-0.0937097	-0.492992	-0.899265	0.590626	0.399445	-0.119463	-0.507808	-0.636907
CDC42BPB	Q9Y5S2	Serine/threonine-protein kinase MRCK beta	Q9Y5S2			6	0.570657	0.86671	0.177854	-0.507521	-1.15914	0.886589	1.17715	0.268195	-0.337102	-1.0818	0.506399	0.808673	0.22367	-0.532157	-1.12457	0.380286	0.742092	0.446574	-0.34055	-1.20923	0.500394	0.569686	-0.13065	-0.526701	-0.851261	0.699552	0.767485	-0.0661857	-0.510457	-0.761702
CDC42EP1	Q00587	Cdc42 effector protein 1	Q00587;Q00587-2			6	-0.899749	-0.445676	0.194591	0.67428	1.48419	-0.992776	-0.370825	0.196859	0.762476	1.68984	-0.831332	-0.254702	0.131853	0.857663	1.72544	-1.13578	-0.475134	0.101247	0.643672	1.75193	-1.21585	-0.563199	0.0840643	0.663937	1.12048	-0.974206	-0.538681	0.11023	0.82326	1.36289
CDC42EP4	Q9H3Q1	Cdc42 effector protein 4	Q9H3Q1;Q9H3Q1-2			6	-0.580914	-0.416885	-0.56781	-0.57263	0.194717	-0.536126	-0.126061	-0.331699	-0.402588	0.245617	-0.529135	-0.158123	-0.0965915	-0.129623	0.638306	-0.741686	-0.216434	-0.148625	-0.127463	0.312084	-0.929446	-0.159396	-0.553341	-0.608628	0.0754642	-0.608078	-0.250457	-0.480921	-0.440694	0.138552
CDC42SE2	Q9NRR3	CDC42 small effector protein 2	Q9NRR3			1						-0.167993	-0.0211308	0.392647	0.847115	2.04047
CDC45	O75419	Cell division control protein 45 homolog	O75419;O75419-2;O75419-3			5	-0.269808	-0.306109	-0.516739	-0.99008	-1.01762	-0.0998191	0.252173	-0.476017	-0.730105	-1.11675	0.0226164	0.291368	-0.388072	-1.23596	-1.25763						-0.0462952	0.217479	-0.48453	-0.713497	-0.950955	-0.00531891	0.356031	-0.423507	-0.788489	-0.953411
CDC5L	Q99459	Cell division cycle 5-like protein	Q99459			6	0.574634	1.9851	0.179384	-0.89948	-1.36401	0.19333	1.39824	-0.39297	-1.49602	-1.94987	1.32878	1.69688	-0.0884388	-1.27607	-1.65808	0.230941	1.17977	-0.454981	-1.64309	-2.31344	0.935988	1.63905	-0.348776	-1.13049	-1.38764	0.647084	1.1811	-0.69612	-1.45186	-1.78931
CDC6	Q99741	Cell division control protein 6 homolog	Q99741			4	1.35902	0.774165	-0.390377	-1.23698	-1.08617											1.48114	0.570463	-0.0834928	-1.15528	-1.40794	1.69688	1.05346	-0.382344	-0.968944	-0.814692	2.08848	1.31028	-0.224182	-0.916725	-0.64282
CDC7	O00311	Cell division cycle 7-related protein kinase	O00311			5	0.750607	0.479127	-0.784135	-1.36613	-1.38018	1.29731	0.516519	-0.815504	-1.15248	-1.4871	0.904272	1.1503	-0.589485	-1.28121	-1.33563						1.20552	0.921817	-0.578995	-0.947723	-0.884834	0.734829	0.81836	-0.457316	-1.13733	-1.2052
CDC73	Q6P1J9	Parafibromin	Q6P1J9			6	-0.344776	0.477159	-0.557348	-1.05655	-0.934428	-0.637199	0.118758	-1.02468	-1.45075	-1.41966	0.0380147	0.365133	-0.755844	-1.23926	-1.18754	-0.694882	-0.194344	-0.832822	-1.46419	-1.83398	-0.043631	0.632734	-0.685524	-1.02409	-0.976248	-0.256149	0.0150693	-1.03774	-1.27404	-1.30027
CDCA3	Q99618	Cell division cycle-associated protein 3	Q99618			6	-0.552453	-0.444046	0.15095	0.72657	1.67663	-0.607419	-0.389054	0.0441843	0.651683	1.36283	-0.692968	-0.446797	0.131326	0.536053	1.71616	-0.76869	-0.647806	-0.148081	0.476952	1.48347	-0.674568	-0.575228	0.140517	1.02871	2.02159	-0.360064	-0.434812	0.184852	1.17715	1.87688
CDCA8	Q53HL2	Borealin	Q53HL2			4	-0.885313	1.6591	0.291132	-0.646473	-0.91194	-1.02953	0.964879	0.1137	-0.700802	-0.422791	-0.653922	1.30165	0.0140696	-0.762632	-0.550613						-0.542017	1.52597	-0.217206	-0.59068	-0.171547
CDH10	Q9Y6N8	Cadherin-10	Q9Y6N8	Plasma membrane	Plasma membrane	6	-0.515315	-0.357714	0.446044	1.34318	3.11518	-0.383529	-0.148241	0.266876	1.12466	2.1654	-0.491794	-0.225548	0.146134	1.0782	2.74121	-0.601256	-0.599703	-0.139029	0.752492	2.88924	-0.823498	-0.708467	-0.105768	1.18047	3.0529	-0.572437	-0.474212	-0.0216286	1.36804	2.33279
CDIP1	Q9H305	Cell death-inducing p53-target protein 1	Q9H305;Q9H305-3;Q9H305-2			1	0.0779266	-0.559813	-0.453874	0.858061	1.55621
CDIPT	O14735	CDP-diacylglycerol--inositol 3-phosphatidyltransferase	O14735;O14735-3;O14735-2			5	0.420617	-0.913243	-0.475455	0.791356	2.96201	0.471344	-0.710213	-0.550909	0.898015	2.64314	0.439038	-0.779497	-0.727953	0.722553	2.80793	0.475292	-0.733411	-0.825977	0.792439	2.75211						0.4654	-0.853084	-0.46172	1.43419	2.46148
CDK1	P06493	Cyclin-dependent kinase 1	P06493;P06493-2			6	-0.124849	-0.0721035	-0.528719	-0.651609	-0.613653	-0.00734757	-0.0150826	-0.375384	-0.574541	-0.536587	-0.0175047	-0.0336434	-0.438014	-0.626402	-0.542647	-0.221707	-0.0863236	-0.400378	-0.545066	-0.679157	0.0335111	0.0718999	-0.393103	-0.553384	-0.468651	0.44159	0.175812	-0.344117	-0.429712	-0.398475
CDK11B	P21127	Cyclin-dependent kinase 11B	P21127;P21127-8;P21127-3;P21127-2;P21127-9;P21127-6;P21127-10;P21127-12;P21127-4;P21127-5;Q9UQ88-9			3											1.32677	0.790355	-0.287272	-0.978463	-1.00092						-0.523857	0.815821	-0.824648	-0.727666	-1.1047	-1.17394	-0.267045	-1.18033	-1.06371	-1.23226
CDK12	Q9NYV4	Cyclin-dependent kinase 12	Q9NYV4;Q9NYV4-2;Q9NYV4-3			6	1.45212	1.45833	-0.162186	-1.1246	-1.53567	0.764856	1.01014	-0.738024	-1.73011	-2.3913	1.45654	1.44583	-0.232328	-1.38266	-1.90287	0.416948	0.720016	-0.851131	-1.90925	-2.61768	1.22033	1.30877	-0.584652	-1.41469	-1.53257	0.76511	0.529771	-1.32334	-2.09869	-2.22587
CDK13	Q14004	Cyclin-dependent kinase 13	Q14004			5	1.88253	1.92573	-0.0977952	-1.10308	-1.48229	0.687509	1.38659	-0.889396	-2.31251	-2.40026	2.2053	1.68751	-0.478869	-1.5114	-2.02615						1.5912	1.55694	-0.691196	-1.52081	-1.65731	0.959325	0.806365	-1.33341	-2.41773	-2.33555
CDK16	Q00536	Cyclin-dependent kinase 16	Q00536;Q00536-2;Q00536-3			5	0.158078	-0.303846	-0.661456	-0.88542	-0.671715	0.423632	0.0588014	-0.530072	-0.935227	-0.282509	0.0705267	0.176833	-0.272367	-0.792807	-0.343806	0.0506062	0.317767	-0.34806	-0.274721	-0.638119						0.0187766	-0.433662	-0.468611	-0.666874	-0.0848386
CDK17	Q00537	Cyclin-dependent kinase 17	Q00537;Q00537-2			5	-0.0429472	-0.0512347	-0.540631	-0.244497	0.390888	0.102322	0.173639	-0.633255	-0.423855	-0.0996336	0.144307	0.121811	-0.150769	-0.225734	0.182057	-0.00688362	-0.372916	-0.232752	-0.418755	0.289362						0.340505	0.310689	-0.231955	-0.113864	0.217231
CDK2	P24941	Cyclin-dependent kinase 2	P24941;P24941-2			6	-0.183638	-0.152869	-0.358916	-0.577379	-0.47915	-0.193998	-0.100964	-0.334062	-0.564884	-0.340441	-0.104744	0.103128	-0.303935	-0.525185	-0.464086	-0.412577	-0.166001	-0.443007	-0.647693	-0.697921	0.0179219	0.15782	-0.385036	-0.509019	-0.539247	0.360196	0.154972	-0.394544	-0.508444	-0.459933
CDK4	P11802	Cyclin-dependent kinase 4	P11802			3	-1.16582	-1.12923	-1.28121	-1.24513	-0.234839																-1.4839	-0.864964	-1.02965	-0.83421	-0.275262	-0.931343	-0.66857	-1.1263	-0.97095	-0.166001
CDK5	Q00535	Cyclin-dependent-like kinase 5	Q00535;Q00535-2			6	-0.726472	-0.533347	-0.473931	-0.198941	0.098689	-0.545213	-0.358898	-0.629278	-0.335408	0.465713	-0.562282	-0.390018	-1.05784	-0.127605	-0.842439	-0.914412	-0.415557	-0.591049	-0.423391	0.390117	-0.548459	-0.382457	-0.570186	-0.164787	0.135929	-0.343641	-0.268817	-0.371404	-0.0423379	0.34551
CDK5RAP1	Q96SZ6-3	CDK5 regulatory subunit-associated protein 1	Q96SZ6-3;Q96SZ6;Q96SZ6-6;Q96SZ6-2;Q96SZ6-4;Q96SZ6-5			4						-1.1973	-0.60553	3.05738	2.48926	3.57978	-1.17091	-0.442301	2.9186	2.85362	3.06972	-1.37348	-0.62843	3.21829	2.20286	2.64909						-0.833773	-0.563433	3.44109	2.61082	3.87017
CDK5RAP2	Q96SN8	CDK5 regulatory subunit-associated protein 2	Q96SN8;Q96SN8-3;Q96SN8-4;Q96SN8-2			6	0.127897	0.319502	-0.0571515	-0.714562	-0.512452	0.308477	0.700262	0.154194	-0.54614	-0.49074	0.0315364	0.474047	-0.0622037	-0.730919	-0.603512	0.0824301	0.511063	0.187514	-0.653355	-0.755089	0.33674	0.473423	-0.196641	-0.724039	-0.455396	0.612305	0.585636	-0.105116	-0.529697	-0.489241
CDK5RAP3	Q96JB5	CDK5 regulatory subunit-associated protein 3	Q96JB5;Q96JB5-4;Q96JB5-2			6	0.58323	-0.866121	-0.43489	1.03717	3.1033	0.69073	-0.735668	-0.598282	1.00259	3.21381	0.637935	-0.686476	-0.750858	1.05478	3.11302	0.563451	-0.740143	-0.724278	1.06743	3.07969	0.255319	-1.0365	-0.539855	1.36871	2.96621	0.586308	-0.954277	-0.421457	1.63965	3.03348
CDK7	P50613	Cyclin-dependent kinase 7	P50613			6	-0.151955	0.828063	0.419323	-0.341153	-0.630193	-0.488714	0.732399	0.292311	-0.506107	-0.87464	-0.165693	0.18409	0.157432	-0.37301	-0.567169	-0.680983	-0.225312	-0.341939	-0.740697	-1.37217	0.041243	0.432746	-0.0478006	-0.388034	-0.530114	-0.0534787	0.0721744	-0.518515	-0.66974	-0.778432
CDK9	P50750-2	Cyclin-dependent kinase 9	P50750-2;P50750			6	1.36171	1.19238	-0.0940638	-0.878587	-1.5257	1.02084	1.17287	-0.214809	-1.08733	-1.65817	1.31197	1.18339	0.0712135	-0.91395	-1.59179	0.84149	1.46665	0.0335111	-0.817231	-1.83929	1.02382	1.11789	-0.485822	-1.11838	-1.44179	1.12625	0.735436	-0.346041	-1.13863	-1.49635
CDKAL1	Q5VV42	Threonylcarbamoyladenosine tRNA methylthiotransferase	Q5VV42;Q5VV42-2			6	0.512379	-0.937353	-0.443183	0.937118	3.13547	0.542902	-0.806998	-0.559005	0.939302	2.92235	0.60985	-0.68022	-0.713592	0.959251	2.97479	0.513996	-0.758941	-0.67098	1.08372	2.94373	0.252779	-1.05107	-0.414903	1.43269	3.23263	0.574344	-0.932912	-0.37034	1.58077	3.1117
CDKN2A	P42771	Cyclin-dependent kinase inhibitor 2A	P42771;P42771-4;P42771-2			6	-1.37778	-1.17391	-1.73889	-1.75726	-0.0946799	-1.42763	-1.26965	-1.89041	-1.51821	-0.593398	-1.43717	-1.16615	-1.73586	-1.38176	-0.529677	-1.95719	-1.07933	-1.39627	-1.41473	-0.531782	-1.77749	-1.34571	-1.96669	-1.36747	-0.653968	-1.04376	-1.15894	-1.9928	-1.66278	-0.590614
CDKN2AIP	Q9NXV6	CDKN2A-interacting protein	Q9NXV6			6	0.710349	1.47446	-0.267531	-1.24438	-1.5082	0.400319	1.12095	-0.508034	-1.57523	-1.97064	1.47555	1.50203	-0.215948	-1.33938	-1.73149	0.403813	1.08291	-0.488147	-1.72413	-2.25388	0.799253	1.53062	-0.321369	-1.15547	-1.34854	0.763497	1.21188	-0.728264	-1.51334	-1.76484
CDS2	O95674	Phosphatidate cytidylyltransferase 2	O95674			6	0.439783	-1.02169	-0.549282	0.908736	2.36152	0.659194	-0.658447	-0.477643	1.09768	-0.556118	0.404576	-0.618606	-0.635338	1.03555	3.22318	0.130008	-0.76702	-0.729842	1.09173	3.29657	0.191057	-1.028	-0.817054	1.51329	3.15897	0.555227	-0.991657	-0.462634	1.41657	3.39218
CDT1	Q9H211	DNA replication factor Cdt1	Q9H211			1																					0.967169	0.654619	-0.736677	-1.47995	-1.61821
CDV3	Q9UKY7	Protein CDV3 homolog	Q9UKY7;Q9UKY7-2			6	1.15205	1.03998	-0.110075	-0.846221	-1.45914	1.19654	1.2047	0.0915306	-0.715107	-1.32438	1.17306	1.04327	-0.0387471	-0.962013	-1.47754	1.01099	1.16324	0.192825	-0.710614	-1.48564	1.17957	1.04404	-0.229349	-0.722706	-1.25977	1.47077	1.15989	-0.13443	-0.612549	-1.18833
CEBPZ	Q03701	CCAAT/enhancer-binding protein zeta	Q03701			6	-1.29679	2.12158	1.19547	0.136323	-0.816444	-1.42814	1.14065	0.912037	-0.280177	-1.16806	-0.0993708	1.84189	0.662844	-0.233006	-1.14427	-1.56213	1.43419	0.281075	-0.97943	-1.90779	-0.613145	2.19897	0.808838	-0.0835998	-0.80556	-1.29828	1.06998	0.316725	-0.583441	-1.32825
CEBPZOS	A8MTT3	Protein CEBPZOS	A8MTT3			2						-1.16472	-0.458307	3.12641	5.27709	5.633						-1.29864	-0.666874	2.77347	4.16728	4.09018
CECR5	Q9BXW7	Cat eye syndrome critical region protein 5	Q9BXW7;Q9BXW7-2			6	-1.16738	-0.659677	3.58376	4.98436	5.34351	-1.13901	-0.462495	3.78743	4.99539	5.44062	-1.13758	-0.413423	3.419	4.59335	4.48207	-1.29103	-0.643473	3.26909	4.94425	3.1932	-1.20201	-0.80128	3.52782	5.14547	-1.2452	-0.872076	-0.646722	3.36191	5.82482	5.2709
CELF1	Q92879	CUGBP Elav-like family member 1	Q92879;Q92879-2;Q92879-3;Q92879-6;Q92879-5			6	1.12486	1.11789	-0.319136	-1.19205	-1.0953	1.19371	1.13914	-0.359027	-1.2868	-1.22472	1.68728	1.26652	-0.305396	-1.23514	-1.17254	1.27137	1.16575	-0.249548	-1.24852	-1.35273	1.38698	1.12876	-0.367006	-1.1046	-1.05682	1.51162	1.17875	-0.342305	-0.950955	-1.00659
CELF1	Q92879-4	CUGBP Elav-like family member 1	Q92879-4			2																					1.50594	1.08114	-0.370545	-0.959655	-0.980312	1.55841	1.034	-0.365407	-0.851547	-0.838925
CELSR1	Q9NYQ6	Cadherin EGF LAG seven-pass G-type receptor 1	Q9NYQ6			1						-0.222599	-0.487318	-0.204732	0.795434	2.17399
CELSR2	Q9HCU4	Cadherin EGF LAG seven-pass G-type receptor 2	Q9HCU4			6	-0.400054	-0.567767	-0.103007	0.765789	2.64985	-0.273988	-0.553363	-0.406866	0.754374	1.35089	-0.269825	-0.559983	-0.456049	0.523662	1.43371	-0.562794	-0.761556	-0.52423	0.377735	1.43669	-0.478728	-0.782844	-0.531302	0.829768	1.725	-0.251625	-0.528282	-0.364738	0.877273	1.35676
CENPE	Q02224	Centromere-associated protein E	Q02224;Q02224-3;Q02224-2			4	1.00223	-0.122491	-0.543194	-1.50639	-0.943278	0.466236	-0.501055	-0.485135	-0.805005	-0.924591											1.73596	1.34704	-0.580073	-1.14624	-0.820285	1.14156	1.4621	-0.521349	-0.953942	-0.726902
CENPF	P49454	Centromere protein F	P49454			6	-0.226291	0.0455828	-0.108939	-0.569265	-0.257459	-0.115269	0.204015	-0.126596	-0.567511	-0.0925863	-0.153222	0.0935602	0.0275787	-0.547552	-0.263006	-0.222431	0.110631	0.0856966	-0.443419	-0.363958	0.121015	0.453017	-0.184015	-0.481807	-0.158751	0.431569	0.448161	-0.176006	-0.324672	-0.0503829
CEP131	Q9UPN4-2	Centrosomal protein of 131 kDa	Q9UPN4-2;Q9UPN4-3			6	2.15727	1.72975	-0.301959	-1.32305	-1.41338	1.75181	1.55233	-0.287836	-1.27226	-1.35469	1.93761	1.47964	-0.196046	-1.30793	-1.47233	1.70562	1.72888	-0.167377	-1.19939	-1.53057	2.02871	1.36592	-0.537487	-1.19169	-1.2188	2.16279	1.3715	-0.442144	-1.00912	-1.08651
CEP152	O94986	Centrosomal protein of 152 kDa	O94986;O94986-2;O94986-1			2																					-0.366429	-0.645774	1.30912	0.859015	1.75728	0.0761486	-0.226206	1.32106	1.15004	1.68257
CEP170	Q5SW79	Centrosomal protein of 170 kDa	Q5SW79			6	0.71264	0.863938	-0.0932479	-1.02994	-1.59776	0.747688	1.0418	0.250719	-0.917597	-1.45601	0.72465	1.05908	0.0536674	-1.08988	-1.60248	0.673918	1.05172	0.331247	-0.865306	-1.67632	0.765025	0.797926	-0.228672	-1.03904	-1.27059	0.960215	0.836247	-0.0208087	-0.756477	-1.05134
CEP290	O15078	Centrosomal protein of 290 kDa	O15078;O15078-2			6	1.01963	1.42374	-0.0464889	-1.00694	-1.37838	1.675	1.9003	-0.015768	-0.780587	-1.38379	1.73825	1.13652	0.0353424	-0.957132	-1.46275	0.641269	1.66275	0.124328	-0.805913	-1.54452	1.07094	1.09855	-0.273134	-0.947751	-1.12193	1.8222	0.97541	-0.241663	-0.784533	-1.05844
CEP350	Q5VT06	Centrosome-associated protein 350	Q5VT06			6	0.958657	0.959548	-0.162412	-0.919724	-1.21404	1.05443	0.674641	0.0490731	-1.00567	-1.24127	0.725523	1.06929	-0.145382	-1.08531	-1.43889	1.02446	0.889318	0.311619	-0.775836	-1.45565	1.17613	0.985355	-0.368514	-0.97798	-1.18846	1.413	0.696884	0.0859685	-0.857861	-0.918469
CEP41	Q9BYV8	Centrosomal protein of 41 kDa	Q9BYV8;Q9BYV8-5;Q9BYV8-2;Q9BYV8-3			6	0.304861	0.934479	-0.166843	-0.74036	-1.08259	0.727964	0.708849	0.260387	-0.467972	-0.661616	-0.229044	0.365133	0.0240359	-0.71026	-0.902875	0.269991	0.548831	0.216734	-0.48074	-0.774157	0.576377	0.466444	-0.159686	-0.64345	-0.350982	0.707083	0.152638	-0.307805	-0.400682	-0.126171
CEP44	Q9C0F1	Centrosomal protein of 44 kDa	Q9C0F1;Q9C0F1-2			1																-0.27073	0.281787	1.01728	0.512075	-0.849518
CEP55	Q53EZ4	Centrosomal protein of 55 kDa	Q53EZ4;Q53EZ4-2			6	-0.688962	0.965914	0.494467	-0.284124	-0.648847	-0.582728	1.13632	0.576474	-0.110199	-0.644442	-0.545887	1.14796	0.407842	-0.498974	-0.78138	-0.599899	1.11956	0.607958	-0.25758	-0.837481	-0.0936173	0.856468	-0.123025	-0.667974	-0.696026	0.371503	1.17313	0.00360224	-0.499585	-0.602635
CEP57	Q86XR8	Centrosomal protein of 57 kDa	Q86XR8;Q86XR8-2;Q86XR8-4;Q86XR8-5;Q86XR8-3			5	-0.059946	-0.0457143	0.340163	-0.330774	-0.382833	-0.141462	0.291486	0.448055	-0.351277	-0.177441	-0.439109	-0.0392362	0.349139	-0.706653	-0.570936						0.321235	0.156914	-0.193008	-0.45184	-0.418234	0.650856	-0.0504875	-0.326516	-0.214006	-0.247697
CEP72	Q9P209	Centrosomal protein of 72 kDa	Q9P209			4	1.16787	0.141564	-0.455891	-1.08241	-1.00095	0.36446	0.585443	-0.522654	-1.2595	-1.14807						1.14887	-0.50666	-0.377969	-1.12838	-1.13131						0.757706	0.845992	-0.525268	-0.921363	-0.777566
CEP85	Q6P2H3	Centrosomal protein of 85 kDa	Q6P2H3;Q6P2H3-2;Q6P2H3-4			1																										0.617016	0.62826	-0.277009	-0.522219	-0.60821
CEPT1	Q9Y6K0	Choline/ethanolaminephosphotransferase 1	Q9Y6K0			6	0.584578	-0.914167	-0.387034	1.10239	3.26497	0.651775	-0.69612	-0.504284	1.13429	3.46127	0.607674	-0.718189	-0.728981	0.896001	3.37921	0.649018	-0.779621	-0.749645	1.04719	3.34099	0.134747	-0.985016	-0.424513	1.4479	2.83052	0.48553	-0.980569	-0.421554	1.43664	3.64685
CERS2	Q96G23	Ceramide synthase 2	Q96G23			6	0.518837	-0.901392	-0.423797	1.02134	3.08857	0.679694	-0.731422	-0.546119	1.04047	3.18425	0.550605	-0.65238	-0.689823	0.960363	3.14687	0.473319	-0.744342	-0.682279	0.913952	3.07097	0.131589	-0.95221	-0.444596	1.35021	3.04385	0.602077	-0.739661	-0.375871	1.63696	3.25609
CERS5	Q8N5B7	Ceramide synthase 5	Q8N5B7;Q8N5B7-2			5	0.385265	-1.1069	-0.515913	0.773996	2.71196						0.584289	-0.794382	-0.776429	1.10655	3.19486	0.489029	-0.833696	-0.802487	0.902807	2.97849	0.090718	-1.04222	-0.52587	1.08658	3.05923	0.307195	-0.945027	-0.567318	0.660381	2.68764
CES3	Q6UWW8	Carboxylesterase 3	Q6UWW8	ER	ER_L	4	0.687777	-0.885287	-0.319388	1.67247	2.83101						0.665666	-0.730871	-0.666599	1.51571	2.83431	0.595504	-0.743786	-0.569222	1.89002	1.33828						0.755742	-0.901877	-0.215312	2.09295	2.58559
CETN2	P41208	Centrin-2	P41208			2	-0.465261	0.0508847	-0.379282	-0.0389398	-0.110464																-0.527055	-0.180741	-0.183392	0.169797	0.198117
CETN3	O15182	Centrin-3	O15182			6	-0.271009	0.0159257	0.18916	-0.0503231	0.0524159	-0.0833399	0.248292	0.343692	0.35061	0.294077	-0.231769	0.22231	0.264476	-0.0325805	0.0295589	-0.167183	0.0304067	0.00317044	0.138421	0.118891	-0.270173	-0.137934	-0.00494247	0.329296	0.0923428	0.235972	0.0633649	0.198243	0.301119	0.422556
CFAP20	Q9Y6A4	Cilia- and flagella-associated protein 20	Q9Y6A4			5	-0.168577	0.379288	-0.251556	-0.967391	-1.0778	-0.302475	0.138028	-0.714562	-1.24852	-1.46594	0.0773797	0.410341	-0.440988	-1.15159	-1.0789	-0.866726	-0.17718	-0.766333	-1.66191	-1.75945	0.0635029	0.514299	-0.475054	-0.917488	-1.128
CFAP97	Q9P2B7	Cilia- and flagella-associated protein 97	Q9P2B7;Q9P2B7-2			5	1.32406	0.796681	-0.0814	-1.00271	-1.20593	1.07451	0.861717	0.0311128	-0.76729	-1.09142	1.21562	0.931002	-0.164658	-1.01502	-1.48799	1.13888	0.740798	0.0721744	-0.685826	-1.65504	1.42029	0.498047	-0.487318	-0.938155	-0.99801
CFL1	P23528	Cofilin-1	P23528			6	-0.611755	-0.557837	-0.275751	0.398131	1.9313	-0.527491	-0.35511	-0.196393	0.552869	1.89029	-0.622488	-0.40656	-0.178094	0.536152	1.84523	-0.781008	-0.493439	-0.199935	0.523763	1.73704	-0.683901	-0.774824	-0.264322	0.918005	1.74842	-0.249393	-0.585172	-0.242908	0.917394	1.60938
CFL2	Q9Y281	Cofilin-2	Q9Y281;Q9Y281-3			6	-0.561835	-0.5719	-0.413288	0.201885	1.82749	-0.505431	-0.381122	-0.373869	0.487898	1.60961	-0.572372	-0.39208	-0.307412	0.599794	1.64584	-0.755186	-0.460866	-0.257787	0.519743	1.51576	-0.744245	-0.957804	-0.505984	0.767909	1.58794	-0.238323	-0.709057	-0.336464	0.908736	1.14307
CGGBP1	Q9UFW8	CGG triplet repeat-binding protein 1	Q9UFW8			3	0.440102	0.859731	-0.186787	-1.03833	-1.33301																1.01436	1.12194	-0.651858	-1.32164	-1.32539	0.395173	0.372952	-1.36093	-1.9564	-1.80093
CHAF1A	Q13111	Chromatin assembly factor 1 subunit A	Q13111;Q13111-3;Q13111-2			1	-1.38368	0.152638	-0.0703756	0.570171	0.515309
CHAF1B	Q13112	Chromatin assembly factor 1 subunit B	Q13112			6	-0.677956	0.410667	0.0848807	-0.414768	-0.595576	-0.760993	0.3667	-0.393539	-0.595162	-0.924454	-0.137457	0.436268	-0.00711558	-0.477462	-0.431695	-1.14423	0.148999	-0.477904	-0.634128	-1.36194	-0.427421	0.702392	0.0190614	-0.186508	-0.268886	-0.505369	0.182946	-0.269895	-0.462614	-0.480196
CHCHD1	Q96BP2	Coiled-coil-helix-coiled-coil-helix domain-containing protein 1	Q96BP2			4	-1.16825	-0.577767	3.62199	4.32041	4.18166						-1.09422	-0.420202	3.0888	4.50938	4.43082	-1.30854	-0.63292	3.24784	4.69683	4.5882	-1.29046	-0.7139	3.20975	5.03391	3.35854
CHCHD2	Q9Y6H1	Coiled-coil-helix-coiled-coil-helix domain-containing protein 2	Q9Y6H1;Q5T1J5			6	-1.37962	-0.524417	1.80649	1.45307	1.35502	-1.29057	-0.353874	1.68473	1.42191	1.29696	-1.4295	-0.218011	1.71264	1.15127	1.19068	-1.52429	-0.494373	1.71396	1.56876	0.98156	-1.27146	-0.420955	0.947479	0.814591	0.867738	-0.986959	-0.29108	0.997329	0.797345	0.783918
CHCHD3	Q9NX63	MICOS complex subunit MIC19	Q9NX63	Mitochondrion	Mito_Inner	6	-1.22965	-0.599375	3.42921	4.56053	5.03975	-1.14411	-0.401902	3.29596	4.64108	5.18253	-1.1939	-0.379789	3.09104	4.66499	5.04151	-1.33862	-0.611821	3.23033	4.65461	5.01145	-1.28856	-0.771421	3.36121	4.95448	5.60845	-0.985159	-0.602547	3.30238	4.99046	5.49825
CHCHD4	Q8N4Q1	Mitochondrial intermembrane space import and assembly protein 40	Q8N4Q1;Q8N4Q1-2			6	-1.28697	-0.649367	1.65512	4.53007	4.93847	-1.22752	-0.429459	3.60372	4.59574	4.70714	-1.26774	-0.400168	3.42787	4.20727	4.27023	-1.3949	-0.685593	3.52281	4.16591	3.58063	-1.42465	-0.845339	3.3444	4.88391	4.69042	-0.992919	-0.608188	3.4079	4.9137	6.18986
CHCHD5	Q9BSY4	Coiled-coil-helix-coiled-coil-helix domain-containing protein 5	Q9BSY4;Q9BSY4-2			5	-1.27708	-0.368588	0.845912	-0.799797	-1.34388	0.0471195	-0.246105	-0.0691491	-0.925686	-1.11744						-1.29438	0.577634	0.337426	-0.741397	3.63831	2.20157	0.158596	-0.377482	-1.08519	-1.08485	-1.28451	1.09781	-0.341153	-0.890011	-0.875592
CHCHD6	Q9BRQ6	MICOS complex subunit MIC25	Q9BRQ6			4	-1.24134	-0.624688	2.9466	3.77473	4.05424	-1.09369	-0.415076	3.14993	4.29558	4.43869						-1.27035	-0.666141	2.89493	2.68334	4.13857	-1.3935	-0.803393	1.8573	4.39924	2.71019
CHD1L	Q86WJ1	Chromodomain-helicase-DNA-binding protein 1-like	Q86WJ1;Q86WJ1-2;Q86WJ1-4;Q86WJ1-3;Q86WJ1-5			6	-0.1181	0.613249	0.783834	0.800827	0.963178	0.138028	0.781905	0.810978	1.17875	1.29419	-0.0873501	0.0250288	0.458907	1.1415	1.49988	-0.24168	0.33182	0.692784	1.16247	1.72159	0.00733905	0.788936	1.10715	1.47897	1.61273	0.205017	0.520146	0.634407	1.08875	1.24598
CHD4	Q14839	Chromodomain-helicase-DNA-binding protein 4	Q14839;Q14839-2			6	-2.13733	2.17836	1.66639	1.02892	0.884559	-2.49712	1.49462	1.0579	0.465295	0.723078	-0.775861	1.42056	1.45859	1.39966	1.2828	-3.06806	0.375957	0.021764	0.0387171	-0.6534	-1.46781	1.94486	1.62597	1.2455	1.18396	-2.27355	0.922731	0.852638	0.463309	0.347439
CHEK1	O14757	Serine/threonine-protein kinase Chk1	O14757;O14757-2;O14757-3			6	1.12161	0.49334	-0.450282	-1.13625	-1.03528	1.00115	0.816804	-0.113426	-0.948391	-1.03074	0.97284	0.916324	-0.25056	-1.09225	-1.18912	0.94043	0.920598	-0.337557	-0.864308	-1.12167	1.23186	0.762561	-0.348868	-0.910041	-0.685872	1.50192	0.672471	-0.395967	-0.91629	-0.730177
CHERP	Q8IWX8	Calcium homeostasis endoplasmic reticulum protein	Q8IWX8			6	-0.15494	1.02276	0.0471195	-1.05673	-1.30244	-0.679111	0.35727	-0.652924	-1.32175	-1.93055	0.458697	1.14307	0.0103502	-1.08119	-1.51424	-0.792832	0.15082	-0.620113	-1.67438	-2.18534	-0.140205	1.05172	-0.163316	-0.798165	-1.14637	-0.478105	0.256528	-0.659745	-1.102	-1.72218
CHID1	Q9BWS9	Chitinase domain-containing protein 1	Q9BWS9;Q9BWS9-3;Q9BWS9-2			6	0.577248	-0.982335	-0.31946	1.25381	2.74807	0.697596	-0.98456	-0.453775	1.20201	2.79616	0.489132	-0.791907	-0.630528	1.30696	2.44111	0.501006	-0.879276	-0.65111	1.35219	2.54631	0.348572	-1.10749	-0.305878	1.69118	2.59366	0.614663	-0.983618	-0.267479	1.84543	2.93934
CHMP1A	Q9HD42	Charged multivesicular body protein 1a	Q9HD42			6	0.381173	-0.154072	-0.778605	-0.68302	-0.584674	0.495695	-0.0205892	-0.771914	-0.584414	-0.53101	0.487898	0.136848	-0.513028	-0.596383	-0.519714	0.480162	0.23131	-0.511177	-0.502669	-0.617986	0.355355	0.0633649	-0.663877	-0.588118	-0.309359	0.667847	0.0487942	-0.773886	-0.515109	-0.346261
CHMP1B	Q7LBR1	Charged multivesicular body protein 1b	Q7LBR1			6	0.953079	0.577538	-0.252604	-0.529135	-0.910366	1.1111	0.724825	-0.164706	-0.766603	-0.744391	1.03118	0.639603	-0.288893	-0.696985	-0.951541	0.849679	0.826274	-0.163591	-0.612218	-0.990739	0.901494	0.578601	-0.498118	-0.632338	-0.674959	0.982729	0.851279	-0.692152	-0.525725	-0.71762
CHMP2A	O43633	Charged multivesicular body protein 2a	O43633			6	0.223299	0.177854	-0.576476	-0.573553	-0.635136	0.201634	0.081885	-0.490537	-0.722277	-0.744245	0.387252	0.504875	-0.325015	-0.618694	-0.500606	0.279174	0.539035	-0.318092	-0.517503	-0.90763	0.271784	0.297954	-0.605618	-0.662826	-0.517441	0.764686	0.310107	-0.597736	-0.644826	-0.514182
CHMP2B	Q9UQN3	Charged multivesicular body protein 2b	Q9UQN3;Q9UQN3-2			6	0.090718	-0.144026	-0.508978	-0.585756	-0.48068	0.164271	-0.129765	-0.369501	-0.5771	-0.321856	-0.0721794	0.162597	-0.0466081	-0.40213	-0.379376	0.0207689	0.319155	-0.195104	-0.326425	-0.513831	-0.199885	0.0786098	-0.541429	-0.498077	-0.103689	0.145743	-0.0340126	-0.622043	-0.237779	-0.117333
CHMP3	Q9Y3E7	Charged multivesicular body protein 3	Q9Y3E7;Q9Y3E7-3;Q9Y3E7-2;Q9Y3E7-4			3	-0.360342	-0.660475	-0.385394	-0.866121	0.00977712	-0.541849	-0.836218	-1.27949	-0.378776	0.420617																-0.241919	-0.545298	-1.37804	0.0873271	0.631803
CHMP4A	Q9BY43	Charged multivesicular body protein 4a	Q9BY43;Q9BY43-2			5	-1.09237	-1.19542	-1.69432	-1.08623	-0.340094	-1.35716	-1.04376	-1.99303	-0.995247	-0.495552	-1.40438	-0.897221	-0.984502	-0.82969	0.0576929	-1.41504	-0.818121	-0.876043	-0.622776	0.078883						-0.771791	-1.06293	-1.76371	-0.406312	0.301939
CHMP4B	Q9H444	Charged multivesicular body protein 4b	Q9H444			6	-0.180512	-0.798592	-1.20075	-0.665134	0.116897	-0.148609	-0.537948	-1.39718	-0.59094	-0.127542	-0.235773	-0.406732	-1.03765	-0.587663	0.131853	-0.378701	-0.461561	-0.942446	-0.316887	-0.135079	-0.462575	-0.814641	-1.34088	-0.423333	0.239154	-0.104821	-0.704841	-1.34198	-0.372244	0.243669
CHMP5	Q9NZZ3	Charged multivesicular body protein 5	Q9NZZ3;Q9NZZ3-2			6	-0.937934	-0.860609	-1.29821	-1.29757	0.162855	-1.05676	-1.09286	-1.82501	-1.31298	-0.155229	-1.26531	-1.1083	-1.18239	-0.734395	0.522859	-1.33246	-0.650476	-1.05167	-0.582058	0.132643	-1.47449	-1.15998	-1.74005	-0.727021	0.310456	-0.974291	-1.07637	-1.13549	-0.379639	0.536749
CHMP6	Q96FZ7	Charged multivesicular body protein 6	Q96FZ7			6	-0.206162	-0.392724	0.0514417	0.568519	1.55223	-0.151218	-0.386789	-0.0932325	0.414136	1.70425	-0.237371	-0.2572	-0.0515188	0.519139	1.37823	-0.326136	-0.420646	-0.180806	0.333996	1.4098	-0.47903	-0.696237	0.0278618	0.80925	1.53297	-0.168836	-0.501402	0.121413	1.04537	1.61499
CHORDC1	Q9UHD1	Cysteine and histidine-rich domain-containing protein 1	Q9UHD1;Q9UHD1-2			6	-1.05209	-1.06773	-1.38075	-1.19886	-0.0113117	-1.03454	-1.06679	-1.40335	-1.14554	-0.153639	-1.10504	-0.826847	-1.30401	-1.17661	-0.104589	-1.29835	-0.894054	-1.28076	-1.19278	-0.252243	-1.211	-1.02826	-1.39301	-0.8604	-0.26906	-0.751417	-0.852068	-1.49228	-1.04823	-0.409987
CHP1	Q99653	Calcineurin B homologous protein 1	Q99653			6	0.24062	-0.790534	-0.502321	0.738379	2.45859	0.349592	-0.636504	-0.585626	0.836167	1.33748	0.278104	-0.658652	-0.677956	0.632361	2.62291	0.181548	-0.714397	-0.704677	0.69332	2.57771	0.0401209	-0.956264	-0.496672	0.887057	2.30048	0.427713	-0.767388	-0.398437	1.08746	2.27244
CHPF2	Q9P2E5	Chondroitin sulfate glucuronyltransferase	Q9P2E5;Q9P2E5-2			2	-0.431734	-0.618008	0.0139267	0.0467006	-0.141653																					-0.128645	-0.60084	-0.110059	0.236584	-0.458426
CHPT1	Q8WUD6	Cholinephosphotransferase 1	Q8WUD6;Q8WUD6-2			5	-0.420241	-0.704042	0.0894982	0.460061	2.21801	-0.22678	-0.603884	-0.187789	0.648373	1.60459	-0.0132614	-0.582426	-0.408435	0.659925	1.74407	-0.307055	-0.760944	-0.307412	1.39988	1.99034	-0.475836	-0.90996	0.0606008	1.07176	1.78329
CHRAC1	Q9NRG0	Chromatin accessibility complex protein 1	Q9NRG0			1											-1.34799	-0.211916	-1.41569	-1.369	-0.0315332
CHST14	Q8NCH0	Carbohydrate sulfotransferase 14	Q8NCH0			5						-0.585042	-0.298992	1.06853	2.33259	2.62978	-0.532658	0.0806577	0.775177	2.39391	1.84651	-1.14596	-0.634173	0.857424	2.20752	1.0059	-1.01932	-0.608496	1.20145	2.10909	2.08349	-0.539645	-0.533034	1.09194	2.16202	2.30932
CHST3	Q7LGC8	Carbohydrate sulfotransferase 3	Q7LGC8			5	-0.548565	-0.500687	0.32458	0.894992	2.9394	-0.569265	-0.385413	0.276794	1.26093	2.56969	-0.513049	-0.342049	0.066537	0.961475	3.91533	-0.612395	-0.53711	-0.0341012	0.725698	2.23245						-0.237234	-0.425366	0.525568	1.64404	2.29137
CHSY1	Q86X52	Chondroitin sulfate synthase 1	Q86X52			1																										-0.519445	-0.154265	1.51238	1.65389	0.645148
CHTF18	Q8WVB6-2	Chromosome transmission fidelity protein 18 homolog	Q8WVB6-2;Q8WVB6			6	0.942233	0.959473	0.107822	-0.51678	-1.19096	0.865285	1.23156	0.211635	-0.488309	-1.22607	0.833659	0.910042	0.067914	-0.756623	-1.18767	0.911423	0.836328	0.137766	-0.622066	-1.35299	1.09559	0.982875	-0.196889	-0.713403	-0.905305	1.37368	1.03386	-0.156225	-0.585713	-0.977497
CHTF8	P0CG13	Chromosome transmission fidelity protein 8 homolog	P0CG13			6	0.90912	1.05575	0.151079	-0.617831	-1.12475	0.909274	0.991463	0.331247	-0.434188	-1.191	1.02453	0.928655	0.165944	-0.471149	-1.36986	1.01178	1.00734	0.671293	-0.481022	-1.47778	1.0964	1.00058	-0.237303	-0.718759	-0.970724	1.62199	1.02913	-0.304612	-0.677218	-0.973922
CHTF8	P0CG12	Chromosome transmission fidelity protein 8 homolog isoform 2	P0CG12			2	0.454176	-0.0904342	-0.499871	-0.721991	-0.567511																0.879157	0.109561	-0.856032	-1.21695	-0.668547
CHTOP	Q9Y3Y2	Chromatin target of PRMT1 protein	Q9Y3Y2;Q9Y3Y2-4;Q9Y3Y2-3			6	1.11417	3.06364	0.587173	-0.893196	-1.37512	0.525468	2.31072	-0.117693	-1.6736	-2.20184	1.96073	2.6901	0.301588	-1.33195	-1.9339	0.601697	2.1595	-0.372487	-2.00341	-2.72748	1.2492	2.84282	0.223917	-1.09684	-1.82705	0.851439	2.13708	-0.256494	-1.51161	-2.30166
CIAO1	O76071	Probable cytosolic iron-sulfur protein assembly protein CIAO1	O76071			6	-0.723896	-0.81208	-1.18413	-0.827026	-0.102791	-0.876996	-0.865385	-1.26993	-1.06302	-0.258995	-0.741855	-0.688962	-1.07945	-0.808513	-0.156611	-1.33588	-0.763122	-0.868332	-0.791133	-0.193404	-1.44379	-1.11569	-1.41989	-0.824929	-0.445578	-0.717098	-0.736004	-1.24595	-0.452017	-0.249308
CIAPIN1	Q6FI81	Anamorsin	Q6FI81;Q6FI81-3			6	-1.57523	-1.32193	-1.79326	-1.31398	-0.122162	-1.65177	-1.30304	-1.72877	-1.40446	-0.27275	-1.47109	-0.944527	-1.34092	-1.12403	0.0702519	-1.94758	-1.18079	-1.39992	-1.31879	-0.31242	-1.75799	-1.22533	-1.60415	-0.861657	-0.0863389	-1.2753	-1.21682	-1.64489	-0.85212	-0.114816
CIB1	Q99828	Calcium and integrin-binding protein 1	Q99828;Q99828-2			1																										0.60966	-0.564969	-0.444361	0.537942	2.54137
CIRBP	Q14011	Cold-inducible RNA-binding protein	Q14011;Q14011-2			6	1.21946	1.18663	-0.305699	-1.21063	-1.34986	1.12856	1.18637	-0.378176	-1.22617	-1.46805	1.62185	1.18834	-0.3928	-1.29796	-1.4665	1.04397	0.914718	-0.53126	-1.50992	-1.87509	1.34613	1.08352	-0.511896	-1.19542	-1.23179	1.47503	1.09261	-0.553003	-1.19116	-1.24315
CIRH1A	Q969X6	Cirhin	Q969X6;Q969X6-3;Q969X6-2			6	-0.539016	1.37746	0.324465	-0.596885	-1.04507	-0.471329	1.25308	0.180275	-0.760211	-1.1936	0.730749	1.27441	0.187261	-0.712717	-1.16524	-0.505451	0.729009	0.0443242	-1.02806	-1.55801	0.224287	1.38775	-0.149937	-0.625778	-0.955928	0.217851	1.1358	-0.207544	-0.737519	-0.952378
CISD1	Q9NZ45	CDGSH iron-sulfur domain-containing protein 1	Q9NZ45	Mitochondrion	Mito_Outer	6	-1.06034	-0.586471	2.67319	3.77957	4.65312	-0.963813	-0.473971	2.5852	3.91006	4.73709	-1.05179	-0.469689	2.34613	3.79108	4.83355	-1.1473	-0.622465	2.3864	3.94495	4.74524	-1.1373	-0.758819	2.4981	3.83603	4.94612	-0.875937	-0.655808	2.5274	4.27612	4.96874
CISD2	Q8N5K1	CDGSH iron-sulfur domain-containing protein 2	Q8N5K1			6	0.419107	-0.846272	-0.307394	1.05283	3.06242	0.480162	-0.716742	-0.457732	1.09329	3.28242	0.457647	-0.686824	-0.613829	1.05554	3.17946	0.399007	-0.760895	-0.588791	1.08107	3.13808	0.135141	-0.926673	-0.423043	1.33033	2.90423	0.467697	-0.869464	-0.414307	1.47451	3.03726
CISD3	P0C7P0	CDGSH iron-sulfur domain-containing protein 3, mitochondrial	P0C7P0			3	-1.04737	-0.565054	2.30118	2.56233	-0.670176	-1.02309	-0.374225	1.53645	0.0890913	0.798673						-0.982021	-0.622821	-0.19851	3.02217	1.75758
CIT	O14578-4	Citron Rho-interacting kinase	O14578-4;O14578			6	-0.966968	1.05471	0.644779	-0.215463	-0.420897	-0.937381	1.07574	0.641084	-0.294473	-0.523359	-0.956348	1.11882	0.663846	-0.375085	-0.512102	-1.04391	0.899176	0.706464	-0.297697	-0.671095	-0.478005	1.17479	-0.0404079	-0.763856	-0.697008	-0.111103	1.27709	-0.078716	-0.735019	-0.661547
CKAP2	Q8WWK9-5	Cytoskeleton-associated protein 2	Q8WWK9-5;Q8WWK9;Q8WWK9-6;Q8WWK9-4			6	1.2734	1.27911	-0.00910321	-0.844199	-1.04287	1.62952	1.52687	0.0973411	-0.755892	-0.850298	1.27304	1.14333	-0.00662272	-0.919097	-0.941503	1.63231	1.25151	0.278698	-0.716552	-1.04976	1.65581	1.35265	-0.370135	-0.959963	-0.84306	1.99852	1.34415	-0.228993	-0.893357	-0.726138
CKAP2L	Q8IYA6	Cytoskeleton-associated protein 2-like	Q8IYA6;Q8IYA6-3			2																					1.7666	1.28836	-0.429168	-1.19605	-0.862156	1.71295	1.06171	-0.368328	-0.783142	-0.850454
CKAP4	Q07065	Cytoskeleton-associated protein 4	Q07065			6	0.593402	-1.00113	-0.359416	1.50101	4.18951	0.649018	-0.860164	-0.499769	1.54032	4.27001	0.582171	-0.789112	-0.686801	1.53137	4.42405	0.58477	-0.824111	-0.647942	1.52271	4.24253	0.204015	-1.16217	-0.326968	2.18085	4.71606	0.523361	-1.02178	-0.271705	2.3759	4.83243
CKAP5	Q14008	Cytoskeleton-associated protein 5	Q14008;Q14008-2;Q14008-3			6	1.55699	1.13166	-0.227945	-1.09385	-1.25991	1.73544	1.47379	0.0176369	-0.873741	-1.05673	1.40947	1.15218	-0.270695	-1.22317	-1.29244	1.60526	1.44435	0.0569996	-0.888087	-1.24257	1.87133	1.29237	-0.467134	-1.11117	-0.9703	2.21475	1.43232	-0.316959	-0.915337	-0.786049
CKB	P12277	Creatine kinase B-type	P12277			6	-1.35986	-1.42403	-1.89749	-1.83614	-0.604345	-1.48028	-1.43784	-1.94597	-1.80058	-0.746567	-1.47409	-1.29124	-1.81279	-1.78563	-0.654899	-1.86486	-1.26934	-1.77216	-1.7108	-0.699443	-1.75721	-1.62611	-2.17553	-1.70543	-1.13416	-1.05889	-1.34788	-1.99378	-1.69961	-1.24335
CKMT1A	P12532	Creatine kinase U-type, mitochondrial	P12532;P12532-2			6	-0.499341	-0.225953	0.131458	-0.130318	0.50782	-0.46935	-0.0647213	0.347099	0.0492125	0.583038	-0.304184	-0.0613303	0.139993	-0.16196	0.161694	-0.536754	-0.172701	0.232292	0.0196308	0.1145	-0.282	-0.127337	-0.280527	-0.605771	-0.177327	-0.000302998	0.0625362	-0.837945	-0.482513	-0.154763
CKS1B	P61024	Cyclin-dependent kinases regulatory subunit 1	P61024			6	0.0183493	0.0294175	-0.532908	-0.867989	-0.759796	0.026446	0.208268	-0.520873	-0.785378	-0.798667	0.178109	0.0918014	-0.507398	-0.83939	-0.831666	-0.205447	0.00619029	-0.499259	-0.77915	-0.977923	0.188401	0.170694	-0.495044	-0.743811	-0.693598	0.486663	0.202637	-0.580742	-0.66262	-0.569586
CKS2	P33552	Cyclin-dependent kinases regulatory subunit 2	P33552			6	-0.132958	-0.100561	-0.529302	-0.703501	-0.518432	0.111165	-0.103364	-0.530885	-0.679712	-0.55131	0.00590296	-0.205031	-0.635405	-0.722063	-0.752072	-0.320522	-0.190586	-0.534621	-0.46178	-0.536168	0.0211954	-0.025177	-0.593093	-0.700919	-0.563092	0.441271	0.13711	-0.470209	-0.48839	-0.373234
CLASP1	Q7Z460-4	CLIP-associating protein 1	Q7Z460-4			6	1.37278	1.14965	-0.155823	-1.1166	-1.413	1.59072	1.48006	0.0935602	-0.88281	-1.31233	1.3648	1.36664	0.113834	-1.08767	-1.41192	1.37573	1.52902	0.346191	-0.813499	-1.42763	1.70377	1.47035	-0.315989	-1.09625	-1.17072	2.04953	1.53052	-0.108114	-0.931783	-1.0057
CLASP1	Q7Z460	CLIP-associating protein 1	Q7Z460			2																1.56287	1.52642	0.449852	-0.792557	-1.34876	1.88612	1.66975	-0.205713	-1.12026	-1.11341
CLASP2	O75122-3	CLIP-associating protein 2	O75122-3			6	1.13744	1.08018	-0.0750032	-0.99951	-1.51854	1.363	1.24531	0.153546	-0.769502	-1.31545	1.02297	1.31858	0.145482	-1.02057	-1.5544	1.07279	1.37884	0.401958	-0.787045	-1.51812	1.48151	1.51657	-0.228267	-1.09216	-1.37295	1.79743	1.58058	-0.0694519	-0.773787	-1.13255
CLASP2	O75122	CLIP-associating protein 2	O75122			4	1.40321	1.04313	-0.110059	-1.13305	-1.4295						0.778209	1.11823	0.187641	-0.98017	-1.44729	1.26544	1.54023	0.534958	-0.685686	-1.62932						1.82948	1.89832	0.0298416	-0.835677	-1.16007
CLCC1	Q96S66	Chloride channel CLIC-like protein 1	Q96S66;Q96S66-2;Q96S66-3;Q96S66-4			6	0.537942	-0.810814	-0.391683	0.962364	3.27335	0.653152	-0.649457	-0.451465	1.01999	3.24247	0.601601	-0.641469	-0.727547	0.988994	3.32955	0.584963	-0.647626	-0.645886	0.991245	3.27175	0.228357	-0.942363	-0.494516	1.24671	3.25403	0.592732	-0.762706	-0.394525	1.40806	3.3598
CLCN3	P51790	H(+)/Cl(-) exchange transporter 3	P51790;P51790-4;P51790-5	Endosome	Endosome	6	1.77825	-0.375665	-0.727308	-0.432649	0.430285	1.81717	-0.255202	-0.814945	-0.253653	0.274769	1.52231	-0.154988	-0.790484	-0.347105	0.185867	1.3484	-0.0719974	-0.819597	-0.311417	0.21313	1.41446	-0.399863	-0.785005	-0.0075651	0.243303	1.78178	-0.174833	-1.04647	0.0582472	0.167743
CLCN7	P51798	H(+)/Cl(-) exchange transporter 7	P51798;P51798-2	Lysosome	Lysosome	6	1.41554	-0.883183	-0.640456	0.465609	2.03005	1.57836	-0.844691	-0.807579	0.392427	2.17859	1.38056	-0.689171	-1.01841	0.455018	2.18682	1.43824	-0.562367	-0.887447	0.373843	2.17766	1.22848	-1.00561	-0.921445	0.339023	1.93251	1.87109	-0.800325	-0.969537	0.582556	1.98827
CLDND1	Q9NY35	Claudin domain-containing protein 1	Q9NY35;Q9NY35-2			4	-0.370508	-0.235161	0.0681893	0.683023	2.45759	-0.295411	-0.267149	-0.169939	0.622837	1.62391	-0.440381	-0.191178	-0.113068	0.735349	2.84711	-0.556584	-0.540883	-0.408244	0.253989	2.20417
CLEC16A	Q2KHT3-2	Protein CLEC16A	Q2KHT3-2			5	0.474773	0.0308304	-0.734563	-1.12064	-0.196227	0.774924	-0.000952493	-0.364441	-0.748238	-0.0127519	0.868845	0.75745	-0.555842	-1.1202	-0.260204	0.0391384	0.511468	-0.47696	-0.886673	-0.709127	0.383939	0.393636	-0.666141	-0.953718	-0.627048
CLIC1	O00299	Chloride intracellular channel protein 1	O00299			6	-0.696213	-0.895959	-1.24872	-0.912754	0.304745	-0.721801	-0.858175	-1.2304	-0.898942	0.272023	-0.764788	-0.740673	-1.186	-0.91757	0.335026	-1.15139	-0.885446	-1.11904	-0.858907	0.16633	-1.06978	-1.20813	-1.57025	-0.776577	-0.0261904	-0.532428	-1.0233	-1.39562	-0.770707	-0.126612
CLIC4	Q9Y696	Chloride intracellular channel protein 4	Q9Y696			6	-0.0817206	-0.432416	-0.254393	0.643949	2.68062	-0.135126	-0.345949	-0.394259	0.675816	2.75437	-0.249514	-0.472229	-0.580936	0.468427	2.67525	-0.381385	-0.630305	-0.668134	0.410992	2.50741	-0.359046	-0.780934	-0.606716	0.845912	2.71216	0.0423642	-0.572072	-0.492545	1.07204	2.69675
CLINT1	Q14677-3	Clathrin interactor 1	Q14677-3;Q14677-2			6	-0.0343081	-0.149041	-0.786646	-1.12686	-0.741107	-0.220581	0.180021	-0.843267	-1.20184	-0.623154	0.0641931	0.466444	-0.290974	-1.00436	-0.629813	-0.140873	0.536053	-0.264599	-1.00378	-0.882651	-0.357067	0.18916	-0.596645	-0.993293	-0.800651	-0.0291169	0.119688	-0.573209	-0.740649	-0.696143
CLIP1	P30622-2	CAP-Gly domain-containing linker protein 1	P30622-2;P30622;P30622-1			6	-0.693598	-0.644645	-0.88462	-1.14436	-1.03136	-0.63803	-0.547257	-0.979487	-0.876413	-1.01447	-0.699537	-0.538367	-0.671531	-1.11266	-0.743859	-0.721991	-0.363067	-0.47321	-0.850116	-1.03937	-0.592354	-0.405795	-0.818732	-0.815986	-0.812106	-0.376995	-0.377557	-0.832616	-0.731374	-0.712528
CLK3	P49761	Dual specificity protein kinase CLK3	P49761;P49761-1;P49761-3			1											1.31272	0.971074	-0.131282	-1.24472	-1.51907
CLMP	Q9H6B4	CXADR-like membrane protein	Q9H6B4	Plasma membrane	Plasma membrane	6	-0.228419	-0.364552	-0.0429918	0.534958	2.20989	-0.221926	-0.27521	-0.20025	0.447738	2.21266	-0.265934	-0.222818	-0.25472	0.459746	2.0438	-0.508568	-0.427246	-0.533681	0.245617	1.80273	-0.580957	-0.753434	-0.51899	0.695548	2.19846	-0.286621	-0.575873	-0.26986	0.822037	-0.880338
CLN3	Q13286	Battenin	Q13286;Q13286-4;Q13286-2;Q13286-3;Q13286-7;Q13286-6			4						1.18587	-0.715628	-0.604542	0.60502	0.897937						1.35857	-0.840888	-0.652901	0.340961	0.989793	1.00375	-0.936083	-0.750203	0.649018	1.46279	1.56233	-0.867199	-0.613719	0.882447	1.79631
CLN5	O75503	Ceroid-lipofuscinosis neuronal protein 5	O75503			6	1.09417	-0.77596	-0.240998	0.823668	2.84236	-0.0537183	-0.679157	-0.0933095	0.764856	2.8245	-0.0515786	-0.0775738	-0.70463	0.666029	2.91609	-0.350578	-0.601628	-0.486873	0.587941	2.52185	-0.121879	-0.832976	-0.586926	0.948377	2.94323	-0.174589	-0.891322	-0.664494	1.15549	2.7866
CLN6	Q9NWW5-2	Ceroid-lipofuscinosis neuronal protein 6	Q9NWW5-2;Q9NWW5			4	0.264236	-0.786622	-0.370079	0.46874	3.40054						-0.0925248	-0.662917	-0.658675	1.09173	2.69001						0.273934	-0.867489	-0.404764	1.48171	3.25936	0.505383	-0.894322	-0.337995	1.77674	3.71896
CLNS1A	P54105	Methylosome subunit pICln	P54105			4	-1.10321	-1.31448	-0.916154	-1.06278	-0.3723	-1.76547	-1.22492	-1.50574	-1.28441	-0.429304	-1.19192	-0.820871	-1.06888	-1.15435	-0.626424						-1.5785	-0.996542	-1.69544	-0.775145	-0.856136
CLP1	Q92989	Polyribonucleotide 5-hydroxyl-kinase Clp1	Q92989;Q92989-2			3						0.0280033	0.960289	-0.296067	-1.28455	-2.15521	1.23934	1.52326	-0.204965	-1.36156	-1.88587											0.165815	0.56988	-0.828921	-2.01864	-2.21806
CLPB	Q9H078-2	Caseinolytic peptidase B protein homolog	Q9H078-2;Q9H078;Q9H078-3;Q9H078-5;Q9H078-4			6	-1.26181	-0.527533	3.00223	2.95299	3.12648	-1.14717	-0.343128	3.04782	3.36008	3.13315	-1.17648	-0.281369	2.95741	3.28821	3.05235	-1.31308	-0.483783	2.98747	3.40067	2.98781	-1.34916	-0.641311	2.75037	2.92355	2.68711	-0.94034	-0.467274	2.72561	3.01387	2.91477
CLPP	Q16740	ATP-dependent Clp protease proteolytic subunit, mitochondrial	Q16740	Mitochondrion	Mito_Matrix	6	-1.17325	-0.601146	3.66925	4.99209	5.04701	-1.13609	-0.474432	3.61176	4.9306	4.92633	-1.17417	-0.434715	3.34127	4.88245	5.04728	-1.27083	-0.628073	3.19264	4.92477	5.03602	-1.27593	-0.843137	3.40694	4.63854	3.24362	-0.902983	-0.653673	3.49902	3.97242	3.78492
CLPTM1	O96005	Cleft lip and palate transmembrane protein 1	O96005;O96005-4;O96005-3			6	0.414785	-0.944471	-0.536545	0.763582	2.84139	0.576667	-0.757087	-0.624043	0.790021	2.97889	0.506805	-0.649978	-0.788664	0.743472	3.02761	0.391768	-0.732932	-0.791208	0.751806	2.82857	0.175684	-1.04519	-0.596078	1.04845	2.8425	0.507516	-0.905737	-0.509594	1.24135	3.0843
CLPTM1L	Q96KA5	Cleft lip and palate transmembrane protein 1-like protein	Q96KA5;Q96KA5-2			6	0.558855	-0.827871	-0.38579	1.04236	3.24071	0.594931	-0.731973	-0.501116	1.05929	3.39479	0.536252	-0.695816	-0.719044	1.03576	3.46871	0.482952	-0.754796	-0.720802	1.03168	3.18431	0.168642	-0.970102	-0.464086	1.37	3.12937	0.566864	-0.860583	-0.333716	1.6044	3.35403
CLPX	O76031	ATP-dependent Clp protease ATP-binding subunit clpX-like, mitochondrial	O76031	Mitochondrion	Mito_Matrix	6	-1.17648	-0.648123	3.65592	4.50093	4.57253	-1.13365	-0.466556	3.49057	4.45286	4.61759	-1.14258	-0.435144	3.1875	4.70775	4.47106	-1.30048	-0.64557	3.32251	4.61259	4.73704	-1.24137	-0.871812	3.18888	4.84001	4.85858	-0.896254	-0.64336	3.32294	4.62673	5.0376
CLSTN1	O94985-2	Calsyntenin-1	O94985-2;O94985			6	0.0501882	-0.670865	-0.365518	0.253868	1.41873	0.354565	-0.579469	-0.509348	0.397365	1.54364	-0.165807	-0.639714	-0.912429	0.253384	1.60203	-0.0746993	-0.728503	-0.644916	0.185105	1.56365	-0.0886842	-0.85457	-0.490983	0.552475	1.97688	0.325271	-0.613653	-0.400301	1.00755	2.18094
CLTA	P09496-2	Clathrin light chain A	P09496-2;P09496;P09496-4;P09496-3;P09496-5	Large Protein Complex	Large Protein Complex	6	-0.374131	-0.22164	-0.357363	-0.298424	0.376179	-0.30627	-0.118273	-0.381837	-0.268487	0.479748	-0.378138	-0.260826	-0.487682	-0.34496	0.442864	-0.567147	-0.303365	-0.473991	-0.411829	0.265437	-0.626001	-0.442144	-0.683738	-0.448095	0.194591	-0.228419	-0.311614	-0.749693	-0.365927	0.130008
CLTB	P09497-2	Clathrin light chain B	P09497-2;P09497	Large Protein Complex	Large Protein Complex	6	-0.408914	-0.155229	-0.403084	-0.264928	0.368824	-0.225481	0.0321008	-0.378438	-0.358398	0.376957	-0.3359	-0.193701	-0.42649	-0.442007	0.388686	-0.51835	-0.188562	-0.543804	-0.503118	0.0926134	-0.628029	-0.317049	-0.376451	-0.400339	0.0832474	-0.160024	-0.180414	-0.600293	-0.333462	0.0560285
CLTC	Q00610-2	Clathrin heavy chain 1	Q00610-2;Q00610	Large Protein Complex	Large Protein Complex	6	-0.369744	-0.1908	-0.286498	-0.222717	0.50121	-0.340843	-0.0683018	-0.316348	-0.252449	0.4728	-0.323101	-0.122476	-0.391002	-0.264443	0.490159	-0.538744	-0.295163	-0.436998	-0.368924	0.27035	-0.583463	-0.426102	-0.673969	-0.384075	0.223546	-0.283896	-0.286709	-0.669419	-0.249136	0.213503
CLTCL1	P53675	Clathrin heavy chain 2	P53675;P53675-2			6	0.187134	0.201885	-0.151987	-0.342689	0.204015	0.0106366	0.352307	-0.18922	-0.366932	0.418352	0.205768	0.339935	-0.30768	-0.365797	0.160275	-0.060307	0.0458623	-0.360046	-0.717928	0.0783366	-0.079539	0.147567	-0.26356	-0.463191	0.171207	0.215741	0.207768	-0.460131	-0.294243	-0.0367922
CLU	P10909	Clusterin	P10909;P10909-5;P10909-2;P10909-4;P10909-3			6	0.12446	-0.710307	-0.282035	0.482125	1.78094	0.162983	-0.641131	-0.439911	0.467279	1.78144	0.105946	-0.623954	-0.597234	0.374845	1.60905	0.0768327	-0.704183	-0.658583	0.353436	1.47379	-0.0808049	-0.739493	-0.244309	0.872395	1.85491	0.323658	-0.668043	-0.183261	0.934479	1.79373
CLUH	O75153	Clustered mitochondria protein homolog	O75153			6	0.164786	0.295723	-0.807351	-1.49533	-1.12475	0.135666	0.416732	-0.792532	-1.49439	-1.09385	0.0728604	0.365693	-0.668708	-1.43479	-1.09678	-0.0472192	0.430071	-0.538576	-1.28009	-1.13232	0.14978	0.331705	-0.806518	-1.25915	-0.947389	0.46289	0.437015	-0.705759	-1.06685	-0.83182
CMAS	Q8NFW8	N-acylneuraminate cytidylyltransferase	Q8NFW8			1	-0.641154	1.88986	0.0149265	-0.635988	-1.01089
CMBL	Q96DG6	Carboxymethylenebutenolidase homolog	Q96DG6			6	-1.43094	-1.30458	-1.85262	-1.83475	-0.489524	-1.50173	-1.41569	-1.97915	-1.83619	-0.596863	-1.32348	-1.28743	-1.76655	-1.66529	-0.579275	-1.85074	-1.07327	-1.6214	-1.78881	-0.633815	-1.56354	-1.57936	-2.07182	-1.51342	-0.942889	-0.993838	-1.37658	-1.99885	-1.5135	-1.04638
CMC1	Q7Z7K0	COX assembly mitochondrial protein homolog	Q7Z7K0			6	-1.08773	-0.572608	2.86368	3.65042	3.58051	-1.1187	-0.454941	2.6472	3.55631	3.84649	-1.10634	-0.385526	2.74179	3.67231	3.28554	-1.24612	-0.569137	2.50997	3.76171	3.71951	-1.26937	-0.771348	2.5366	3.66642	3.51652	-0.849024	-0.582923	2.73066	3.76192	3.86493
CMC2	Q9NRP2	COX assembly mitochondrial protein 2 homolog	Q9NRP2			6	-1.05128	-0.430898	1.30276	1.76689	2.58549	-1.06446	-0.253206	1.27095	1.87448	2.85736	-0.955564	-0.179743	1.18441	1.70088	2.44493	-1.16391	-0.422385	1.22799	1.71936	2.46273	-1.26202	-0.542164	1.07231	1.80694	2.35989	-0.869939	-0.433526	1.16202	1.93557	2.5271
CMPK1	P30085	UMP-CMP kinase	P30085;P30085-2			6	-1.25742	-1.03428	-1.10569	-0.977582	0.25544	-1.18475	-1.02207	-1.21867	-0.897839	0.166972	-1.28247	-0.904899	-1.01395	-0.954222	0.280838	-1.55652	-1.00069	-0.895851	-0.658561	-0.0258378	-1.5544	-1.08149	-1.14899	-0.692222	-0.0120389	-0.965615	-0.912157	-1.21294	-0.720303	-0.160863
CMSS1	Q9BQ75	Protein CMSS1	Q9BQ75;Q9BQ75-2			6	1.51748	1.51536	-0.246207	-1.15277	-1.45099	0.96798	0.900876	-0.782596	-1.65331	-2.18462	1.85762	1.45691	-0.351406	-1.43987	-1.68066	1.02843	0.820322	-0.948781	-1.84213	-2.57992	1.59178	1.38835	-0.599856	-1.24161	-1.31115	1.26867	0.701327	-1.12929	-1.76592	-1.89336
CMTM4	Q8IZR5	CKLF-like MARVEL transmembrane domain-containing protein 4	Q8IZR5;Q8IZR5-2;Q8IZR5-3			6	0.129876	0.00446544	-0.0424717	0.20989	0.459222	-0.133147	-0.0836457	-0.148737	0.0518593	0.654069	-0.0106575	0.0672257	-0.107741	0.149129	0.6054	-0.229907	-0.123355	-0.495105	-0.0922787	0.416083	-0.306395	-0.248331	-0.195814	0.0721744	0.679964	-0.0354757	-0.23613	-0.619182	0.156526	0.572696
CMTR1	Q8N1G2	Cap-specific mRNA (nucleoside-2-O-)-methyltransferase 1	Q8N1G2			6	-0.513028	0.0896337	0.078883	-0.547637	-1.0175	-0.187296	0.595408	-0.140317	-0.967871	-0.987703	0.183709	0.753605	-0.0903574	-0.870888	-0.827461	-0.347215	0.23634	-0.600184	-1.30961	-1.4839	-0.0112681	0.702835	-0.223205	-0.693668	-0.579038	-0.119887	0.179129	-0.540254	-0.812334	-0.814793
CNBP	P62633-4	Cellular nucleic acid-binding protein	P62633-4;P62633-8			6	1.20627	0.880803	-0.537571	-1.27568	-0.958056	1.39435	1.1003	-0.255219	-1.02621	-0.67489	1.04061	0.818851	-0.620756	-1.44077	-1.00061	1.05172	0.970706	-0.379977	-1.16958	-0.960356	1.38222	0.912343	-0.607485	-1.09249	-0.789761	1.75749	1.11357	-0.404	-0.929171	-0.580094
CNBP	P62633	Cellular nucleic acid-binding protein	P62633;P62633-2;P62633-7;P62633-3;P62633-5;P62633-6			1																					1.48104	0.835358	-0.72016	-1.03339	-0.924262
CNDP2	Q96KP4	Cytosolic non-specific dipeptidase	Q96KP4;Q96KP4-2			6	-1.63182	-1.38308	-1.50283	-1.73884	-0.801984	-1.33224	-0.75733	-1.73826	-1.46678	-0.406369	-1.45391	-1.11751	-1.80088	-1.43031	-0.144106	-1.56052	-1.15759	-1.82286	-2.0723	-0.536922	-1.35395	-1.64968	-2.31158	-1.73928	-1.20022	-1.10662	-1.14395	-2.20903	-1.92095	-0.977014
CNIH4	Q9P003	Protein cornichon homolog 4	Q9P003			6	0.765535	-0.312187	-0.363197	-0.283931	0.302992	0.80331	-0.195682	-0.450577	-0.249428	0.349026	0.8279	-0.119714	-0.518763	-0.30463	0.314174	0.682663	-0.176463	-0.510375	-0.162783	0.13829	0.501516	-0.335062	-0.330429	-0.127431	0.177471	0.970191	-0.297325	-0.290021	0.0706641	0.2587
CNN2	Q99439	Calponin-2	Q99439;Q99439-2			6	-1.16172	-1.38817	-0.801104	-0.502546	0.503247	-1.26309	-1.15422	-0.706017	-0.343934	0.480265	-1.11973	-0.478165	-0.235263	0.176706	0.927366	-1.26836	-0.692805	0.0546401	0.227987	0.512682	-1.25791	-0.925796	-0.783514	-0.131139	0.668301	-0.911478	-0.893732	-0.67701	0.109026	0.956651
CNNM2	Q9H8M5	Metal transporter CNNM2	Q9H8M5;Q9H8M5-2;Q9H8M5-3	Plasma membrane	Plasma membrane	6	-0.506353	-0.282983	0.293841	1.27083	2.89159	-0.299578	-0.129276	0.119954	1.02127	2.86531	-0.281509	-0.295606	0.239398	1.2716	2.02379	-0.462754	-0.561111	-0.0763716	1.267	2.21073	-0.596361	-0.764739	-0.215094	1.42094	2.69486	-0.393217	-0.656604	-0.22989	1.51531	2.14042
CNNM3	Q8NE01	Metal transporter CNNM3	Q8NE01;Q8NE01-2;Q8NE01-3	Plasma membrane	Plasma membrane	6	-0.36062	-0.36965	0.14509	1.04271	3.00313	-0.214173	-0.236928	-0.00862419	0.956726	2.90541	-0.321874	-0.274302	-0.213103	0.862352	2.95349	-0.517131	-0.561026	-0.316151	0.695994	2.53067	-0.543972	-0.741324	-0.261137	1.05873	2.58842	-0.201244	-0.57781	-0.252673	1.22373	3.01739
CNNM4	Q6P4Q7	Metal transporter CNNM4	Q6P4Q7			1																-0.840267	-0.687149	-0.188003	0.12618	3.12284
CNOT1	A5YKK6	CCR4-NOT transcription complex subunit 1	A5YKK6;A5YKK6-4	Large Protein Complex	Large Protein Complex	6	1.91583	1.06874	-0.548501	-1.44324	-1.13372	2.00734	1.20295	-0.461521	-1.41288	-1.10858	1.86128	1.15309	-0.431404	-1.4521	-1.13562	1.94347	1.28345	-0.263681	-1.29071	-1.1644	1.91915	1.08855	-0.586969	-1.28114	-1.03691	2.23744	1.22163	-0.462575	-1.07531	-0.889129
CNOT10	Q9H9A5	CCR4-NOT transcription complex subunit 10	Q9H9A5;Q9H9A5-2;Q9H9A5-6;Q9H9A5-3;Q9H9A5-4;Q9H9A5-5	Large Protein Complex	Large Protein Complex	6	2.07413	1.15036	-0.561388	-1.39464	-1.12847	2.16047	1.29977	-0.43778	-1.36892	-1.12189	1.98616	1.32043	-0.398912	-1.47337	-1.09317	2.05005	1.51076	-0.213571	-1.23552	-1.17566	2.15678	1.13868	-0.539897	-1.30961	-1.00825	2.47682	1.25755	-0.46941	-1.0723	-0.894563
CNOT11	Q9UKZ1	CCR4-NOT transcription complex subunit 11	Q9UKZ1	Large Protein Complex	Large Protein Complex	6	1.83495	1.11317	-0.518205	-1.40928	-1.07939	1.91736	1.18808	-0.333243	-1.31269	-1.17791	2.024	1.41386	-0.406637	-1.45652	-1.17752	1.81685	1.21269	-0.27113	-1.33428	-1.17684	2.02304	1.09869	-0.609046	-1.27157	-1.00162	2.47845	1.199	-0.389054	-1.0912	-0.905034
CNOT2	Q9NZN8	CCR4-NOT transcription complex subunit 2	Q9NZN8;Q9NZN8-4;Q9NZN8-5;Q9NZN8-2	Large Protein Complex	Large Protein Complex	6	2.05495	1.04278	-0.547067	-1.46909	-1.16579	2.01496	1.08379	-0.500075	-1.44422	-1.18092	1.86485	1.1279	-0.471449	-1.51618	-1.13055	1.98645	1.24811	-0.320162	-1.26417	-1.18361	2.06561	0.953824	-0.661958	-1.32034	-1.0932	2.53899	1.27429	-0.491186	-1.03351	-0.930848
CNOT3	O75175	CCR4-NOT transcription complex subunit 3	O75175;O75175-2	Large Protein Complex	Large Protein Complex	6	2.08695	1.15309	-0.638636	-1.46077	-1.1644	2.12042	1.24708	-0.532533	-1.5012	-1.10821	1.65933	1.14679	-0.517317	-1.49423	-1.19724	1.94358	1.30824	-0.326932	-1.34318	-1.19916	2.03481	1.07355	-0.629144	-1.3684	-1.05391	2.36025	1.29101	-0.476558	-1.14245	-0.965841
CNOT4	O95628-8	CCR4-NOT transcription complex subunit 4	O95628-8;O95628-9;O95628-4;O95628-10			6	0.954196	0.0833836	-0.937906	-1.36327	-1.0407	1.69733	0.490057	-0.505533	-1.44328	-0.981936	0.112367	0.244522	-0.906764	-1.68251	-1.19674	0.932666	0.407516	-0.519962	-1.31366	-1.15946	1.22953	0.56511	-0.810409	-1.38673	-0.96207	1.50274	0.715981	-0.675558	-1.01899	-0.79621
CNOT6	Q9ULM6	CCR4-NOT transcription complex subunit 6	Q9ULM6			5	2.2482	1.17415	-0.517544	-1.5223	-1.23596	1.86552	1.13652	-0.46542	-1.36431	-1.18764						2.01806	1.64224	0.0190614	-1.28247	-1.31405	2.16224	1.42718	-0.60799	-1.28272	-1.01089	2.45678	1.22928	-0.477502	-1.00248	-0.929528
CNOT6L	Q96LI5	CCR4-NOT transcription complex subunit 6-like	Q96LI5;Q96LI5-2	Large Protein Complex	Large Protein Complex	6	1.98382	0.904195	-0.512452	-1.36182	-1.02929	2.04845	1.15036	-0.367843	-1.39036	-1.02612	2.0696	1.0246	-0.26029	-1.40217	-1.11048	1.80277	1.09842	-0.194443	-1.32294	-1.14755	2.05821	1.08875	-0.560175	-1.27355	-1.00941	2.5675	1.12744	-0.411848	-1.09832	-0.868937
CNOT7	Q9UIV1	CCR4-NOT transcription complex subunit 7	Q9UIV1;Q9UIV1-2	Large Protein Complex	Large Protein Complex	6	2.04128	1.21549	-0.563241	-1.42148	-1.14509	1.90165	1.35569	-0.42194	-1.34769	-1.13565	2.0798	1.09727	-0.457435	-1.4344	-1.14264	1.93618	1.25671	-0.251539	-1.22156	-1.18672	2.0554	1.04879	-0.574004	-1.31595	-1.10157	2.58386	1.12697	-0.36708	-1.06933	-0.991226
CNOT8	Q9UFF9	CCR4-NOT transcription complex subunit 8	Q9UFF9;Q9UFF9-3;Q9UFF9-2	Large Protein Complex	Large Protein Complex	6	2.07269	1.12241	-0.516904	-1.37213	-1.08645	1.68455	1.18897	-0.394714	-1.34139	-0.994241	1.62994	1.2552	-0.547173	-1.42271	-1.01715	1.86592	1.16954	-0.218649	-1.30843	-1.1603	1.90246	0.989139	-0.609751	-1.18935	-0.988905	2.56828	1.2345	-0.391096	-1.09792	-0.878454
CNP	P09543	2,3-cyclic-nucleotide 3-phosphodiesterase	P09543;P09543-2			6	-0.375029	-0.316708	0.0316775	0.577731	2.42374	-0.351553	-0.214374	-0.0268222	0.628447	2.62532	-0.281877	-0.181248	-0.18449	0.522156	2.34869	-0.559877	-0.425966	-0.287272	0.32964	2.06612	-0.673256	-0.630394	-0.243984	0.748976	2.45278	-0.305878	-0.504407	-0.157625	1.04523	2.51876
CNPY2	Q9Y2B0	Protein canopy homolog 2	Q9Y2B0			6	0.677892	-0.975283	-0.406235	1.49891	3.8745	0.722029	-0.833079	-0.526847	1.46252	4.05189	0.589188	-0.823524	-0.678349	1.41219	3.92913	0.575506	-0.870203	-0.650227	1.40898	3.90641	0.218967	-1.08409	-0.301586	1.93693	4.0283	0.62938	-1.01625	-0.294261	2.04086	4.06927
CNPY3	Q9BT09	Protein canopy homolog 3	Q9BT09			6	0.715893	-0.868147	-0.27507	1.42557	3.38391	0.798175	-0.767266	-0.355608	1.44816	3.42707	0.635615	-0.74212	-0.578499	1.27393	3.56133	0.640899	-0.647761	-0.497955	1.33605	2.93753	0.338909	-0.96539	-0.184752	2.09336	3.10663	0.638584	-0.896979	-0.275245	1.84197	3.62211
CNPY4	Q8N129	Protein canopy homolog 4	Q8N129			6	0.616358	-0.956292	-0.464365	1.43819	4.07741	0.675455	-0.885127	-0.482755	1.41727	3.98996	0.48388	-0.876917	-0.741614	1.35564	3.63935	0.435629	-0.85035	-0.687242	1.33285	5.12143	0.246955	-1.18646	-0.351332	1.75899	4.06152	0.566766	-1.03086	-0.373122	1.99653	4.76522
COA1	Q9GZY4	Cytochrome c oxidase assembly factor 1 homolog	Q9GZY4			1																										-0.811574	-0.549536	2.71543	4.38998	3.45141
COA3	Q9Y2R0	Cytochrome c oxidase assembly factor 3 homolog, mitochondrial	Q9Y2R0	Mitochondrion	Mito_Inner	5						-1.15656	-0.558644	3.12585	4.06609	4.95224	-1.17951	-0.521246	2.8767	4.63285	4.41549	-1.35483	-0.674475	2.76471	4.4551	5.23787	-1.29166	-0.82782	3.00385	4.65426	5.18603	-0.87271	-0.645954	3.00942	4.94776	5.4448
COA4	Q9NYJ1	Cytochrome c oxidase assembly factor 4 homolog, mitochondrial	Q9NYJ1;Q9NYJ1-2			5	-1.23436	-0.383831	2.46699	2.55655	3.08367	-1.21662	-0.149185	2.39114	2.57287	3.27717	-1.03812	0.129613	2.34903	2.93544	3.32654	-1.38327	-0.223256	2.47706	2.80674	3.48091						-1.26223	-0.280545	1.27751	2.17457	2.1679
COA5	Q86WW8	Cytochrome c oxidase assembly factor 5	Q86WW8			1	-0.796536	-0.431248	1.10575	1.46017	1.32014
COA6	Q5JTJ3	Cytochrome c oxidase assembly factor 6 homolog	Q5JTJ3;Q5JTJ3-2;Q5JTJ3-3			6	-1.21759	-0.499381	2.9071	3.36079	3.65076	-1.14079	-0.335099	2.99505	3.47483	3.83208	-1.14612	-0.251127	2.92086	3.23992	3.7551	-1.29297	-0.487298	2.87639	3.63807	3.91982	-1.44293	-0.716837	2.54305	3.1729	3.38018	-1.0591	-0.500585	2.56562	1.63087	3.54362
COA7	Q96BR5	Cytochrome c oxidase assembly factor 7	Q96BR5	Mitochondrion	Mito_Matrix	6	-1.28859	-0.394411	2.47275	2.47977	2.93463	-1.16314	-0.219186	2.36575	2.78476	3.11553	-1.03024	0.0762854	2.51048	2.69557	2.59321	-1.27575	-0.311148	2.53894	2.75613	2.91491	-1.63541	-0.446915	1.71053	1.85782	2.29848	-1.16301	-0.307002	1.61819	2.18596	2.31635
COASY	Q13057	Bifunctional coenzyme A synthase	Q13057;Q13057-2			6	-1.177	-0.671761	0.156526	0.484911	1.22182	-1.27097	-0.690288	0.154454	0.407625	1.0411	-1.10231	-0.539121	0.403595	0.518636	1.2719	-1.30112	-0.570336	0.366476	0.342327	1.18472	-1.33366	-0.879038	0.10742	0.675093	1.03344	-1.02248	-0.76621	0.00187429	0.617298	1.02588
COBL	O75128	Protein cordon-bleu	O75128;O75128-2;O75128-3;O75128-7;O75128-6			6	-0.724373	0.262794	1.28066	1.27065	1.20983	-0.741951	0.441271	1.34295	1.34119	1.51828	-0.850611	0.153027	1.02928	1.26813	1.3034	-1.177	-0.201493	0.839395	1.20094	0.993131	-1.17824	-0.0732415	0.813032	0.70186	1.03055	-0.958869	0.067501	0.768671	0.746313	0.913263
COBLL1	Q53SF7-4	Cordon-bleu protein-like 1	Q53SF7-4;Q53SF7-2;Q53SF7;Q53SF7-3			6	-0.310987	0.47228	0.372395	0.387583	0.294077	-0.70934	0.447738	0.272023	0.511063	0.489235	-0.700497	0.00676478	0.395611	0.375957	0.397693	-0.963532	-0.126675	0.361544	0.295135	0.0542233	-0.92607	-0.342781	0.277033	-0.0697244	0.206018	-0.748505	-0.0510404	0.135141	0.047678	0.0517201
COG1	Q8WTW3	Conserved oligomeric Golgi complex subunit 1	Q8WTW3			4	-1.03854	-0.764837	0.0322419	0.156655	1.01085	-0.788489	-0.620978	-0.00416096	0.414027	0.427821											-1.22115	-0.737735	0.217107	0.556895	0.924556	-0.768002	-0.640186	0.220082	0.905274	0.980683
COG2	Q14746	Conserved oligomeric Golgi complex subunit 2	Q14746;Q14746-2	Golgi	Golgi	6	-1.12061	-0.716031	0.0422241	0.153805	0.961697	-0.938597	-0.489747	-0.0327871	0.308361	1.13126	-0.791008	-0.00323526	-0.0855426	0.112767	1.09187	-1.14382	-0.555524	-0.215044	0.274291	1.01293	-1.25147	-0.709741	-0.019609	0.430178	0.568421	-0.733435	-0.691965	-0.141032	0.550999	1.12181
COG3	Q96JB2	Conserved oligomeric Golgi complex subunit 3	Q96JB2			4	-1.14931	-0.880843	-0.331245	0.369494	1.43237	-0.799998	-0.51614	0.0784732	0.480472	1.35428											-1.26607	-0.826489	0.251083	0.57918	1.15627	-0.926564	-0.349254	0.0432045	1.18453	0.902498
COG4	Q9H9E3	Conserved oligomeric Golgi complex subunit 4	Q9H9E3;Q9H9E3-3;Q9H9E3-2	Golgi	Golgi	5	-1.14344	-0.829588	-0.288347	-0.0665029	1.00187	-1.07628	-0.479814	-0.0704968	0.0880059	0.71396	-0.916916	-0.429071	-0.191458	-0.0717548	1.00223	-1.20869	-0.715202	-0.331645	0.0655723	0.413919						-0.686638	-0.690661	-0.15343	0.206518	1.29989
COG5	Q9UP83	Conserved oligomeric Golgi complex subunit 5	Q9UP83;Q9UP83-2;Q9UP83-3	Golgi	Golgi	6	-1.22442	-0.616437	-0.0326395	0.0521376	0.606821	-1.01584	-0.680914	-0.142974	0.231924	1.05422	-0.80128	-0.339327	-0.323444	0.418676	0.792356	-1.2546	-0.552601	-0.358953	-0.291574	1.15225	-0.947056	-0.849466	-0.238919	0.456491	0.951289	-0.794633	-0.705923	-0.13223	0.734742	0.719841
COG6	Q9Y2V7	Conserved oligomeric Golgi complex subunit 6	Q9Y2V7;Q9Y2V7-2			2																-1.12548	-0.245386	0.0190614	0.300299	1.20314						-0.845909	-0.620069	-0.00707208	0.361768	0.945308
COG7	P83436	Conserved oligomeric Golgi complex subunit 7	P83436			5						-0.85225	-0.223643	-0.295287	0.102994	1.36177	-0.884141	-0.434286	-0.0925248	0.1153	1.34642	0.229711	-0.544245	-0.272297	0.258941	1.23026	-1.39828	-0.790285	-0.0354313	0.339594	0.9282	-0.789088	-0.738818	-0.0711787	0.370499	0.938323
COIL	P38432	Coilin	P38432			6	1.46336	2.83722	0.664028	-0.644781	-1.33406	0.797096	2.07444	0.19774	-1.20467	-1.89529	1.78935	2.43635	0.561106	-1.00188	-1.55406	0.999711	2.18726	0.144438	-1.25446	-2.27174	1.34352	2.58801	0.309642	-0.850168	-1.64039	1.12035	1.88581	-0.113068	-1.18118	-2.06263
COL12A1	Q99715	Collagen alpha-1(XII) chain	Q99715;Q99715-4;Q99715-2	ER	ER_L	6	0.504061	-0.85371	-0.459576	0.470407	1.77134	0.540722	-0.782645	-0.615508	0.334454	1.6365	0.412836	-0.743714	-0.803166	0.301822	1.48995	0.496207	-0.715131	-0.72373	0.437334	1.51748	0.210015	-0.971091	-0.401654	0.682843	1.72875	0.530271	-0.771323	-0.323715	0.917088	1.92611
COL4A1	P02462	Collagen alpha-1(IV) chain	P02462;P02462-2			6	0.0423642	-0.772284	-0.127258	1.41787	3.17871	0.210514	-0.756331	-0.101196	1.26177	3.31455	0.266876	-0.72683	-0.551585	1.22959	2.85262	0.187134	-0.790484	-0.342726	1.24738	2.87279	-0.34247	-1.05559	-0.0627762	1.5691	2.68697	0.269392	-0.906818	-0.0237097	1.95334	3.25873
COL4A2	P08572	Collagen alpha-2(IV) chain	P08572			6	0.388245	-0.865858	-0.238408	1.18034	2.93499	0.477885	-0.737543	-0.342671	1.28795	3.07946	0.337311	-0.730608	-0.616459	1.25217	2.89974	0.206393	-0.878215	-0.571236	1.25623	3.26749	0.0107798	-1.08697	-0.145972	1.78643	3.11388	0.314523	-0.862785	-0.00555061	1.75472	3.32294
COL5A1	P20908	Collagen alpha-1(V) chain	P20908			6	0.507414	-0.683368	-0.563092	-0.421264	-0.547383	0.619084	-0.457138	-0.615795	-0.540631	-0.44601	0.466966	-0.484772	-0.831178	-0.440224	-0.338743	0.488721	-0.531761	-0.636235	-0.074198	-0.488714	0.369718	-0.728622	-0.399825	-0.422888	0.0234683	0.536849	-0.544771	-0.467274	-0.124361	-0.279389
COLGALT1	Q8NBJ5	Procollagen galactosyltransferase 1	Q8NBJ5	ER	ER_L	6	0.61155	-1.01398	-0.242089	1.47591	3.73617	0.708761	-0.863467	-0.399312	1.53749	3.79077	0.555325	-0.842309	-0.561154	1.56413	3.71271	0.537346	-0.905737	-0.515522	1.53426	3.75499	0.0827026	-1.16453	0.00129784	2.12575	3.90699	0.404794	-1.05319	0.0294175	2.28599	4.12259
COMMD10	Q9Y6G5	COMM domain-containing protein 10	Q9Y6G5			1																										0.275841	-0.377519	-1.09564	-0.4591	-0.139919
COMMD3	Q9UBI1	COMM domain-containing protein 3	Q9UBI1			2	-0.629679	-0.588162	-1.10144	-0.481707	-0.199918	-0.353395	-0.421689	-0.999337	-0.60876	-0.408072
COMMD4	Q9H0A8	COMM domain-containing protein 4	Q9H0A8;Q9H0A8-2;Q9H0A8-3			6	-0.478266	-0.556372	-1.081	-0.693551	-0.355848	-0.65331	-0.477723	-0.983304	-0.940285	-0.278584	-0.45908	-0.140364	-0.686731	-0.383209	-0.152532	-0.941974	-0.325774	-0.876519	-0.669258	-0.487925	-0.661205	-0.343092	-0.945749	-0.410543	0.0766959	-0.21419	-0.50748	-1.01932	-0.445951	-0.00388608
COMMD7	Q86VX2	COMM domain-containing protein 7	Q86VX2;Q86VX2-2			3											-0.18894	-0.27228	-0.78267	-0.48564	-0.0812779	-0.521743	-0.178861	-0.450084	-0.61469	-0.520832	0.397693	-0.271966	-0.802437	-0.985845	-0.123245
COMMD9	Q9P000	COMM domain-containing protein 9	Q9P000;Q9P000-2			2																					-1.3333	-0.994557	-1.11023	-0.184523	0.1396	-0.681909	-0.887553	-1.94197	-0.487035	-0.206329
COMT	P21964	Catechol O-methyltransferase	P21964;P21964-2			6	0.500802	-0.800626	-0.447938	0.84559	2.65947	0.621431	-0.650589	-0.561047	0.836328	2.73097	0.550901	-0.587771	-0.685408	0.817705	2.79358	0.471656	-0.693061	-0.686499	0.864652	2.78864	0.276675	-0.913434	-0.479673	1.0857	2.62059	0.541911	-0.777492	-0.446128	1.27453	2.79776
COPA	P53621	Coatomer subunit alpha	P53621;P53621-2	Large Protein Complex	Large Protein Complex	6	0.0100637	-0.246635	-0.26131	-0.268956	-0.167653	0.0321008	-0.152725	-0.362918	-0.301533	-0.166648	0.0840643	-0.0876261	-0.349235	-0.237541	-0.10324	-0.138172	-0.209045	-0.318542	-0.244241	-0.255047	-0.108907	-0.387015	-0.299418	0.0825664	0.0399806	0.194844	-0.337357	-0.279441	0.214498	0.138028
COPB1	P53618	Coatomer subunit beta	P53618	Large Protein Complex	Large Protein Complex	6	-0.236062	-0.256718	-0.213738	-0.213387	-0.172587	-0.310593	-0.201178	-0.355516	-0.327348	-0.267305	-0.17015	-0.0307371	-0.260791	-0.153398	-0.0370883	-0.462972	-0.278951	-0.336464	-0.211197	-0.309342	-0.342964	-0.358805	-0.224874	0.165172	0.107018	-0.105256	-0.359675	-0.254479	0.246226	0.104202
COPB2	P35606	Coatomer subunit beta	P35606;P35606-2	Large Protein Complex	Large Protein Complex	6	-0.10372	-0.295004	-0.224098	-0.199024	-0.0738184	-0.0614658	-0.216032	-0.42341	-0.249531	-0.0842573	0.000432744	-0.116379	-0.339856	-0.108659	0.0655723	-0.215613	-0.249428	-0.312903	-0.122884	-0.0943564	-0.140269	-0.421921	-0.265587	0.256286	0.225768	0.148869	-0.321748	-0.247885	0.376068	0.300299
COPE	O14579	Coatomer subunit epsilon	O14579;O14579-2;O14579-3	Large Protein Complex	Large Protein Complex	6	0.0399806	-0.309485	-0.31856	-0.30793	-0.167572	0.0377336	-0.1588	-0.421168	-0.316672	-0.165855	0.0113525	-0.106296	-0.432552	-0.293801	-0.107632	-0.232616	-0.257994	-0.332244	-0.234771	-0.308484	-0.151843	-0.458564	-0.367732	0.0919367	0.0745054	0.168129	-0.328055	-0.29488	0.184217	0.188907
COPG1	Q9Y678	Coatomer subunit gamma-1	Q9Y678	Large Protein Complex	Large Protein Complex	6	-0.291098	-0.286973	-0.246806	-0.287977	-0.19517	-0.282579	-0.228824	-0.332553	-0.392099	-0.234856	-0.144393	-0.071588	-0.216585	-0.169274	-0.0637409	-0.426276	-0.291663	-0.251058	-0.224334	-0.321748	-0.384245	-0.363809	-0.217675	0.195348	0.0813396	-0.119808	-0.357419	-0.243882	0.237686	0.0416635
COPG2	Q9UBF2	Coatomer subunit gamma-2	Q9UBF2	Large Protein Complex	Large Protein Complex	6	-0.110262	-0.12042	0.0550568	-0.0584579	-0.0597505	-0.167005	-0.202207	-0.154795	-0.258373	-0.0127665	-0.109156	-0.0076086	0.0426443	-0.123905	0.121546	-0.368477	-0.16393	-0.190915	-0.0729531	-0.0292788	-0.466935	-0.319658	-0.139569	0.397584	0.0308304	-0.188529	-0.336974	-0.11352	0.31823	0.212881
COPS2	P61201	COP9 signalosome complex subunit 2	P61201;P61201-2	Large Protein Complex	Large Protein Complex	6	-0.508301	-0.219992	-0.934538	-0.76874	-0.691989	-0.737663	-0.233973	-1.02239	-0.923797	-0.949561	-0.453162	-0.157641	-0.589355	-0.760406	-0.754285	-0.891937	-0.215965	-0.578392	-0.832514	-1.10964	-0.681238	-0.250526	-0.700169	-0.62658	-0.789038	-0.435788	-0.201244	-0.917406	-0.674798	-0.890519
COPS3	Q9UNS2	COP9 signalosome complex subunit 3	Q9UNS2;Q9UNS2-2	Large Protein Complex	Large Protein Complex	6	-0.625178	-0.251607	-0.761482	-0.76491	-0.728837	-0.708019	-0.267479	-0.922128	-0.91787	-0.684341	-0.499341	-0.101196	-0.785825	-0.654535	-0.695185	-0.910909	-0.172994	-0.520149	-0.809575	-0.951262	-0.649752	-0.201145	-0.712551	-0.590202	-0.843862	-0.481747	-0.155181	-0.741951	-0.759454	-0.830408
COPS4	Q9BT78	COP9 signalosome complex subunit 4	Q9BT78;Q9BT78-2	Large Protein Complex	Large Protein Complex	6	-0.619603	-0.250303	-0.809474	-0.83123	-0.721991	-0.730871	-0.337539	-0.941503	-0.898484	-0.88518	-0.603775	-0.0549917	-0.587294	-0.806468	-0.845365	-1.01258	-0.307787	-0.465181	-0.80045	-1.10681	-0.792032	-0.232227	-0.819419	-0.697359	-0.897785	-0.454486	-0.367136	-0.982819	-0.608518	-0.970017
COPS5	Q92905	COP9 signalosome complex subunit 5	Q92905	Large Protein Complex	Large Protein Complex	6	-0.38743	-0.280019	-0.815199	-0.804501	-0.811143	-0.652833	-0.32829	-0.86394	-0.874851	-0.680197	-0.461978	-0.0249422	-0.56687	-0.467773	-0.831358	-1.11644	-0.143692	-0.624977	-0.781802	-0.870572	-0.811472	-0.40072	-0.767143	-0.540002	-0.851782	-0.422308	-0.212551	-0.994643	-0.790335	-1.00298
COPS6	Q7L5N1	COP9 signalosome complex subunit 6	Q7L5N1	Large Protein Complex	Large Protein Complex	6	-0.712953	-0.536147	-0.666393	-0.892419	-0.745817	-0.776553	-0.294243	-0.936663	-0.835729	-0.772111	-0.480076	-0.0585932	-0.652085	-0.718545	-0.672221	-0.827308	-0.349934	-0.519114	-0.920571	-1.17801	-0.733124	-0.312366	-0.715083	-0.520852	-0.466098	-0.382984	-0.4353	-0.9306	-0.540401	-0.747415
COPS7A	Q9UBW8	COP9 signalosome complex subunit 7a	Q9UBW8	Large Protein Complex	Large Protein Complex	6	-0.392876	-0.240912	-0.720446	-0.733507	-0.811776	-0.579275	-0.118758	-0.646135	-0.786099	-0.828563	-0.365518	0.172744	-0.323823	-0.641154	-0.859693	-0.781231	-0.0680296	-0.415826	-0.832411	-0.983903	-0.671784	0.000576963	-0.475234	-0.461641	-0.661114	-0.352768	-0.0146745	-0.678811	-0.598064	-0.822911
COPS8	Q99627	COP9 signalosome complex subunit 8	Q99627;Q99627-2			6	-0.648869	-0.38039	-0.842491	-0.884061	-0.840474	-0.61458	-0.279669	-0.975283	-1.04496	-0.743883	-0.569565	-0.468431	-0.778111	-0.873476	-0.863625	-1.15409	-0.239004	-0.865069	-0.706253	-1.17101	-0.853214	-0.161008	-0.769994	-0.535917	-0.956096	-0.519425	-0.319784	-0.921581	-0.633099	-0.697406
COPZ1	P61923	Coatomer subunit zeta-1	P61923;P61923-4;P61923-5	Large Protein Complex	Large Protein Complex	6	-0.369539	-0.297342	-0.383906	-0.245335	-0.0564162	-0.388847	-0.219959	-0.468711	-0.302297	-0.207111	-0.305967	-0.195847	-0.216082	-0.130666	0.0578315	-0.608408	-0.394999	-0.304648	-0.182311	-0.251934	-0.531114	-0.26946	-0.250955	0.165301	0.00633393	-0.263681	-0.303347	-0.401025	0.211261	0.153805
COQ3	Q9NZJ6	Ubiquinone biosynthesis O-methyltransferase, mitochondrial	Q9NZJ6			4	-1.09894	-0.676111	3.26206	4.52607	3.976	-1.1151	-0.559218	3.36107	4.00504	2.89431	-1.20118	-0.443595	3.06721	3.92771	2.21925	-1.32258	-0.656876	3.41873	3.29866	3.36793
COQ5	Q5HYK3	2-methoxy-6-polyprenyl-1,4-benzoquinol methylase, mitochondrial	Q5HYK3			5	-1.16961	-0.692362	2.80952	3.97884	3.54584	-1.13277	-0.435534	3.32279	3.89995	3.54745	-1.14986	-0.558155	2.69044	3.00782	2.30545	-1.32572	-0.723087	2.70339	3.26764	2.03344						-0.963307	-0.592549	3.17536	4.21319	5.16916
COQ6	Q9Y2Z9	Ubiquinone biosynthesis monooxygenase COQ6, mitochondrial	Q9Y2Z9;Q9Y2Z9-3;Q9Y2Z9-2			5	-1.17942	-0.734035	3.47275	2.24102	4.45095	-1.1435	-0.390831	2.30226	1.50442	2.87478	-1.13033	-0.385865	3.3897	2.67399	1.65104	-1.27617	-0.617941	2.99295	1.64547	4.39163	-1.11735	-0.797764	0.206518	-1.82593	1.00475
COQ7	Q99807	5-demethoxyubiquinone hydroxylase, mitochondrial	Q99807;Q99807-2			3						-1.19929	-0.593333	3.37351	3.77284	4.44467	-1.16689	-0.489403	2.74485	3.06604	3.0597	-1.29223	-0.701764	1.90593	4.15413	1.88429
COQ9	O75208	Ubiquinone biosynthesis protein COQ9, mitochondrial	O75208			6	-1.15534	-0.587424	3.80074	3.15607	7.10108	-1.08786	-0.456168	3.40299	4.69905	4.36177	-1.16101	-0.450755	3.37934	4.88704	4.79924	-1.34095	-0.645051	3.31111	4.86419	5.81088	-1.22321	-0.835111	3.51374	8.64118	4.94916	-0.857181	-0.627917	3.46153	4.67638	3.78115
CORO1B	Q9BR76	Coronin-1B	Q9BR76	Actin binding proteins	Actin binding proteins	6	-0.749718	-0.150305	0.0795658	0.870818	1.77142	-0.697944	0.0179219	0.143002	1.00058	1.78551	-0.721111	0.0230424	1.04208	1.50762	1.14984	-0.911153	-0.32648	0.784504	1.17581	0.908429	-1.09191	-0.277761	0.775177	1.2052	0.666484	-0.802135	-0.106141	0.473631	1.14169	0.765535
CORO1C	Q9ULV4-3	Coronin-1C	Q9ULV4-3;Q9ULV4;Q9ULV4-2	Actin binding proteins	Actin binding proteins	6	-0.591592	-0.100298	-0.128251	0.683921	1.12486	-0.491673	0.10916	-0.0599912	0.789521	1.10802	-0.540442	0.160404	0.900181	1.17313	0.563256	-0.828178	-0.210446	0.693052	0.903655	0.330214	-0.873054	-0.124912	0.751378	0.807025	0.0958569	-0.521908	0.116099	0.525568	0.90889	0.0521376
CORO2A	Q92828	Coronin-2A	Q92828	Actin binding proteins	Actin binding proteins	6	-0.716908	-0.0146745	0.202136	0.97739	1.35705	-0.451149	-0.108099	0.34426	1.41581	1.36519	-0.612615	0.253989	1.04082	1.42395	1.31022	-0.970498	-0.271339	0.65361	1.01099	0.697062	-0.981309	0.0194884	0.967095	1.14861	0.473112	-0.577982	0.211635	1.06778	0.998484	0.526169
CORO7	P57737-3	Coronin-7	P57737-3			6	-1.21679	-0.657377	3.31529	2.80157	3.25023	-1.09403	-0.505984	3.03895	0.680954	4.774	-1.17312	-0.387355	2.96192	1.95892	1.08304	-1.32204	-0.638142	2.84264	0.0695647	0.67084	-1.30255	-0.81241	2.91766	4.6931	5.33457	-0.850663	-0.554739	3.01844	4.80281	5.2721
COTL1	Q14019	Coactosin-like protein	Q14019			6	-0.723063	-0.665157	-0.497384	0.0973411	1.55474	-0.723753	-0.498607	-0.398246	0.177726	1.5864	-0.696424	-0.328362	-0.335663	0.259062	1.70602	-1.01467	-0.589681	-0.505021	0.27965	1.49201	-0.882119	-1.14902	-0.729722	0.28155	1.35129	-0.420376	-0.8951	-0.59538	0.394843	1.26963
COX11	Q9Y6N1	Cytochrome c oxidase assembly protein COX11, mitochondrial	Q9Y6N1;Q9Y6N1-2			6	-1.16275	-0.730297	3.07791	-0.180904	5.92716	-1.06446	-0.473891	1.12717	2.98081	5.88606	-1.1171	-0.433039	0.813935	3.72279	0.464773	-1.37748	-0.603424	0.548239	3.00331	2.38029	-1.29014	-0.970922	2.3027	-0.0379471	0.659833	-0.949004	-0.663237	1.43451	5.19908	4.85365
COX15	Q7KZN9	Cytochrome c oxidase assembly protein COX15 homolog	Q7KZN9;Q7KZN9-2			6	-1.14337	-0.738216	3.19602	4.52782	5.21673	-1.13296	-0.49598	2.97142	4.53282	5.64599	-1.14922	-0.457177	2.83338	4.62673	4.21125	-1.27348	-0.657468	2.87066	4.53475	5.04466	-1.35402	-0.83164	2.9477	4.4079	5.52948	-0.904467	-0.654263	2.89697	5.07288	4.83774
COX17	Q14061	Cytochrome c oxidase copper chaperone	Q14061			6	-1.1702	-0.354354	2.83046	3.18865	4.13857	-1.16062	-0.161524	2.58169	3.29054	3.93093	-0.931673	0.0628125	2.52178	3.25237	3.85599	-1.226	-0.213922	3.14483	3.19226	3.80766	-1.5068	-0.541009	1.8069	2.67963	3.41116	-1.197	-0.342836	1.72888	2.6774	3.14462
COX19	Q49B96	Cytochrome c oxidase assembly protein COX19	Q49B96			2						-1.2803	-0.409604	2.17926	2.29519	3.74448						-1.28535	-0.584782	2.40136	1.1447	3.42331
COX20	Q5RI15	Cytochrome c oxidase protein 20 homolog	Q5RI15;Q5RI15-2			2	-1.26226	-0.74693	3.26722	0.459956	2.59343						-1.22888	-0.620024	2.57403	5.4746	3.87588
COX4I1	P13073	Cytochrome c oxidase subunit 4 isoform 1, mitochondrial	P13073	Mitochondrion	Mito_Inner	6	-1.18298	-0.658743	3.27201	4.57604	5.14535	-1.16227	-0.501218	3.16253	4.74776	5.12549	-1.21086	-0.448981	2.92535	4.58153	5.00881	-1.32492	-0.646519	2.95868	4.69516	5.04841	-1.3054	-0.826284	2.91938	4.73221	5.50729	-0.948196	-0.640119	2.98534	4.87096	5.40422
COX5A	P20674	Cytochrome c oxidase subunit 5A, mitochondrial	P20674	Mitochondrion	Mito_Inner	6	-1.20002	-0.618938	3.31644	4.71298	5.01319	-1.18659	-0.512411	3.28783	4.7607	4.97159	-1.19952	-0.479251	2.93663	4.3083	5.06674	-1.3411	-0.661958	2.92412	4.50843	4.54757	-1.28384	-0.828255	2.96964	4.90963	5.14519	-0.921609	-0.647422	3.05599	4.94692	5.35195
COX5B	P10606	Cytochrome c oxidase subunit 5B, mitochondrial	P10606			6	-1.20161	-0.687335	3.2383	4.45339	4.92077	-1.16527	-0.512966	3.15761	4.52036	3.77957	-1.20221	-0.423971	2.92835	4.36737	4.80565	-1.30504	-0.644623	2.85776	4.1764	-1.31441	-1.27063	-0.820081	3.00342	3.96357	4.62918	-0.990166	-0.691569	3.03916	0.323082	4.53481
COX6B1	P14854	Cytochrome c oxidase subunit 6B1	P14854			6	-1.2364	-0.626313	3.2385	4.33128	4.91967	-1.15695	-0.447859	3.11636	4.4188	5.05111	-1.14462	-0.38225	3.02837	4.284	4.6701	-1.32413	-0.617543	2.97306	4.37267	1.94047	-1.3211	-0.792332	2.87927	3.86918	4.79976	-1.06073	-0.677864	2.90404	4.38695	4.53549
COX6C	P09669	Cytochrome c oxidase subunit 6C	P09669	Mitochondrion	Mito_Inner	6	-1.22438	-0.61116	3.338	4.80988	5.05745	-1.16864	-0.520832	3.34398	3.60122	5.52791	-1.18712	-0.455871	2.76299	2.84758	4.59538	-1.35428	-0.607309	3.0619	5.91109	5.64662	-1.27188	-0.886193	2.95583	4.68325	5.9662	-0.99157	-0.650974	3.06392	4.81701	5.16422
COX7A2	P14406	Cytochrome c oxidase subunit 7A2, mitochondrial	P14406			6	-1.15714	-0.572823	3.33027	4.59222	5.03496	-1.05382	-0.390321	3.24089	4.40388	5.16603	-1.17189	-0.429401	2.92761	4.59228	5.00104	-1.28799	-0.625556	3.09403	3.48736	4.93763	-1.33028	-0.746277	2.98218	4.79155	5.69994	-0.915909	-0.666164	3.0614	5.06626	5.23791
COX7A2L	O14548	Cytochrome c oxidase subunit 7A-related protein, mitochondrial	O14548			6	-1.24287	-0.619847	3.41535	3.5451	4.16302	-1.19443	-0.531427	3.13836	4.05259	2.61575	-1.23368	-0.432532	3.04066	3.74953	3.19889	-1.29124	-0.688218	3.07579	2.76435	3.64074	-1.31326	-0.823882	2.99845	5.08674	4.89161	-0.989277	-0.525476	3.23663	3.77473	4.12259
COX7C	P15954	Cytochrome c oxidase subunit 7C, mitochondrial	P15954	Mitochondrion	Mito_Inner	4	-1.11979	-0.503343	3.47249	4.4163	4.74884	-0.997838	-0.31892	3.25849	4.46048	4.924						-1.32807	-0.596841	2.86402	4.5057	4.51935						-0.832693	-0.598959	3.02263	4.44599	4.87396
COX8A	P10176	Cytochrome c oxidase subunit 8A, mitochondrial	P10176			1																										-0.863756	-0.564691	3.16819	3.26796	3.72236
CPA4	Q9UI42	Carboxypeptidase A4	Q9UI42;Q9UI42-2			6	0.486045	-1.00483	-0.433526	1.24963	3.30601	0.553852	-0.84918	-0.584436	1.24878	3.4853	0.476641	-0.821075	-0.679203	1.21661	3.13248	0.471239	-0.918442	-0.774207	1.17798	3.24603	0.146395	-1.13464	-0.354261	1.6872	3.78837	0.577344	-0.876705	-0.245318	1.97126	3.6874
CPD	O75976	Carboxypeptidase D	O75976;O75976-2			6	-0.139617	-0.404897	-0.0217018	0.349931	1.33039	0.0729976	-0.304256	-0.142433	0.331591	1.42024	0.0712135	-0.350559	-0.308198	0.291368	1.37312	-0.0549617	-0.485317	-0.372804	0.313362	1.27578	-0.272541	-0.685663	-0.113848	0.681044	1.38333	0.117429	-0.515707	-0.122083	0.806448	1.52597
CPEB4	Q17RY0	Cytoplasmic polyadenylation element-binding protein 4	Q17RY0;Q17RY0-2;Q17RY0-3			5	1.68199	0.615793	-0.262244	-1.08061	-1.02585	1.86096	0.886199	-0.280685	-1.01255	-1.02292						1.07485	1.17089	0.0375931	-0.942224	-1.03124	1.83074	0.868924	-0.4057	-0.947723	-0.971374	2.16678	0.910656	-0.164399	-0.828101	-0.859221
CPM	P14384	Carboxypeptidase M	P14384	Plasma membrane	Plasma membrane	4	-0.139538	-0.0204429	0.0448837	0.556895	2.24376						0.0356239	-0.0317986	-0.240827	0.491597	2.00673	-0.324889	-0.233329	-0.310325	0.246469	1.75873	-0.24501	-0.317193	-0.303365	0.476641	1.77273
CPNE1	Q99829	Copine-1	Q99829			4	-1.21675	-1.17857	-1.64783	-1.12901	-0.244104	-1.25849	-1.0775	-1.80909	-1.7075	-0.516677						-1.34931	-1.07805	-1.32612	-1.76126	-0.818223						-0.635674	-1.00003	-1.80198	-1.70298	-0.522613
CPNE2	Q96FN4	Copine-2	Q96FN4;Q96FN4-2			1						-0.0369995	-0.0798134	-0.280072	-0.63386	-0.239941
CPNE3	O75131	Copine-3	O75131			6	-0.652312	-0.808791	-1.04076	-1.00668	-0.19856	-0.747366	-0.746543	-1.05706	-1.15422	-0.544603	-0.774651	-0.500646	-0.962772	-0.998817	-0.25379	-1.17661	-0.608276	-0.956096	-1.06091	-0.455416	-0.938652	-0.984931	-1.15898	-0.809676	-0.36563	-0.54271	-0.699115	-1.26965	-0.744149	-0.315199
CPNE8	Q86YQ8	Copine-8	Q86YQ8			6	0.0732718	-0.0711181	-0.252243	-0.252209	0.373063	0.128161	-0.11616	-0.362696	-0.125132	0.486766	0.0556122	-0.0286165	-0.347252	-0.13367	0.47176	-0.120514	-0.191936	-0.466875	-0.325268	0.209391	-0.0521319	-0.292793	-0.509286	-0.151138	0.319502	0.0783366	-0.278409	-0.631064	-0.17384	0.385155
CPOX	P36551	Oxygen-dependent coproporphyrinogen-III oxidase, mitochondrial	P36551			6	-1.25154	-0.386355	2.64874	2.79938	3.45733	-1.16056	-0.213989	2.61908	2.92043	3.23865	-1.02262	0.051024	2.63643	3.02221	3.12161	-1.25229	-0.285935	2.70252	3.21178	3.25452	-1.53241	-0.555439	1.9095	2.3538	2.66102	-1.07549	-0.318308	1.87621	2.44731	2.47033
CPS1	P31327	Carbamoyl-phosphate synthase [ammonia], mitochondrial	P31327;P31327-3;P31327-2	Mitochondrion	Mito_Matrix	6	-1.14458	-0.629345	3.58773	4.57489	4.8777	-1.0998	-0.483904	3.48362	4.71847	4.87243	-1.061	-0.372617	3.32495	4.71221	4.88977	-1.22283	-0.593311	3.30334	4.70951	4.91533	-1.1715	-0.820514	3.31326	5.05385	5.23902	-0.929199	-0.672336	3.35219	5.1784	5.30309
CPSF1	Q10570	Cleavage and polyadenylation specificity factor subunit 1	Q10570			6	-0.297999	2.20308	0.090447	-1.02204	-1.12876	-0.416154	1.24215	-0.537089	-1.6103	-1.57351	0.748719	1.58121	-0.132863	-1.24318	-1.18889	-0.620512	1.19579	-0.720041	-1.87604	-2.15187	0.012068	1.14503	-0.105722	-0.937022	-1.14293	-0.187264	1.55346	-1.00196	-1.36926	-1.59279
CPSF2	Q9P2I0	Cleavage and polyadenylation specificity factor subunit 2	Q9P2I0			6	-0.0659138	1.6935	-0.0241351	-1.01698	-1.19753	-0.341793	1.68154	-0.326697	-1.39597	-1.56589	0.892663	0.740971	-0.193107	-1.22102	-1.4262	-0.323895	0.123401	-0.675558	-1.80733	-2.12073	0.246712	0.934026	-0.261933	-0.987789	-1.2906	-0.173498	0.955387	-0.542584	-1.41269	-1.56047
CPSF3	Q9UKF6	Cleavage and polyadenylation specificity factor subunit 3	Q9UKF6			6	-0.32896	1.18212	0.0297002	-1.01821	-1.04677	-0.463708	0.804714	-0.428449	-1.36472	-1.80324	0.719403	1.0263	-0.184769	-1.13743	-1.44997	-0.594509	0.995304	-0.687869	-1.54894	-1.899	0.0735461	1.11257	-0.244514	-0.966658	-1.08755	-0.0969309	0.635522	-0.688218	-1.12372	-1.48286
CPSF3L	Q5TA45	Integrator complex subunit 11	Q5TA45;Q5TA45-3;Q5TA45-4;Q5TA45-5;Q5TA45-2			1																					0.312897	1.46352	-0.537675	-1.17436	-0.877341
CPSF6	Q16630-2	Cleavage and polyadenylation specificity factor subunit 6	Q16630-2;Q16630;Q16630-3			6	0.979733	1.37139	-0.254066	-1.33745	-1.70054	0.25084	0.455334	-1.0567	-2.11204	-2.39274	1.45433	1.41213	-0.137092	-1.3211	-1.6911	0.266277	0.639047	-0.803166	-2.01672	-2.72939	1.00798	1.29172	-0.323949	-1.29853	-1.70463	0.442758	0.549226	-1.15808	-1.95596	-2.34176
CPSF7	Q8N684-3	Cleavage and polyadenylation specificity factor subunit 7	Q8N684-3;Q8N684;Q8N684-2			6	0.72779	1.34409	-0.225616	-1.12724	-1.17212	0.0526941	0.547746	-0.943167	-1.90904	-1.99476	1.41094	1.38869	-0.2042	-1.27376	-1.39339	0.103665	0.428678	-1.03715	-2.01019	-2.32662	0.748891	1.14867	-0.343311	-1.10312	-1.28465	0.249021	0.528371	-1.02935	-1.79716	-1.98256
CPT1A	P50416	Carnitine O-palmitoyltransferase 1, liver isoform	P50416;P50416-2	Mitochondrion	Mito_Outer	6	-1.00162	-0.728574	1.64367	2.9861	4.32553	-0.951429	-0.570786	1.52296	2.9757	4.64616	-0.937602	-0.527741	1.32843	3.01999	4.52312	-1.06516	-0.74089	1.31794	3.00427	4.41812	-1.1224	-0.925796	1.43563	3.00646	4.27359	-0.72211	-0.760773	1.49185	3.16585	4.53934
CPT2	P23786	Carnitine O-palmitoyltransferase 2, mitochondrial	P23786			6	-1.22132	-0.635719	3.44148	6.91444	4.7057	-1.05424	-0.459874	3.32682	4.43576	4.82889	-1.13011	-0.408723	3.16368	4.66829	4.74857	-1.26878	-0.618783	3.0562	4.42747	4.39958	-1.2427	-0.814032	3.25343	3.75211	4.81527	-0.912917	-0.620534	3.13198	7.36159	6.58859
CRABP2	P29373	Cellular retinoic acid-binding protein 2	P29373			6	-1.42744	-1.30954	-1.59344	-1.48948	-0.0167747	-1.47249	-1.21471	-1.75945	-1.47549	-0.2572	-1.20656	-1.0552	-1.489	-1.37921	-0.0729531	-1.79716	-1.29867	-1.50132	-1.38259	-0.339181	-1.62371	-1.28687	-1.7218	-0.868226	-0.109219	-1.2829	-1.33559	-1.93688	-1.27956	-0.320504
CRAT	P43155	Carnitine O-acetyltransferase	P43155;P43155-2;P43155-3			6	-1.18053	-0.714113	2.56245	2.56418	2.20436	-0.973724	-0.464783	2.2612	3.19246	1.52045	-1.06985	-0.358195	2.31391	2.64605	2.781	-1.22536	-0.57568	2.28611	3.62866	3.52707	-1.35801	-0.911071	2.18098	2.56448	2.65965	-0.942279	-0.779125	2.11922	1.51511	3.01207
CREBBP	Q92793	CREB-binding protein	Q92793;Q92793-2			6	0.531968	0.850719	-0.356347	-1.0956	-1.20546	0.1995	0.663026	-0.888221	-1.77324	-1.7258	0.998268	0.819341	-0.415865	-1.36933	-1.51858	-0.0780306	0.315334	-0.847907	-1.66658	-1.98885	0.819096	0.68921	-0.588747	-1.34949	-1.17182	0.0291348	0.48944	-1.09096	-1.67849	-1.6163
CREG1	O75629	Protein CREG1	O75629	Lysosome	Lysosome	2	1.34999	-0.860557	-0.433311	0.468635	1.12274																					1.1839	-0.938818	-0.683623	0.871134	2.2058
CRELD1	Q96HD1	Cysteine-rich with EGF-like domain protein 1	Q96HD1;Q96HD1-2			4	0.602457	-0.74048	-0.276974	1.05283	3.33443						0.557582	-0.615221	-0.626625	1.01371	2.90035	0.344147	-0.73699	-0.61083	1.1161	2.59763						0.567935	-0.988533	-0.43692	1.6284	2.78919
CRELD2	Q6UXH1	Cysteine-rich with EGF-like domain protein 2	Q6UXH1;Q6UXH1-5;Q6UXH1-4;Q6UXH1-6;Q6UXH1-3;Q6UXH1-2			6	0.620493	-1.01648	-0.354944	1.52226	4.09145	0.612211	-0.983047	-0.491348	1.536	4.15332	0.615793	-0.81241	-0.657605	1.52777	4.30458	0.60065	-0.788514	-0.632293	1.57153	4.00153	0.287945	-1.07887	-0.289351	2.04688	4.34426	0.555718	-1.01278	-0.306252	2.13175	4.24846
CRIM1	Q9NZV1	Cysteine-rich motor neuron 1 protein	Q9NZV1			6	0.171719	-0.750712	-0.569394	0.597793	2.17217	0.178364	-0.653469	-0.794457	0.502534	2.43173	0.156785	-0.611601	-0.864964	0.708585	2.23208	0.0797024	-0.682187	-0.895985	0.466027	1.27441	-0.0976871	-0.819852	-0.659404	0.969307	2.22854	0.407081	-0.642707	-0.710024	1.16485	2.4031
CRIP1	P50238	Cysteine-rich protein 1	P50238			6	-0.57809	-0.586341	-0.875195	-0.871812	-0.326353	-0.725327	-0.613321	-0.922511	-0.854466	-0.428702	-0.616039	-0.481727	-0.770289	-0.844328	-0.323498	-0.983846	-0.551205	-0.779744	-0.831024	-0.419855	-0.766922	-0.801078	-1.10721	-0.740456	-0.339619	-0.412347	-0.800727	-1.22783	-0.913325	-0.50867
CRIP2	P52943	Cysteine-rich protein 2	P52943;P52943-2			6	-0.382363	-0.295571	0.000721167	0.352646	0.913569	-0.479512	-0.253808	-0.0586533	0.343351	0.877666	-0.432474	-0.193503	-0.14741	0.304161	0.876566	-0.640254	-0.405146	-0.284458	0.297015	0.630499	-0.541324	-0.568388	-0.235518	0.50121	0.994507	-0.298282	-0.515831	-0.304933	0.448161	1.01243
CRIPT	Q9P021	Cysteine-rich PDZ-binding protein	Q9P021			2	1.2734	0.834792	-0.192266	-0.845106	-1.26569						1.49988	0.850479	-0.326896	-0.942612	-1.16958
CRK	P46108	Adapter molecule crk	P46108;P46108-2			4	-1.02556	-0.714657	-0.920953	-0.556139	1.02928						-1.31233	-0.85794	-0.933298	-0.596296	0.891108	-1.35734	-0.833336	-0.936028	-0.554167	0.579663						-0.956096	-1.05014	-1.25346	-0.19075	0.34551
CRKL	P46109	Crk-like protein	P46109			4	-0.949923	-0.765523	-1.01873	-0.702468	0.635336	-1.10352	1.54449	-1.04609	-0.798667	0.322736	1.3835	-0.621444	-1.01453	-0.889744	0.531668	-1.14711	-0.811903	-0.755478	-0.443536	0.11836
CRLF1	O75462	Cytokine receptor-like factor 1	O75462			6	0.537147	-0.895744	-0.401597	0.879941	2.43701	0.693944	-0.94142	-0.6361	0.940655	2.18622	0.492315	-0.941947	-0.74979	0.8292	2.64708	0.449324	-0.821585	-0.728813	0.903732	2.2211	0.181039	-1.17065	-0.397087	0.995955	2.28857	0.318461	-1.0782	-0.452906	1.19156	2.418
CRNKL1	Q9BZJ0-2	Crooked neck-like protein 1	Q9BZJ0-2;Q9BZJ0-3			6	0.525568	1.4392	0.511873	-0.533263	-1.12882	0.0617071	0.996027	-0.315038	-1.27711	-1.74405	1.05631	1.69484	0.197111	-0.890947	-1.34209	0.247198	1.01913	-0.278339	-1.27003	-2.15663	0.777956	1.62345	0.247563	-0.715131	-1.32854	0.469573	0.993566	-0.435593	-1.04165	-1.63873
CROCC	Q5TZA2	Rootletin	Q5TZA2;Q5TZA2-2			6	0.245861	-0.27221	-0.271287	0.0635029	0.3639	0.00834346	-0.0939714	-0.550803	0.154194	-0.0694822	0.0404015	-0.140778	-0.299436	-0.0509507	0.581303	-0.15404	-0.374804	-0.383454	-0.329232	0.458697	-0.0149514	-0.323967	-0.497181	0.0513025	0.684011	0.175557	-0.279056	-0.382796	0.238787	0.754631
CRTAP	O75718	Cartilage-associated protein	O75718			6	0.603502	-0.986473	-0.345784	1.43883	3.74653	0.671475	-0.885233	-0.487075	1.39413	3.8488	0.531369	-0.853788	-0.709599	1.39226	3.8055	0.520146	-0.876705	-0.624933	1.41067	3.8506	0.191057	-1.12617	-0.194889	1.92949	3.89995	0.534759	-1.04278	-0.174654	2.09572	3.94158
CRTC3	Q6UUV7	CREB-regulated transcription coactivator 3	Q6UUV7;Q6UUV7-3			1	-0.282737	-0.822222	-1.38489	-1.86591	-1.48423
CRYZ	Q08257	Quinone oxidoreductase	Q08257;Q08257-3;Q08257-2			6	-1.00976	-0.563156	1.19629	0.830904	1.13402	-0.911506	-0.377295	1.40098	1.09072	1.4055	-0.963335	-0.315756	1.72268	1.15316	1.34403	-1.06694	-0.478708	1.80983	1.31383	1.22657	-0.980825	-0.632048	1.33451	0.984553	0.984334	-0.638209	-0.4281	1.39851	1.25924	1.30953
CRYZL1	O95825	Quinone oxidoreductase-like protein 1	O95825;O95825-2			1											1.16395	0.00633393	-1.25195	-1.34103	-0.931068
CS	O75390	Citrate synthase, mitochondrial	O75390	Mitochondrion	Mito_Matrix	6	-1.16188	-0.61288	3.62936	4.77088	4.80941	-1.12343	-0.463987	3.54312	4.75109	4.91843	-1.15582	-0.439852	3.33528	4.59347	4.80962	-1.28701	-0.647287	3.27264	4.83895	4.90857	-1.23487	-0.824341	3.23782	4.90381	5.06957	-0.885047	-0.650204	3.29514	4.97494	5.18082
CSDE1	O75534	Cold shock domain-containing protein E1	O75534;O75534-4			6	1.28735	0.989284	-0.334171	-1.10703	-0.982135	1.4799	1.20201	-0.157319	-0.9703	-0.888141	1.23524	0.962438	-0.343128	-1.15245	-0.936525	1.2661	1.07861	-0.208411	-1.02662	-1.06287	1.36272	0.960289	-0.490862	-1.03428	-0.888728	1.69287	1.0743	-0.355092	-0.821203	-0.730129
CSE1L	P55060	Exportin-2	P55060;P55060-3;P55060-4			6	-1.60213	-1.13384	-1.54439	-1.41912	-0.411349	-1.51705	-1.03901	-1.55457	-1.42244	-0.599287	-1.46383	-0.973667	-1.46861	-1.36822	-0.403332	-2.03392	-1.15239	-1.48548	-1.6052	-0.838512	-1.70266	-1.0957	-1.45538	-1.06597	-0.636122	-1.2439	-1.01879	-1.43729	-0.928924	-0.641356
CSF2RA	P15509	Granulocyte-macrophage colony-stimulating factor receptor subunit alpha	P15509;P15509-7;P15509-2;P15509-5;P15509-8;P15509-3;P15509-6;P15509-4			3						0.00432161	-0.115754	-0.27221	0.193204	1.10769	0.0174944	-0.26401	-0.604147	0.0812033	1.52371	-0.258822	-0.488815	-0.636369	-0.137743	1.33125
CSK	P41240	Tyrosine-protein kinase CSK	P41240			6	-0.726568	-0.33032	0.0736832	0.217603	0.357833	-0.663557	-0.0562962	0.0710762	0.10916	0.589284	-0.671255	-0.282404	0.102457	0.165172	0.405992	-0.862942	-0.310093	0.0961269	0.0356239	0.159242	-0.97744	-0.40591	-0.0791427	0.0881416	0.358059	-0.734227	-0.354833	-0.185048	0.290306	0.502738
CSNK1A1	P48729	Casein kinase I isoform alpha	P48729;P48729-2			6	0.245861	0.0368901	-0.152436	-0.435183	-0.546962	0.190804	0.227002	-0.196839	-0.341811	-0.512205	0.278342	0.064331	-0.252209	-0.287343	-0.554252	-0.00582581	0.113834	-0.203967	-0.355239	-0.789162	0.205768	0.0832474	-0.281649	-0.286075	-0.424959	0.521955	0.103397	-0.290215	-0.173515	-0.372113
CSNK1D	P48730-2	Casein kinase I isoform delta	P48730-2			6	0.65361	0.503451	-0.109546	-0.405738	-0.899291	0.700617	0.546462	-0.0505771	-0.627917	-0.661228	0.656176	0.713256	-0.215245	-0.863651	-0.883742	0.358846	0.602932	0.0701145	-0.873106	-1.03892	0.779722	0.741057	-0.220883	-0.673601	-0.965249	1.04054	0.691266	-0.189763	-0.281895	-0.809094
CSNK1E	P49674	Casein kinase I isoform epsilon	P49674			6	0.344942	0.45133	-0.0870436	-0.663077	-0.948837	0.470511	0.750949	-0.0345888	-0.552431	-0.88726	0.24245	0.521352	-0.109841	-0.693318	-0.897758	0.376846	0.428678	-0.2624	-0.736653	-1.08131	0.508429	0.516116	-0.261742	-0.658583	-0.895663	0.858379	0.589092	-0.277796	-0.535771	-0.740505
CSNK1G3	Q9Y6M4-3	Casein kinase I isoform gamma-3	Q9Y6M4-3;Q9Y6M4-4;Q9Y6M4;Q9Y6M4-2;Q9Y6M4-5;Q9Y6M4-6			6	-0.170248	-0.363568	-0.215278	0.273337	1.56106	-0.0150826	-0.132198	-0.256442	0.28558	1.87405	-0.128677	-0.035594	-0.245985	0.208392	1.60122	-0.289739	-0.19479	-0.48657	0.0244615	1.35558	-0.549557	-0.520459	-0.496916	0.420509	1.62807	-0.090849	-0.3102	-0.404668	0.496309	1.67048
CSNK2A1	P68400	Casein kinase II subunit alpha	P68400;P68400-2	Large Protein Complex	Large Protein Complex	6	-0.801506	0.0142124	-0.304558	-0.499871	-0.553956	-0.780612	-0.0366147	-0.376901	-0.485863	-0.664562	-0.689218	0.0798389	-0.170995	-0.408799	-0.540694	-0.819063	-0.0797067	-0.159976	-0.55599	-0.783688	-0.747415	-0.00544924	-0.482634	-0.350854	-0.612902	-0.35838	0.0753273	-0.539687	-0.238732	-0.560026
CSNK2A2	P19784	Casein kinase II subunit alpha	P19784	Large Protein Complex	Large Protein Complex	6	-0.341994	0.233275	-0.168593	-0.56514	-0.746761	-0.327149	0.152638	-0.383341	-0.753604	-0.986931	-0.245283	0.32262	-0.198576	-0.624955	-0.877844	-0.598326	0.139339	-0.219068	-0.62988	-1.15808	-0.428372	0.000865357	-0.493479	-0.564798	-0.973384	-0.0671678	0.102188	-0.579793	-0.513481	-0.841585
CSNK2B	P67870	Casein kinase II subunit beta	P67870	Large Protein Complex	Large Protein Complex	6	-0.511403	-0.0338649	-0.331028	-0.546309	-0.725088	-0.393292	0.177982	-0.398931	-0.559877	-0.74802	-0.357104	0.303927	-0.110386	-0.47341	-0.637603	-0.776652	0.142609	-0.14551	-0.499871	-0.877844	-0.655081	0.0680516	-0.514717	-0.512534	-0.820922	-0.197071	-0.0788532	-0.64469	-0.456168	-0.721444
CSPG4	Q6UVK1	Chondroitin sulfate proteoglycan 4	Q6UVK1	Plasma membrane	Plasma membrane	6	-0.358454	-0.228976	-0.0117625	0.679424	2.93401	-0.342781	-0.177245	-0.193222	0.604736	3.07257	-0.311703	-0.174052	-0.257977	0.506094	2.73528	-0.576562	-0.476057	-0.473731	0.319734	2.58029	-0.761971	-0.67595	-0.405815	0.649202	2.87651	-0.538157	-0.532303	-0.364998	0.890486	3.08979
CSRP1	P21291	Cysteine and glycine-rich protein 1	P21291			6	-0.694975	-0.461382	0.271426	1.02141	1.85052	-0.686638	-0.305878	0.280125	1.0857	1.8143	-0.599571	-0.0357271	0.543595	1.07375	1.61852	-0.996974	-0.453459	0.264476	0.93546	1.29983	-0.870071	-0.562772	0.25544	1.12915	1.68742	-0.576024	-0.403962	0.226385	1.11816	1.69394
CSRP2	Q16527	Cysteine and glycine-rich protein 2	Q16527			5						-0.980142	0.190678	1.16318	2.5833	3.05719	-0.908469	0.0494914	1.25683	2.37932	2.49935	-1.38319	-0.510683	1.21468	2.06323	1.99863	-1.59301	-0.227168	1.45665	2.00587	2.50975	-1.25784	-0.0868291	1.12254	1.82171	2.56084
CST3	P01034	Cystatin-C	P01034			4											0.0411028	-0.769551	-0.801053	0.213503	1.41321	-0.153414	-0.936828	-0.850272	0.819668	1.1038	-0.0923094	-0.928375	-0.418832	1.03612	1.40822	0.325386	-0.758428	-0.217642	0.813689	1.83766
CSTB	P04080	Cystatin-B	P04080			6	-1.34766	-1.33174	-1.6663	-1.58342	-0.304541	-1.38541	-1.31204	-1.76068	-1.59907	-0.55421	-1.33894	-1.08189	-1.50787	-1.47221	-0.320738	-1.87218	-1.15598	-1.46761	-1.46953	-0.407899	-1.7764	-1.46061	-1.95556	-1.42709	-0.752777	-1.21277	-1.31635	-1.92659	-1.39931	-0.769207
CSTF1	Q05048	Cleavage stimulation factor subunit 1	Q05048			5	-0.372113	1.48052	0.0718999	-0.981423	-1.02327						0.814837	1.36793	0.0413832	-1.1042	-1.33508	-0.700122	0.373843	-0.631913	-1.68868	-1.7472	-0.11182	1.19919	-0.114082	-0.721254	-1.01952	-0.279687	0.981707	-0.480096	-1.00909	-1.29202
CSTF2	P33240	Cleavage stimulation factor subunit 2	P33240;P33240-2			6	-0.335408	1.40762	-0.204798	-0.952266	-1.15885	-0.741107	1.31028	-0.682511	-1.52537	-1.79867	0.633292	1.44472	-0.218229	-1.23118	-1.49054	-0.641131	0.886823	-0.56749	-1.82874	-2.1935	0.0926134	1.6943	-0.207811	-0.956852	-1.18161	-0.102574	1.09383	-0.596427	-1.34487	-1.58567
CSTF2T	Q9H0L4	Cleavage stimulation factor subunit 2 tau variant	Q9H0L4			1											0.452912	1.33525	-0.150721	-1.57458	-1.01821
CSTF3	Q12996	Cleavage stimulation factor subunit 3	Q12996			6	-0.33228	1.31771	0.0702519	-0.832231	-0.837481	-0.589203	1.27017	-0.35949	-1.2723	-1.58437	0.612777	1.86734	-0.131613	-1.15515	-1.38507	-0.691616	1.012	-0.704841	-2.00416	-1.96714	-0.0966223	1.7027	-0.0854967	-0.882225	-1.06851	-0.442085	0.836167	-0.527887	-1.2863	-1.56909
CTAG2	O75638	Cancer/testis antigen 2	O75638			4						0.0565835	0.0149265	-0.493317	-0.874349	-0.671439	0.0957219	0.00561557	-0.857391	-1.19182	-0.641469	-0.0824995	-0.0378286	-0.590223	-1.14848	-0.929308						0.559247	0.0399806	-0.585713	-0.701905	-0.47323
CTAGE5	O15320	cTAGE family member 5	O15320;O15320-3;O15320-10;O15320-8;O15320-4;O15320-5;O15320-6;O15320-7;O15320-2;O15320-9			6	0.609377	-0.88774	-0.529802	0.934705	3.48826	0.718877	-0.775836	-0.656899	0.929942	3.58592	0.587365	-0.687312	-0.785527	0.931305	3.58484	0.645425	-0.733171	-0.73942	0.960215	3.66255	0.293724	-0.968068	-0.540505	1.3055	3.5601	0.603787	-0.887153	-0.453893	1.57405	3.8473
CTBP2	P56545	C-terminal-binding protein 2	P56545;P56545-2			4	-1.55237	-0.743641	-1.47823	-1.37673	-0.275123	-1.76533	-1.0145	-1.97886	-1.74111	-0.88686											-1.6748	-0.276974	-1.2501	-0.100515	-0.252003	-1.39483	-1.10662	-1.58156	-1.19251	-0.529968
CTBS	Q01459	Di-N-acetylchitobiase	Q01459			2						1.03182	-0.948308	-0.799747	0.647268	2.23634											0.736129	-1.24134	-0.903387	-0.481002	-1.27167
CTDNEP1	O95476	CTD nuclear envelope phosphatase 1	O95476			2						0.57628	-0.450242	-0.488208	0.6469	2.33297											0.123004	-0.625623	-0.450676	0.639695	1.55577
CTDSPL	O15194	CTD small phosphatase-like protein	O15194;O15194-2			1																										-0.447426	-0.724874	-0.687428	0.533264	3.13123
CTH	P32929	Cystathionine gamma-lyase	P32929;P32929-3;P32929-2			6	-1.32456	-1.31919	-1.82409	-1.70468	-0.501014	-1.38447	-1.43175	-1.76631	-1.68094	-0.572329	-1.30137	-1.15486	-1.60222	-1.51775	-0.645796	-1.72104	-1.15563	-1.71525	-1.65563	-0.701154	-1.42736	-1.16424	-1.86933	-1.30843	-0.756428	-0.979459	-1.34883	-2.05986	-1.56999	-0.878454
CTNNA1	P35221	Catenin alpha-1	P35221;P35221-2;P35221-3			6	0.0894982	0.323543	-0.0897586	-0.529073	-0.677726	0.243791	0.550704	0.00820001	-0.51056	-0.633613	0.100843	0.321582	-0.105008	-0.533806	-0.59514	-0.044107	0.306846	-0.0331561	-0.472709	-0.820438	0.252295	0.475189	-0.296633	-0.716244	-0.665066	0.494467	0.551295	-0.266542	-0.546372	-0.55599
CTNNAL1	Q9UBT7	Alpha-catulin	Q9UBT7;Q9UBT7-2;Q9UBT7-3			6	-0.676572	-0.26453	0.36793	0.925012	1.85056	-0.654922	-0.166325	0.253263	0.81836	1.79485	-0.613741	-0.30422	0.0900404	0.781402	1.83107	-0.861212	-0.5858	-0.132072	0.543793	1.4702	-1.00555	-0.528448	0.0531113	0.751464	1.51147	-0.699302	-0.295872	0.0483757	0.854075	1.6212
CTNNB1	P35222	Catenin beta-1	P35222			6	-0.219673	-0.0305898	0.0746424	0.0387171	0.578794	-0.116348	-0.000750397	0.10742	0.189919	0.714663	-0.266732	-0.0816901	0.0346383	0.0973411	0.729444	-0.587359	-0.241987	-0.184818	0.03492	0.547351	-0.304968	-0.0437054	-0.303792	-0.296793	0.0911243	0.00748258	0.162726	-0.209211	-0.252157	0.0254541
CTNNBL1	Q8WYA6	Beta-catenin-like protein 1	Q8WYA6;Q8WYA6-4;Q8WYA6-3;Q8WYA6-2			6	-0.517544	1.16684	-0.256528	-1.10086	-1.20241	-0.991714	0.0776532	-1.08516	-1.57557	-1.65567	0.280362	1.30428	-0.250474	-1.49586	-1.43768	-1.17439	0.577538	-0.350835	-1.51391	-2.88449	-0.459497	1.09734	-0.246515	-1.02806	-1.23586	-0.920953	0.369494	-0.935255	-1.66846	-1.80229
CTNND1	O60716-3	Catenin delta-1	O60716-3;O60716-5;O60716;O60716-8;O60716-7;O60716-2;O60716-4;O60716-6;O60716-13;O60716-11;O60716-16;O60716-15;O60716-10;O60716-9;O60716-21;O60716-19;O60716-14;O60716-12;O60716-24;O60716-23;O60716-18;O60716-17;O60716-22;O60716-20;O60716-29;O60716-27;O60716-32;O60716-31;O60716-26;O60716-25;O60716-30;O60716-28			6	0.27262	0.160275	-0.19052	-0.447033	-0.372804	0.307195	0.385818	-0.154522	-0.417444	-0.354575	0.235727	0.216734	-0.253515	-0.445008	-0.283685	0.153935	0.120485	-0.2411	-0.429829	-0.510026	0.339251	0.199876	-0.397828	-0.547995	-0.424281	0.633013	0.328607	-0.338506	-0.440303	-0.31633
CTPS1	P17812	CTP synthase 1	P17812;P17812-2			6	-1.01284	-0.838125	-1.10333	-1.39074	-0.421902	-0.918415	-0.819496	-1.31104	-1.19199	-0.617543	-0.926427	-0.784632	-1.08186	-1.10293	-0.443183	-1.26777	-0.759844	-1.1064	-1.21977	-0.758404	-1.09508	-0.757404	-1.27526	-1.08051	-0.638119	-0.578327	-0.733291	-1.19519	-0.837945	-0.482472
CTPS2	Q9NRF8	CTP synthase 2	Q9NRF8			6	-0.736461	-0.39352	-0.155164	-0.477743	-0.269199	-0.686383	-0.367192	-0.153142	-0.416365	-0.441713	-0.664631	-0.249016	-0.135951	-0.288875	-0.201825	-0.96821	-0.406369	0.0760117	-0.276905	-0.312115	-0.706347	-0.494475	-0.250921	-0.18449	-0.129324	-0.452748	-0.284669	-0.27542	-0.225953	-0.0869517
CTR9	Q6PD62	RNA polymerase-associated protein CTR9 homolog	Q6PD62			4	-1.12523	0.160404	-0.553998	-0.966489	-0.573166	-1.27694	0.0485152	-0.797488	-0.977128	-1.20483	-0.492038	0.418676	-0.535834	-0.862969	-0.474132						-0.736052	0.377179	-0.447348	-0.352824	-0.649593
CTSA	P10619	Lysosomal protective protein	P10619;P10619-2	Lysosome	Lysosome	6	1.41895	-0.974262	-0.583031	1.00662	2.52875	1.53272	-0.902956	-0.719638	0.971737	2.60583	1.34959	-0.848245	-0.916998	0.983897	2.71409	1.33937	-0.722896	-0.806796	0.933044	2.65689	1.16665	-1.08721	-0.798441	1.07888	2.63789	1.58866	-0.94725	-0.829921	1.09559	2.57558
CTSB	P07858	Cathepsin B	P07858	Lysosome	Lysosome	6	1.38935	-1.03555	-0.636571	1.18301	3.15346	1.42143	-0.87599	-0.734251	1.0588	3.11173	1.33525	-0.846272	-0.961142	1.04663	3.12646	1.33428	-0.862496	-0.825185	1.06074	3.18325	1.23419	-1.12611	-0.785751	1.21537	3.25832	1.6124	-0.998702	-0.842154	1.22823	3.26158
CTSC	P53634	Dipeptidyl peptidase 1	P53634	Lysosome	Lysosome	6	1.46142	-0.954893	-0.598675	1.06716	2.75356	1.50797	-0.848921	-0.754943	0.97563	2.98255	1.42002	-0.839338	-0.915065	0.976217	2.71721	1.33394	-0.835523	-0.732524	1.0092	2.81574	1.1133	-1.13492	-0.83475	1.06778	2.83236	1.59225	-1.04047	-0.932416	1.09133	3.00894
CTSD	P07339	Cathepsin D	P07339	Lysosome	Lysosome	6	1.32912	-1.01383	-0.621599	1.06688	2.8735	1.40567	-0.933243	-0.752437	0.992696	2.8802	1.31962	-0.832591	-0.911424	0.98156	2.90473	1.30947	-0.810232	-0.8657	1.00317	2.91839	1.16903	-1.05541	-0.77359	1.2299	3.07625	1.65563	-0.948614	-0.931728	1.24908	3.13567
CTSL	P07711	Cathepsin L1	P07711	Lysosome	Lysosome	6	1.23554	-0.923058	-0.675858	0.434028	1.67306	1.21531	-0.825645	-0.747754	0.642008	1.78388	1.1696	-0.635943	-0.982449	0.355918	1.67681	0.866948	-0.713001	-0.943416	0.833092	1.61061	0.846072	-1.11291	-0.866963	0.809167	1.49319	1.3804	-0.830999	-0.771495	1.11995	1.95174
CTSV	O60911	Cathepsin L2	O60911			2						1.12221	-0.823269	-0.696003	0.680774	2.26418	1.20508	-0.641649	-1.02438	0.718088	2.31281
CTSZ	Q9UBR2	Cathepsin Z	Q9UBR2	Lysosome	Lysosome	6	1.41841	-0.90274	-0.615243	0.812786	2.17079	1.47129	-0.809448	-0.706418	0.73786	2.12889	1.35727	-0.803771	-0.908036	0.725261	2.25758	1.38449	-0.772136	-0.803343	0.772308	2.10212	1.17441	-0.985873	-0.78498	0.906968	2.01995	1.63487	-0.918906	-0.894456	0.905351	2.16173
CTTN	Q14247	Src substrate cortactin	Q14247;Q14247-3;Q14247-2	Actin binding proteins	Actin binding proteins	6	-0.985845	-0.475194	0.33754	1.13836	2.24245	-1.06827	-0.379714	0.250598	1.21394	2.07457	-1.08265	-0.372038	0.377735	1.33537	2.19008	-1.23453	-0.524189	0.267835	1.2444	2.0197	-1.26001	-0.748699	0.0501882	1.32464	2.18954	-0.967984	-0.638299	0.0810669	1.35061	2.18469
CTTNBP2NL	Q9P2B4	CTTNBP2 N-terminal-like protein	Q9P2B4			6	-0.922839	-0.0802252	-0.333534	-0.012912	-0.489079	-0.648801	-0.052087	0.0745054	-0.185868	-0.607902	-0.687103	0.0706641	0.520246	0.19333	-0.557455	-1.14006	-0.433214	0.515914	0.0508847	-0.842542	-1.10783	-0.197914	0.1121	0.0363275	-0.418948	-0.833207	-0.121031	-0.0372807	0.338339	-0.651972
CUL1	Q13616	Cullin-1	Q13616			6	-0.173759	0.430285	0.182184	-0.257287	-0.660794	-0.215061	0.359184	0.0836559	-0.354243	-0.707171	-0.167248	0.15562	0.057277	-0.277324	-0.617964	-0.508752	-0.10897	-0.150673	-0.346591	-0.86741	-0.162315	0.0749164	-0.23221	-0.306448	-0.449021	0.0825664	0.113967	-0.286621	-0.365853	-0.495919
CUL2	Q13617	Cullin-2	Q13617;Q13617-2			6	-0.533347	-0.211916	-0.583506	-0.713001	-0.495776	-0.602723	-0.108581	-0.420743	-0.71705	-0.501913	-0.596994	-0.307698	-0.242772	-0.492079	-0.490537	-1.05002	-0.287272	-0.578844	-0.608474	-0.828537	-0.55332	-0.269912	-0.620446	-0.640929	-0.486287	-0.299667	-0.194526	-0.531719	-0.504264	-0.525185
CUL3	Q13618	Cullin-3	Q13618;Q13618-2;Q13618-3			6	0.196607	0.18409	-0.229044	-0.475495	-0.390358	0.249506	0.307312	-0.217357	-0.425075	-0.503159	0.232661	0.260748	-0.288717	-0.617366	-0.529656	0.212632	0.201383	-0.311578	-0.585561	-0.573467	0.233888	0.0192037	-0.402817	-0.400777	-0.245249	0.540027	0.146525	-0.392213	-0.344593	-0.241782
CUL4A	Q13619	Cullin-4A	Q13619;Q13619-2			6	-0.744366	0.231432	-0.351387	-0.719376	-1.06058	-0.690754	0.0479571	-0.485721	-0.732404	-0.969085	-0.259513	0.303342	-0.157287	-0.600709	-0.88313	-0.944194	0.0346383	-0.367862	-0.82718	-1.20556	-0.524376	0.283448	-0.420801	-0.461402	-0.901877	-0.408244	0.065848	-0.684666	-0.557646	-0.914467
CUL4B	Q13620-1	Cullin-4B	Q13620-1;Q13620;Q13620-3			6	-0.980739	0.016211	-0.383398	-0.626424	-0.848271	-0.778952	-0.0524311	-0.462376	-0.726783	-1.00828	-0.440459	0.293253	-0.245147	-0.553426	-0.64749	-1.12494	-0.182328	-0.418466	-0.686197	-1.18125	-0.652538	0.113034	-0.426878	-0.433935	-0.764665	-0.488876	-0.00218012	-0.596885	-0.534642	-0.880498
CUL5	Q93034	Cullin-5	Q93034			5	-0.950955	-0.141939	-0.39741	0.0619835	0.563744	-0.538681	-0.366448	-0.512287	-0.400644	0.0593553	-0.721183	-0.238732	-0.0248688	0.0926134	0.884012	-1.22189	-0.247234	-0.443301	-0.128866	0.361768						-0.977213	-0.217004	-0.676065	0.369494	0.62068
CUTA	O60888-3	Protein CutA	O60888-3;O60888;O60888-2			5	-1.05781	-0.895234	0.156526	0.600079	2.09535						-1.09203	-0.655081	0.167101	0.487692	1.92174	-1.29711	-0.85773	0.148609	0.586789	1.81184	-1.22277	-1.00625	0.0329472	0.95561	2.2423	-0.715249	-0.74899	0.026021	0.845671	1.66293
CUTC	Q9NTM9	Copper homeostasis protein cutC homolog	Q9NTM9			5	0.416732	0.612966	-0.468651	-1.26913	-1.32717	-0.115863	0.281312	-0.95009	-1.04157	-1.74628	0.630499	0.965249	-0.657787	-1.23861	-1.17625						0.941332	0.635151	-0.66873	-1.40844	-1.15502	0.522458	0.463099	-1.09139	-1.60696	-1.45732
CUX1	P39880-3	Homeobox protein cut-like 1	P39880-3;P39880;P39880-2;P39880-4;P39880-5;P39880-6			6	-1.09971	-0.180757	1.36552	1.75164	1.37812	-0.924837	0.0448837	1.51137	1.50959	1.94606	-0.81713	-0.0414617	1.29913	1.56345	2.00518	-1.06857	-0.294933	1.16928	1.86084	1.56042	-1.06991	-0.28988	1.3191	1.20163	1.37529	-0.761189	-0.282948	1.20339	1.45954	1.86192
CUX1	Q13948	Protein CASP	Q13948;P39880-9;Q13948-10			3						-0.884248	-0.161766	1.5363	1.83115	2.19582	-0.837326	-0.351056	1.0383	1.65329	1.52216	-1.10089	-0.549705	1.16601	1.89286	1.69296
CWC25	Q9NXE8	Pre-mRNA-splicing factor CWC25 homolog	Q9NXE8			3	0.697774	1.08685	-0.20548	-1.19258	-0.784234																0.0784732	0.994725	-0.822248	-1.55118	-1.3809	0.239398	0.253626	-1.51321	-2.10067	-1.84073
CWC27	Q6UX04	Peptidyl-prolyl cis-trans isomerase CWC27 homolog	Q6UX04;Q6UX04-2			2	-0.0530147	0.429964	-0.512246	-1.08213	-1.1373	-0.531365	0.0392788	-0.7607	-1.03215	-1.53914
CWF19L1	Q69YN2	CWF19-like protein 1	Q69YN2;Q69YN2-3			6	1.42519	1.2643	-0.019726	-0.925495	-1.36335	1.4183	1.14724	-0.074517	-0.982306	-1.55835	1.5708	1.24434	0.0270125	-0.899049	-1.38877	1.30299	1.27208	-0.0340865	-0.895449	-1.66671	1.37295	1.07635	-0.283387	-0.95411	-1.25099	1.46796	0.899485	-0.407344	-1.00703	-1.346
CWF19L2	Q2TBE0	CWF19-like protein 2	Q2TBE0;Q2TBE0-2;Q2TBE0-3			5	1.34278	1.42029	-0.0116171	-1.02779	-1.26036	1.17133	0.535157	-0.660178	-1.45419	-1.64878	1.37329	0.972472	-0.0593897	-1.0912	-1.3517						1.35733	1.14535	-0.466277	-1.15508	-1.14995	1.28629	0.56472	-0.939261	-1.26514	-1.63514
CXADR	P78310	Coxsackievirus and adenovirus receptor	P78310;P78310-7;P78310-2	Plasma membrane	Plasma membrane	6	-0.182377	-0.316887	-0.151699	0.469782	2.17034	-0.0827592	-0.177196	-0.239907	0.455965	2.28797	-0.137045	-0.149937	-0.204715	0.319618	2.18002	-0.375665	-0.391248	-0.507316	0.204516	1.91877	-0.484651	-0.580677	-0.424242	0.632827	2.34304	-0.173222	-0.383153	-0.412962	0.825541	2.37284
CXCR4	P61073	C-X-C chemokine receptor type 4	P61073;P61073-2			5	-0.0586232	-0.50945	-0.227304	0.437228	2.47309	-0.0975327	-0.317912	-0.326624	0.62499	2.53217	-0.0318429	-0.213287	-0.313872	0.621431	2.57088						-0.41423	-0.760602	-0.466756	0.697329	2.45888	-0.028278	-0.630483	-0.438327	0.961401	2.7166
CXorf56	Q9H5V9	UPF0428 protein CXorf56	Q9H5V9;Q9H5V9-3;Q9H5V9-2			6	0.529971	0.949871	-0.348298	-1.08663	-1.50693	0.498864	0.61372	-0.496081	-1.27984	-1.76053	0.669934	0.834388	-0.342872	-1.33174	-1.55368	0.392867	0.821547	-0.246498	-1.29669	-1.94803	0.751635	0.859652	-0.339729	-1.03381	-1.19929	0.465504	0.501312	-0.845106	-1.37086	-1.33978
CYB561D2	O14569	Cytochrome b561 domain-containing protein 2	O14569			6	0.210888	-0.682765	-0.103643	0.852558	2.83929	0.378955	-0.322271	-0.210012	0.919455	2.61556	0.475707	-0.55277	-0.490051	0.8819	2.63157	0.207268	-0.590658	-0.568901	0.914794	1.89426	0.0391384	-0.755697	-0.178469	1.44499	2.49406	0.256528	-0.764641	-0.0119516	1.33537	2.76052
CYB5B	O43169	Cytochrome b5 type B	O43169			6	-0.188167	-0.798868	-0.0683018	1.29372	3.24309	-0.0484271	-0.654104	-0.163543	1.30894	3.35191	-0.160814	-0.614094	-0.331463	1.33748	3.38529	-0.20568	-0.747269	-0.313172	1.28238	3.06547	-0.351976	-0.911587	-0.0632584	1.53774	3.04082	0.000144262	-0.802311	-0.0272485	1.77353	3.09611
CYB5R1	Q9UHQ9	NADH-cytochrome b5 reductase 1	Q9UHQ9			6	-1.02477	-0.722991	1.79718	3.17921	4.63535	-0.951513	-0.541429	1.68014	3.30115	4.63477	-1.05194	-0.573402	1.49978	3.20246	4.5642	-1.09665	-0.750591	1.58602	3.45365	4.57628	-1.13825	-0.870229	1.54952	3.34013	4.8338	-0.71826	-0.711464	1.67987	3.52569	5.3321
CYB5R3	P00387	NADH-cytochrome b5 reductase 3	P00387;P00387-2;P00387-3			6	-0.191854	-0.784011	0.0336521	1.31783	3.34341	-0.109079	-0.647874	-0.0737728	1.43066	3.41156	-0.180315	-0.600271	-0.268573	1.34562	3.33828	-0.261587	-0.716742	-0.252535	1.29942	3.28145	-0.426664	-0.916671	-0.0869976	1.57536	3.22714	-0.00889997	-0.820285	-0.0212479	1.79743	3.39108
CYBA	P13498	Cytochrome b-245 light chain	P13498			2	0.277985	-0.823473	-0.4807	0.815411	2.64182																-0.00900159	-0.978264	-0.583506	1.66298	2.30824
CYBRD1	Q53TN4	Cytochrome b reductase 1	Q53TN4;Q53TN4-3			6	-0.416654	-0.568324	-0.244839	0.810566	2.23637	-0.00424777	-0.412693	-0.215898	0.823016	2.84487	-0.120937	-0.355461	-0.369967	0.692695	2.83475	-0.269025	-0.609883	-0.494272	0.562572	2.22191	-0.482573	-0.558984	-0.32867	1.2302	2.64192	0.136716	-0.634688	-0.207394	1.1032	2.74653
CYC1	P08574	Cytochrome c1, heme protein, mitochondrial	P08574			6	-1.23463	-0.763832	3.34837	4.59532	5.25837	-1.1841	-0.522758	3.09393	4.5399	5.06983	-1.2128	-0.5661	2.85098	4.60615	5.21874	-1.37202	-0.750178	3.02903	4.71891	5.21556	-1.29523	-0.90525	2.97288	4.6193	5.77755	-0.995736	-0.745841	2.78741	4.81224	5.20602
CYCS	P99999	Cytochrome c	P99999	Mitochondrion	Mito_Matrix	6	-0.96663	-0.121628	1.61993	1.00806	1.23002	-0.875645	-0.0399035	1.71581	1.44716	1.1586	-0.744487	0.0756011	1.66571	1.40996	1.33331	-0.959767	-0.0685287	1.69185	1.47228	1.24914	-0.89084	-0.28981	1.05033	0.831391	1.00806	-0.590506	-0.273657	1.05859	1.00043	0.957172
CYFIP1	Q7L576	Cytoplasmic FMR1-interacting protein 1	Q7L576;Q7L576-2			6	0.357608	0.480162	-0.132641	-0.761874	-0.880577	0.584385	0.762051	0.038998	-0.550233	-0.68571	0.29725	0.524766	-0.088899	-0.676734	-0.707972	0.318809	0.570949	0.0132121	-0.538995	-0.806771	0.467801	0.571822	-0.323155	-0.798165	-0.737735	0.870108	0.776188	-0.25658	-0.643473	-0.595511
CYP20A1	Q6UW02	Cytochrome P450 20A1	Q6UW02;Q6UW02-2			6	0.550704	-0.724993	-0.475936	0.615793	2.3415	0.623773	-0.565503	-0.476679	0.752235	2.34741	0.483777	-0.59477	-0.700497	0.680684	2.66473	0.540027	-0.65365	-0.589507	0.696973	2.26454	0.166073	-0.901176	-0.479492	0.891341	2.22561	0.525969	-0.760773	-0.385187	1.17785	2.50073
CYP2S1	Q96SQ9	Cytochrome P450 2S1	Q96SQ9;Q96SQ9-2			6	0.552082	-0.889129	-0.526722	0.69893	2.86566	0.53097	-0.687126	-0.560068	0.830499	2.8521	0.519643	-0.70908	-0.754675	0.907198	2.84169	0.396379	-0.76621	-0.707124	0.735176	2.61447	0.064607	-0.972733	-0.641266	0.590051	2.50098	0.543397	-1.04151	-0.547911	1.06108	2.66673
CYP51A1	Q16850	Lanosterol 14-alpha demethylase	Q16850;Q16850-2			6	0.447632	-0.847933	-0.475234	0.826274	2.80851	0.57415	-0.752607	-0.613851	0.852319	2.97491	0.53067	-0.606913	-0.718165	0.829362	2.91439	0.41446	-0.746398	-0.719519	0.87208	2.88468	0.179511	-1.01194	-0.502689	1.06557	2.69385	0.49057	-0.81947	-0.43226	1.29954	2.88415
CYR61	O00622	Protein CYR61	O00622			6	-0.22732	-0.523484	-0.639872	-0.367155	-0.0352539	-0.239311	-0.395511	-0.597103	-0.262434	0.0640551	-0.311793	-0.297697	-0.616724	-0.419391	0.0978804	-0.170021	-0.248828	-0.54082	0.0112094	0.0980152	-0.127636	-0.254668	-0.308269	0.119157	0.509341	0.0647449	-0.306645	-0.374917	0.0996319	0.430928
CYSTM1	Q9H1C7	Cysteine-rich and transmembrane domain-containing protein 1	Q9H1C7			4	-0.212033	-0.32348	-0.115988	0.435095	1.65233	-0.0981194	-0.272942	-0.0399035	0.368265	0.248292	-0.127006	-0.191393	-0.355645	0.260628	1.24537											0.157949	-0.492769	-0.418697	0.758047	1.64261
DAB2	P98082	Disabled homolog 2	P98082;P98082-3;P98082-2	Plasma membrane	Plasma membrane	6	-0.729029	-0.18408	0.409581	1.1358	2.47158	-0.621111	-0.0671376	0.463832	1.3417	2.73027	-0.715983	-0.303561	0.16221	1.24805	2.69793	-0.826873	-0.504346	0.012068	0.95211	2.41697	-1.03386	-0.618163	-0.136506	0.963548	2.26258	-0.770117	-0.505308	-0.0823162	1.10749	2.38557
DAB2IP	Q5VWQ8	Disabled homolog 2-interacting protein	Q5VWQ8;Q5VWQ8-2;Q5VWQ8-4;Q5VWQ8-5			5	0.141302	0.443607	0.370611	-0.439833	-0.769576	0.18409	0.750864	0.37629	-0.121439	-0.529927	-0.242413	0.385928	0.369048	-0.209929	-0.315648						-0.134018	0.189413	-0.221152	-0.239668	0.130536	0.583327	0.713608	0.185486	-0.141748	0.00504062
DAD1	P61803	Dolichyl-diphosphooligosaccharide--protein glycosyltransferase subunit DAD1	P61803			6	0.574731	-0.963869	-0.405815	1.48125	3.89424	0.680954	-0.825926	-0.401673	1.61777	3.74157	0.531169	-0.804375	-0.675788	1.51501	4.09271	0.475915	-0.847959	-0.637379	1.39347	3.8954	0.128557	-1.09286	-0.368067	2.1039	4.42237	0.493135	-0.988333	-0.27425	2.26108	4.23051
DAG1	Q14118	Dystroglycan	Q14118	Plasma membrane	Plasma membrane	6	-0.351222	-0.352916	-0.0608336	0.765025	2.74895	-0.291769	-0.322469	-0.180822	0.688852	2.77991	-0.370154	-0.279862	-0.282246	0.620023	2.73541	-0.544308	-0.496936	-0.521411	0.424062	2.3864	-0.605727	-0.691476	-0.32348	0.842456	2.51051	-0.287448	-0.50828	-0.293766	1.04949	2.70097
DAGLB	Q8NCG7	Sn1-specific diacylglycerol lipase beta	Q8NCG7;Q8NCG7-4;Q8NCG7-2			6	1.23235	0.227618	-0.172766	-0.287395	-0.953439	1.30159	0.283922	-0.285425	-0.35452	-0.789636	1.20664	0.298306	-0.256804	-0.28044	-0.878242	1.0552	0.369159	-0.289228	-0.183408	-0.965897	1.02814	0.116365	-0.252621	0.0528332	-1.028	1.4599	0.248899	-0.221388	0.134484	-0.871971
DAK	Q3LXA3	Bifunctional ATP-dependent dihydroxyacetone kinase/FAD-AMP lyase (cyclizing)	Q3LXA3;Q3LXA3-2			6	-1.43397	-1.05871	-1.38011	-1.32121	-0.145462	-1.29616	-1.07358	-1.5999	-1.30932	-0.375478	-1.26666	-0.888328	-1.26986	-1.0622	-0.0512646	-1.76004	-0.95772	-1.34073	-1.25794	-0.503814	-1.62327	-0.869781	-1.59697	-0.80725	-0.491004	-1.13464	-1.14051	-1.36799	-1.20111	-0.446934
DAP	P51397	Death-associated protein 1	P51397			6	0.932061	-0.129876	-0.0825453	0.353775	-0.599921	1.09653	-0.0383767	-0.101521	0.432746	-0.544666	1.24793	0.370499	0.156138	0.675726	-0.213521	1.04117	0.176706	0.0897693	0.632361	-0.486226	-0.0418478	-0.71845	-0.675097	-0.316528	-0.409451	0.365021	-0.59695	-0.669878	-0.0954966	-0.325377
DAP3	P51398	28S ribosomal protein S29, mitochondrial	P51398;P51398-3;P51398-2	Mitochondrion	Mito_Matrix	6	-1.1936	-0.67036	3.5174	4.56035	4.48659	-1.14478	-0.489869	3.38267	4.73742	4.4349	-1.13081	-0.416982	3.18644	4.47981	4.37379	-1.30159	-0.613785	3.29097	4.44778	4.3307	-1.20773	-0.780661	3.26509	5.03958	4.64616	-0.888808	-0.590441	3.2969	4.68588	4.73384
DAPK3	O43293	Death-associated protein kinase 3	O43293;O43293-2			6	0.548831	0.897163	-0.207478	-1.00538	-0.853605	0.794437	1.30252	0.0114956	-1.03898	-0.759356	0.408168	1.18504	-0.221892	-1.20274	-0.76874	0.52657	1.35214	-0.0832788	-0.903414	-0.922566	0.642101	0.991318	-0.399673	-1.15991	-0.770609	1.0256	1.19654	-0.403733	-0.630818	-0.436159
DARS	P14868	Aspartate--tRNA ligase, cytoplasmic	P14868;P14868-2	Large Protein Complex	Large Protein Complex	6	0.969749	-0.436979	0.131589	1.05478	-0.477824	1.07108	-0.247406	0.0340748	1.15049	-0.341537	0.996099	-0.167329	-0.141032	1.15478	-0.452728	0.930775	-0.146451	0.0124972	1.24635	-0.496896	0.735869	-0.463569	0.228849	1.51944	-0.64318	1.12988	-0.30308	0.316957	1.68778	-0.537361
DARS2	Q6PI48	Aspartate--tRNA ligase, mitochondrial	Q6PI48	Mitochondrion	Mito_Matrix	6	-1.1252	-0.619448	3.28644	3.53792	3.59108	-1.0893	-0.455297	3.24282	3.49544	3.60217	-1.13892	-0.321117	2.88992	3.48194	3.53792	-1.23131	-0.56209	3.07584	3.65581	3.52619	-1.1512	-0.796611	2.85852	3.2188	3.42573	-0.862523	-0.574584	2.9095	3.69477	3.58063
DAZAP1	Q96EP5	DAZ-associated protein 1	Q96EP5;Q96EP5-2			6	0.824238	1.07341	-0.351976	-1.18557	-1.05874	0.699196	0.930472	-0.494068	-1.37849	-1.28174	1.44069	1.05033	-0.396612	-1.25377	-1.17098	0.688404	0.812457	-0.523898	-1.54658	-1.64544	0.894604	0.909888	-0.474232	-1.20201	-1.11594	0.808756	0.797511	-0.579555	-1.15431	-1.1665
DBI	P07108	Acyl-CoA-binding protein	P07108;P07108-3;P07108-2;P07108-4			6	-1.51622	-1.37494	-1.71985	-1.79386	-0.15165	-1.56572	-1.40064	-1.83156	-1.53604	-0.517503	-1.41662	-1.13037	-1.63133	-1.44312	-0.507378	-1.95422	-1.17677	-1.3586	-1.50471	-0.510149	-1.92391	-1.63227	-2.25891	-1.8997	-1.12419	-1.52276	-1.55228	-2.10575	-1.54738	-0.907928
DBN1	Q16643	Drebrin	Q16643;Q16643-3;Q16643-2	Actin binding proteins	Actin binding proteins	6	-1.18587	-0.525787	0.110764	1.08345	3.20242	-1.28353	-0.42876	0.185867	1.38538	3.00402	-1.14427	-0.422153	0.512277	1.57454	2.83925	-1.40057	-0.659745	0.391328	1.33165	2.67879	-1.53927	-0.698178	0.398898	1.29237	2.64113	-1.38775	-0.656103	0.0736832	1.28712	2.40013
DBNL	Q9UJU6	Drebrin-like protein	Q9UJU6;Q9UJU6-5			6	-1.21971	-0.544287	0.356933	1.30556	2.58241	-1.24335	-0.43452	0.292664	1.45128	2.37843	-1.28054	-0.4243	0.31904	1.43221	0.852398	-1.4323	-0.472469	0.342213	1.25683	2.58844	-1.33767	-0.8044	0.0836559	1.59541	2.3744	-1.04281	-0.636279	0.0508847	1.49932	2.58354
DBR1	Q9UK59	Lariat debranching enzyme	Q9UK59;Q9UK59-2			6	1.56565	1.28096	-0.183933	-1.04874	-1.58818	1.40719	1.42787	-0.124377	-0.98339	-1.53337	1.62672	1.33199	-0.100948	-1.05415	-1.48681	1.36384	1.2286	0.044604	-0.880498	-1.55601	1.42535	0.895303	-0.354409	-1.01999	-1.31169	1.75262	1.07066	-0.512905	-1.06193	-1.34355
DBT	P11182	Lipoamide acyltransferase component of branched-chain alpha-keto acid dehydrogenase complex, mitochondrial	P11182	Mitochondrion	Mito_Matrix	6	-1.19611	-0.617388	3.45299	4.3631	4.34908	-1.09274	-0.429459	3.52857	4.22234	2.16633	-1.14838	-0.399445	3.09892	4.15842	4.36695	-1.28585	-0.536671	3.33671	4.24154	4.40108	-1.24496	-0.780959	3.28907	4.43002	4.57912	-0.879781	-0.604718	3.35699	4.5544	4.75344
DCAF13	Q9NV06	DDB1- and CUL4-associated factor 13	Q9NV06			5	-1.23701	1.28895	0.258097	-0.469809	-0.724254	-1.07704	0.792106	0.0851527	-0.811042	-1.0622	-0.0418181	1.36524	0.285225	-0.367434	-0.76273						-0.112007	1.05901	-0.136062	-0.52797	-0.620335	-0.396631	0.763921	-0.377988	-0.786298	-0.891777
DCAF7	P61962	DDB1- and CUL4-associated factor 7	P61962			5	-0.340514	0.138159	-0.748747	-1.11266	-0.975425	-0.375684	-0.0106575	-0.62997	-0.936055	-0.903171						-0.433253	0.189034	-0.413499	-0.812536	-1.19139	-0.0851447	0.151079	-0.752388	-0.839312	-0.723873	0.0994972	0.223793	-0.306056	-0.56965	-0.685849
DCAF8	Q5TAQ9	DDB1- and CUL4-associated factor 8	Q5TAQ9			1																										-0.42196	-0.758111	-1.24886	-0.514779	-0.471449
DCAKD	Q8WVC6	Dephospho-CoA kinase domain-containing protein	Q8WVC6;Q8WVC6-2			6	-0.0225222	-0.794883	-0.152179	1.09633	2.89623	0.212881	-0.537215	-0.205397	1.287	3.06864	0.224287	-0.475856	-0.39553	1.14398	3.00277	0.0897693	-0.683738	-0.378626	1.19251	3.10861	-0.227878	-0.923687	-0.106684	1.65677	3.20603	-0.0267781	-0.777814	-0.0158117	1.68845	3.02526
DCBLD2	Q96PD2	Discoidin, CUB and LCCL domain-containing protein 2	Q96PD2;Q96PD2-2			2	-0.160669	-0.216803	0.146395	0.476952	0.984917																					-0.409125	-0.624866	-0.490801	0.91219	1.64644
DCP1A	Q9NPI6	mRNA-decapping enzyme 1A	Q9NPI6;Q9NPI6-2			6	2.32608	2.116	0.349705	-0.781901	-1.43542	2.55011	2.0674	0.317999	-0.691779	-1.31739	2.67487	2.45683	0.357383	-0.955872	-1.49358	2.53426	2.20564	0.401303	-0.663077	-1.46709	2.64386	2.17117	0.200504	-0.656945	-1.46721	3.00056	2.23223	0.218223	-0.57175	-1.32775
DCP2	Q8IU60	m7GpppN-mRNA hydrolase	Q8IU60;Q8IU60-2			6	2.56123	2.50805	0.361656	-0.711701	-1.63747	2.65581	2.23851	0.252537	-0.659996	-1.51005	-0.332535	2.45838	0.451541	-0.925549	-1.4295	1.80855	1.87708	0.41846	-0.845624	-1.49001	2.83295	2.29104	0.298658	-0.773615	-1.54237	2.92799	2.3431	0.322044	-0.509615	-1.44356
DCTN1	Q14203-3	Dynactin subunit 1	Q14203-3;Q14203;Q14203-6;Q14203-4;Q14203-5;Q14203-2			6	0.319618	0.17594	-0.550233	-1.08884	-1.02703	0.601506	0.428035	-0.539918	-0.992345	-0.937602	0.375401	0.49375	-0.296261	-0.860531	-0.843267	0.4336	0.462681	-0.208944	-0.727069	-0.953802	0.437867	0.266517	-0.624532	-0.861159	-0.860583	0.758985	0.359858	-0.649457	-0.770314	-0.741638
DCTN2	Q13561	Dynactin subunit 2	Q13561;Q13561-3;Q13561-2			6	0.294194	0.170438	-0.600905	-1.07838	-1.00413	0.509949	0.412944	-0.517998	-0.936359	-0.870783	0.369829	0.345851	-0.397296	-0.887233	-0.854701	0.275961	0.501821	-0.190734	-0.703384	-0.923605	0.381394	0.183328	-0.675189	-0.827692	-0.832642	0.748547	0.253142	-0.691196	-0.784905	-0.714515
DCTN3	O75935	Dynactin subunit 3	O75935;O75935-3;O75935-2			6	0.304745	0.0749164	-0.550571	-1.03913	-1.10352	0.161952	0.278936	-0.515666	-0.97078	-0.83439	0.285225	0.29901	-0.280177	-0.883795	-0.822222	0.262794	0.513895	-0.124597	-0.854336	-0.907224	0.400647	0.22848	-0.617742	-0.819037	-0.688404	0.7876	0.276913	-0.664951	-0.704136	-0.716837
DCTN4	Q9UJW0	Dynactin subunit 4	Q9UJW0;Q9UJW0-3;Q9UJW0-2			6	0.244887	-0.240844	-0.493906	-0.584306	-0.533326	0.491391	-0.0282486	-0.554697	-0.555163	-0.4591	0.306146	0.0422241	-0.516223	-0.54751	-0.409489	0.174023	-0.0369847	-0.454032	-0.408818	-0.590549	0.261471	-0.113083	-0.568666	-0.46029	-0.419546	0.726134	-0.136204	-0.691826	-0.453893	-0.244839
DCTN5	Q9BTE1	Dynactin subunit 5	Q9BTE1;Q9BTE1-2;Q9BTE1-3			6	0.207893	-0.086921	-0.617941	-0.654013	-0.49419	0.368601	-0.154506	-0.663237	-0.361787	-0.120184	0.146003	0.0281448	-0.363809	-0.452965	-0.086201	0.353662	-0.0716941	-0.288787	-0.488613	-0.351737	0.224534	-0.168447	-0.553468	-0.301035	-0.323678	0.673466	0.0139267	-0.462614	-0.265865	-0.326462
DCTN6	O00399	Dynactin subunit 6	O00399			3	0.419539	-0.295535	-0.509245	-0.769477	-0.568602											0.269153	0.1129	-0.366764	-0.379376	-0.417194						-0.0335695	-0.317175	-0.515645	-0.178518	-1.08675
DCTPP1	Q9H773	dCTP pyrophosphatase 1	Q9H773			4	-1.55228	-1.58918	-1.97364	-1.92166	-0.429149	-1.62042	-1.75618	-2.02644	-1.95523	-0.384094	-1.74579	-1.56948	-1.82746	-1.80375	-0.510519											-1.28697	-1.65754	-1.85763	-1.86155	-1.00871
DCUN1D1	Q96GG9	DCN1-like protein 1	Q96GG9			6	-0.34108	0.432639	-0.359361	-0.979572	-1.33348	-0.300573	0.505688	-0.569886	-0.894376	-1.53965	0.314058	0.389347	-0.130618	-0.810435	-1.16252	-0.249239	0.545771	0.248778	-0.59955	-1.60007	-0.00205008	0.390117	-0.750543	-0.872948	-1.24479	-0.10538	-0.0437054	-0.5579	-0.694485	-1.29424
DCUN1D5	Q9BTE7	DCN1-like protein 5	Q9BTE7			6	0.0295589	0.542209	-0.347344	-1.11654	-1.43222	0.0716254	0.525768	-0.439422	-1.17808	-1.61498	0.49968	0.820649	-0.310755	-1.03345	-1.28118	-0.181951	0.475292	-0.342726	-1.00787	-1.78359	0.129481	0.781821	-0.498464	-1.13908	-1.23419	0.114634	0.276437	-0.609795	-0.975992	-1.37932
DCXR	Q7Z4W1	L-xylulose reductase	Q7Z4W1			6	-1.20234	-0.723301	2.73266	3.28731	3.85439	-1.15284	-0.540421	2.54812	3.20527	3.71425	-1.20423	-0.516656	2.56864	3.4121	4.1122	-1.34916	-0.740914	2.63942	3.16297	4.03245	-1.21046	-0.91678	2.61967	3.71885	4.42848	-0.955704	-0.655172	2.59934	3.51475	3.69633
DDAH1	O94760	N(G),N(G)-dimethylarginine dimethylaminohydrolase 1	O94760;O94760-2			6	-0.587945	-0.379639	-0.39068	0.0353424	1.81697	-0.554633	-0.380784	-0.529614	0.0196308	1.62405	-0.528074	-0.430587	-0.614094	-0.09131	1.8927	-0.776231	-0.59281	-0.575056	-0.0938483	1.46895	-0.966855	-0.739998	-0.79932	0.072586	1.64902	-0.553024	-0.704136	-0.671876	0.274649	1.53346
DDAH2	O95865	N(G),N(G)-dimethylarginine dimethylaminohydrolase 2	O95865			2											-0.570936	-0.489605	-0.876413	-0.440988	1.08045						-0.914276	-1.15143	-1.03404	-0.486024	0.884559
DDB1	Q16531	DNA damage-binding protein 1	Q16531			6	-0.898861	0.0182069	-0.570764	-0.777492	-0.653582	-0.934703	-0.148241	-0.69619	-0.925988	-0.770117	-0.531865	0.0482362	-0.46955	-0.652924	-0.584587	-1.25794	-0.207411	-0.656353	-0.90158	-1.05182	-0.708797	0.0799754	-0.634778	-0.577702	-0.631265	-0.558878	-0.0679388	-0.877791	-0.749815	-0.824162
DDOST	P39656	Dolichyl-diphosphooligosaccharide--protein glycosyltransferase 48 kDa subunit	P39656;P39656-3;P39656-2	ER	ER_M	6	0.546857	-0.965503	-0.331118	1.48042	4.11761	0.627233	-0.833413	-0.454012	1.52527	4.17871	0.541019	-0.790534	-0.670383	1.5365	4.15664	0.537346	-0.869623	-0.657127	1.45875	4.07288	0.163112	-1.15547	-0.355202	2.01625	4.39883	0.487178	-1.01973	-0.286533	2.26075	4.50513
DDR1	Q08345-5	Epithelial discoidin domain-containing receptor 1	Q08345-5;Q08345;Q08345-2;Q08345-6	Plasma membrane	Plasma membrane	6	-0.191969	-0.363661	-0.208844	0.411752	2.04226	-0.107959	-0.201643	-0.225346	0.52306	1.79631	-0.124047	-0.219539	-0.366932	0.328377	2.17066	-0.348923	-0.550888	-0.574261	0.161178	1.90466	-0.48078	-0.558899	-0.497893	0.567448	1.90339	-0.262556	-0.562197	-0.520149	0.691445	1.7606
DDR2	Q16832	Discoidin domain-containing receptor 2	Q16832	Plasma membrane	Plasma membrane	6	0.129217	-0.359027	-0.447229	0.0469799	1.30603	0.266157	-0.227709	-0.486691	0.0209111	1.45602	0.177089	-0.271217	-0.673463	-0.0683775	1.17919	0.0709388	-0.373589	-0.695232	-0.140873	0.913646	0.00504062	-0.529343	-0.677749	0.234501	1.37106	0.381837	-0.393728	-0.622021	0.454281	1.49774
DDRGK1	Q96HY6	DDRGK domain-containing protein 1	Q96HY6;Q96HY6-2			6	0.587365	-0.938763	-0.455337	1.0545	3.13972	0.684908	-0.791108	-0.588921	1.08195	3.30451	0.563939	-0.711937	-0.762192	1.01899	3.12241	0.486972	-0.737904	-0.750106	0.9855	3.09985	0.152248	-1.07677	-0.457098	1.44673	3.24653	0.579277	-0.952127	-0.386506	1.59082	3.27773
DDT	P30046	D-dopachrome decarboxylase	P30046;A6NHG4;P30046-2			6	-1.17417	-1.15499	-1.83996	-1.69848	-0.306127	-1.44953	-1.33964	-1.81888	-1.65654	-0.589659	-1.39324	-1.057	-1.6481	-1.68029	-0.226628	-1.81624	-1.14353	-1.60999	-1.53036	-0.525517	-1.71506	-1.27855	-1.96781	-1.49614	-0.839002	-1.11375	-1.22035	-1.78876	-1.12617	-0.799219
DDX1	Q92499	ATP-dependent RNA helicase DDX1	Q92499;Q92499-3;Q92499-2			6	1.82244	1.26682	-0.232091	-1.13939	-1.23392	1.80302	1.28428	-0.289492	-1.27505	-1.31631	1.97074	1.34233	-0.246789	-1.27669	-1.2809	1.72984	1.22194	-0.252759	-1.28933	-1.50484	1.88358	1.23995	-0.444969	-1.17491	-1.20626	2.03478	1.22305	-0.487702	-1.14433	-1.17579
DDX10	Q13206	Probable ATP-dependent RNA helicase DDX10	Q13206			6	-0.779695	1.00612	0.31904	-0.181788	-0.71788	-1.18095	0.875859	-0.221791	-0.905818	-1.33563	-0.766652	0.704872	-0.120828	-0.379301	-1.24072	-1.07579	-0.143245	-0.2712	-1.19225	-1.71189	-0.759942	0.624428	-0.0232844	-0.168933	-0.532115	-0.865621	1.10205	-0.304095	-0.44185	-0.904008
DDX11	Q96FC9-2	Probable ATP-dependent RNA helicase DDX11	Q96FC9-2;Q96FC9-3;Q96FC9-4;Q96FC9			1																					-0.124361	0.302758	-0.576476	-1.1042	-0.539436
DDX17	Q92841	Probable ATP-dependent RNA helicase DDX17	Q92841;Q92841-3;Q92841-1;Q92841-2			6	0.0709388	1.68706	0.0350608	-0.90274	-1.15467	-0.414403	1.05381	-0.622621	-1.63742	-1.91409	0.961994	1.46127	-0.251659	-1.32049	-1.52787	-0.517833	0.581303	-0.905629	-2.00144	-2.44285	0.318461	1.55385	-0.28817	-1.07376	-1.24011	-0.0545421	1.0234	-0.788415	-1.47485	-1.72037
DDX18	Q9NVP1	ATP-dependent RNA helicase DDX18	Q9NVP1			6	-0.906575	1.62639	0.328836	-0.499687	-0.985159	-1.15117	1.3384	-0.129276	-1.08378	-1.40122	0.328722	1.57995	0.181929	-0.863992	-1.21749	-1.30479	0.724476	-0.675005	-1.6329	-2.23406	-0.369315	1.33188	0.0113525	-0.65449	-0.823294	-0.753069	1.06812	-0.468112	-1.1256	-1.18695
DDX19A	Q9NUU7	ATP-dependent RNA helicase DDX19A	Q9NUU7;Q9NUU7-2			6	0.362666	0.0951818	-0.34639	-0.607771	-0.740191	0.462576	0.302056	-0.192266	-0.491409	-0.650725	0.431783	0.312084	-0.226071	-0.639872	-0.72035	0.298306	0.304277	-0.102837	-0.508691	-0.959346	0.342669	0.12446	-0.419063	-0.536168	-0.543215	0.521051	0.106884	-0.43411	-0.48997	-0.449119
DDX19B	Q9UMR2	ATP-dependent RNA helicase DDX19B	Q9UMR2;Q9UMR2-2;Q9UMR2-4;Q9UMR2-3			3						0.56774	0.180657	-0.209745	-0.615972	-0.68059											0.404031	0.179384	-0.600752	-0.662414	-0.574884	0.740194	0.29125	-0.541828	-0.49072	-0.363494
DDX20	Q9UHI6	Probable ATP-dependent RNA helicase DDX20	Q9UHI6			6	1.01042	1.42669	0.758218	0.049352	-1.42159	1.03196	1.5212	0.860287	0.151079	-1.3337	1.03956	1.30007	0.728922	0.0017302	-1.48892	1.02411	1.42632	0.828307	0.127501	-1.57837	0.811718	0.709732	-0.198957	-0.526369	-0.926591	1.31255	0.980391	-0.0223464	-0.208861	-0.710284
DDX21	Q9NR30	Nucleolar RNA helicase 2	Q9NR30;Q9NR30-2			6	-1.24383	2.26006	0.742006	-0.368197	-1.00335	-1.3833	2.015	0.399226	-0.730656	-1.38888	0.0395596	2.18856	0.748976	-0.471569	-1.15688	-1.62914	1.33503	-0.0457143	-1.22193	-2.12601	-0.682025	2.20038	0.706376	-0.133021	-0.730488	-1.00746	1.69746	0.183328	-0.581627	-1.23124
DDX23	Q9BUQ8	Probable ATP-dependent RNA helicase DDX23	Q9BUQ8			6	0.88276	1.26508	-0.0136837	-0.88494	-1.27526	0.626579	0.922959	-0.330193	-1.18387	-1.66552	1.17262	1.25048	-0.0343228	-1.05577	-1.43168	0.498966	0.785843	-0.285812	-1.34666	-2.00775	1.01714	1.08141	-0.408014	-1.0378	-1.22722	0.854075	0.756938	-0.806619	-1.40794	-1.65622
DDX24	Q9GZR7	ATP-dependent RNA helicase DDX24	Q9GZR7;Q9GZR7-2			6	0.595026	1.52075	-0.356809	-1.3094	-1.52371	0.307195	1.0497	-0.680058	-1.72623	-1.99706	1.27381	1.55144	-0.458584	-1.50181	-1.66974	0.231432	1.02453	-0.78702	-1.83702	-2.45269	0.896776	1.38078	-0.645345	-1.39536	-1.41985	0.6371	0.990374	-0.91997	-1.70219	-1.75609
DDX27	Q96GQ7	Probable ATP-dependent RNA helicase DDX27	Q96GQ7			6	-0.506148	1.87896	0.451435	-0.46967	-1.22955	-0.876201	1.54631	-0.0092484	-1.05173	-1.767	0.616075	1.8168	0.264837	-0.843474	-1.57734	-0.964179	1.0155	-0.458208	-1.58949	-2.52916	-0.00458061	1.69069	-0.00868224	-0.733723	-1.21457	-0.514635	1.16562	-0.496916	-1.19482	-1.72585
DDX28	Q9NUL7	Probable ATP-dependent RNA helicase DDX28	Q9NUL7			6	-1.15637	-0.671301	3.54609	4.69633	3.98413	-1.13255	-0.512123	3.43055	4.62363	4.04719	-1.20241	-0.464942	3.20398	3.83026	3.90785	-1.27373	-0.63131	3.3512	4.09381	3.70377	-1.20161	-0.786721	3.15842	4.10148	3.51728	-0.884461	-0.573982	3.44573	3.38018	3.73249
DDX31	Q9H8H2	Probable ATP-dependent RNA helicase DDX31	Q9H8H2;Q9H8H2-2;Q9H8H2-4			5	0.273456	1.75018	0.0880059	-0.800098	-1.55932	-0.221186	1.26261	-0.344758	-1.36918	-2.21914	1.69586	2.36628	-0.167831	-1.14433	-1.75137						0.44159	1.78069	-0.317732	-1.10157	-1.3237	0.552082	1.66698	-0.925084	-1.46678	-1.7816
DDX39A	O00148	ATP-dependent RNA helicase DDX39A	O00148;O00148-2;O00148-3			6	0.316377	1.98743	0.267596	-0.730919	-1.16156	-0.523359	1.07663	-0.625422	-1.82209	-2.11641	1.1553	1.88194	-0.0363779	-1.34575	-1.69376	-0.676757	0.739762	-0.906791	-2.27991	-2.51986	0.385928	1.74395	-0.095173	-1.10749	-1.60502	-0.159299	1.05527	-0.692828	-1.65881	-2.10135
DDX39B	Q13838	Spliceosome RNA helicase DDX39B	Q13838;Q13838-2			6	0.428786	2.20185	0.388906	-0.821101	-1.15152	-0.419951	1.24963	-0.611248	-1.81066	-2.13822	1.24586	1.98444	0.00317044	-1.35546	-1.59518	-0.384282	1.0554	-0.826207	-2.1726	-2.63747	0.500496	1.93357	-0.0383322	-1.11538	-1.60718	-0.150321	1.32947	-0.728718	-1.63967	-2.22945
DDX3X	O00571	ATP-dependent RNA helicase DDX3X	O00571;O00571-2;O15523;O15523-2			6	1.58342	1.09491	-0.131471	-0.98262	-1.10659	1.79144	1.28054	0.0444641	-0.84495	-0.959374	1.60853	1.21686	-0.0343671	-1.00399	-1.08439	1.62476	1.29213	0.152248	-0.784309	-1.11216	1.61796	1.10246	-0.249119	-0.866515	-0.947195	1.98637	1.24074	-0.0853589	-0.643112	-0.736485
DDX41	Q9UJV9	Probable ATP-dependent RNA helicase DDX41	Q9UJV9			6	1.01949	1.46817	0.127501	-0.949282	-1.62674	0.375067	1.26963	-0.486004	-1.49517	-2.18324	1.48249	1.51622	-0.184228	-1.22894	-1.82547	0.456596	0.784839	-0.650454	-1.54359	-2.61679	1.2722	1.4518	-0.304487	-1.07088	-1.52733	1.06129	0.791189	-0.797137	-1.45332	-2.05727
DDX42	Q86XP3	ATP-dependent RNA helicase DDX42	Q86XP3;Q86XP3-2			6	-0.610477	0.764771	-0.18043	-0.958252	-0.882757	-1.25711	-0.237813	-0.922046	-1.6912	-1.67213	-0.267305	0.345851	-0.320991	-0.949589	-0.954082	-1.48491	-0.552474	-1.05655	-1.74309	-2.01526	-0.51309	0.452806	-0.539331	-0.841172	-0.890626	-1.10995	-0.283597	-1.25791	-1.55474	-1.60292
DDX46	Q7L014	Probable ATP-dependent RNA helicase DDX46	Q7L014			6	0.0287106	0.0697022	-0.756477	-1.28409	-1.28342	0.00963382	-0.221876	-1.17729	-1.55228	-1.36598	0.359521	0.254594	-0.773122	-1.32746	-1.37699	0.256286	0.769772	-0.139887	-0.965052	-1.37981	0.375067	0.756255	-0.360379	-0.933022	-1.13394	0.284396	0.281787	-0.843319	-1.23463	-1.37699
DDX47	Q9H0S4	Probable ATP-dependent RNA helicase DDX47	Q9H0S4;Q9H0S4-2			6	0.300065	1.17223	-0.131282	-0.954809	-1.31376	-0.0788989	0.767994	-0.644194	-1.45372	-1.84996	0.944484	1.20608	-0.19588	-1.15364	-1.50525	-0.15157	0.579373	-0.682349	-1.59466	-2.18692	0.47176	0.928882	-0.507275	-1.11272	-1.28898	0.102994	0.698307	-0.878242	-1.54515	-1.61184
DDX49	Q9Y6V7	Probable ATP-dependent RNA helicase DDX49	Q9Y6V7			6	0.0728604	1.31696	-0.0260288	-0.888862	-1.2607	-0.159138	0.957023	-0.217608	-1.03265	-1.52966	0.357608	1.09397	-0.092694	-0.957496	-1.2869	-0.28495	0.539928	-1.02735	-1.22385	-1.91072	0.261952	0.979001	-0.342762	-0.810991	-0.7859	0.213503	0.867659	-0.48918	-1.00159	-1.27575
DDX5	P17844	Probable ATP-dependent RNA helicase DDX5	P17844;P17844-2			6	0.177726	1.46179	-0.0269251	-0.950815	-1.17033	-0.401844	0.766638	-0.780661	-1.72915	-1.98485	0.998918	1.27507	-0.310593	-1.30226	-1.52733	-0.464465	0.474877	-0.994183	-2.04776	-2.51334	0.417164	1.26508	-0.403675	-1.10715	-1.24533	0.0968016	0.84559	-0.865937	-1.49557	-1.69736
DDX50	Q9BQ39	ATP-dependent RNA helicase DDX50	Q9BQ39			5	-0.427382	2.22731	0.498353	-0.647739	-1.3404	-0.739517	1.52196	0.0347792	-1.0197	-1.80158	0.6345	1.94385	0.432959	-0.765425	-1.54044						-0.0371623	1.71787	0.200755	-0.66518	-1.0932	-0.303223	1.03759	-0.243865	-0.986331	-1.50586
DDX52	Q9Y2R4	Probable ATP-dependent RNA helicase DDX52	Q9Y2R4			5	-0.470449	1.29054	-0.0177675	-0.891589	-1.13141	-0.919179	0.663937	-0.587338	-1.20164	-1.76346	0.46801	1.34636	0.00705194	-1.16046	-1.3545	-1.15666	0.561399	-0.984303	-2.14191	-2.59388	-0.177898	1.46053	-0.333552	-1.03543	-1.00549
DDX54	Q8TDD1	ATP-dependent RNA helicase DDX54	Q8TDD1;Q8TDD1-2			6	-0.0712545	1.70053	0.0524159	-0.784185	-1.29605	-0.53975	1.23248	-0.436568	-1.21659	-1.82051	0.711935	1.73587	-0.240588	-1.19601	-1.52886	-0.755844	0.888695	-0.857181	-1.84887	-2.47105	0.34153	1.61546	-0.442124	-1.12202	-1.25501	-0.181362	1.20802	-0.843655	-1.45878	-1.6989
DDX55	Q8NHQ9	ATP-dependent RNA helicase DDX55	Q8NHQ9			6	0.877037	1.20025	-0.207261	-0.844458	-1.59401	0.243791	0.923263	-0.503446	-1.33989	-2.65444	1.2489	0.838347	-0.288664	-1.3109	-1.74933	0.191436	0.328262	-0.678949	-1.68057	-2.72891	0.820404	1.1177	-0.459993	-1.03682	-1.32471	0.674641	0.389677	-0.880498	-1.38244	-1.961
DDX56	Q9NY93	Probable ATP-dependent RNA helicase DDX56	Q9NY93;Q9NY93-2			6	0.463099	1.62933	-0.0272485	-1.00709	-1.40606	0.211261	1.31551	-0.274302	-1.30216	-1.8677	1.13652	1.53182	-0.166454	-1.30872	-1.62727	0.00158609	1.05603	-0.596012	-1.59881	-2.29336	0.651132	1.50039	-0.29221	-1.10151	-1.24859	0.359296	1.10809	-0.745406	-1.4248	-1.69143
DDX59	Q5T1V6	Probable ATP-dependent RNA helicase DDX59	Q5T1V6;Q5T1V6-2			6	0.779638	0.448795	-0.146419	-1.0775	-1.02219	0.806365	0.790939	-0.349474	-0.958813	-1.10188	0.621431	0.944409	-0.0143101	-0.884114	-1.08036	-0.000837006	0.79859	0.166458	-0.800073	-1.33512	0.433387	0.840121	-0.294119	-0.763416	-0.812688	0.302173	0.688583	-0.349952	-0.843034	-0.770584
DDX6	P26196	Probable ATP-dependent RNA helicase DDX6	P26196			6	2.17028	1.32337	-0.154875	-1.06082	-1.26299	2.25725	1.40746	-0.0854967	-1.02679	-1.19363	2.14414	1.46822	-0.0892827	-1.12318	-1.26969	2.13142	1.50462	0.00805655	-0.992661	-1.3313	2.15452	1.33193	-0.248056	-0.990509	-1.23691	2.48037	1.43018	-0.164949	-0.827001	-1.12114
DDX60	Q8IY21	Probable ATP-dependent RNA helicase DDX60	Q8IY21			6	1.62021	1.36031	-0.144058	-1.0687	-1.43222	1.99045	1.84599	0.090718	-0.945832	-1.28729	2.0274	1.51914	-0.116645	-1.03587	-1.4568	1.69385	1.55533	0.0889557	-0.909038	-1.50091	1.92083	1.44122	-0.317103	-1.08961	-1.30418	2.3744	1.43504	-0.249462	-0.987503	-1.12816
DDX60L	Q5H9U9	Probable ATP-dependent RNA helicase DDX60-like	Q5H9U9;Q5H9U9-2			5	0.702746	1.39868	-0.138934	-0.951262	-1.206	1.6591	1.33554	-0.156965	-0.919943	-1.338	1.22373	1.36384	0.0192037	-1.00865	-1.26389	1.65865	1.66617	0.097476	-0.827487	-1.51676						1.73591	1.57391	-0.0993399	-0.719566	-0.929638
DECR1	Q16698	2,4-dienoyl-CoA reductase, mitochondrial	Q16698;Q16698-2			6	-1.13803	-0.60246	3.12829	3.37865	3.50932	-1.0534	-0.423468	3.15738	3.36653	3.5656	-1.09283	-0.383379	3.01762	3.20025	3.40163	-1.22637	-0.614978	3.00707	3.55557	3.35586	-1.18721	-0.781058	2.7304	3.22271	3.30632	-0.916099	-0.593746	2.83944	3.33485	3.38294
DECR2	Q9NUI1	Peroxisomal 2,4-dienoyl-CoA reductase	Q9NUI1;Q9NUI1-3	Peroxisome	Peroxisome	6	0.700085	-0.944554	-0.343513	1.19988	3.78628	0.758047	-0.85384	-0.501055	1.28848	3.72585	0.592158	-0.781752	-0.632987	1.23897	3.8487	0.694301	-0.767413	-0.588834	1.29437	3.73183	0.41738	-1.01485	-0.557922	1.47218	3.68224	0.74192	-0.906494	-0.485479	1.54937	1.3972
DEGS1	O15121	Sphingolipid delta(4)-desaturase DES1	O15121			6	0.511164	-0.814438	-0.419526	0.877037	2.72181	0.546561	-0.70967	-0.518556	0.944709	2.64078	0.537445	-0.624532	-0.674015	0.91127	2.33954	0.422018	-0.730057	-0.767241	0.857901	2.48965	0.225152	-0.929034	-0.415595	1.04229	2.88653	0.48944	-0.91042	-0.389546	1.42191	2.68836
DEK	P35659	Protein DEK	P35659;P35659-2			5	-2.31617	2.69695	1.51596	1.87188	1.815	-2.33228	2.64189	2.1134	0.793688	0.968496	-0.781702	2.40016	1.77155	1.6832	1.78459						-1.53981	2.98484	2.76263	2.10956	2.08277	-2.57691	1.46916	0.930624	0.675455	0.858697
DENND4C	Q5VZ89	DENN domain-containing protein 4C	Q5VZ89;Q5VZ89-6;Q5VZ89-5			6	1.04845	0.971222	-0.172002	-1.25912	-1.46542	0.922274	0.994145	0.0441843	-1.06052	-1.19704	1.09997	1.26903	0.154065	-1.02532	-1.28644	0.800248	0.934252	0.0576929	-1.02823	-1.46969	1.03745	0.793105	0.0387171	-0.88534	-1.46857	1.16794	0.844386	-0.080515	-0.635674	-1.4058
DENND5B	Q6ZUT9	DENN domain-containing protein 5B	Q6ZUT9;Q6ZUT9-2			1																-0.0946337	0.332164	-0.0177091	-0.457653	-0.599418
DENND6A	Q8IWF6	Protein DENND6A	Q8IWF6			4	0.992188	0.207518	-0.51928	-0.848998	-0.376882	1.11843	0.221197	-0.460191	-0.696845	-0.283808	1.16562	0.355693	-0.779299	-1.01718	-0.565374											1.45475	0.244522	-0.775565	-0.488815	-0.285653
DENR	O43583	Density-regulated protein	O43583			6	0.792522	0.879235	-0.234228	-0.947751	-1.24763	1.07341	1.21282	0.0384362	-0.72652	-1.099	0.9387	0.967021	-0.163656	-0.950481	-1.25212	0.932061	1.123	0.109695	-0.666714	-1.21914	1.10554	0.9115	-0.385526	-1.02166	-1.03378	1.3133	1.18314	-0.302173	-0.790285	-0.829716
DERA	Q9Y315	Deoxyribose-phosphate aldolase	Q9Y315			6	1.51106	0.791022	0.0779266	0.00518438	-0.596187	1.29384	0.832444	0.0201999	-0.0359489	-0.789511	1.49113	1.11337	0.258097	0.0727232	-0.588726	1.22076	0.960956	0.295135	0.00863031	-0.963532	1.31892	0.76562	0.0483757	0.251204	-1.28933	1.54809	1.05499	0.295958	0.453965	-1.47353
DERL1	Q9BUN8	Derlin-1	Q9BUN8;Q9BUN8-2			6	0.636915	-0.837249	-0.476017	0.635058	2.36334	0.595886	-0.617809	-0.622643	0.684819	2.62382	0.502942	-0.611469	-0.776775	0.605115	2.47241	0.451541	-0.659426	-0.713971	0.624896	2.46796	0.234379	-0.963757	-0.581886	0.846473	2.36706	0.708496	-0.77554	-0.579663	1.05984	2.54189
DERL2	Q9GZP9	Derlin-2	Q9GZP9			2	0.57628	-0.979544	-0.395606	0.605589	2.05134																0.163756	-1.14698	-0.686893	0.984772	2.69377
DESI2	Q9BSY9	Desumoylating isopeptidase 2	Q9BSY9;Q9BSY9-2			2	-0.0447021	-0.363791	-0.0166579	0.407407	0.891497	-0.116833	-0.43997	-0.126376	0.726831	0.948451
DFFA	O00273	DNA fragmentation factor subunit alpha	O00273			4						-1.16036	-1.42589	-2.41488	-2.0402	-1.29347	-1.83645	-1.08807	-1.74038	-1.59188	-0.550021						-1.88241	-0.593093	-1.12419	-1.36517	-1.38677	-1.23246	-1.47746	-2.276	-1.81451	-0.666324
DFNA5	O60443	Non-syndromic hearing impairment protein 5	O60443;O60443-3			6	-1.02125	-1.12048	-1.24086	-0.723349	0.226878	-1.39365	-1.0341	-1.29513	-0.636235	0.0858325	-1.188	-0.533827	-0.612262	-0.501259	0.440314	-1.74516	-0.764395	-1.11616	-0.965531	-0.202605	-1.34421	-0.717786	-0.83046	-0.240623	0.159629	-0.980198	-0.61458	-0.936	-0.220866	0.0724489
DGCR14	Q96DF8	Protein DGCR14	Q96DF8			4	0.47228	0.315914	-0.0608035	-0.904899	-1.12765						0.519441	0.169284	-0.207794	-0.996686	-1.25085						0.0508847	0.909043	-0.425211	-1.0889	-1.04293	0.448055	0.0657102	-0.62959	-0.874322	-1.09176
DGCR8	Q8WYQ5	Microprocessor complex subunit DGCR8	Q8WYQ5;Q8WYQ5-3			3						1.29848	1.13711	-0.425889	-1.55021	-1.71686											1.30223	1.40561	-0.460112	-1.16288	-1.44595	0.550211	1.46237	-0.871944	-1.51321	-1.54246
DHCR24	Q15392	Delta(24)-sterol reductase	Q15392;Q15392-2			6	0.450485	-0.857521	-0.442379	0.863542	2.89262	0.514501	-0.69778	-0.552622	0.88143	2.96383	0.507414	-0.630774	-0.746156	0.888928	2.86588	0.473943	-0.739011	-0.70099	0.856627	2.84207	0.164915	-0.972563	-0.539226	1.2047	2.92706	0.579663	-0.831332	-0.416789	1.43883	2.96853
DHCR7	Q9UBM7	7-dehydrocholesterol reductase	Q9UBM7			6	0.452174	-0.931068	-0.388167	1.03548	3.27746	0.59846	-0.762583	-0.492099	1.04222	3.42694	0.499884	-0.678141	-0.710945	1.11103	3.41589	0.436055	-0.728503	-0.693085	1.03851	3.28496	0.170951	-1.0443	-0.456029	1.39182	3.34184	0.53077	-0.870176	-0.381949	1.64879	3.41129
DHDDS	Q86SQ9	Dehydrodolichyl diphosphate syntase complex subunit DHDDS	Q86SQ9;Q86SQ9-3;Q86SQ9-2;Q86SQ9-4			1						1.08461	-0.474552	-0.388525	-0.0141207	3.64155
DHFR	P00374	Dihydrofolate reductase	P00374;P00374-2			2						-1.30797	-1.15772	-1.95618	-1.30194	-0.638277	-0.716197	-0.613873	-1.49574	-1.5192	-0.082362
DHODH	Q02127	Dihydroorotate dehydrogenase (quinone), mitochondrial	Q02127			6	-1.11625	-0.627783	3.05099	4.16752	4.37553	-1.02125	-0.483904	2.9542	4.26131	5.20285	-1.11485	-0.445107	2.64175	4.49768	5.96072	-1.24342	-0.662666	2.94004	4.38515	4.78152	-1.23953	-0.820897	2.74304	4.52438	4.57676	-0.82133	-0.64697	2.74502	4.12714	4.56334
DHRS1	Q96LJ7	Dehydrogenase/reductase SDR family member 1	Q96LJ7			6	-0.262071	-0.877367	0.0113525	1.10642	2.9422	-0.235671	-0.686034	-0.174442	1.36676	2.98687	-0.158268	-0.636436	-0.34452	1.01014	2.7306	-0.363772	-0.784135	-0.232888	1.26057	2.345	-0.499871	-1.07649	-0.112678	1.39116	2.40898	-0.207961	-0.856345	0.00662118	1.66476	2.37292
DHRS13	Q6UX07	Dehydrogenase/reductase SDR family member 13	Q6UX07;Q6UX07-3			6	0.259423	-0.856868	-0.38694	0.936817	2.70037	0.291368	-0.680821	-0.415595	0.886589	2.78591	0.266757	-0.714113	-0.760798	0.815821	2.83819	0.221444	-0.793932	-0.507849	0.813689	2.35471	0.016211	-0.709717	-0.22678	1.26364	2.68948	0.471864	-0.870124	-0.467753	1.68374	2.59182
DHRS3	O75911	Short-chain dehydrogenase/reductase 3	O75911			4	0.19131	-0.814692	-0.402226	1.0769	3.16079	0.450485	-0.638299	-0.499402	1.04194	2.09133	0.475292	-0.608958	-0.659586	0.991318	2.74904	0.318577	-0.617167	-0.224199	1.11843	2.35524
DHRS4	Q9BTZ2	Dehydrogenase/reductase SDR family member 4	Q9BTZ2;Q9BTZ2-8;Q9BTZ2-4;Q9BTZ2-5			6	-0.60542	-0.844018	0.627327	2.38935	4.52907	-0.565204	-0.697149	0.445409	2.33365	4.10064	-0.529822	-0.629679	0.30229	2.11766	4.20805	-0.611182	-0.722539	0.269273	2.28777	4.06919	-0.629635	-0.909309	0.473112	2.2609	4.28681	-0.346995	-0.806216	0.533364	2.64094	3.67672
DHRS7	Q9Y394	Dehydrogenase/reductase SDR family member 7	Q9Y394;Q9Y394-2			6	0.541019	-0.750057	-0.432571	0.776272	2.75179	0.571143	-0.66262	-0.500544	0.869161	2.86981	0.49293	-0.566934	-0.654535	0.813361	2.79896	0.463936	-0.609134	-0.673601	0.806118	2.46299	0.163885	-0.957888	-0.517338	1.07396	2.62091	0.487486	-0.796511	-0.442085	1.25441	2.73379
DHRS7B	Q6IAN0	Dehydrogenase/reductase SDR family member 7B	Q6IAN0			6	0.447526	-0.808286	-0.334025	1.18656	3.11676	0.465191	-0.652697	-0.423875	1.09876	3.01389	0.484808	-0.609376	-0.614514	1.03977	3.10459	0.437441	-0.682372	-0.612593	1.06157	2.84559	0.055751	-0.965503	-0.556012	1.26802	2.81807	0.476537	-0.871786	-0.34066	1.44636	3.0575
DHRSX	Q8N5I4	Dehydrogenase/reductase SDR family member on chromosome X	Q8N5I4			6	0.191057	-1.08244	-0.432649	0.9164	4.04186	0.245131	-0.794482	-0.545424	0.999423	3.0387	0.409798	-0.718569	-0.606738	0.996172	2.30168	0.262193	-0.734755	-0.708467	1.03942	2.92366	0.0144981	-0.813778	-0.459933	1.36199	2.75482	0.381726	-0.813905	-0.356125	1.38195	3.14643
DHTKD1	Q96HY7	Probable 2-oxoglutarate dehydrogenase E1 component DHKTD1, mitochondrial	Q96HY7			6	-1.1472	-0.704159	3.37281	4.51349	4.22897	-1.11223	-0.470449	3.2203	3.38819	4.05814	-1.10846	-0.484267	3.40149	4.42714	4.58544	-1.24725	-0.7051	2.90084	5.15259	3.91188	-1.19866	-0.861762	3.50906	3.04107	6.54144	-0.957384	-0.686801	3.51816	3.68717	0.946881
DHX15	O43143	Pre-mRNA-splicing factor ATP-dependent RNA helicase DHX15	O43143			6	-0.5973	0.791856	-0.00335094	-0.615154	-0.780735	-1.10219	0.192952	-0.622488	-1.17111	-1.35045	0.0261627	0.753776	-0.257028	-0.99588	-1.11998	-1.21665	-0.0121989	-0.899668	-1.54174	-1.84461	-0.375179	0.66175	-0.219354	-0.640434	-0.962407	-0.733795	0.171847	-0.773812	-1.01462	-1.36438
DHX16	O60231	Putative pre-mRNA-splicing factor ATP-dependent RNA helicase DHX16	O60231			6	0.304511	1.00662	0.00733905	-0.800777	-1.34527	-0.0324477	0.546956	-0.396764	-1.19962	-1.77423	0.330788	0.799668	-0.0635901	-0.840681	-1.39555	-0.41252	0.227987	-0.325576	-1.08973	-2.0328	0.351402	0.951812	-0.31669	-0.864439	-1.19932	0.123269	0.418784	-0.502485	-0.981565	-1.53516
DHX29	Q7Z478	ATP-dependent RNA helicase DHX29	Q7Z478			6	2.22191	1.32204	-0.405738	-1.36427	-1.14912	2.38491	1.58597	-0.244036	-1.26645	-1.0821	2.29319	1.4798	-0.355018	-1.42067	-1.1449	2.16353	1.53491	-0.193849	-1.22597	-1.20108	2.31863	1.35795	-0.546561	-1.27115	-1.0399	2.6274	1.47046	-0.443301	-1.11666	-0.955368
DHX30	Q7L2E3-2	Putative ATP-dependent RNA helicase DHX30	Q7L2E3-2;Q7L2E3-3			6	-0.939925	-0.386996	1.73435	1.14281	1.00518	-0.860897	-0.225261	1.81721	1.13875	1.04879	-0.88502	-0.231075	1.57328	1.00475	0.907429	-1.0129	-0.386091	1.66812	1.13337	0.795185	-0.873767	-0.507009	1.2212	0.778713	0.774587	-0.506763	-0.296332	1.27358	0.909888	0.912113
DHX34	Q14147	Probable ATP-dependent RNA helicase DHX34	Q14147			6	0.328607	0.524565	-0.0221266	-0.706889	-0.835034	-0.346078	0.295253	-0.378907	-1.06413	-1.13777	0.157302	0.352081	-0.119949	-0.632674	-0.997117	-0.410102	-0.331354	-0.39534	-1.07595	-1.80758	0.275365	0.16877	-0.322181	-0.660589	-0.765131	0.0304067	-0.0404672	-0.646699	-1.01296	-0.78697
DHX36	Q9H2U1	ATP-dependent RNA helicase DHX36	Q9H2U1;Q9H2U1-2;Q9H2U1-3			6	1.92896	1.24829	-0.289386	-1.21679	-1.14899	2.04649	1.35101	-0.261085	-1.23328	-1.13676	2.02797	1.35941	-0.28023	-1.31861	-1.15431	1.90674	1.31028	-0.227388	-1.26962	-1.30475	1.98535	1.26087	-0.440538	-1.14111	-1.04168	2.21717	1.30859	-0.380427	-1.03165	-0.995333
DHX37	Q8IY37	Probable ATP-dependent RNA helicase DHX37	Q8IY37			6	0.332164	1.40174	-0.0369699	-1.07655	-1.51945	0.0166389	1.26999	-0.341994	-1.33953	-1.92522	1.16549	1.86884	-0.200996	-1.18167	-1.63747	0.25411	1.2408	-0.444557	-1.4873	-2.04609	0.894061	1.44159	-0.312079	-0.984445	-1.49139	0.329181	1.40327	-0.644194	-1.34417	-1.85972
DHX38	Q92620	Pre-mRNA-splicing factor ATP-dependent RNA helicase PRP16	Q92620			6	-0.711393	-0.00962596	-0.362993	-0.383774	-0.876334	-1.05586	-0.30718	-0.836424	-1.0315	-0.750834	-0.251917	-0.236826	-0.556096	-0.986331	-0.622954	-1.34722	-0.43298	-0.945332	-1.3517	-0.972478	-0.683669	-0.035313	-0.63131	-0.676918	-1.20483	-0.558878	-0.380916	-0.956543	-0.880232	-1.17579
DHX57	Q6P158	Putative ATP-dependent RNA helicase DHX57	Q6P158			6	1.90049	0.904118	-0.526785	-1.38293	-1.08862	2.06392	1.09241	-0.369986	-1.23013	-1.09446	1.96425	1.06661	-0.425889	-1.37748	-1.13879	2.08902	1.30708	-0.153832	-1.15759	-1.23892	1.93765	0.935083	-0.595664	-1.20088	-0.97534	2.27855	1.12955	-0.497344	-1.03987	-0.837171
DHX8	Q14562	ATP-dependent RNA helicase DHX8	Q14562			6	0.620117	1.22799	0.0742314	-0.946833	-1.39172	0.153287	0.741661	-0.548311	-1.48956	-2.09647	0.832201	1.16729	-0.0622488	-1.02383	-1.52334	0.042084	0.501414	-0.610411	-1.55928	-2.27418	0.756767	1.05783	-0.252467	-1.05092	-1.34092	0.495081	0.556699	-0.845184	-1.5536	-1.83681
DHX9	Q08211	ATP-dependent RNA helicase A	Q08211			6	0.649753	1.36771	-0.221051	-1.13362	-1.43811	0.320311	0.934856	-0.70282	-1.65604	-2.01537	1.41321	1.39325	-0.305111	-1.30361	-1.56623	0.35558	0.868213	-0.703948	-1.71677	-2.23047	0.887447	1.34721	-0.496997	-1.25632	-1.33115	0.722204	1.057	-0.820565	-1.50521	-1.602
DIABLO	Q9NR28	Diablo homolog, mitochondrial	Q9NR28;Q9NR28-2;Q9NR28-3			6	-1.28969	-0.435456	2.61129	3.21366	3.98432	-1.22452	-0.178567	2.68896	3.1705	3.62305	-1.08244	-0.0592093	2.75864	3.39053	3.84338	-1.34128	-0.316169	2.86715	3.5758	3.84649	-1.64977	-0.577745	1.99773	3.04096	3.05019	-1.19146	-0.377913	1.98768	2.92191	3.27107
DIAPH1	O60610	Protein diaphanous homolog 1	O60610;O60610-2;O60610-3			6	-0.967843	-0.615199	-0.71371	-0.484934	-0.3687	-0.88606	-0.554104	-0.66141	-0.445912	-0.318128	-0.815301	-0.249977	-0.39876	-0.0602017	-0.0907876	-1.17488	-0.434461	-0.302885	-0.206345	-0.44973	-1.02956	-0.456643	-0.544308	-0.203153	-0.159928	-0.868279	-0.511732	-0.62251	-0.0621434	0.0396999
DIAPH3	Q9NSV4	Protein diaphanous homolog 3	Q9NSV4;Q9NSV4-4;Q9NSV4-5;Q9NSV4-6;Q9NSV4-7;Q9NSV4-1;Q9NSV4-2			6	0.956949	0.910963	-0.203419	-0.917134	-1.13603	1.01521	1.19969	0.0526941	-0.729411	-1.04865	1.0256	0.988921	-0.108363	-0.976503	-1.28637	0.820404	1.17018	0.171463	-0.676019	-1.23419	1.04502	1.14019	-0.378288	-0.941531	-0.93716	1.34676	1.23775	-0.171238	-0.723444	-0.704559
DICER1	Q9UPY3	Endoribonuclease Dicer	Q9UPY3;Q9UPY3-2			4	2.02641	1.50386	-0.115754	-1.08887	-1.36182											2.16227	1.35907	0.141956	-0.845469	-1.42985	1.82916	1.21611	-0.576024	-1.20008	-1.1713	1.9797	1.79705	-0.357751	-0.91137	-1.09542
DIDO1	Q9BTC0	Death-inducer obliterator 1	Q9BTC0			3	-1.00399	1.43023	-0.0455952	-1.0796	-1.17524	-1.32395	1.13284	-0.381611	-1.41465	-1.8725	0.0626744	1.72796	-0.164787	-1.33341	-1.54279
DIEXF	Q68CQ4	Digestive organ expansion factor homolog	Q68CQ4			2	-1.20168	0.786764	0.159242	-0.499565	-1.05364						0.0652966	1.1475	0.0861044	-0.885233	-0.902039
DIMT1	Q9UNQ2	Probable dimethyladenosine transferase	Q9UNQ2			6	1.49503	1.4845	-0.139315	-1.15672	-1.58758	1.05249	1.0966	-0.625957	-1.623	-2.01631	1.79202	1.4218	-0.272001	-1.31919	-1.69357	0.992333	0.897937	-0.614205	-1.7019	-2.33993	1.52562	1.16176	-0.637783	-1.35483	-1.42442	1.39248	0.923644	-0.988418	-1.69642	-1.79706
DIP2A	Q14689	Disco-interacting protein 2 homolog A	Q14689;Q14689-6;Q14689-5;Q14689-3;Q14689-2;Q14689-4			6	0.0877344	0.503959	0.0850167	-0.465201	-0.813398	0.21176	0.528571	0.152768	-0.261517	-0.49716	0.0589399	0.497536	-0.0437351	-0.309252	-0.333734	0.0533894	0.593593	0.0144981	-0.300591	-0.594639	0.165558	0.243669	-0.33982	-0.514965	-0.326697	0.466966	0.663026	-0.317355	-0.382062	-0.346463
DIP2B	Q9P265	Disco-interacting protein 2 homolog B	Q9P265			6	0.319271	0.343806	-0.104899	-0.468771	-0.405757	0.451963	0.589955	0.0167816	-0.353764	-0.331082	0.346872	0.413702	-0.0671224	-0.470869	-0.351074	0.333424	0.324004	-0.0765846	-0.392895	-0.496163	0.28155	0.264116	-0.300324	-0.501913	-0.414903	0.643856	0.420617	-0.176071	-0.359916	-0.297218
DIS3	Q9Y2L1	Exosome complex exonuclease RRP44	Q9Y2L1;Q9Y2L1-2			6	-0.0257938	1.0345	-0.0527004	-0.688474	-1.4226	-0.219992	0.705049	-0.285126	-1.00118	-1.84928	0.63143	1.1147	0.0650208	-0.691103	-1.30897	-0.210296	0.452701	-0.324798	-1.14162	-1.98982	0.313478	1.04306	-0.234992	-0.831281	-1.33789	0.190046	0.6072	-0.596427	-1.09406	-1.6137
DIS3L	Q8TF46	DIS3-like exonuclease 1	Q8TF46;Q8TF46-2;Q8TF46-4;Q8TF46-3			2											0.399335	0.364572	-0.495308	-0.807755	-0.813195	0.0835197	0.659925	-0.165337	-0.461025	-1.10076
DKC1	O60832	H/ACA ribonucleoprotein complex subunit 4	O60832;O60832-2			6	-0.542668	1.83738	0.352533	-0.613277	-1.17772	-0.561026	1.63376	0.152119	-0.952517	-1.35181	0.561399	1.96251	0.516318	-0.590376	-1.22428	-0.51806	1.41992	0.244522	-0.947612	-1.83233	0.0271541	1.78747	0.201257	-0.584544	-1.07209	-0.133622	1.34142	-0.116567	-0.861946	-1.31674
DLAT	P10515	Dihydrolipoyllysine-residue acetyltransferase component of pyruvate dehydrogenase complex, mitochondrial	P10515	Mitochondrion	Mito_Matrix	6	-1.1251	-0.645683	3.63703	4.67497	3.52619	-1.07424	-0.453459	3.55471	4.73861	3.56791	-1.15782	-0.434734	3.25609	4.65707	3.40953	-1.25787	-0.654467	3.24954	4.92946	3.43323	-1.20976	-0.850585	3.25879	4.88928	3.32941	-0.823218	-0.639355	3.27797	4.9288	3.58844
DLD	P09622	Dihydrolipoyl dehydrogenase, mitochondrial	P09622;P09622-2;P09622-3	Mitochondrion	Mito_Matrix	6	-1.14462	-0.624243	3.63064	4.74351	4.40545	-1.05679	-0.438718	3.50703	4.85639	4.42868	-1.12413	-0.427615	3.22886	4.84674	4.40238	-1.28877	-0.629612	3.25031	4.86602	4.44639	-1.23118	-0.83123	3.29505	5.15498	4.42975	-0.857626	-0.630975	3.34823	5.2156	4.57058
DLG1	Q12959-4	Disks large homolog 1	Q12959-4;Q12959-2			6	-0.591506	-0.142513	0.408386	1.03991	2.71165	-0.533472	-0.0693611	0.285461	1.16298	2.98834	-0.542164	-0.149585	0.110898	0.992261	2.94471	-0.779868	-0.500197	-0.106141	0.77602	2.34619	-0.974801	-0.559324	0.0945063	1.17505	2.49853	-0.689962	-0.43821	0.0411028	1.26057	2.69086
DLG3	Q92796-2	Disks large homolog 3	Q92796-2;Q92796-3			4	-0.534642	-0.086247	0.476434	0.809332	1.89414						-0.471649	-0.0688616	0.287118	0.699996	1.6081	-0.795108	-0.37677	-0.087764	0.904041	2.01318	-0.922675	-0.392819	0.10675	0.769687	1.18434
DLG5	Q8TDM6	Disks large homolog 5	Q8TDM6;Q8TDM6-4;Q8TDM6-2			6	-0.11048	0.115033	0.518938	-0.0840585	-0.169112	-0.0821787	0.385486	0.364797	0.176067	-0.0766302	-0.0469807	0.2444	0.192699	-0.10524	-0.222549	-0.274809	0.142217	0.194844	0.147307	-0.175159	-0.285442	0.0201999	-0.0113553	-0.136062	-0.308966	0.0289934	0.268794	0.0183493	-0.0787313	-0.213939
DLST	P36957	Dihydrolipoyllysine-residue succinyltransferase component of 2-oxoglutarate dehydrogenase complex, mitochondrial	P36957;P36957-2	Mitochondrion	Mito_Matrix	6	-1.20993	-0.686058	3.53941	5.06147	4.01614	-1.13895	-0.54732	3.41238	5.08079	4.21739	-1.21836	-0.507029	3.13726	4.85753	4.05311	-1.3229	-0.663922	3.11058	5.10169	3.99005	-1.25099	-0.873133	3.29391	5.26536	3.73151	-0.918933	-0.66157	3.29216	5.28151	3.97655
DMD	P11532-5	Dystrophin	P11532-5;P11532-6;P11532-8;P11532-7;P11532-9;P11532-10			1																					-0.804174	-0.633032	-0.238527	0.547746	2.4194
DMD	P11532	Dystrophin	P11532;P11532-4;P11532-3;P11532-2	Plasma membrane	Plasma membrane	6	-0.642414	-0.372188	-0.0795542	0.709467	2.50203	-0.595947	-0.283281	-0.0947261	0.610417	2.7663	-0.635988	-0.340075	-0.182704	0.704075	2.77467	-0.74485	-0.5771	-0.365221	0.35061	1.88331	-0.874296	-0.668708	-0.285179	0.816067	1.06005	-0.666347	-0.579016	-0.207028	1.08617	-0.490922
DMXL1	Q9Y485	DmX-like protein 1	Q9Y485			2	0.756255	0.212881	-0.452807	-0.576626	-1.13356																					1.0273	0.174023	-0.437858	-0.369595	-0.45042
DNAAF5	Q86Y56	Dynein assembly factor 5, axonemal	Q86Y56;Q86Y56-2			6	-0.461959	-0.361806	-0.756794	-0.95915	-0.780438	-0.515893	-0.20568	-0.802713	-0.94034	-0.667905	-0.55737	-0.0729986	-0.751149	-1.0115	-0.723825	-1.1279	-0.307537	-0.769403	-0.898861	-0.858829	-0.527367	-0.217206	-0.747124	-0.791707	-0.765008	-0.32413	-0.440009	-1.0129	-0.637738	-0.717643
DNAJA1	P31689	DnaJ homolog subfamily A member 1	P31689;P31689-2			6	-0.34474	-0.363123	-0.680521	-0.820056	-0.375122	-0.253274	-0.195269	-0.621133	-0.711488	-0.218733	-0.257338	-0.251814	-0.577336	-0.706747	-0.23282	-0.605069	-0.331373	-0.648779	-0.782	-0.58955	-0.00102468	-0.0352539	-0.68059	-0.64862	-0.299045	0.361881	0.0106366	-0.650069	-0.560622	-0.161831
DNAJA2	O60884	DnaJ homolog subfamily A member 2	O60884			6	-0.435866	-0.369613	-0.643225	-0.713545	-0.33712	-0.333916	-0.213721	-0.519114	-0.632763	-0.181428	-0.267097	-0.152725	-0.53843	-0.639198	-0.154618	-0.618362	-0.399616	-0.554316	-0.780636	-0.509923	-0.305075	-0.242123	-0.650023	-0.535708	-0.175485	0.0542233	-0.109561	-0.601475	-0.457019	-0.122664
DNAJA3	Q96EY1	DnaJ homolog subfamily A member 3, mitochondrial	Q96EY1	Mitochondrion	Mito_Matrix	6	-1.17935	-0.654218	3.19342	3.78356	4.27449	-1.09166	-0.493256	3.21692	3.9528	4.1929	-1.19093	-0.471989	2.91594	3.8478	4.12557	-1.28311	-0.643698	2.9278	3.88821	3.96477	-1.24424	-0.835548	2.90394	3.90092	4.06299	-0.855379	-0.577379	2.94231	4.12673	4.35452
DNAJB1	P25685	DnaJ homolog subfamily B member 1	P25685;P25685-2			6	0.866948	0.198117	-0.702539	-1.05664	-0.90893	0.97159	0.533264	-0.712859	-0.805711	-0.788988	0.885184	0.717912	-0.110013	-0.515666	-0.757696	0.977243	0.960215	0.275722	-0.429323	-0.91042	0.818032	0.736994	-0.478809	-0.528074	-0.632495	1.22934	0.684908	-0.472669	-0.35511	-0.387525
DNAJB11	Q9UBS4	DnaJ homolog subfamily B member 11	Q9UBS4	ER	ER_L	6	0.5889	-0.946583	-0.438777	1.23419	3.28263	0.652418	-0.81746	-0.511382	1.21983	3.36036	0.584	-0.750081	-0.676273	1.20614	3.39726	0.596554	-0.778111	-0.678765	1.2364	3.33013	0.23131	-1.02057	-0.407306	1.53272	3.26419	0.592254	-0.93915	-0.324491	1.70372	3.29188
DNAJB12	Q9NXW2	DnaJ homolog subfamily B member 12	Q9NXW2;Q9NXW2-2			6	0.574634	-0.814895	-0.47311	0.842054	2.90531	0.621243	-0.705382	-0.531073	0.962512	3.07447	0.577441	-0.620069	-0.738409	0.888617	2.7321	0.522056	-0.681006	-0.702914	0.910349	2.99134	0.274649	-0.88702	-0.489463	1.14698	2.46665	0.561693	-0.808033	-0.461541	1.34528	2.89161
DNAJB14	Q8TBM8	DnaJ homolog subfamily B member 14	Q8TBM8;Q8TBM8-2			6	0.544782	-0.828844	-0.554061	0.579084	2.35699	0.566766	-0.591571	-0.681168	0.781318	2.65148	0.510962	-0.681076	-0.742217	0.498557	2.21782	0.498659	-0.722729	-0.708915	0.789771	2.16986	0.242694	-0.965165	-0.587728	1.18637	2.32501	0.665938	-0.756428	-0.476237	1.10822	1.55223
DNAJB4	Q9UDY4	DnaJ homolog subfamily B member 4	Q9UDY4			6	0.536053	0.168642	-0.823218	-1.25988	-1.27306	0.638306	0.339023	-0.66912	-0.949812	-0.980398	0.702126	0.557288	-0.323678	-0.750955	-0.917107	0.533563	0.562377	-0.139204	-0.707524	-1.11332	0.629566	0.413377	-0.635248	-0.749232	-0.957944	0.946357	0.5065	-0.568837	-0.61394	-0.74036
DNAJB6	O75190	DnaJ homolog subfamily B member 6	O75190;O75190-3;O75190-4			6	0.267116	0.180784	-0.632562	-1.47421	-0.869464	0.165044	0.188781	-0.703267	-1.02274	-1.01899	0.215741	0.385818	-0.35679	-0.999885	-0.623087	0.054779	0.267116	-0.586839	-1.35672	-1.44544	0.281312	0.424385	-0.58316	-0.79026	-0.785577	0.494979	0.197111	-0.658333	-0.97835	-0.74398
DNAJC1	Q96KC8	DnaJ homolog subfamily C member 1	Q96KC8			6	0.471968	-0.987617	-0.40442	1.1475	3.15084	0.675816	-0.830408	-0.513378	1.19383	2.93548	0.525868	-0.824265	-0.78829	1.06633	3.38045	0.529371	-0.803947	-0.811118	1.06647	3.43523	0.161049	-1.07321	-0.507193	1.56949	2.75896	0.546462	-0.974489	-0.421283	1.72107	3.91953
DNAJC10	Q8IXB1	DnaJ homolog subfamily C member 10	Q8IXB1;Q8IXB1-2	ER	ER_L	6	0.656084	-0.897678	-0.324148	1.05381	2.51778	0.710085	-0.750445	-0.503712	1.01428	2.45696	0.591584	-0.700427	-0.678141	1.06157	2.50154	0.607105	-0.731182	-0.641536	1.03132	2.33754	0.224658	-1.08256	-0.351903	1.23309	2.34457	0.571046	-0.941974	-0.308394	1.4983	2.40901
DNAJC11	Q9NVH1	DnaJ homolog subfamily C member 11	Q9NVH1;Q9NVH1-3;Q9NVH1-2			6	-1.27551	-0.61447	3.444	4.64466	4.98523	-1.14143	-0.463868	3.26899	4.62117	4.59759	-1.18305	-0.415672	3.12126	4.39664	4.94925	-1.2894	-0.612682	3.10252	4.41143	4.3292	-1.26112	-0.820285	3.10133	4.5022	5.10564	-0.947278	-0.647603	3.09763	4.71907	4.84619
DNAJC13	O75165	DnaJ homolog subfamily C member 13	O75165	Endosome	Endosome	6	1.99809	0.285461	-0.596689	-0.605683	-0.922538	2.13485	0.364012	-0.676595	-0.608738	-0.82782	2.1237	0.543595	-0.577509	-0.599047	-0.982648	2.12998	0.498047	-0.621577	-0.502158	-1.0402	2.00544	0.226262	-0.661136	-0.319676	-0.952517	2.43781	0.319271	-0.711181	-0.116786	-0.885393
DNAJC14	Q6Y2X3	DnaJ homolog subfamily C member 14	Q6Y2X3			2											0.594549	-0.817079	-0.835265	0.896388	1.50888	0.556503	-0.739204	-0.52849	0.918997	2.823
DNAJC15	Q9Y5T4	DnaJ homolog subfamily C member 15	Q9Y5T4	Mitochondrion	Mito_Inner	6	-1.22041	-0.678395	2.97469	4.77979	4.75098	-1.17762	-0.490699	3.00845	2.68327	3.05038	-1.1713	-0.522178	3.58051	1.65159	2.54668	-1.3485	-0.609288	3.02203	4.37934	4.93409	-1.35056	-0.912537	2.78358	4.68549	2.98039	-0.868121	-0.612483	2.51073	4.51652	7.0797
DNAJC17	Q9NVM6	DnaJ homolog subfamily C member 17	Q9NVM6			6	0.392427	1.33245	-0.159734	-0.855458	-1.18882	0.479541	0.983094	-0.24554	-1.06187	-1.33341	0.991173	1.20044	-0.00921936	-0.940008	-1.08847	0.122076	0.956949	-0.112163	-0.969791	-1.60621	0.287709	1.07868	-0.212166	-0.821075	-1.09746	0.724039	0.60483	-0.610257	-1.05649	-1.19492
DNAJC19	Q96DA6	Mitochondrial import inner membrane translocase subunit TIM14	Q96DA6;Q96DA6-2			6	-1.14098	-0.635114	2.93802	4.06669	4.81013	-1.13835	-0.485782	2.99105	4.16092	3.72825	-1.17023	-0.511999	2.68412	1.44673	5.22335	-1.31462	-0.649955	2.88172	4.3774	5.25221	-1.20038	-0.792457	2.8403	3.65134	4.5399	-0.89068	-0.595751	2.94009	4.22966	5.43926
DNAJC2	Q99543	DnaJ homolog subfamily C member 2	Q99543;Q99543-2			6	2.1277	1.58828	-0.296385	-1.24113	-1.44882	2.32216	1.82595	0.0133551	-1.0113	-1.23528	2.10682	1.56716	-0.22516	-1.26333	-1.41823	2.05109	1.74446	-0.0086387	-1.09718	-1.45379	2.15973	1.51753	-0.473871	-1.23067	-1.12469	2.47861	1.70035	-0.342634	-1.01435	-0.968944
DNAJC21	Q5F1R6	DnaJ homolog subfamily C member 21	Q5F1R6;Q5F1R6-3			6	1.67229	1.93119	1.34341	0.436801	-1.74309	1.73647	2.01732	1.34642	0.413052	-1.75215	1.76294	2.00108	1.33737	0.53436	-1.78136	1.71466	2.00551	1.56837	0.660837	-1.90131	1.70496	1.78392	1.18941	0.709026	-1.86565	1.91112	1.83802	1.22873	0.803392	-1.8636
DNAJC25	Q9H1X3	DnaJ homolog subfamily C member 25	Q9H1X3;Q9H1X3-2			1						0.66712	-0.832616	-0.531385	1.31962	3.70775
DNAJC3	Q13217	DnaJ homolog subfamily C member 3	Q13217			6	0.545672	-0.932719	-0.39741	1.15082	3.29175	0.707171	-0.762681	-0.505738	1.25453	3.35868	0.614945	-0.702468	-0.641716	1.29072	3.42438	0.591775	-0.704371	-0.593703	1.32527	3.21165	0.215616	-1.07716	-0.396384	1.59827	3.2081	0.633757	-0.959346	-0.319442	1.76303	3.24266
DNAJC5	Q9H3Z4	DnaJ homolog subfamily C member 5	Q9H3Z4;Q9H3Z4-2			6	0.111031	-0.444851	-0.212952	0.452701	1.12988	0.231187	-0.324491	-0.325539	0.368824	0.9668	0.113834	-0.233905	-0.441321	0.348572	1.30953	0.481712	-0.280983	-0.290621	0.296663	0.941933	-0.0258378	-0.583874	-0.414403	0.640621	0.906352	0.282262	-0.526805	-0.451465	0.648281	1.13304
DNAJC6	O75061	Putative tyrosine-protein phosphatase auxilin	O75061;O75061-4;O75061-2;O75061-3			3	-1.3904	-1.00191	-1.18531	-1.18919	-0.703173																-1.42318	-0.447033	-0.751101	-1.00084	0.519039	-1.11729	-0.36898	-0.502301	-0.389319	-0.662323
DNAJC7	Q99615	DnaJ homolog subfamily C member 7	Q99615;Q99615-2			6	-0.819878	-1.24698	-1.67696	-1.72537	-1.06076	-0.718996	-0.911316	-1.70468	-1.6092	-0.972167	-0.675028	-0.660315	-1.02471	-1.17312	-0.672313	-1.08256	-0.675074	-0.857521	-0.963869	-0.775194	-0.977242	-0.808614	-1.52338	-1.15949	-0.624088	-0.460052	-0.751951	-1.43936	-0.782372	-0.211632
DNAJC8	O75937	DnaJ homolog subfamily C member 8	O75937			6	0.735522	1.12532	-0.157126	-0.85186	-1.11429	0.590051	0.926607	-0.31811	-1.04326	-1.32153	0.952706	1.06046	-0.100453	-1.12303	-1.28412	0.525868	0.856707	-0.276572	-1.16198	-1.56052	0.878765	1.07293	-0.39261	-0.963785	-1.02312	0.894372	0.810895	-0.59305	-1.1936	-1.21625
DNAJC9	Q8WXX5	DnaJ homolog subfamily C member 9	Q8WXX5			6	0.272023	0.754802	0.244522	-0.431871	-0.644713	0.192447	0.711407	0.164143	-0.296368	-0.692548	0.0380147	0.638954	0.175429	-0.346701	-0.498077	-0.138426	0.471552	0.0761486	-0.510252	-1.01917	-0.0287195	0.708761	-0.00740557	-0.326353	-0.395283	-0.0055651	0.401412	-0.0887149	-0.408301	-0.453083
DNASE1L1	P49184	Deoxyribonuclease-1-like 1	P49184			1																-0.492444	-0.391191	-0.588812	-0.100376	1.42283
DNASE2	O00115	Deoxyribonuclease-2-alpha	O00115;O00115-2	Lysosome	Lysosome	6	1.24987	-0.95249	-0.641874	0.752834	2.15565	1.32152	-0.859902	-0.741252	0.725174	2.14035	1.12757	-0.872076	-0.962969	0.640806	2.28291	1.18834	-0.890573	-0.834673	0.668119	2.09268	1.01828	-1.14567	-0.789761	0.99769	2.26505	1.47186	-1.01724	-0.839415	1.013	2.37751
DNM1L	O00429	Dynamin-1-like protein	O00429;O00429-3;O00429-6;O00429-7			6	-1.0683	-0.695536	-0.615398	-0.377988	-0.192431	-1.10908	-0.512987	-0.59005	-0.510026	-0.167701	-0.946944	-0.266559	-0.280177	-0.0698001	0.1595	-1.28409	-0.56009	-0.442046	-0.405872	-0.357326	-1.04758	-0.391342	-0.39261	-0.186935	-0.104449	-0.792107	-0.612571	-0.618429	-0.00740557	0.190552
DNM2	P50570	Dynamin-2	P50570;P50570-4			6	-0.0229179	0.226262	0.0623981	-0.260757	0.189919	0.212632	0.434775	0.194717	-0.10067	0.355918	0.0427844	0.218967	-0.0668504	-0.208361	0.396379	0.0328061	0.161307	-0.0217311	-0.103488	0.29443	0.113034	0.183709	-0.379263	-0.515563	0.0117819	0.546956	0.399991	-0.239004	-0.322289	0.106348
DNMBP	Q6XZF7	Dynamin-binding protein	Q6XZF7;Q6XZF7-2			2						-0.841947	0.190552	-0.0201064	0.934479	1.20214						-0.74171	-0.105939	0.76774	0.883073	0.434882
DNMT1	P26358-2	DNA (cytosine-5)-methyltransferase 1	P26358-2;P26358-3			6	-0.597845	1.70102	0.187894	-0.691709	-1.06969	-0.612946	1.66362	0.138028	-0.927496	-1.28958	0.251083	1.48918	0.286526	-0.756818	-1.0796	-0.763562	1.06095	-0.0772084	-1.13625	-1.83079	-0.0942332	1.67043	-0.0327281	-0.737735	-0.832385	-0.205513	1.37573	-0.317786	-0.944388	-1.07388
DNPEP	Q9ULA0	Aspartyl aminopeptidase	Q9ULA0			2	-0.782323	-0.559558	-0.19192	-0.270365	0.103665						-0.360194	-0.35021	-0.0157825	-0.201493	-0.468591
DNTTIP2	Q5QJE6	Deoxynucleotidyltransferase terminal-interacting protein 2	Q5QJE6			6	-1.73759	1.9244	1.19969	0.213254	-0.316959	-1.77997	1.32256	0.471239	-0.0592845	-1.02574	-0.500197	1.8173	1.34613	0.121546	-0.290445	-2.02315	0.922274	-0.171791	-1.027	-1.57678	-0.906764	1.98017	0.793438	0.1956	-0.354501	-1.42453	1.22959	0.308128	-0.376245	-1.06299
DOCK1	Q14185	Dedicator of cytokinesis protein 1	Q14185			6	1.17741	1.39259	-0.123843	-0.987646	-1.34414	1.73118	1.55243	0.29007	-0.589746	-1.07768	1.43451	1.31771	0.0227584	-0.975312	-1.25887	1.46535	1.67514	0.371726	-0.631176	-1.14076	1.66252	1.46801	-0.303579	-0.95814	-0.990452	1.99711	1.58294	-0.154024	-0.787842	-0.83403
DOCK10	Q96BY6-3	Dedicator of cytokinesis protein 10	Q96BY6-3;Q96BY6			6	-0.0250743	0.0371713	-0.0873195	-0.135475	0.502025	0.0207689	0.469052	0.165044	0.131853	0.558072	-0.101134	0.0984196	-0.0497406	-0.123371	0.932439	0.0173518	-0.0183227	0.0364682	-0.0638012	0.56988	-0.329268	-0.174654	-0.214475	-0.196178	0.322505	0.0583858	0.141956	-0.0992626	0.0280033	0.405121
DOCK11	Q5JSL3	Dedicator of cytokinesis protein 11	Q5JSL3			6	0.393965	0.375957	-0.357049	-0.977696	-0.558177	0.770195	0.849359	-0.227574	-0.859509	-0.585756	0.403922	0.836813	-0.373589	-0.820922	-0.531156	-0.25355	0.343351	0.0214797	-0.808084	-0.656376	0.826274	0.309758	-0.660019	-1.01261	-0.950732	1.08298	0.798839	-0.594923	-0.85896	-0.3313
DOCK5	Q9H7D0	Dedicator of cytokinesis protein 5	Q9H7D0			6	1.32337	1.43397	0.0301242	-0.852954	-1.46053	1.60748	1.73635	0.383497	-0.563348	-1.19034	1.43925	1.42304	0.120883	-0.888808	-1.43094	1.33268	1.63942	0.434775	-0.58167	-1.36442	1.57483	1.44196	-0.253687	-0.95534	-1.08336	1.99458	1.4844	-0.109561	-0.77512	-0.923113
DOCK6	Q96HP0	Dedicator of cytokinesis protein 6	Q96HP0			6	0.272501	-0.244976	-0.3517	0.0812033	0.255924	0.417272	-0.223205	-0.358824	0.165815	0.392317	0.611267	-0.0910488	-0.33199	-0.183671	0.349931	0.507516	-0.242004	-0.373626	0.349479	0.131589	0.714927	-0.286163	-0.649503	0.0588014	0.163628	0.365693	-0.136347	-0.308662	0.142871	-0.259703
DOCK7	Q96N67-2	Dedicator of cytokinesis protein 7	Q96N67-2;Q96N67-4			6	0.418352	0.18053	-0.14733	-0.51165	-0.589268	0.666938	0.463309	-0.016512	-0.333316	-0.393558	0.478609	0.426533	-0.0614206	-0.432669	-0.5477	0.584963	0.476537	0.0943712	-0.195104	-0.539184	0.459851	0.296663	-0.227929	-0.412789	-0.540212	0.870187	0.50711	-0.0308845	-0.231989	-0.385884
DOCK9	Q9BZ29-4	Dedicator of cytokinesis protein 9	Q9BZ29-4;Q9BZ29;Q9BZ29-3;Q9BZ29-5;Q9BZ29-6			6	0.347439	0.306496	-0.215211	-0.759454	-0.170378	0.495695	0.555325	-0.168885	-0.654694	-0.14551	0.201508	0.33182	-0.316151	-0.723039	-0.286322	0.216362	0.293135	-0.189647	-0.569758	-0.344666	0.18053	0.258459	-0.485438	-0.683877	-0.271635	0.515813	0.476122	-0.285073	-0.529489	-0.106482
DONSON	Q9NYP3	Protein downstream neighbor of Son	Q9NYP3;Q9NYP3-2;Q9NYP3-3			2																					1.0561	0.817951	-0.58383	0.549916	-0.821406	1.55704	1.12015	-0.917488	-1.58628	-1.48447
DPAGT1	Q9H3H5	UDP-N-acetylglucosamine--dolichyl-phosphate N-acetylglucosaminephosphotransferase	Q9H3H5;Q9H3H5-2;Q9H3H5-3			3	0.362891	-0.947473	-0.367713	1.18973	2.78764						0.517931	-0.553765	-0.700685	1.13953	3.52268	0.500598	-0.810561	-0.703713	1.1331	3.34412
DPCD	Q9BVM2	Protein DPCD	Q9BVM2			2						1.24543	0.764601	-0.59218	-0.938652	-1.09841						0.966726	0.918234	-0.192167	-1.09025	-1.19813
DPH5	Q9H2P9	Diphthine synthase	Q9H2P9;Q9H2P9-5;Q9H2P9-3;Q9H2P9-2;Q9H2P9-4;Q9H2P9-6			1																										-1.16033	-1.06172	-1.66658	-1.53692	-0.655103
DPM1	O60762	Dolichol-phosphate mannosyltransferase subunit 1	O60762			6	0.444773	-0.856607	-0.486954	0.953302	2.93759	0.600555	-0.747899	-0.470769	0.92235	3.29718	0.549423	-0.679065	-0.717359	0.981049	3.23433	0.539432	-0.701717	-0.726186	0.996244	3.14248	0.204266	-1.00298	-0.42713	1.46749	3.34993	0.576764	-0.862575	-0.381686	1.5864	3.28406
DPM3	Q9P2X0-2	Dolichol-phosphate mannosyltransferase subunit 3	Q9P2X0-2;Q9P2X0			6	0.465818	-0.856319	-0.399787	0.973281	3.29624	0.569588	-0.71724	-0.591571	1.04194	3.41967	0.538439	-0.690358	-0.686429	1.17568	3.38929	0.493032	-0.726615	-0.543236	1.01692	3.22093	0.299479	-1.00726	-0.451583	1.43733	3.23166	0.559443	-0.87864	-0.38862	1.58323	3.46845
DPP3	Q9NY33	Dipeptidyl peptidase 3	Q9NY33;Q9NY33-4			6	-1.20963	-0.976588	-1.71966	-1.76009	-0.199918	-1.27781	-1.2596	-1.8522	-1.86581	-0.592941	-1.41558	-0.95425	-1.8049	-1.61874	-0.401654	-2.03771	-1.17436	-1.63384	-1.79837	-0.344813	-0.833182	-1.65763	-2.00694	-1.81507	-0.870572	-1.07175	-0.944721	-1.97126	-1.80935	-0.848713
DPP7	Q9UHL4	Dipeptidyl peptidase 2	Q9UHL4			6	1.28907	-0.993867	-0.584999	1.04991	2.58234	1.48527	-0.883236	-0.69949	0.946506	2.52747	1.22299	-0.92607	-0.938155	0.900645	2.69802	1.1273	-0.855901	-0.826566	0.963326	2.62588	1.10494	-1.16686	-0.739155	1.06157	3.06607	1.47747	-1.02151	-0.828332	1.17018	3.03291
DPP9	Q86TI2	Dipeptidyl peptidase 9	Q86TI2;Q86TI2-4;Q86TI2-2			1	-0.776973	-0.735067	-1.11279	-1.20105	-0.504509
DPY19L1	Q2PZI1	Probable C-mannosyltransferase DPY19L1	Q2PZI1			3						0.675364	-0.820158	-0.504857	1.231	2.27682	0.570851	-0.862549	-0.75285	1.37434	2.70126											0.388575	-0.935393	-0.252192	1.95513	4.11778
DPY30	Q9C005	Protein dpy-30 homolog	Q9C005			3	-1.38956	-0.17106	-0.511033	-0.778482	-0.833465	-1.21197	0.0912598	-0.914412	-1.1575	-0.843629																-1.33392	-0.0348844	-1.04662	-0.896361	-0.939565
DPYSL2	Q16555	Dihydropyrimidinase-related protein 2	Q16555;Q16555-2			6	-1.29725	-0.948391	-1.3259	-1.19258	-0.132404	-1.43749	-1.04734	-1.48689	-1.24718	-0.64801	-1.25353	-0.776825	-1.01555	-0.953383	-0.252312	-1.6052	-0.859378	-0.962154	-0.92714	-0.524998	-1.73216	-1.06067	-1.53424	-0.483823	-0.427266	-1.5733	-1.0897	-1.63097	-0.817181	-0.556457
DR1	Q01658	Protein Dr1	Q01658			1						-1.5497	-0.675835	-1.03961	-0.642302	0.237319
DRAM2	Q6UX65	DNA damage-regulated autophagy modulator protein 2	Q6UX65			6	1.31179	-0.972648	-0.777863	0.711231	2.50014	1.31591	-0.979772	-0.821942	0.867501	2.30813	1.22546	-0.905088	-1.07948	0.623586	2.02123	1.33491	-0.891696	-0.96632	0.662844	2.53376	1.24001	-1.04704	-0.732596	0.838427	2.4019	1.56023	-0.99114	-0.904953	1.04579	2.64531
DRAP1	Q14919	Dr1-associated corepressor	Q14919;Q14919-2			4	-1.3576	-0.601037	-0.51959	-0.431501	0.686702	-1.34927	-0.564841	-0.769797	-0.616592	0.302758	-1.18475	-0.446089	-0.690894	-0.316205	0.966652						-1.8291	-0.848791	-0.749038	-0.090081	0.677982
DRG1	Q9Y295	Developmentally-regulated GTP-binding protein 1	Q9Y295			6	1.9839	0.895535	-0.39369	-1.23074	-1.04791	2.1413	1.06963	-0.259444	-1.10346	-0.946944	1.95762	0.97159	-0.416057	-1.32626	-1.06982	1.90142	1.01528	-0.256545	-1.14494	-1.1033	2.01956	0.925164	-0.489119	-1.12605	-0.955704	2.35129	1.08182	-0.377276	-0.950174	-0.814083
DRG2	P55039	Developmentally-regulated GTP-binding protein 2	P55039			6	1.10695	1.01528	-0.334371	-1.02521	-1.13682	1.23677	0.948601	-0.280597	-1.08452	-1.197	1.21977	0.977536	-0.323209	-1.18446	-1.07835	0.944259	0.985428	-0.149825	-0.9552	-1.2816	1.01414	0.752149	-0.57626	-1.11791	-0.918797	1.37106	0.776946	-0.587815	-1.02694	-0.838873
DSC2	Q02487	Desmocollin-2	Q02487	Plasma membrane	Plasma membrane	6	-0.343275	-0.326769	0.0299829	0.883464	2.53643	-0.283913	-0.195798	-0.117067	0.808673	2.66742	-0.205247	-0.0974556	-0.0985982	0.514501	2.514	-0.529239	-0.412366	-0.334735	0.393855	2.21704	-0.648326	-0.628051	-0.398684	0.520749	2.6169	-0.317067	-0.574025	-0.58275	0.616075	0.769264
DSCC1	Q9BVC3	Sister chromatid cohesion protein DCC1	Q9BVC3			6	1.34608	1.14874	-0.0201064	-0.619138	-1.04412	1.57245	1.10138	0.245496	-0.629702	-1.03274	1.07567	1.09673	-0.0160159	-0.556881	-1.2723	0.707701	0.902189	0.359409	-0.563987	-1.30657	1.15795	0.925316	-0.267097	-0.795358	-0.921363	1.24074	1.034	-0.420549	-0.640389	-0.920571
DSG2	Q14126	Desmoglein-2	Q14126	Plasma membrane	Plasma membrane	6	-0.422192	-0.248622	0.106348	0.922502	2.7551	-0.320864	-0.172165	-0.034441	0.775093	2.81065	-0.341647	-0.141287	-0.126565	0.624616	2.63341	-0.572415	-0.443968	-0.310236	0.396598	2.35814	-0.726711	-0.592832	-0.354649	0.717912	2.69421	-0.466776	-0.524355	-0.415961	0.807602	2.60867
DSP	P15924	Desmoplakin	P15924;P15924-3;P15924-2			6	-0.0684833	0.186881	-0.230651	-0.774972	-0.943361	0.178874	0.468531	-0.113614	-0.7291	-0.938404	-0.138569	0.279055	-0.0421151	-0.557646	-0.765744	-0.263698	0.158596	0.0258793	-0.51202	-0.942473	0.101247	0.425137	-0.388563	-0.969311	-1.2035	0.404576	0.572017	-0.388752	-0.852928	-1.12479
DST	Q03001	Dystonin	Q03001			6	0.293253	-0.164593	-0.124299	0.156267	0.327112	0.354791	0.00891709	-0.18797	0.195474	0.411101	0.239031	-0.0200186	-0.298371	0.228234	0.383718	0.151859	-0.101799	-0.266594	0.196859	0.197488	0.137897	-0.186311	-0.28444	0.0243197	0.0803848	0.451013	-0.0203551	-0.249205	0.129876	0.228357
DSTN	P60981	Destrin	P60981;P60981-2			6	-0.650861	-0.776874	-0.547025	0.018919	1.53351	-0.564457	-0.484166	-0.39857	0.249385	1.5757	-0.671209	-0.466118	-0.453439	0.186627	1.53092	-0.82887	-0.568281	-0.377688	0.21661	1.47025	-0.699701	-0.87501	-0.496305	0.528271	1.35067	-0.28365	-0.634643	-0.46943	0.540722	1.27387
DTD1	Q8TEA8	D-tyrosyl-tRNA(Tyr) deacylase 1	Q8TEA8			6	-0.169079	0.166073	-0.0948802	-0.486651	-0.818554	-0.0781981	0.317651	0.156138	-0.417251	-0.851834	-0.0979033	0.486354	0.0873271	-0.384942	-0.909119	-0.224048	0.135798	0.275245	-0.414691	-0.866358	0.063779	0.23952	-0.104713	-0.520024	-0.76251	0.314174	0.472176	-0.232091	-0.404917	-0.607836
DTL	Q9NZJ0	Denticleless protein homolog	Q9NZJ0			5	-0.0372659	0.330444	-0.256235	-0.736942	-0.675742	0.151989	0.451541	0.156526	-0.128424	-0.640906	0.0554733	0.532467	-0.209478	-0.329504	-0.700193						0.412077	0.378734	-0.136617	-0.277569	-0.325178	0.567059	0.778713	-0.538388	-0.0977797	-0.174866
DTNBP1	Q96EV8	Dysbindin	Q96EV8;Q96EV8-2;Q96EV8-3			5	1.16851	0.47633	-0.131297	-0.330211	-1.66855	0.911653	0.695905	0.141694	-0.437799	-1.34373	0.225768	0.733007	0.0606008	0.147697	-1.26437						1.13139	0.507617	-0.186065	-0.413653	-1.39673	1.83281	0.817378	-0.106855	-0.183081	-1.24674
DTX2	Q86UW9	Probable E3 ubiquitin-protein ligase DTX2	Q86UW9			6	0.0515809	-0.523629	-0.485418	-0.277919	0.230941	-0.058503	-0.252123	-0.559452	-0.131203	0.316609	0.0468403	-0.168496	-0.377088	0.133037	0.225892	-0.122805	-0.421515	-0.468891	-0.0518627	0.273337	-0.378476	-0.322253	-0.450518	0.0535284	0.398241	0.134615	-0.594835	-0.441693	0.324811	0.961031
DTX3L	Q8TDB6	E3 ubiquitin-protein ligase DTX3L	Q8TDB6			6	1.6653	1.24525	-0.263871	-1.09915	-1.03771	1.77707	1.49339	-0.133179	-1.11491	-1.00193	1.82187	1.24221	-0.215664	-1.32974	-1.10665	1.60985	1.48682	0.078883	-1.212	-1.27918	1.87609	1.40626	-0.495837	-1.14682	-0.952797	2.13304	1.55587	-0.412846	-1.03916	-0.838228
DTYMK	P23919	Thymidylate kinase	P23919;P23919-2	Mitochondrion	Mito_Matrix	6	-1.23637	-0.711228	1.06984	1.36093	2.21098	-1.12948	-0.541891	1.09024	1.27816	2.09549	-1.16033	-0.526223	1.19573	1.35276	2.14444	-1.33363	-0.663534	1.28789	1.42019	2.09153	-1.22992	-0.906791	1.01128	1.66375	2.14522	-0.883263	-0.670383	1.01436	1.56506	1.89906
DUS2	Q9NX74	tRNA-dihydrouridine(20) synthase [NAD(P)+]-like	Q9NX74			6	-1.17707	-0.72621	1.35946	1.35721	1.63027	-1.19202	-0.524874	1.14045	1.47322	2.0027	-1.14602	-0.452511	1.41137	1.48887	1.70518	-1.2041	-0.556903	1.42234	1.87645	2.08549	-1.32427	-0.856607	1.01828	0.943659	1.3505	-0.827794	-0.567853	1.02531	1.2661	1.49016
DUS3L	Q96G46	tRNA-dihydrouridine(47) synthase [NAD(P)(+)]-like	Q96G46;Q96G46-2;Q96G46-3			6	0.60502	0.312897	-0.496855	-0.913434	-1.09314	0.750692	0.857742	-0.317535	-0.855379	-1.04359	0.917852	0.740971	-0.2633	-0.822299	-1.03517	0.695014	0.899253	-0.136648	-0.836244	-1.05134	0.636915	0.560128	-0.504878	-0.829383	-0.897194	1.1516	0.542704	-0.484711	-0.687219	-0.742796
DUSP11	O75319	RNA/RNP complex-1-interacting phosphatase	O75319			1	0.428357	0.557189	-0.162267	-0.803317	-1.08611
DUSP12	Q9UNI6	Dual specificity protein phosphatase 12	Q9UNI6			6	0.827819	0.306262	0.538836	0.50121	-0.848661	0.860685	0.274172	0.2929	0.44668	-1.00839	0.9151	0.555129	0.380729	0.646439	-0.595293	0.969528	0.380619	0.292311	0.576957	-0.949171	0.293606	-0.159186	0.00963382	0.647913	-1.05101	0.616358	-0.11274	0.0662614	0.687061	-0.875645
DUSP3	P51452	Dual specificity protein phosphatase 3	P51452;P51452-2			3											-1.0113	-0.512575	-1.0216	-0.52531	-0.916698	-1.68297	-0.780413	-0.369967	-0.842439	-0.391664						-1.16751	-1.31869	-1.35764	-0.835291	-0.148369
DUT	P33316-2	Deoxyuridine 5-triphosphate nucleotidohydrolase, mitochondrial	P33316-2			6	-1.24903	-0.860504	0.112633	0.207893	1.25948	-1.20437	-0.791233	0.00331439	0.224905	1.0251	-1.18981	-0.757013	0.0650208	0.202136	1.15342	-1.48831	-0.860347	0.256407	0.239765	1.08767	-1.41731	-1.09597	-0.0401557	0.452912	1.10387	-0.983817	-0.888702	-0.0841044	0.367371	0.902344
DVL2	O14641	Segment polarity protein dishevelled homolog DVL-2	O14641			4	-0.984474	-0.329558	-0.278111	0.0563061	1.08828	-0.983561	-0.43263	-0.565012	-0.150801	0.549916	-0.850949	-0.652969	-0.326462	-0.0422042	0.477885	-1.32804	-0.701952	-0.740312	-0.422018	0.344033
DYM	Q7RTS9	Dymeclin	Q7RTS9;Q7RTS9-2			2	-0.614602	-0.0386137	0.209391	-0.154281	0.751464	-0.72683	0.175173	0.107688	-0.162735	0.755742
DYNC1H1	Q14204	Cytoplasmic dynein 1 heavy chain 1	Q14204	Large Protein Complex	Large Protein Complex	6	0.89538	0.73014	-0.385771	-1.05871	-1.1973	1.21872	1.05492	-0.133084	-0.844691	-0.98185	0.979879	0.990592	-0.130808	-0.994384	-1.15264	1.09734	1.18948	0.122341	-0.731709	-1.11979	1.12121	0.849359	-0.469829	-0.968605	-0.920325	1.50675	0.984626	-0.374748	-0.760944	-0.717264
DYNC1I2	Q13409-3	Cytoplasmic dynein 1 intermediate chain 2	Q13409-3;Q13409-2;Q13409;Q13409-6;Q13409-7;Q13409-5	Large Protein Complex	Large Protein Complex	6	1.00963	0.783918	-0.401749	-1.1286	-1.26903	1.28345	1.06102	-0.143612	-0.868516	-1.05487	1.04215	1.05332	-0.111212	-1.03357	-1.2111	1.12532	1.27614	0.141694	-0.741783	-1.1574	1.21132	0.920751	-0.446639	-0.977895	-0.974404	1.63418	1.12737	-0.373066	-0.801506	-0.757794
DYNC1LI1	Q9Y6G9	Cytoplasmic dynein 1 light intermediate chain 1	Q9Y6G9	Large Protein Complex	Large Protein Complex	6	0.947704	0.775008	-0.413096	-1.09126	-1.22617	1.28919	1.07546	-0.104356	-0.827256	-0.996311	0.997256	1.08406	-0.143373	-1.00804	-1.16269	1.1595	1.26087	0.205643	-0.692595	-1.09829	1.2176	0.901958	-0.465062	-0.936387	-0.929528	1.64261	1.0606	-0.309717	-0.725732	-0.639355
DYNC1LI2	O43237	Cytoplasmic dynein 1 light intermediate chain 2	O43237;O43237-2	Large Protein Complex	Large Protein Complex	6	0.872711	0.692338	-0.493337	-1.05185	-1.15034	1.15523	0.944484	-0.193965	-0.796435	-0.925632	0.932817	0.923568	-0.12246	-0.992546	-1.13416	1.10017	1.11623	0.126048	-0.738818	-1.12227	0.926531	0.709908	-0.504203	-0.874375	-0.868094	1.35304	0.913263	-0.411963	-0.75047	-0.677887
DYNC2H1	Q8NCM8	Cytoplasmic dynein 2 heavy chain 1	Q8NCM8;Q8NCM8-2			2	0.531269	-0.272803	-0.338196	-1.12155	-1.46578																					0.709644	1.05908	-0.467234	-1.23202	-1.21397
DYNLL1	P63167	Dynein light chain 1, cytoplasmic	P63167			6	-0.255219	0.168257	0.030548	-0.361101	-0.401616	-0.147666	0.213627	0.000865357	-0.296261	-0.473631	-0.0969	0.259303	0.134352	-0.198096	-0.366727	-0.281702	0.100709	0.241108	-0.114566	-0.571986	-0.204	0.214249	-0.176283	-0.432026	-0.475776	0.1333	0.295253	-0.172783	-0.366299	-0.495085
DYNLL2	Q96FJ2	Dynein light chain 2, cytoplasmic	Q96FJ2			6	-0.229924	0.200253	0.17594	-0.310343	-0.491652	-0.0740613	0.301822	0.0458623	-0.408818	-0.387034	-0.18097	0.419107	-0.046772	-0.487278	-0.499932	-0.312563	0.272143	0.570171	-0.0615411	-0.64688	-0.0408234	0.303109	-0.0855426	-0.505492	-0.564115	0.0712135	0.240253	-0.362547	-0.364608	-0.442791
DYNLRB1	Q9NP97	Dynein light chain roadblock-type 1	Q9NP97			6	0.975117	0.750607	-0.463032	-1.0803	-1.22374	1.24586	0.994652	-0.101536	-0.880445	-0.942279	0.955536	0.992043	-0.167053	-1.0683	-1.1268	1.14333	1.18123	0.151339	-0.736605	-1.13752	1.03851	0.853836	-0.527076	-0.956488	-0.961648	1.56101	1.01621	-0.442281	-0.764861	-0.72142
DYNLT1	P63172	Dynein light chain Tctex-type 1	P63172			6	1.02906	0.680324	-0.482936	-0.8987	-1.13353	1.32233	1.10185	0.0564448	-0.784309	-0.900207	1.07731	1.16729	-0.155373	-1.0494	-1.13451	1.22355	1.2364	0.23634	-0.636347	-1.1427	1.20195	1.03724	-0.468092	-0.931948	-0.985359	1.65769	1.14835	-0.256925	-0.689381	-0.706276
DYNLT3	P51808	Dynein light chain Tctex-type 3	P51808	Large Protein Complex	Large Protein Complex	6	1.13317	0.874049	-0.240282	-1.02166	-1.3162	1.40779	1.34301	0.0427844	-0.913053	-0.899291	1.372	1.15257	-0.0929709	-0.965897	-1.26864	1.32677	1.28966	0.435735	-0.744101	-1.24281	1.36832	0.915177	-0.461323	-1.02178	-0.958336	1.74571	1.27411	-0.423739	-0.851547	-0.757672
DYRK1A	Q13627	Dual specificity tyrosine-phosphorylation-regulated kinase 1A	Q13627;Q13627-2;Q13627-5;Q13627-4;Q13627-3			3	0.3744	1.29977	-0.315486	-0.90301	-0.861815																0.499986	0.685626	-0.352013	-0.887126	-1.1286	0.613626	0.801821	-0.261362	-0.824265	-0.885553
EARS2	Q5JPH6	Probable glutamate--tRNA ligase, mitochondrial	Q5JPH6;Q5JPH6-2	Mitochondrion	Mito_Matrix	5	-1.19222	-0.706889	3.30228	2.86241	2.94291	-1.1117	-0.439461	3.35163	2.93437	1.53764	-1.05784	-0.368868	3.47132	2.04394	1.72539						-1.20138	-0.837171	3.11505	4.36029	2.08379	-0.886193	-0.653559	3.08229	3.29954	2.51937
EBAG9	O00559-2	Receptor-binding cancer antigen expressed on SiSo cells	O00559-2;O00559			6	-0.0147765	0.0586628	0.1333	-0.443831	-0.157222	0.295958	0.28759	-0.144202	-0.496814	-0.0116316	0.200002	0.35242	0.0246034	-0.425656	-0.153912	-0.0364667	0.170694	-0.199222	-0.518536	-0.326263	-0.260031	0.0545012	-4.32815e-05	-0.224368	-0.0160743	0.0816123	0.0723116	0.0515809	-0.10507	-0.191837
EBF2	Q9HAK2	Transcription factor COE2	Q9HAK2			6	-0.514841	-0.258304	0.129349	0.806283	2.63596	-0.450242	-0.197484	0.112633	0.76562	2.67656	-0.478768	-0.21225	-0.120859	0.635151	2.80124	-0.712031	-0.434383	-0.30843	0.479748	2.63654	-0.861526	-0.633188	-0.285724	0.816968	2.59156	-0.589681	-0.547615	-0.273116	1.07011	3.00856
EBNA1BP2	Q99848	Probable rRNA-processing protein EBP2	Q99848			6	0.409255	1.73401	0.198494	-0.533681	-1.58014	-0.319406	1.10474	-0.407727	-1.27317	-2.49582	1.36977	1.59927	-0.0944334	-1.03952	-1.86281	-0.323029	0.820077	-0.898995	-1.8725	-3.03765	0.611645	1.55567	-0.482835	-1.11441	-1.51268	0.0211954	1.07087	-0.984645	-1.63321	-2.05206
EBP	Q15125	3-beta-hydroxysteroid-Delta(8),Delta(7)-isomerase	Q15125			6	0.461529	-0.906224	-0.471309	1.06929	3.08899	0.475189	-0.794507	-0.554125	1.16311	3.06493	0.451541	-0.733531	-0.654694	1.05109	3.62012	0.342782	-0.826438	-0.759454	0.97519	2.95116	0.0924781	-1.06407	-0.501627	1.58588	3.41061	0.408277	-0.96221	-0.411157	1.67604	3.27536
ECD	O95905	Protein SGT1	O95905;O95905-3;O95905-2			4	-0.52666	-0.140428	-0.836965	-0.877182	-0.610499	-0.340989	-0.229044	-0.839493	-0.942973	-0.254548											-0.133733	-0.143803	-0.897006	-0.664288	-0.674913	-0.0285282	-0.388752	-0.872842	-0.625267	-0.384433
[truncated: 4,003 more rows]

## Sheet: Intensities Static
Lead gene name	Lead ID	Lead protein name	Majority protein IDs	Q-value	Score	Intensity MAP1_Nuclear	Intensity MAP1_cytosolic	Intensity MAP1_organellar	Intensity MAP2_Nuclear	Intensity MAP2_cytosolic	Intensity MAP2_organellar	Intensity MAP3_Nuclear	Intensity MAP3_cytosolic	Intensity MAP3_organellar	Intensity MAP4_Nuclear	Intensity MAP4_cytosolic	Intensity MAP4_organellar	Intensity MAP5_Nuclear	Intensity MAP5_cytosolic	Intensity MAP5_organellar	Intensity MAP6_Nuclear	Intensity MAP6_cytosolic	Intensity MAP6_organellar
[truncated: 8,710 more rows]

[truncated: 9 more sheets: LFQ Static Cyt, LFQ Static Nuc, LFQ Static Org, SILAC Dynamic Con, SILAC Dynamic +EGF, Intensities Dynamic , LFQ Dynamic Cyt, LFQ Dynamic Nuc, LFQ Dynamic Org]
